# Supplementary material for: A doxycycline- and light-inducible Cre recombinase mouse model for optogenetic genome editing
Source: Nat Commun. 2022 Oct 28;13:6442. doi: 10.1038/s41467-022-33863-z (PMC9616875; doi:10.1038/s41467-022-33863-z)
Supplement: Supplementary file 5 — Supplementary Data 1 [file 41467_2022_33863_MOESM5_ESM.xlsx]

## Sheet: Suppl. Table 1
Supplementary Data 1. Summary table of HRASV12 effect on skin cell behaviour upon photoactivation (related to Fig. 6a-c and Supplementary Fig. 11a-b)
Mouse.Position	Localized recombination?	Dermal invagination?	Time to invagination (days)	Dermal invasion?
4.P1	YES	YES	9	YES
4.P2	YES	YES	9	YES
4.P3	YES	YES	6	YES
4.P4	YES	YES	9	YES
4.P5	YES	YES	2	YES
5.P1	YES	YES	6	YES
5.P2	YES	YES	2	YES
5.P3	YES	YES	4	YES
5.P4	YES	YES	6	YES
6.P1	YES	YES	6	YES
6.P2	YES	YES	9	YES
6.P3	YES	YES	5	YES
