# Supplementary material for: A doxycycline- and light-inducible Cre recombinase mouse model for optogenetic genome editing
Source: Nat Commun. 2022 Oct 28;13:6442. doi: 10.1038/s41467-022-33863-z (PMC9616875; doi:10.1038/s41467-022-33863-z)
Supplement: Supplementary file 11 — Supplementary Software [file 41467_2022_33863_MOESM11_ESM.zip]

Archive with 22 entries (15 files):
- Supplementary Software/
- Supplementary Software/Weka classifiers_Vizoso et al/
- Supplementary Software/Weka classifiers_Vizoso et al/HEK293T/
- Supplementary Software/Weka classifiers_Vizoso et al/HEK293T/Measuring_area/
- Supplementary Software/Weka classifiers_Vizoso et al/HEK293T/Measuring_area/classifierConfluency.model
- Supplementary Software/Weka classifiers_Vizoso et al/HEK293T/Measuring_area/dataConfluency.arff
- Supplementary Software/Weka classifiers_Vizoso et al/HEK293T/Nuclear Rois/
- Supplementary Software/Weka classifiers_Vizoso et al/HEK293T/Nuclear Rois/classifierNuclei.model
- Supplementary Software/Weka classifiers_Vizoso et al/HEK293T/Nuclear Rois/dataNuclei.arff
- Supplementary Software/Weka classifiers_Vizoso et al/Intestinal crypts in vivo/
- Supplementary Software/Weka classifiers_Vizoso et al/Intestinal crypts in vivo/classifier YFP and RFP.model
- Supplementary Software/Weka classifiers_Vizoso et al/Intestinal crypts in vivo/data YFP and RFP.arff
- Supplementary Software/Weka classifiers_Vizoso et al/README.txt
- Supplementary Software/Weka classifiers_Vizoso et al/Small intestine organoids/
- Supplementary Software/Weka classifiers_Vizoso et al/Small intestine organoids/classifier CFP.model
- Supplementary Software/Weka classifiers_Vizoso et al/Small intestine organoids/classifier GFP.model
- Supplementary Software/Weka classifiers_Vizoso et al/Small intestine organoids/classifier YFP and RFP.model
- Supplementary Software/Weka classifiers_Vizoso et al/Small intestine organoids/data CFP.arff
- Supplementary Software/Weka classifiers_Vizoso et al/Small intestine organoids/data GFP.arff
- Supplementary Software/Weka classifiers_Vizoso et al/Small intestine organoids/data YFP and RFP.arff
- Supplementary Software/Weka classifiers_Vizoso et al/Small intestine organoids/SizeClassifier.arff
- Supplementary Software/Weka classifiers_Vizoso et al/Small intestine organoids/SizeClassifier.model
