# Supplementary material for: A doxycycline- and light-inducible Cre recombinase mouse model for optogenetic genome editing
Source: Nat Commun. 2022 Oct 28;13:6442. doi: 10.1038/s41467-022-33863-z (PMC9616875; doi:10.1038/s41467-022-33863-z)
Supplement: Supplementary file 11 — Supplementary Software [file 41467_2022_33863_MOESM11_ESM.zip › Supplementary Software/Weka classifiers_Vizoso et al/HEK293T/Measuring_area/dataConfluency.arff]

@relation TWS-2D-v3.2.35-RGB

@attribute original numeric
@attribute Hue numeric
@attribute Saturation numeric
@attribute Brightness numeric
@attribute Sobel_filter_0.0 numeric
@attribute Hessian_0.0 numeric
@attribute Hessian_Trace_0.0 numeric
@attribute Hessian_Determinant_0.0 numeric
@attribute Hessian_Eigenvalue_1_0.0 numeric
@attribute Hessian_Eigenvalue_2_0.0 numeric
@attribute Hessian_Orientation_0.0 numeric
@attribute Hessian_Square_Eigenvalue_Difference_0.0 numeric
@attribute Hessian_Normalized_Eigenvalue_Difference_0.0 numeric
@attribute Gaussian_blur_1.0 numeric
@attribute Sobel_filter_1.0 numeric
@attribute Hessian_1.0 numeric
@attribute Hessian_Trace_1.0 numeric
@attribute Hessian_Determinant_1.0 numeric
@attribute Hessian_Eigenvalue_1_1.0 numeric
@attribute Hessian_Eigenvalue_2_1.0 numeric
@attribute Hessian_Orientation_1.0 numeric
@attribute Hessian_Square_Eigenvalue_Difference_1.0 numeric
@attribute Hessian_Normalized_Eigenvalue_Difference_1.0 numeric
@attribute Gaussian_blur_2.0 numeric
@attribute Sobel_filter_2.0 numeric
@attribute Hessian_2.0 numeric
@attribute Hessian_Trace_2.0 numeric
@attribute Hessian_Determinant_2.0 numeric
@attribute Hessian_Eigenvalue_1_2.0 numeric
@attribute Hessian_Eigenvalue_2_2.0 numeric
@attribute Hessian_Orientation_2.0 numeric
@attribute Hessian_Square_Eigenvalue_Difference_2.0 numeric
@attribute Hessian_Normalized_Eigenvalue_Difference_2.0 numeric
@attribute Difference_of_gaussians_2.0_1.0 numeric
@attribute Gaussian_blur_4.0 numeric
@attribute Sobel_filter_4.0 numeric
@attribute Hessian_4.0 numeric
@attribute Hessian_Trace_4.0 numeric
@attribute Hessian_Determinant_4.0 numeric
@attribute Hessian_Eigenvalue_1_4.0 numeric
@attribute Hessian_Eigenvalue_2_4.0 numeric
@attribute Hessian_Orientation_4.0 numeric
@attribute Hessian_Square_Eigenvalue_Difference_4.0 numeric
@attribute Hessian_Normalized_Eigenvalue_Difference_4.0 numeric
@attribute Difference_of_gaussians_4.0_1.0 numeric
@attribute Difference_of_gaussians_4.0_2.0 numeric
@attribute Gaussian_blur_8.0 numeric
@attribute Sobel_filter_8.0 numeric
@attribute Hessian_8.0 numeric
@attribute Hessian_Trace_8.0 numeric
@attribute Hessian_Determinant_8.0 numeric
@attribute Hessian_Eigenvalue_1_8.0 numeric
@attribute Hessian_Eigenvalue_2_8.0 numeric
@attribute Hessian_Orientation_8.0 numeric
@attribute Hessian_Square_Eigenvalue_Difference_8.0 numeric
@attribute Hessian_Normalized_Eigenvalue_Difference_8.0 numeric
@attribute Difference_of_gaussians_8.0_1.0 numeric
@attribute Difference_of_gaussians_8.0_2.0 numeric
@attribute Difference_of_gaussians_8.0_4.0 numeric
@attribute Gaussian_blur_16.0 numeric
@attribute Sobel_filter_16.0 numeric
@attribute Hessian_16.0 numeric
@attribute Hessian_Trace_16.0 numeric
@attribute Hessian_Determinant_16.0 numeric
@attribute Hessian_Eigenvalue_1_16.0 numeric
@attribute Hessian_Eigenvalue_2_16.0 numeric
@attribute Hessian_Orientation_16.0 numeric
@attribute Hessian_Square_Eigenvalue_Difference_16.0 numeric
@attribute Hessian_Normalized_Eigenvalue_Difference_16.0 numeric
@attribute Difference_of_gaussians_16.0_1.0 numeric
@attribute Difference_of_gaussians_16.0_2.0 numeric
@attribute Difference_of_gaussians_16.0_4.0 numeric
@attribute Difference_of_gaussians_16.0_8.0 numeric
@attribute Membrane_projections_0_19_1 numeric
@attribute Membrane_projections_1_19_1 numeric
@attribute Membrane_projections_2_19_1 numeric
@attribute Membrane_projections_3_19_1 numeric
@attribute Membrane_projections_4_19_1 numeric
@attribute Membrane_projections_5_19_1 numeric
@attribute class {Flask,Cells}

@data
173,0,0,173,3,50,0,0,36,0,0,255,255,173,2,46.666667,0,0,34.666667,0,0,255,255,174,0.666667,28.333333,4,0,24.333333,0,0,255,255,0,174,1.333333,7.333333,3,0,6.666667,0,0,255,146.666667,0,0,173.333333,0,1,0,0,0,0,0,2,1.666667,0,0,0,173.333333,0,0,0,0,0,0,0,0,0,0,0,0,0,173.333333,174.333333,173,255,0,173.333333,Flask
176,0,0,176,8,70,18.666667,0,57,0,0,255,255,175,8,63,17.333333,0,52.333333,0,0,255,255,174,5.666667,29.666667,10,0,29.333333,0,0,255,255,2,173.333333,2.333333,5,0.666667,0,5.333333,0,0,85,110.333333,1.666667,0,173.333333,0,1.333333,0,0,0,0,0,4.333333,3,2,0,0,173.333333,0,0,0,0,0,0,0,0,0,2,0,0,0,173.333333,174.333333,173,255,0.333333,174,Flask
173,0,0,173,19.666667,59.333333,0,0,9.333333,0,0,255,255,173,18,52.333333,0,0,8.333333,0,0,255,255,173.666667,8.666667,20,0,53,6.666667,0,0,255,255,0,173.333333,2.666667,5.333333,2,0,2.666667,0,0,207.666667,51.333333,0,0,173.333333,0,1.333333,0,0,0.666667,0,0,6.333333,4,0,0.333333,0,173.333333,0,0,0,0,0,0,0,0,0,0,0.333333,0,0,173.333333,174.333333,173.333333,255,0.333333,173.333333,Flask
178.666667,0,11,184,10,103,0,85,23.333333,0,0.333333,255,255,177.333333,9.666667,93,0,85,22,0,0.333333,255,255,174,5.333333,43.666667,0,85,14.666667,0,1,255,255,3.333333,173.666667,2,9.333333,3.333333,18,5.333333,0,1,255,107,4,0.666667,173.333333,0,1.333333,0,0,0.666667,0,0,8.666667,5.333333,4,0.666667,0.333333,173.333333,0,0,0,0,0,0,0.666667,0,0,4.333333,0.666667,0.333333,0,173.333333,174.333333,172.333333,255,0.333333,173.333333,Flask
171,0,0,171,9.333333,52,0,0,13.333333,0,1,255,255,172,8.666667,47,0,0,12.666667,0,1,255,255,173.666667,4,22.666667,0,0,10,0,1,255,255,0,173.333333,1.333333,6.333333,2.666667,0.333333,4.666667,0,1,255,86.666667,0,0,173.333333,0,1.333333,0,0,1,0,0,6.333333,5.333333,0,0.333333,0,173.333333,0,0,0,0,0,0,0.666667,0,0,0,0.333333,0,0,173.333333,174.333333,173,255,0.333333,173.333333,Flask
176,0,0,176,6,35.333333,30.666667,85,24.333333,6.333333,1.333333,255,255,175,5.333333,31.333333,28.666667,85,23.333333,6,1.333333,255,213,173.333333,4,17.666667,20.666667,92.333333,17,3.666667,0.666667,255,91.666667,2,173.333333,1.666667,4,3.333333,0.666667,3.666667,0.666667,0,105,39,1.666667,0,173.333333,0,1.333333,0,0,1,0,0,2,4.333333,1.666667,0,0,173.333333,0,0,0,0,0,0,0.666667,0,0,1.666667,0,0,0,173.333333,174.333333,173,255,0.333333,173.333333,Flask
169,0,0,169,5.333333,85.333333,117.333333,255,76,41.333333,0,255,255,170,4.333333,76,104.666667,255,68,36.666667,0,255,255,173,1.666667,31.666667,42,193,30,12.333333,0,255,255,0,173.333333,1.333333,6,4.333333,0,6.666667,0,0,109,87,0,0,173.333333,0,1,0,0,0.333333,0,0,0.333333,2.666667,0,0,0,173.333333,0,0,0,0,0,0,0.666667,0,0,0,0,0,0,173.333333,174.333333,173,255,0,173.333333,Flask
172,0,0,172,11,94,84,0,96.333333,0,0,255,255,172,10,83,72,0,84.666667,0,0,255,255,173,3.666667,32,18.666667,0,32.666667,0,0,255,255,0,173.333333,1.666667,7.333333,3,0,7.333333,0,0,178.333333,160,0,0,173.333333,0,1,0,0,0,0,0,0.666667,0.666667,0,0,0,173.333333,0,0,0,0,0,0,0.666667,0,0,0,0,0,0,173.333333,174.333333,173,255,0.333333,173.333333,Flask
173,0,0,173,5.333333,99,17.333333,0,71.666667,0,0,255,255,173,5.666667,87.666667,16.333333,0,64.666667,0,0,255,255,174,4.666667,32.666667,10,0,29,0,0,255,255,0,174,3,7,1,0,5.666667,0,0,255,161.333333,0,0,173.333333,0,1,0,0,0,0,0,4,1.666667,0,0,0,173.333333,0,0,0,0,0,0,0.666667,0,0,0,0,0,0,173.333333,174.333333,173,255,0,173.333333,Flask
175,0,0,175,12,92.333333,102,85,86,21.333333,0,255,255,175,10.333333,82.333333,91.666667,85,77.666667,18.333333,0,255,255,173.333333,6.333333,31.666667,34,85,31.666667,3,0,255,255,1,174,3,7.666667,0,0,4,0,0,255,118.333333,0.666667,0,173.333333,0,2.333333,0,0,0.333333,0,0,13.666667,6.333333,0.666667,0,0,173.333333,0,0,0,0,0,0,0.666667,0,0,1,0,0,0,173.333333,174.666667,173,255,0.333333,173.333333,Flask
173,0,0,173,17,58,24,0,40,0,0.333333,255,255,173,15.333333,51,21,0,34.666667,0,0.333333,255,255,174,7.666667,23.666667,6,28.666667,13.666667,0,1,255,166.333333,0,174,3,12.666667,0,0,4.666667,0,1.666667,255,159.666667,0,0,173.333333,0,2.333333,0,0,0.666667,0,1.333333,16.333333,10,0,0,0,173.333333,0,0,0,0,0,0,0.666667,0,0,0,0.666667,0,0,173.333333,174.666667,172.333333,255,1,173.333333,Flask
178,0,0,178,4,152.333333,0,170,10.666667,0,1,255,255,178,4,138,0,170,11,0,1,255,255,175,4.333333,62.333333,0,170,10.666667,0,1,255,255,3,173.333333,4,14.666667,0,0,8,0,1,255,248.333333,4,1,173.333333,1,2.333333,0.333333,0,1,0,0.666667,24,11,3.666667,1,0,173.333333,0,0,0,0,0,0,0.666667,0,0,3.666667,1.666667,0,0,173.333333,174.333333,172.333333,255,1,173.333333,Flask
179,0,0,179,18,154,0,255,0,0,0,255,255,178,16,139.666667,0,255,0,0,0,255,255,175,8,63.666667,0,224.666667,0,0,0,255,255,3,174,1.666667,6.666667,0,10.666667,0,0,0.666667,255,34.666667,4.666667,1.666667,174,0.333333,1.666667,0,0,0,0,0,6,3.666667,4.666667,1.666667,0,173.333333,0,0,0,0,0,0,0.333333,0,0,4.666667,2,0,0,174,174.333333,173,255,0.333333,174,Flask
175,0,0,175,21.333333,95,0,0,13.333333,0,0,255,255,175,19.333333,85,0,0,11.333333,0,0,255,255,174,9.333333,35.333333,0,25.333333,5.333333,0,0,255,255,1,174,1.333333,4.666667,0.333333,4.666667,1.666667,0,0,158.333333,34,1,1,174,0.333333,1,0.333333,0,0.333333,0,0,3.666667,2,1,0.666667,0,173.333333,0,0,0,0,0,0,0.333333,0,0,1.666667,0.666667,0,0,173.333333,174.333333,173,255,0.333333,173.333333,Flask
172,0,0,172,14,125,126,0,126.666667,0,0,255,255,172,12,113.666667,114,0,115,0,0,255,255,173,5,53,53.666667,38,53,0.333333,0,255,255,0,174,1,5.333333,5,3.333333,5.333333,0.333333,0,113,31.666667,0,0,174,0,1,0.333333,0.666667,0.333333,0,0,2.333333,1.666667,0,0,0,173.333333,0,0,0,0,0,0,0.333333,0,0,0,0,0,0,173.333333,174.333333,173,255,0.333333,173.333333,Flask
171,0,0,171,15,88,92,0,102,0,1,255,255,171,13,78.333333,83.333333,0,91,0,1,255,255,173,6,33.333333,37,23,36.666667,0.666667,1,255,255,0,174,0.333333,3.333333,5,10,3,2,0,85,3.333333,0,0,173.333333,0,1,0.333333,0.666667,0.333333,0,0,2,1.333333,0,0,0,173.333333,0,0,0,0,0,0,0.333333,0,0,0,0,0,0,173.333333,174.333333,173,255,0.333333,173.333333,Flask
175,0,0,175,13,115,0,0,26,0,1,255,255,175,11,104,0,0,23.333333,0,1,255,255,174,5,46.333333,0,0,10,0,1.666667,255,255,1,174,0.333333,6.333333,2,0,3.666667,0,0,255,66.666667,1,0.666667,173.333333,0,1,0,0,0.333333,0,0,1,2,1,0.666667,0,173.333333,0,0,0,0,0,0,0,0,0,1.666667,0.666667,0,0,173.333333,174.333333,173,255,0.333333,173.333333,Flask
175,0,0,175,14,82.666667,0,0,55,0,0,255,255,175,13,75.666667,0,0,50,0,0,255,255,174,6,41,1.333333,0,26.333333,0,0,255,255,1,173.333333,0.666667,8.666667,2.666667,0,7,0,0,255,161.666667,1,0,173.333333,0,1,0,0,0.333333,0,0,0.666667,2.333333,1,0,0,173.333333,0,0,0,0,0,0,0,0,0,1,0.666667,0,0,173.333333,174,173,255,0,173.333333,Flask
171,0,0,171,14,104,130,255,111,19,0,255,255,171,13,95.333333,118.666667,255,102,16.666667,0,255,255,173,6.666667,48,57,174.333333,53.666667,3.333333,0,255,255,0,173.333333,1.666667,9,9,4.666667,10,0.666667,0,255,99,0,0,173.333333,0,1,0,0,0.666667,0,0,0.666667,2.666667,0,0,0,173.333333,0,0,0,0,0,0,0,0,0,0,0,0,0,173.333333,174,173,255,0,173.333333,Flask
170,0,0,170,13,80.333333,108,255,75.333333,32.666667,0.666667,255,255,170,12,74.666667,100.333333,255,69.333333,31,0.666667,255,255,172.333333,7.333333,44.333333,58,255,42,16.666667,0,255,213.666667,0,173.333333,1.666667,10.666667,12,24.666667,11,2.666667,0.666667,255,97,0,0,173.333333,0.333333,1,0,0,0.666667,0,0,1,3.333333,0,0,0,173.333333,0,0,0,0,0,0,0,0,0,0,0,0,0,173.333333,174,173.333333,255,0,173.333333,Flask
172.333333,0,1,173,11.666667,64,25.333333,0,55.666667,0,1,255,255,172.333333,11,59,23.333333,0,51,0,1,255,255,173.333333,7,32,14,0,30,0,1,255,255,0,173.333333,1.666667,9.333333,7.666667,4,9.333333,0.666667,0.666667,255,133.666667,0,0,173.333333,0,1,0,0,0.666667,0,0,0.666667,3,0,0,0,173.333333,0,0,0,0,0,0,0.666667,0,0,0,0,0,0,173.333333,174.333333,173,255,0.333333,173.333333,Flask
174,0,0,174,6.666667,47.666667,0,0,28.333333,0,1,255,255,174,6.666667,44.666667,0,0,26.666667,0,1,255,255,173.333333,4,26.333333,0,0,16,0,1,255,255,0,173.333333,1.666667,5.666667,2.666667,0,6,0,1,255,100.666667,0.666667,0,173.333333,0,1,0,0,1,0,0,0,2.666667,0,0,0,173.333333,0,0,0,0,0,0,0.666667,0,0,0.666667,0,0,0,173.333333,174.333333,173,255,0.333333,173.333333,Flask
174,0,0,174,3,37.333333,4,96,16.333333,0,1,255,255,174,3,34.333333,4.666667,85.333333,15.333333,0,1,255,255,174,2.333333,16.333333,5.666667,25.333333,9.666667,0,1,255,147.666667,0,173.333333,1.333333,3.666667,2.666667,0.333333,3.333333,0,0.333333,91,24.333333,0.666667,0,173.333333,0,1,0,0,1,0,0,0.333333,2.333333,0.666667,0,0,173.333333,0,0,0,0,0,0,0.666667,0,0,0.666667,0,0,0,173.333333,174.333333,173,255,0.333333,173.333333,Flask
174,0,0,174,10,50.666667,0,0,33.666667,0,0,255,255,174,9,44,0.333333,0,29.333333,0,0,255,255,173,2.666667,14,5,0,9.333333,0,0,255,255,0,173.333333,0.666667,6,4.333333,15,4.333333,2,0,213,35.666667,0,0,173.333333,0,0.333333,0.333333,0,0.333333,0,0.333333,0.333333,1,0,0,0,173.333333,0,0,0,0,0,0,0.666667,0,0,0.666667,0,0,0,173.333333,174,173,255,0.333333,173.333333,Flask
175,0,0,175,13,53,0,255,0,0,0,255,255,175,11,46.666667,0,255,0,0,0,255,255,174,2,20.666667,0,0,6,0,0,255,255,1,173.333333,1.333333,7.666667,5.666667,17.333333,7.666667,1.333333,0,91.666667,95.666667,1,0,173.333333,0,1,0,0,0.333333,0,0.333333,0.333333,1.333333,1,0,0,173.333333,0,0,0,0,0,0,0.666667,0,0,1.666667,0.666667,0,0,173.333333,174.333333,173,255,0,173.333333,Flask
175,0,0,175,11,58.666667,0,0,2.666667,0,0,255,255,175,9,50.666667,0,0,4.666667,0,0,255,255,174,4,19.666667,4.666667,0,15,0,0,255,255,1,173.333333,1.666667,9.666667,9.666667,7.333333,10.666667,0.333333,0,255,134.333333,1,0,173.333333,0,1.333333,0,0,0.666667,0,0.333333,0.666667,5.333333,1,0,0,173.333333,0,0,0,0,0,0,0.666667,0,0,1,0,0,0,173.333333,174.333333,173,255,0.333333,173.333333,Flask
169,0,0,169,9,99.333333,120.666667,255,98,22.666667,0,255,255,170,8,88.666667,108.333333,255,87,21,0,255,255,173,4,38.333333,49.666667,221.666667,35.666667,13,0,255,236.666667,0,173.333333,2.333333,13,11,0,12.666667,0,0.666667,255,112.333333,0,0,173.333333,0,2.333333,0,0,0.666667,0,1.666667,4.666667,10.666667,0,0,0,173.333333,0,0,0,0,0,0,0.666667,0,0,0,0,0,0,173.333333,174.666667,173,255,0.333333,173.333333,Flask
172,0,0,172,22,29,34,48,33,1,0,255,255,172,20,25,31,86,27.666667,3.333333,0,255,255,173,7,19.666667,17,0,19.333333,0,0.666667,255,137,0,173.333333,2,17.333333,7.666667,0,15.333333,0,1,255,219.666667,0,0,173.333333,0,2.666667,0,0,1.666667,0,1.333333,6,15.333333,0,0,0,173.333333,0,0,0,0,0,0,0.666667,0,0,0,0,0,0,173.333333,174.666667,171.666667,255,1,173.333333,Flask
178,0,0,178,13,132,0,255,0,0,1,255,255,177,12,119,0,218,0,0,1,255,255,174,5,57.333333,0,0,18.333333,0,1,255,255,3,173.333333,2.333333,20,7,0,18,0,1,255,255,4,1,173.333333,1,2.666667,0.333333,0,1.666667,0,0.666667,24.333333,15,3.666667,0.666667,0,173.333333,0,0,0,0,0,0,0.666667,0,0,3.666667,0.666667,0,0,173.333333,174.333333,172.333333,255,1,173.333333,Flask
170,0,0,170,19,36,0,0,33,0,1,255,255,171,18,34.333333,0.333333,0,32.666667,0,1,255,255,173,9.333333,31,14,0,31,0,1,255,255,0,173,2.333333,18.333333,15.666667,0,19,0,1,255,255,0,0,173.333333,1,2.666667,1,0,2,0,0.666667,85.666667,12.666667,0,0,0,173.333333,0,0,0,0,0,0,0.666667,0,0,0,0,0,0,173.333333,174.666667,172.333333,255,0.333333,173.333333,Flask
174,0,0,174,6,106,140,255,98,42,0,255,255,173,6,99,131.333333,255,90.333333,41,0,255,255,172,4,60,83,255,51.333333,31,0,255,255,2,173,2,19.333333,25,133.666667,18.333333,7.333333,1,255,116.666667,1,0,173.333333,1,2.333333,1.666667,0,2.333333,0,0.666667,85,12,0,0,0,173.333333,0,0,0,0,0,0,0.666667,0,0,0,0,0,0,173.333333,174,172.333333,255,0.333333,173,Flask
169,0,0,169,7,86.333333,118.666667,255,77.666667,41,0,255,255,169,7,80.666667,110,255,71.666667,38,0,255,255,171,4,47.666667,65,255,42.666667,22.666667,0,255,255,0,173,0.666667,18.666667,25.666667,151,16.666667,9,0,255,73.333333,0,0,173.333333,1,2.333333,2.666667,0.333333,2.666667,0,0.666667,85.666667,13.666667,0,0,0,173.333333,0,0,0,0,0,0,0,0,0,0,0,0,0,173.333333,174.333333,172.333333,255,1,173,Flask
172,0,0,172,10,101.333333,0.666667,0,72.333333,0,0,255,255,172,9,92,1,0,66.666667,0,0,255,255,172,3.333333,43.333333,11,0,37.333333,0,0,255,255,0,173,0.666667,15.666667,19.333333,39.666667,17.333333,2.666667,0,255,139.666667,0,0,173.333333,1,2.333333,2.666667,0,2.666667,0,0,87,15.666667,0,0,0,173.333333,0,0,0,0,0,0,0,0,0,0,0,0,0,173.333333,174,172.333333,255,0.333333,173,Flask
171,0,0,171,14,60,37.333333,0,57,0,0,255,255,171,13,54.666667,36,0,53.333333,0,0,255,255,172,4.333333,30.333333,29.666667,0,33.333333,0,0,255,255,0,173,1.666667,13.333333,14,0,15,0,0,255,140.333333,0,0,173.333333,1,3,2.333333,0,3,0,0,87.666667,16.666667,0,0,0,173.333333,0,0,0,0,0,0,0.666667,0,0,0,0,0,0,173.333333,174.333333,171.666667,255,1,173.333333,Flask
175.666667,0,7,179,7.333333,112.333333,9.333333,0,63.666667,0,0.333333,255,255,175.333333,7,103.333333,12.666667,0,61,0,0.333333,255,255,174,4,60,24.666667,0,45.666667,0,0.333333,255,255,1.666667,173.666667,2,18,8.666667,0,12.666667,0,0,255,255,1.333333,0.333333,174,0.666667,2.333333,0,1.333333,0,0,0.333333,54,5.333333,1.333333,0.666667,0.333333,173.333333,0,0,0,0,0,0,0,0,0,2.333333,0.666667,0.333333,0,173.333333,174.333333,173,255,0.333333,173.333333,Flask
173.333333,0,1,174,8,118.666667,24,0,86,0,0,255,255,173.333333,7.333333,110,24,0,79.666667,0,0,255,255,173.666667,5,61.333333,20.666667,0,43.333333,0,0,255,255,0,173.666667,1,16,6.666667,0,10,0,0,255,255,0,0.333333,174,0.666667,2.333333,0,1,0.666667,0,0.333333,19,4.666667,0,0.333333,0.333333,173.333333,0,0,0,0,0,0,0,0,0,0,0.333333,0.333333,0,173.333333,174.333333,173,255,0.333333,174,Flask
175.333333,0,1,176,19.333333,99.666667,0,0,6.666667,0,0,255,255,175.333333,17.333333,92.666667,0,0,2.666667,0,0,255,255,174.666667,9,53,0,255,0,0,0,255,255,0.666667,174.333333,1.666667,10,0,29.333333,0.666667,0,0,255,86.666667,1,1,173.333333,0.666667,2,0,0.333333,0.666667,0,0.333333,4.333333,3.333333,1.333333,1.333333,0.333333,173.333333,0,0,0,0,0,0,0.666667,0,0,2,1.333333,0.333333,0,173.333333,174.333333,173,255,0.333333,174,Flask
177.333333,0,1,178,8.666667,176.333333,0,255,0,0,0,255,255,177.333333,7.333333,161.333333,0,255,0,0,0,255,255,175.333333,3.333333,82.666667,0,255,0,0,0,255,255,1.333333,174,1.333333,11.666667,0,57,0,0,0.666667,255,33.666667,3,2,173.333333,1,1,0,0,0,0,0,2.666667,2,3.333333,2,0,173.333333,0,0,0,0,0,0,0.333333,0,0,4,2,0.333333,0,174,174.333333,173,255,0.333333,174,Flask
176,0,0,176,27,60,0,255,0,0,0.666667,255,255,176,24,54,0,255,0,0,0.666667,255,255,174.333333,11,29.666667,0,170,0.333333,0,0.666667,255,255,1,174,1.666667,8.333333,0,12.666667,1.666667,0,0,255,90.333333,2,0.666667,173.333333,1,1,0,0,0.333333,0,0,2,1.333333,2,1,0,173.333333,0,0,0,0,0,0,0.333333,0,0,2,1,0,0,173.333333,174,173,255,0,173.333333,Flask
169,0,0,169,13,178,210.666667,255,177,33.666667,0,255,255,170,11.333333,160,186.666667,255,159,27.666667,0,255,255,172,4.333333,69.333333,71,33.333333,71,0.666667,0,255,255,0,174,0.333333,8,2.333333,0,6.333333,0,0,247,127,0,0,173.333333,1,1,0,0,0.333333,0,0,1,2.333333,0,0,0,173.333333,0,0,0,0,0,0,0.333333,0,0,0,0,0,0,173.333333,174.333333,173,255,0.333333,173.333333,Flask
172,0,0,172,30,74,86.666667,255,73.333333,13.333333,0,255,255,172,26,65.666667,76.666667,255,65.666667,10.666667,0,255,255,173,10,26.333333,26.333333,7.666667,26.666667,0.333333,0,255,255,0,174,0.333333,5.333333,1.333333,2.666667,2.333333,0,0,155.666667,43,0,0,173.333333,0.666667,1.333333,0.333333,0,0.666667,0,0,1.333333,3,0,0,0,173.333333,0,0,0,0,0,0,0.333333,0,0,0,0,0,0,173.333333,174.333333,173,255,0,173.333333,Flask
179,0,0,179,13,180.333333,0,255,0,0,0.333333,255,255,178,11.333333,160.666667,0,255,0,0,0.333333,255,255,175,5,66.666667,0,185,0,0,0.333333,255,255,3,174,1.333333,7,0,11.333333,0,0,0.333333,255,30,4.666667,1.666667,173.333333,0.666667,1.333333,0,0,0.333333,0,0,1.666667,2.666667,4.666667,1.666667,0,173.333333,0,0,0,0,0,0,0,0,0,4.666667,1.666667,0,0,174,174.333333,173,255,0,174,Flask
173,0,0,173,29,70.666667,0,170,16.333333,0,0.666667,255,255,173,25,66.666667,0,170,14.333333,0,0.666667,255,255,174,10,40.666667,0,170,5.666667,0,0.666667,255,255,0,173.333333,1.666667,6,0,0,1.666667,0,0,255,65.666667,0,0.666667,173.333333,1,1,0,0,0.333333,0,0,0.666667,3.333333,0,0.666667,0,173.333333,0,0,0,0,0,0,0,0,0,0,0.666667,0,0,173.333333,174.333333,173,255,0,173.333333,Flask
170,0,0,170,8.666667,120,158.666667,255,109,49.666667,0,255,255,170,9,107.666667,142,255,98.333333,43.666667,0,255,255,172,7.666667,48.666667,63.666667,255,46.666667,16.333333,0,255,255,0,173.333333,1.666667,8.333333,9.666667,15.333333,8.333333,2.666667,0,255,86.666667,0,0,173.333333,0.333333,1,0,0,0.666667,0,0.666667,0,3.333333,0,0,0,173.333333,0,0,0,0,0,0,0,0,0,0,0,0,0,173.333333,174.333333,172.333333,255,0,173.333333,Flask
174,0,0,174,4.666667,103,139.333333,255,91.666667,47.666667,0,255,255,174,4.333333,98.333333,132.666667,255,87.333333,45.333333,0,255,255,172,2,63.333333,85.333333,255,57.666667,27.666667,0,255,255,1,173.333333,0.333333,13,16.666667,39,12.666667,3.333333,0,255,112.333333,0.666667,0,173.333333,0.333333,1,0,0,0.666667,0,0.666667,0,3,0,0,0,173.333333,0,0,0,0,0,0,0,0,0,0,0,0,0,173.333333,173.666667,172.333333,255,0,173.333333,Flask
172,0,0,172,8.666667,59,57.333333,96,59,2.666667,0.666667,255,255,172,8.666667,56.666667,54.333333,86.666667,56.333333,2,0.666667,255,255,173,5.666667,36.333333,37,67.333333,36.333333,2.666667,0.666667,255,255,0,173.333333,1,10,11,14,10,2,0.666667,255,91.666667,0,0,173.333333,0.333333,1,0,0,1,0,0,0,2.666667,0,0,0,173.333333,0,0,0,0,0,0,0.666667,0,0,0,0,0,0,173.333333,174.333333,173,255,0.333333,173.333333,Flask
174,0,0,174,4.666667,57.666667,3.333333,0,32.666667,0,0.333333,255,255,174,4.333333,53.333333,3.333333,0,30.333333,0,0.333333,255,255,173.333333,2.666667,28.333333,3,0,17,0,0.333333,255,255,0,173.333333,1,6.333333,3.333333,0,5.666667,0,1.666667,93.666667,79.333333,0.666667,0,173.333333,0.333333,1,0.333333,0,1,0,0,1,2.333333,0.666667,0,0,173.333333,0,0,0,0,0,0,0.666667,0,0,0.666667,0,0,0,173.333333,174.333333,173,255,0.333333,173.333333,Flask
173,0,0,173,3,10.333333,2,1.333333,3,0.333333,0,255,176.666667,173,2,10.333333,2,0.666667,2.333333,0,0,255,178.333333,174,0.333333,10,1,24,2.333333,0,0.333333,255,103.666667,0,173.333333,0.333333,6,3,0,3.666667,0,0.333333,255,53,0,0,173.333333,0.333333,0.666667,0.333333,0,0.666667,0,0.333333,4.333333,2.333333,0,0,0,173.333333,0,0,0,0,0,0,0.666667,0,0,0,0,0,0,173.333333,174.333333,173,255,0.333333,173.333333,Flask
174,0,0,174,8,34,0,0,12,0,0,255,255,174,7,30.666667,0,0,10,0,0,255,255,174,1.333333,14.333333,0,4,0.666667,0,0,255,227.666667,0,173.333333,0.333333,6.666667,4.333333,10.333333,5,1,0.333333,255,50.333333,0.666667,0,173.333333,0.333333,0.666667,0.333333,0,0.666667,0,0.333333,5.333333,2.666667,0.666667,0,0,173.333333,0,0,0,0,0,0,0.666667,0,0,0.666667,0,0,0,173.333333,174.333333,173,255,0.333333,173.333333,Flask
175,0,0,175,13,55,0,255,0,0,0,255,255,175,11,48.666667,0,255,0,0,0,255,255,174,3,17.666667,0,106,0,0,0,255,159.333333,1,173,0.666667,8.333333,7.666667,21.666667,8.333333,1.333333,0.333333,135,79.333333,1,0,173.333333,0.333333,0.666667,0.333333,0,0.666667,0,0.333333,2.666667,4,1,0,0,173.333333,0,0,0,0,0,0,0.666667,0,0,1.666667,0.666667,0,0,173.333333,174.333333,173,255,0.333333,173.333333,Flask
174,0,0,174,11,34,0,170,0,0,1,255,255,174,10,27.666667,0,158.666667,1.333333,0,1,255,255,173,5,7.333333,8,0,8.333333,0,0.333333,85.666667,88.333333,1,173,1,13,14.333333,22.333333,12.666667,2,0.333333,255,96.333333,1,0,173.333333,0,1.666667,0,0,0.666667,0,1.666667,0,8,0.666667,0,0,173.333333,0,0,0,0,0,0,0.666667,0,0,0.666667,0,0,0,173.333333,174,173,255,0,173.333333,Flask
174,0,0,174,8,78,88,255,79.666667,8.333333,0,255,255,174,6,72,84,255,73.666667,10.333333,0.333333,255,255,173,1.666667,41.666667,55.666667,255,39.333333,16.333333,0.333333,255,255,1,173.333333,1.333333,17.666667,17.333333,16,17,2,1,255,117,0,0,173.333333,0,2,0,0,1.333333,0,1,8.333333,13.333333,0,0,0,173.333333,0,0,0,0,0,0,0.666667,0,0,0,0,0,0,173.333333,174.666667,173,255,0.333333,173.333333,Flask
171,0,0,171,9,69.333333,77.333333,255,70.666667,6.666667,0,255,255,171,8,65,71.333333,216.333333,65.666667,5.666667,0,255,255,173,4.333333,41.666667,40.666667,63.333333,41.666667,2,2,255,255,0,173.333333,0.666667,20.333333,13.333333,0,19.666667,0,1,255,236.333333,0,0,173.333333,0.333333,2.666667,0,0,1.666667,0,1,10,17,0,0,0,173.333333,0,0,0,0,0,0,0.666667,0,0,0,0,0,0,173.333333,174.333333,171.666667,255,1,173.333333,Flask
173,0,0,173,5,115,17.333333,0,89.333333,0,1.333333,255,255,173,4,105.333333,15.333333,0,82.333333,0,1.333333,255,255,173,1.333333,58.333333,10,0,46.333333,0,1.333333,255,255,0,173.333333,1.666667,20.333333,10,0,19.666667,0,1.333333,255,255,0,0,173.333333,0.333333,2.666667,0,0,1.666667,0,0.666667,3,16.333333,0,0,0,173.333333,0,0,0,0,0,0,0.666667,0,0,0,0,0,0,173.333333,174.333333,173,255,0.333333,173.333333,Flask
172,0,0,172,6,95.666667,72,0,102.666667,0,1,255,255,172,6,88.333333,66.666667,0,94.666667,0,1,255,255,173,5.333333,48.666667,34.333333,0,51.333333,0,1,255,255,0,173,2.666667,16.666667,12.333333,0,17.333333,0,1.333333,255,255,0,0,173.333333,1,2.666667,0.666667,0,2,0,0.666667,43.333333,12.666667,0,0,0,173.333333,0,0,0,0,0,0,0.666667,0,0,0,0,0,0,173.333333,174.333333,172.333333,255,0.333333,173.333333,Flask
171,0,0,171,10,91,121.333333,255,89,32.333333,1,255,255,171,10,85,112.666667,255,82.333333,30.333333,1,255,255,172,7.333333,48.333333,63.666667,255,47,17.333333,1,255,255,0,173,3.333333,14,15.666667,39,13.666667,2,0.666667,255,137.666667,0,0,173.333333,1,2,1.333333,0,2.333333,0,0.666667,85,10.666667,0,0,0,173.333333,0,0,0,0,0,0,0.666667,0,0,0,0,0,0,173.333333,173.666667,172.333333,255,1,173,Flask
170,0,0,170,13,70,90,255,68,22,0,255,255,170,12,65,83,255,64.333333,19,0,255,255,172,8,38,44.666667,209.666667,39.333333,5.333333,0,255,255,0,173,3,12,15,28,13,1.666667,0,255,137,0,0,173.333333,1,1.666667,2,0.333333,2.666667,0,0.666667,85,11.666667,0,0,0,173.333333,0,0,0,0,0,0,0.666667,0,0,0,0,0,0,173.333333,174.333333,172.333333,255,1,173,Flask
176,0,0,176,11,85,0,0,55,0,0,255,255,175,10,78,0,0,52.333333,0,0,255,255,173,5,43.666667,7.333333,0,37.666667,0,0,255,255,2,173,2,13.666667,13.333333,0,16,0,0,255,255,3,0,173.333333,1,2.666667,3,0.333333,2.666667,0,0,85,13.666667,2,0,0,173.333333,0,0,0,0,0,0,0.666667,0,0,1.666667,0,0,0,173.333333,174.333333,172.333333,255,1,173.333333,Flask
170,0,0,170,14,47,30,0,48,0,0,255,255,170,13,45,30.333333,0,46.333333,0,0,255,255,172,5,32.333333,31.333333,0,37,0,0,255,255,0,173,0,15.666667,15.333333,0,18.666667,0,0,255,255,0,0,173.333333,1,3.333333,2.666667,0.333333,2.666667,0,0,86.333333,16,0,0,0,173.333333,0,0,0,0,0,0,0.333333,0,0,0,0,0,0,173.333333,174.666667,171.666667,255,1,173.333333,Flask
171,0,0,171,6,114,138,255,112,26,0,255,255,171,5,106,128.333333,255,104,24.333333,0,255,255,172,2,60.333333,72,255,61,11,0,255,255,0,173,2,13.333333,12.666667,0,15.333333,0,0,255,255,0,0,173.333333,1,3,2,0,3.333333,0,0,86.333333,16.333333,0,0,0,173.333333,0,0,0,0,0,0,0.333333,0,0,0,0,0,0,173.333333,174.666667,171.666667,255,1,173.333333,Flask
172,0,0,172,17,54,60,255,55,5,0,255,255,172,16,48,52.333333,167,49,3.333333,0,255,255,173,11,16.333333,15,0,18.666667,0,0,255,255,0,173,3,8.333333,2,0,4,0,0,255,112.333333,0,0,173,0.333333,3,1.666667,0,3,0,0,85.666667,16.666667,0,0,0,173.333333,0,0,0.666667,0,0,0,0.333333,0,0,0,0,0,0,173.333333,174.333333,171.666667,255,1,173.333333,Flask
175,0,0,175,16,155,0,255,0,0,0,255,255,175,14,142.666667,0,255,0,0,0,255,255,175,6,75.666667,0,255,0,0,1,255,255,0,173,2.333333,17,0,58,3,0,1,255,151,2,1,173,0.333333,3,1.666667,0,3,0,0.333333,85,16,2,1.666667,0.666667,173.333333,0,0,0.666667,0,0,0,0.333333,0,0,1.666667,1.666667,0,0,173.333333,174.333333,173,255,0.333333,173.333333,Flask
175,0,0,175,17,32.333333,40,87.666667,33.666667,6.333333,0.666667,255,255,175,16.333333,31.333333,37.333333,85,32.333333,6,0.666667,255,255,174,11.333333,22,17,85,22,3.333333,0.666667,255,255,1,174,4.333333,9,0,0,3.333333,0,1,219.333333,176.333333,0.666667,0,174,1,3,0,2.666667,0,0,1,59.666667,4,1,0,0,173.333333,0,0,0,0,0,0,0,0,0,1,0.666667,1,0,173.333333,174.333333,173,255,0.333333,173.333333,Flask
170,0,0,170,14.333333,65.333333,70.666667,85,67.333333,18,1,255,255,171,13.333333,59.333333,64,85,62.666667,15.666667,1,255,255,173,8.666667,32.666667,33.333333,85,37,4.666667,1,255,255,0,173.333333,4.333333,7.333333,6,0,9,0,1,255,138.333333,0,0,173.333333,1,2.666667,0,1.333333,0,0,1,80,4.666667,0,0,0,173.333333,0,0,0,0,0,0,0,0,0,0,0,0.333333,0,173.333333,174.333333,172.333333,255,1,173.333333,Flask
173,0,0,173,10.333333,42,38,0,50,0,1,255,255,173,9.666667,39.666667,34.666667,0,46.333333,0,1,255,255,173.333333,5,30,22,0,31.333333,0,0.333333,255,255,0,173.333333,2.666667,12.333333,9.333333,0,11.666667,0,0.333333,255,226.333333,0,0,173.333333,1,2.666667,0,0.666667,0,0,0.333333,71,5.333333,0,0,0,173.333333,0,0,0,0,0,0,0,0,0,0,0,0.333333,0,173.333333,174.333333,173,255,0,173.333333,Flask
173.333333,0,10,178,7,65.666667,34.666667,85,35.333333,0,0,255,255,173.333333,6.666667,61,31.333333,85,33.333333,0,0,255,255,174,5.333333,36.666667,13.333333,85,20,0,0,255,255,0.666667,173.666667,1.666667,10.333333,6,0,7,0,0.333333,255,144.666667,1,0.333333,173.333333,0.666667,1.666667,0,0.666667,0,0,0.333333,36.333333,4.333333,1,0.333333,0,173.333333,0,0,0,0,0,0,0,0,0,1.333333,0.666667,0.333333,0,173.333333,174.333333,173,255,0.333333,173.333333,Flask
174.666667,0,7,178,10,80.333333,0,85,26,0,0,255,255,174.666667,9.333333,74,0,85,22.666667,0,0,255,255,174.666667,7,43,0,85,6.666667,0,0,255,255,0.666667,173.666667,2,7,0,19,0.666667,0,0.333333,207.666667,32.666667,1,0.666667,173.333333,0.666667,1.333333,0,0.666667,0,0,0.333333,8,2.666667,1.333333,0.666667,0,173.333333,0,0,0,0,0,0,0,0,0,1.333333,0.666667,0.333333,0,173.333333,174.333333,173,255,0.333333,173.333333,Flask
175.333333,0,1,176,16.333333,74.333333,0,85,4.666667,0,0,255,219.333333,175.333333,15.333333,69.666667,0,85,2.666667,0,0,255,229.333333,174.333333,8.333333,44.333333,0,255,0,0,1.333333,255,255,1,174,2.333333,7.333333,0,22.666667,0,0,1,167.666667,8.333333,1.333333,1,173.333333,1,1,0,0.333333,0,0,0.333333,0.666667,1.333333,1.333333,1,0,173.333333,0,0,0,0,0,0,0.666667,0,0,2,1,0,0,173.333333,174.333333,173,255,0.333333,173.333333,Flask
173,0,0,173,11,78,5.333333,0,80,0,1,85,255,173,10.333333,70,4.333333,0,70.666667,0,1,255,255,174,7,33.333333,0,0,29,0,1,191,255,0,174,1.333333,6.333333,0.333333,0,2.666667,0,0.666667,255,88.333333,0,0,173.333333,1,1,0,0,0,0,0,1.333333,1.333333,0,0,0,173.333333,0,0,0,0,0,0,0.333333,0,0,0,0,0,0,173.333333,174.333333,173,255,0,173.333333,Flask
173,0,0,173,13,109.333333,102.666667,0,115.333333,0,0,255,255,173,11,100,93,0,106,0,0,255,255,173,2.333333,52,40.666667,0,54,0,0,255,255,0,174,1,8.333333,2.333333,0,6,0,0,255,121.666667,0,0,173.333333,1,1.333333,0,0,0.333333,0,0,0.666667,2.666667,0,0,0,173.333333,0,0,0,0,0,0,0.333333,0,0,0,0,0,0,173.333333,174.333333,173,255,0.333333,173.333333,Flask
172,0,0,172,18,70,6.666667,0,64,0,0,255,255,172,17,62,5.666667,0,54,0,0,255,255,174,7.666667,24.666667,1.333333,0,15,0,0,255,255,0,174,1,7.333333,0,10,2,0,0,194.333333,71.666667,0,0,173.333333,1,1.333333,0,0,0.666667,0,0,1,3.666667,0,0,0,173.333333,0,0,0,0,0,0,0.333333,0,0,0,0,0,0,173.333333,174.333333,173,255,0.333333,173.333333,Flask
179,0,0,179,14.333333,142,0,255,0,0,0.666667,255,255,178,12.333333,129.333333,0,255,0,0,0.666667,255,255,175,4.333333,61,0,255,0,0,0.333333,255,249,3,174,1,10,0,40.666667,0,0,1.333333,255,15.666667,4.666667,1,173.333333,1,1.333333,0,0,0.666667,0,0,1.333333,4,4.666667,2,0,173.333333,0,0,0,0,0,0,0,0,0,4.666667,2,0,0,173.333333,174.333333,173,255,0,173.333333,Flask
175,0,0,175,19,99.333333,0,0,1.333333,0,1,255,255,175,17,89.333333,0,139.666667,0,0,1,255,255,174.333333,8,40,0,229,0,0,1,255,255,0.666667,173.333333,1.666667,6.666667,0,24,0,0,1,255,13.333333,1,1,173.333333,1,1.333333,0,0,1,0,0,0.666667,4.333333,1,1,0,173.333333,0,0,0,0,0,0,0,0,0,1.666667,1,0,0,173.333333,174.333333,172.333333,255,0,173.333333,Flask
173,0,0,173,14.333333,77.333333,25.333333,0,64.333333,0,0,255,255,173,13.333333,71.666667,26,0,61,0,0,255,255,173.333333,7.333333,39,24,0,37,0,0,255,255,0,173.333333,1.333333,7.333333,6,2,6.666667,0,0,207.333333,74,0,0,173.333333,0.333333,1,0,0,1,0,0.666667,0,4.333333,0,0,0,173.333333,0,0,0,0,0,0,0,0,0,0,0,0,0,173.333333,174.333333,172.333333,255,0,173.333333,Flask
171.333333,0,1,172,7.333333,73,74.666667,170,75.333333,3.333333,0,255,255,171.333333,7.333333,68,70,166.666667,70.666667,2.666667,0,255,255,172.333333,5.666667,40.666667,43.333333,92,42,2,0,255,255,0,173.333333,1,9,10,11,9,0.666667,0,255,70.333333,0,0,173.333333,0.333333,1,0,0,1,0,0.666667,0,4,0,0,0,173.333333,0,0,0,0,0,0,0,0,0,0,0,0,0,173.333333,174.333333,172.333333,255,0.333333,173.333333,Flask
171,0,0,171,14.333333,27.666667,9.333333,0,26,0,0,85,255,171,12.666667,25.666667,8.666667,0,24,0,0,255,255,173,6.666667,15.333333,6.333333,0,15,0,0,100.333333,255,0,173.333333,1,4.666667,5.666667,5.333333,4.333333,1.666667,0.666667,111.666667,14.666667,0,0,173.333333,0.333333,1,0.333333,0,1,0,0.666667,0.666667,3.333333,0,0,0,173.333333,0,0,0,0,0,0,0.666667,0,0,0,0,0,0,173.333333,174,173,255,0,173.333333,Flask
176,0,0,176,5,63,0,0,11.333333,0,0,255,255,176,4.666667,57,0,0,11.666667,0,0,255,255,174,2,27,0,0,10,0,0,255,255,2,173.333333,0.666667,5.333333,2,0,3.333333,0,0,255,45,2,0,173.333333,0.333333,1.333333,0.333333,0,1.333333,0,1,4.333333,4,2,0,0,173.333333,0,0,0,0,0,0,0.666667,0,0,2,0.666667,0,0,173.333333,173.666667,173,255,0,173.333333,Flask
172,0,0,172,4,23,16.666667,0,25,0,0,255,255,172,3,20,14,0,22,0,0,255,255,173,1,9.666667,1,0,8,0,0,255,231.666667,0,173.333333,0,6.333333,3,4,3.666667,0.666667,0.333333,255,50.333333,0,0,173.333333,0.333333,0.666667,0.666667,0,0.666667,0,1,9.666667,3.666667,0,0,0,173.333333,0,0,0,0,0,0,0.666667,0,0,0,0,0,0,173.333333,174.333333,173,255,0.333333,173.333333,Flask
174,0,0,174,1,27,22,0,27,0,0,255,255,174,1,24,18.333333,0,23,0,0,255,255,173,1,7,2.666667,1,6.333333,0,0.333333,89,93.333333,0,173,0.666667,7,5,5.333333,6,0.333333,0.333333,104.333333,77,0,0,173.333333,0.333333,0.666667,0.333333,0,0.666667,0,1,6.666667,4.333333,0,0,0,173.333333,0,0,0,0,0,0,0.666667,0,0,0.666667,0,0,0,173.333333,174.333333,173,255,0.333333,173.333333,Flask
170,0,0,170,5,63,28.666667,0,56.333333,0,0.666667,255,255,171,5,55,25.333333,0,49.333333,0,0.666667,255,255,173,2.666667,21.333333,11.666667,0,19.666667,0,1.666667,255,255,0,173.333333,1.333333,10,10.666667,0.666667,11,0,1,255,97.666667,0,0,173.333333,0.333333,0.666667,0,0,0.666667,0,1,0,4.666667,0,0,0,173.333333,0,0,0,0,0,0,0.666667,0,0,0,0,0,0,173.333333,174.333333,173,255,0.333333,173.333333,Flask
172,0,0,172,6,75,95.333333,255,76.666667,18.666667,1,255,255,172,5,69,87.666667,255,71.333333,16,1,255,255,173,2.666667,39.333333,47,103.333333,43.666667,4,1,255,255,0,173.333333,1.333333,13.333333,15,15.333333,14.666667,2,1,255,105,0,0,173.333333,0.333333,1.666667,0,0,0.333333,0,1,12.333333,7,0,0,0,173.333333,0,0,0,0,0,0,1,0,0,0,0,0,0,173.333333,174.333333,173,255,0.333333,173.333333,Flask
171,0,0,171,5.333333,86.333333,102.666667,206,96.333333,6.333333,1,255,255,171,4.666667,80.666667,96.333333,185.666667,89.666667,6.666667,1,255,255,172.333333,4,47.666667,56,170,51.333333,7.333333,1,255,255,0,173.333333,2.666667,15.333333,13.666667,18.666667,15.333333,2,1,255,120.333333,0,0,173.333333,0.333333,2,0,0,1,0,1,62.666667,10.666667,0,0,0,173.333333,0,0,0,0,0,0,1,0,0,0,0,0,0,173.333333,174.333333,173,255,0.333333,173.333333,Flask
174,0,0,174,12,58,15.333333,0,48.333333,0,1,255,255,174,11.666667,55.333333,16.666667,0,46.666667,0,1,255,255,173.333333,7.333333,38.333333,21,0,35,0,1.333333,255,255,0.666667,173.333333,3,15.333333,6.333333,0,13,0,1,255,159,0.666667,0,173.333333,0.333333,2.666667,0,0,1,0,1,87,13,0,0,0,173.333333,0,0,0,0,0,0,1,0,0,0.666667,0,0,0,173.333333,174.333333,173,255,0.333333,173.333333,Flask
173,0,0,173,12.333333,40.666667,7.333333,0,33.666667,0,0.666667,255,255,173,11,39,6.333333,0,32.333333,0,0.666667,255,255,173.333333,7,31,3.666667,0,25,0,0.666667,255,255,0,173.333333,3.666667,12.666667,1.333333,0,10,0,0.666667,236,197,0,0,173.333333,0.333333,2.666667,0,0,1,0,1.333333,39.666667,12,0,0,0,173.333333,0,0,0,0,0,0,1,0,0,0,0,0,0,173.333333,174.666667,173,255,0.333333,173.333333,Flask
173,0,0,173,13.333333,37.333333,14,85,34.666667,4,0.666667,255,255,173,12.333333,34.333333,13,85,31.666667,4,0.666667,255,240.333333,173.333333,7.666667,19,7,16.666667,18.666667,1,0.666667,255,247.333333,0,173.333333,3.333333,8.333333,1.333333,0,6,0,0.666667,255,171.666667,0,0,173.333333,1,1.666667,0,0,1.333333,0,0.666667,2.666667,8.333333,0,0,0,173.333333,0,0,0,0,0,0,1,0,0,0,0,0,0,173.333333,174.333333,172.333333,255,1,173.333333,Flask
175,0,0,175,19,33,0,0,8,0,0.666667,255,255,175,17.333333,30.333333,0,0,8,0,0.666667,255,255,174,10.333333,18.333333,2,0,7.666667,0,0.666667,255,255,1,173.333333,3.666667,6,2,1.333333,3.333333,0,0.666667,255,79.333333,1,0,173.333333,1,1.666667,0.666667,0,1,0,0.666667,29.666667,6.333333,1.666667,0.666667,0,173.333333,0,0,0,0,0,0,1,0,0,1.666667,0.666667,0,0,173.333333,174.333333,172.333333,255,1,173.333333,Flask
173,0,0,173,15,43,0,0,10.666667,0,0,255,255,173,14,40,0,0,8,0,0,255,255,174,9,25,0,82,1.333333,0,0,255,255,0,173,3.333333,7,1.333333,1.333333,3.333333,0,0,255,115.666667,0,0,173.333333,1,1.333333,1.666667,0,1.666667,0,0.666667,85,6.666667,0,0,0,173.333333,0,0,0,0,0,0,0.333333,0,0,0,0.666667,0,0,173.333333,174.666667,173,255,0.333333,173.333333,Flask
174,0,0,174,4,61.333333,0,255,0,0,0,255,255,174,5,56.333333,0,255,0,0,0,255,255,174,6.333333,31.333333,0,0,2.333333,0,0,255,255,0,173,3,9,1.666667,0,8.666667,0,0,255,255,1,0.666667,173.333333,1,2.333333,2,1.333333,2.666667,0.333333,0,85,9.333333,0.666667,0.666667,0,173.333333,0,0,0,0,0,0,0.333333,0,0,0.666667,0.666667,0,0,173.333333,174.333333,172.333333,255,1,173.333333,Flask
174,0,0,174,11,29.333333,0,18.666667,0,0,0,255,255,174,10,26.666667,0,0,2.333333,0,0,255,255,173,7,19,1.666667,0,18.333333,0,0,255,255,1,173,2,13.333333,8.666667,0,15.666667,0,0,255,255,1,0,173,1,2.666667,3,2,2.666667,0.333333,0,86.333333,11.666667,0.666667,0,0,173.333333,0,0,0,0,0,0,0.333333,0,0,0.666667,0,0,0,173.333333,174.666667,171.666667,255,1,173.333333,Flask
173,0,0,173,6,104.666667,73.333333,0,104.333333,0,0,255,255,173,5,96.666667,68.666667,0,97.333333,0,0,255,255,172,1,55.333333,47.333333,0,58.666667,0,0,255,255,1,173,0.666667,15,13.333333,0,17.333333,0,0,255,255,0,0,173,0.333333,3.333333,3,2,3.333333,0.333333,0,89,12,0,0,0,173.333333,0,0,0,0,0,0,0.333333,0,0,0,0,0,0,173.333333,173.666667,171.666667,255,1,173,Flask
172,0,0,172,20,88.333333,9.333333,0,73.333333,0,0,255,255,172,18,79.666667,11.666667,0,68.333333,0,0,255,255,173,8.666667,36.666667,17.333333,0,37.666667,0,0,255,255,0,173,2.666667,7.333333,5.333333,0,8.666667,0,0,255,132.333333,0,0,173,0.333333,3.333333,3,1.666667,3.333333,0.333333,0,89.666667,12,0,0,0,173.333333,0,0,0,0,0,0,0.333333,0,0,0,0,0,0,173.333333,174.333333,171.666667,255,1,173.333333,Flask
178,0,0,178,15,119.666667,0,255,0,0,1.333333,255,255,177,14,107,0,255,0,0,1.333333,255,255,174,8,47.333333,0,255,0,0,1,255,255,3,173,2.666667,10.333333,0,2.666667,1.666667,0,1,255,138.333333,4,1,173,0.333333,3.333333,3,1.333333,3.333333,0.333333,0.333333,88.333333,11.333333,4,1,0,173.333333,0,0,0,0,0,0,0.333333,0,0,3.666667,0.666667,0,0,173.333333,173.666667,172.333333,255,0.333333,173.333333,Flask
173,0,0,173,17,85.333333,0,0,32.333333,0,1,255,255,173,15,81.333333,0,0,26.333333,0,1,255,255,174,5.666667,58,0,0,6.333333,0,1,255,255,0,173,2,14.333333,0,0,5,0,1,255,255,0,1,173,0,2.666667,3.333333,0.666667,2.666667,0,0.333333,87.666667,11.666667,0,0.666667,0,173.333333,0,0,0,0,0,0,0.333333,0,0,0,0.666667,0,0,173.333333,174.333333,172.333333,255,0.333333,173,Flask
173,0,0,173,8,22,0.666667,0,17.333333,0,1,255,255,173,7,19.333333,0.333333,0,14.666667,0,1,255,255,173,7.333333,12.333333,0,0,8.666667,0,1,255,255,0,173,2.666667,9,6,0,10.333333,0,1,255,180.333333,0,0,173,0,2.666667,3.333333,1.333333,2.666667,0.666667,0.333333,86.333333,11,0,0,0,173.333333,0,0,0.333333,0,0,0,0.333333,0,0,0,0,0,0,173.333333,174,172,255,0.333333,173,Flask
175,0,0,175,8,112.666667,0,0,45.333333,0,0,255,255,175,7,105.666667,0,0,43.666667,0,0,255,255,174,4.666667,65.333333,0,0,34.333333,0,0,255,255,1,174,4,16.333333,0,0,9.333333,0,1.333333,204,255,1,0,173.333333,1.333333,1,0,0.666667,0.333333,0,0.666667,0.666667,0.333333,1.666667,0.666667,0,173.333333,0,0,0,0,0,0,0,0,0,1.666667,0.666667,0,0,173.333333,174,173,255,0.333333,173.333333,Flask
175,0,0,175,13,85,14.666667,0,68.333333,0,0,255,255,175,11,80.666667,14,0,64.666667,0,0,255,255,174,5,56,8,0,43.333333,0,0,255,255,1,174,3,19,0.333333,0,10.666667,0,0.666667,255,255,1,0,173.333333,1.333333,1.666667,0,0.666667,0,0,1,8.666667,2.333333,1,0,0,173.333333,0,0,0,0,0,0,0,0,0,1.666667,0.666667,0,0,173.333333,174.333333,173,255,0.333333,173.333333,Flask
170,0,0,170,10,104,143.333333,255,90.666667,52.666667,1,255,255,171,9,95.666667,131,255,84,47.333333,1,255,255,173,5.666667,51.666667,64.666667,255,50,14.666667,0.666667,255,255,0,173.333333,3,12.666667,5.333333,0,11.333333,0,1.333333,255,241.666667,0,0,173.333333,1.333333,2,0,0.666667,0,0,1,23.666667,4.666667,0,0,0,173.333333,0,0,0,0,0,0,0,0,0,0,0,0,0,173.333333,174.333333,173,255,0.333333,173,Flask
174,0,0,174,6,88.666667,110.666667,255,87.333333,23.333333,1,255,255,174,5.333333,82.666667,104,255,81,23.333333,1.333333,255,255,173,2,49,64.333333,255,46,18.333333,0.666667,255,255,1,173.333333,2.333333,11.666667,14.333333,33.666667,12,2.333333,1,255,94.333333,0,0,173.333333,1,1.666667,0,0,0,0,1,48.333333,6.333333,0,0,0,173.333333,0,0,0,0,0,0,0,0,0,0,0,0,0,173.333333,174.333333,172.333333,255,1,173.333333,Flask
172,0,0,172,6.333333,49.666667,39.333333,0,51.666667,0,1.333333,255,255,172,5.666667,46,38.333333,0,47.333333,0,1.333333,255,255,173,3,27.333333,33,121.666667,27,6,0.666667,255,132.333333,0,173.333333,1.666667,12.666667,14.666667,24.666667,12.333333,2.666667,0.333333,255,115.666667,0,0,173.333333,1,1.666667,0,0,0,0,1,71,6,0,0,0,173.333333,0,0,0,0,0,0,0,0,0,0,0,0,0,173.333333,174.333333,173,255,0.333333,173.333333,Flask
174,0,0,174,8.666667,44.666667,12,0,44,0,0,255,255,174,8,41.666667,11.333333,0,41.666667,0,0,255,255,173.333333,4,27.333333,11.666667,0,27.333333,0,0,255,255,0.666667,173.333333,1.333333,11.666667,9,15.333333,10.333333,2,0.333333,255,93,0.666667,0,173.333333,1,1.666667,0,0.333333,0,0,1,58.666667,4.333333,0,0,0,173.333333,0,0,0,0,0,0,0,0,0,0.666667,0,0,0,173.333333,174.333333,173,255,0.333333,173.333333,Flask
175,0,0,175,11.333333,51.666667,0,0,28,0,0,255,255,175,10.666667,48,0,0,29,0,0,255,255,173.333333,6.666667,31.333333,5,0,27.666667,0,0,255,255,1,173.333333,2,10,4.333333,0,8.666667,0,0.333333,255,101,1,0,173.333333,1,1.666667,0,0.666667,0,0,0.333333,20.666667,2.333333,1,0,0,173.333333,0,0,0,0,0,0,0,0,0,1,0,0,0,173.333333,174.333333,173,255,1,173.333333,Flask
172,0,0,172,13,35.666667,42,144,38,6.666667,1,255,191.666667,172,12,33.333333,38.333333,103.333333,35.333333,4.666667,1,255,218.333333,173,7.666667,23.333333,21.666667,0,24.333333,0,1,255,255,0,173.333333,2,8.333333,4,0,7.333333,0,0.666667,197,109.666667,0,0,173.333333,1,1.333333,0,0.666667,0,0,0.666667,1,0,0,0,0,173.333333,0,0,0,0,0,0,0,0,0,0,0,0,0,173.333333,174.333333,173,255,0.333333,173.333333,Flask
172,0,0,172,9,58.333333,28.666667,0,65.666667,0,1,255,255,172,8,53.333333,27.666667,0,61,0,1,255,255,173,4.333333,29.666667,24.333333,0,35.666667,0,1,255,255,0,173.333333,2,5.666667,5.666667,18.333333,4.666667,2.333333,0.666667,105,13.333333,0,0,173.333333,1,1,0,0,0,0,0,2,1.333333,0,0,0,173.333333,0,0,0,0,0,0,0.666667,0,0,0,0,0,0,173.333333,174.333333,173,255,0,173.333333,Flask
176,0,0,176,6,56.333333,0,0,8.333333,0,0,255,255,176,5,48.666667,0,0,10.666667,0,0,255,255,174,3,19.333333,4.666667,0,15.666667,0,0,255,255,2,173.333333,1,5.333333,4,0.666667,4,0,0.666667,91,51.333333,2,0,173.333333,1,1.333333,0,0,0.333333,0,0,1.666667,3,2,0.666667,0,173.333333,0,0,0,0,0,0,0.333333,0,0,2,0.666667,0,0,173.333333,174.333333,173,255,0.333333,173.333333,Flask
174,0,0,174,2,55,0,0,12.666667,0,0,255,255,174,1.333333,49.666667,0,0,12.333333,0,0,255,255,174,2.666667,24.666667,0,0,5.333333,0,0,255,255,0,173.333333,1.333333,7,0,10,2,0,0,174.333333,63.333333,0,0,173.333333,1,1.333333,0,0,0.666667,0,0,0.666667,5,0.666667,0.666667,0,173.333333,0,0,0,0,0,0,0.333333,0,0,0.666667,0.666667,0,0,173.333333,174.333333,173,255,0.333333,173.333333,Flask
172,0,0,172,14.333333,61,9.333333,0,49,0,0,255,255,172.333333,13,54.666667,4,0,40,0,0,255,255,174,6,32,0,85,8,0,0,255,254.333333,0,173.333333,1.333333,9,0,32.666667,0,0,0.666667,255,24.333333,0,0,173.333333,1,1.333333,0,0,1.333333,0,0,1,6.333333,0,0.333333,0,173.333333,0,0,0,0,0,0,0,0,0,0,0.333333,0,0,173.333333,174.333333,173,255,0.333333,173.333333,Flask
172.333333,0,10,177,17.666667,88,69.333333,255,59.333333,10,1,255,255,172.333333,15.333333,78.666667,59.333333,255,52.666667,7.333333,1,255,255,173.666667,5.666667,35,14.666667,85,18.666667,0,1,255,255,0.333333,173.333333,1.666667,9,0,37.333333,2.666667,0,0.666667,255,77.333333,0.666667,0.333333,173.333333,1,1.333333,0,0,1,0,0,1,6.333333,1,0.666667,0,173.333333,0,0,0,0,0,0,0,0,0,1,0.333333,0,0,173.333333,174.333333,172.333333,255,0,173.333333,Flask
177.666667,0,11,183,6.666667,90,41.333333,85,50,0,0.666667,255,255,177.333333,6.333333,83,40,85,46.666667,0,0.666667,255,255,174,1.666667,47.666667,26.666667,85,30,0,0,255,255,3.333333,173.333333,1,11.333333,4,8.333333,7.333333,0,0,255,194.333333,3.333333,0.666667,173.333333,1,2,0,0,1,0,0.666667,0,6.333333,3.333333,0.666667,0,173.333333,0,0,0,0,0,0,0,0,0,3.333333,0.666667,0,0,173.333333,174.333333,172.333333,255,0.333333,173.333333,Flask
171,0,0,171,10.333333,74,16,0,57.333333,0,0,255,255,171.333333,9.333333,67.333333,14.666667,0,51.666667,0,0,255,255,173.333333,5,35,7.333333,0,23.666667,0,0,255,255,0,173.333333,1,8.333333,3.333333,0,6,0,0,255,125.333333,0,0,173.333333,0.333333,1.333333,0,0,1,0,0.666667,0.333333,5.666667,0,0,0,173.333333,0,0,0,0,0,0,0.666667,0,0,0,0,0,0,173.333333,174.333333,173,255,0.333333,173.333333,Flask
177,0,0,177,13.666667,62.333333,0,212.666667,0,0,0,255,255,176,12.333333,56.666667,0,204,0,0,0,255,255,174,4.333333,28.666667,0,170,0.666667,0,0,255,255,2,173.333333,1,2.666667,0,0.666667,0.666667,0,0,48.666667,11.333333,3,0.666667,173.333333,0.333333,1.333333,0.333333,0,1.333333,0,0.666667,2.666667,5.333333,3,0.666667,0,173.333333,0,0,0,0,0,0,0.666667,0,0,3,0.666667,0,0,173.333333,174.333333,173,255,0,173.333333,Flask
174,0,0,174,12,59.666667,0,253,0,0,0,255,255,174,10,54.333333,0,206,0,0,0,255,255,174,3,25.333333,0,14.666667,0.333333,0,0,255,255,0,173.333333,1,4.666667,0.666667,0.666667,0.666667,0,0,173,25,0.666667,0.666667,173.333333,0.333333,1.333333,0.333333,0,0.666667,0,0.666667,6.666667,5.333333,0.666667,0.666667,0,173.333333,0,0,0,0,0,0,0.666667,0,0,0.666667,0.666667,0,0,173.333333,174.333333,173,255,0.333333,173.333333,Flask
173,0,0,173,5,54,42,0,53,0,0,255,255,173,4,46.333333,36,0,46,0,0,255,255,173,2,10.666667,10,0,11.666667,0,0,255,184.666667,0,173.333333,0,5.333333,3,2,3.333333,0.333333,0,255,40,0,0,173.333333,0.333333,1.333333,0.333333,0,1,0,0.666667,6.666667,5.666667,0,0,0,173.333333,0,0,0,0,0,0,0.666667,0,0,0,0,0,0,173.333333,174.333333,173,255,0.333333,173.333333,Flask
174,0,0,174,4,23,0,0,0,0,1,255,255,174,3,18,0,0,2.333333,0,1,255,255,173,1,11,10.333333,0,12.666667,0,1,255,173,1,173.333333,1,7.333333,7,0,8.333333,0,1,112.333333,93.666667,0.666667,0,173.333333,0.333333,1.333333,0,0,0.666667,0,1,0.333333,5,0.666667,0,0,173.333333,0,0,0,0,0,0,0.666667,0,0,0.666667,0,0,0,173.333333,174.333333,173,255,0.333333,173.333333,Flask
176,0,0,176,6,32.666667,3.333333,53.333333,13.333333,0,1,255,255,175,5,30.666667,6,0,16,0,1,255,255,173,2.333333,27,20.666667,0,30.333333,0,1,255,255,2,173.333333,2,10.333333,10,0.666667,12.333333,0,1,255,105.666667,2,0,173.333333,0.333333,1.333333,0,0,0.333333,0,1,9,4.333333,1.666667,0,0,173.333333,0,0,0,0,0,0,1,0,0,2,0,0,0,173.333333,174.333333,173,255,0.333333,173.333333,Flask
173,0,0,173,9.666667,81,91.333333,170,89.666667,4.666667,0.333333,255,255,173,9,74.333333,84.666667,170,82.666667,5.333333,0.333333,255,255,173,6,43.333333,48,102.666667,49,3.333333,1,255,255,0,173.333333,3,10,7.333333,4.666667,11,0.666667,1,255,112.333333,0,0,173.333333,0.333333,1.666667,0,0,0,0,1,51,4,0,0,0,173.333333,0,0,0,0,0,0,1,0,0,0,0,0,0,173.333333,174.333333,173,255,0.333333,173.333333,Flask
171,0,0,171,21,54.666667,56,170,59.333333,7.333333,0.333333,255,255,171.333333,18.666667,49.666667,49.666667,170,53.666667,6.666667,0.333333,255,255,173.666667,10.666667,28.333333,19.333333,73.333333,27.666667,4,1,255,210.333333,0,173.666667,4,9.666667,4.666667,4,5,0.666667,1,255,98.333333,0,0,173.333333,0.333333,2,0,1.333333,0,0,1,85.666667,5.333333,0,0,0.333333,173.333333,0,0,0,0,0,0,1,0,0,0,0.333333,0.333333,0,173.333333,174.333333,173,255,0.333333,173.333333,Flask
176.666667,0,7,180,15.666667,88.666667,0,109.333333,3.666667,0,0,255,255,176.333333,14.666667,79.666667,0,80,3.333333,0,0,255,255,175,9.666667,36,0,0,2.666667,0,0,255,185.666667,1.666667,173.666667,4,10.333333,0.666667,57.666667,0.666667,0,0.666667,86.333333,87.666667,2,0.333333,173.333333,0.333333,2.333333,0,1.666667,0,0,1,87.666667,6.333333,2.333333,0.666667,0.333333,173.333333,0,0,0,0,0,0,1,0,0,3,1.666667,0.333333,0,173.333333,174.666667,173.333333,255,0,173.333333,Flask
174.666667,0,7,178,11,58.333333,0,0,22.666667,0,0,255,255,174.666667,10,53.333333,0,0,19.666667,0,0,255,255,174.666667,7,29.333333,0,0,6,0,0,255,255,0.333333,174.333333,3.666667,11,0,46,0,0,0.666667,143.666667,87,0.666667,0.333333,173.333333,0.333333,2.666667,0,1.333333,0,0,1,91,5.666667,1,0.666667,0.333333,173.333333,0,0,0,0,0,0,1,0,0,1.333333,1.333333,0.333333,0,173.333333,174.333333,173,255,0.333333,173.333333,Flask
175,0,0,175,8,88.333333,1.333333,0,54.666667,0,0,255,255,175,7.666667,80.666667,0.333333,0,48.333333,0,0,255,255,174.333333,5.666667,41.333333,0,0,18.333333,0,0,255,255,0.666667,174.333333,3.666667,12,0,22.666667,1.333333,0,0,255,93,0.666667,0,173.333333,1,2.333333,0,0.333333,0,0,1.333333,23,3.333333,1,1,0.333333,173.333333,0,0,0,0,0,0,1,0,0,1.666667,1,1,0,173.333333,174.333333,171.666667,255,1,173.333333,Flask
176,0,0,176,4.666667,101.666667,0,194,0,0,0,255,255,176,4.666667,94.333333,0,170,0.666667,0,0,255,255,175,3.333333,53.666667,0,170,5.666667,0,0,255,255,1,174,3,14.333333,0,52,3,0,0,255,91.666667,2,1,173.333333,1.333333,1,0,0,0.333333,0,0.666667,1.333333,1.666667,2.666667,1.666667,0,173.333333,0,0,0,0,0,0,1,0,0,2.666667,1.666667,0.666667,0,173.333333,174.333333,173,255,0.333333,173.666667,Flask
176,0,0,176,7,98.333333,0,255,0,0,0,255,255,176,7,91.333333,0,255,0,0,0,255,255,175,4,55.666667,0,255,0,0,0,255,255,1,174,2.666667,14,0,60,2,0,0,255,103,2,1,173.333333,1.333333,1.333333,1,0.333333,0.666667,0,0,11.333333,1.333333,2.666667,1.666667,0,173.333333,0,0,0,0,0,0,0.333333,0,0,2.666667,1.666667,0.666667,0,173.333333,174.333333,172.333333,255,0.333333,173.333333,Flask
174,0,0,174,9,51.666667,0,104,2.333333,0,0,255,255,174,9,49.666667,0,170,1,0,0,255,255,174,6,38.333333,0,255,0,0,0,255,255,0,173,3,10,0,5.333333,1.666667,0,0,255,163,1,0.666667,173.333333,1,2,1.666667,1.666667,1.333333,0.333333,0,67.666667,3.333333,0.666667,0.666667,0,173.333333,0,0,0,0,0,0,0.333333,0,0,0.666667,0.666667,0,0,173.333333,174.333333,171.666667,255,0.666667,173.333333,Flask
172,0,0,172,6,20.333333,0,0,7.333333,0,1,255,255,172,6.666667,17.666667,0,0,4.666667,0,1,255,255,173,6.666667,16.666667,0,0,5.333333,0,0,255,255,0,173,3,10,2.666667,0,10.333333,0,0,255,255,0,0,173,1,2.333333,3,2.666667,2.333333,0.666667,0,86.333333,5.666667,0,0,0,173.333333,0,0,0,0,0,0,0.333333,0,0,0,0,0,0,173.333333,174.666667,173,255,0.333333,173.333333,Flask
170,0,0,170,14,53.333333,66,219.333333,57.666667,8.333333,0,255,255,170.333333,12.666667,49.333333,60.333333,202,53.666667,6.666667,0,255,255,172,5,35.666667,33,0,39.333333,0,0,255,255,0,173,1.666667,14.666667,13.666667,0,16.666667,0,0,255,255,0,0,173,1,3.333333,3.666667,3.333333,3.333333,0.666667,0,91,6.666667,0,0,0,173.333333,0,0,0,0,0,0,0.333333,0,0,0,0,0,0,173.333333,173.666667,171.666667,255,1,173.333333,Flask
169,0,0,169,11,109.333333,127.333333,170,124.333333,5.333333,0,255,255,169,10,99,114.333333,170,111.666667,4.666667,0,255,255,171.333333,4.333333,47.333333,50.666667,0,53,0,0,255,255,0,172.333333,1.666667,11,13,9.666667,12.666667,1,0,255,135.333333,0,0,173,0,3.333333,4,4,3.333333,0.666667,0,92.333333,6.666667,0,0,0,173.333333,0,0,0,0,0,0,0.333333,0,0,0,0,0,0,173.333333,173.666667,171.666667,255,1,173.333333,Flask
174,0,0,174,16.666667,45.666667,32,62.666667,44,1.333333,1,255,255,174,15.666667,39.666667,28.333333,63,37.666667,1.666667,1,255,255,173,8.666667,12,8,9.666667,11,1,1.333333,255,181,1,173,2,6,2.666667,0,5.333333,0,1,255,62,1,0,173,0,3.333333,3.666667,3.666667,3.333333,1.333333,0.666667,89,6.333333,0.666667,0,0,173.333333,0,0,0,0,0,0,0.333333,0,0,0.666667,0,0,0,173.333333,174.666667,172.333333,255,0.333333,173.333333,Flask
169,0,0,169,4.333333,71.666667,0,0,43.333333,0,1,255,255,170,4,68.333333,0,0,37.666667,0,1,255,255,173,3.666667,49.666667,0,0,13.666667,0,1,255,255,0,173,1.666667,14,0,0,10,0,1,215.333333,255,0,0,173,0,3.333333,3.666667,3,3,1,0.333333,87,6.666667,0,0,0,173.333333,0,0,0,0,0,0,0.333333,0,0,0,0,0,0,173.333333,173.666667,173,255,0.333333,173.333333,Flask
176,0,0,176,5,98.333333,0,255,0,0,1,255,255,175.333333,4.666667,88.666667,0,255,0,0,1,255,255,173.333333,5.333333,44.333333,0,0,12,0,1,255,255,2,173,1,14.333333,6.333333,0,15,0,1,255,255,3,1,173,0,3,3.333333,2,2.333333,1,1,85.666667,5.666667,2.666667,0,0,173.333333,0,0,0,0,0,0,0.333333,0,0,2,0,0,0,173.333333,174.333333,172.333333,255,1,173,Flask
171,0,0,171,30,45.666667,52.666667,167.666667,47,5.666667,1,255,255,171,26,45,54,255,45.666667,8.333333,1,255,255,172,10.666667,40.333333,53,255,40.666667,13,1,255,255,0,172.333333,1.666667,18.666667,22.333333,47.666667,20.333333,2.666667,1,255,210.333333,0,0,173,1,2.666667,3,1.333333,2,1,1.666667,85,4,0,0,0,173.333333,0,0,0,0,0,0,0.333333,0,0,0,0,0,0,173,173.333333,172.333333,255,0.666667,173,Flask
165,0,0,165,10,215,255,255,192,102.666667,0.333333,255,255,166,9,194.333333,253.666667,255,172.666667,93.666667,0.333333,255,255,170,5.666667,94.666667,130.666667,255,83.666667,47.333333,0.333333,255,255,0,172.333333,3,21,29,186.666667,19.666667,10,1,255,102.333333,0,0,173,1,2.333333,2.333333,1,1.666667,0.666667,0.333333,28.333333,3,0,0,0,173.333333,0,0,0,0,0,0,0.333333,0,0,0,0,0,0,173,173.333333,171,255,0.666667,173,Flask
171,0,0,171,11.666667,155.333333,103.333333,0,149.333333,0,0,255,255,171,9.666667,143.666667,98.666667,0,138.666667,0,0,255,255,171,4.333333,81.666667,70,0,81,0,0,255,255,0,172,3,20.666667,25,98,19.666667,4.666667,0,255,219.333333,0,0,173,1,2.333333,3,2.333333,2.333333,0.666667,0,19.666667,2,0,0,0,173.333333,0,0.333333,0.333333,0,0.333333,0,0,0,0,0,0,0,0,173,173.333333,173,255,0,173,Flask
172,0,0,172,20.666667,34.666667,0,0,2.333333,0,1,255,255,172,19.666667,30.666667,0,0,3,0,1,255,255,173,11.666667,10,0,0,8,0,1,255,255,0,173,4,8.333333,10.666667,28,7.333333,4,1,255,9.666667,0,0,173,1.333333,1.666667,2,1,1.333333,0.333333,0,3.333333,0.333333,0,0,0,173.333333,0,0,0.333333,0,0.333333,0,0,0,0,0,0,0,0,173,174,173,255,0,173,Flask
175,0,0,175,3,117.666667,0,255,0,0,1.666667,255,255,175,3,109,0,188.333333,0,0,1.666667,255,255,174,4,61.333333,0,0,3.333333,0,1,255,255,1,173,3,14.666667,0,0,6.666667,0,1.333333,255,255,2,1,173,1.333333,1.333333,0.666667,0.333333,1,0.333333,0.666667,0.333333,1.333333,1.666667,1,0,173.333333,0,0,0,0,0,0,0,0,0,1.666667,0.666667,0,0,173.333333,174,172.333333,255,0,173.333333,Flask
173,0,0,173,13,48,0,0,36,0,1,0,255,173,11,45.666667,0,0,32,0,1,255,255,174,5,35.666667,0,0,14.333333,0,1,255,255,0,173.333333,1.333333,16.666667,0,0,7,0,1.333333,255,255,0,0,173.333333,1.333333,1.666667,0.333333,0,1,0,1,2.666667,3.333333,0,0,0,173.333333,0,0,0,0,0,0,0,0,0,0,0,0,0,173.333333,174.333333,173,255,0.333333,173.333333,Flask
171,0,0,171,11,72,100,255,62,38,0,255,255,171,10,63.333333,88.333333,255,54.333333,34.333333,0,255,255,173,5,23.666667,33.333333,223.666667,18.666667,15,0.666667,255,14,0,173,1.666667,9,4,5.333333,7,0.333333,1,255,127.666667,0,0,173.333333,1.333333,2,0,0,1,0,1,4,5.666667,0,0,0,173.333333,0,0,0,0,0,0,0,0,0,0,0,0,0,173.333333,174,173,255,0.333333,173,Flask
172,0,0,172,11,24.666667,22,60,27.666667,1.666667,0,255,255,172,10,24.666667,24,85,27,2.666667,0,255,255,173,3.333333,23,28.666667,87.666667,21.333333,7.333333,0,255,208,0,173.333333,2,9.666667,12.333333,38.333333,9.666667,2.666667,1,255,59.333333,0,0,173.333333,1,1.333333,0,0,1,0,1,17.333333,7.333333,0,0,0,173.333333,0,0,0,0,0,0,0,0,0,0,0,0,0,173.333333,174.333333,172.333333,255,0.333333,173.333333,Flask
175,0,0,175,4,45.333333,10.666667,170,16,0,0,255,255,175,3.666667,41,12.666667,170,16.333333,0,0,255,255,173,1.666667,21.333333,17.333333,85,18,2.333333,0.333333,255,229.666667,1,173.333333,1.666667,12,13.333333,12,12.333333,1.333333,0.333333,255,110.333333,1.666667,0,173.333333,1,1.666667,0,0,0.666667,0,1,54.333333,7,1,0,0,173.333333,0,0,0,0,0,0,0,0,0,1,0,0,0,173.333333,174.333333,173,255,0.333333,173.333333,Flask
171,0,0,171,3,59.333333,44.666667,0,59.666667,0,0,255,255,171,2.666667,55,41,0,55.333333,0,0.666667,255,255,173,1.333333,36,23,0,34.666667,0,0.333333,255,169.666667,0,173.333333,1.333333,13.333333,10,15.333333,12,2.666667,1,255,87.666667,0,0,173.333333,1,2,0,0.333333,0.666667,0,1,75,5,0,0,0,173.333333,0,0,0,0,0,0,0,0,0,0,0,0,0,173.333333,174.333333,173,255,0.333333,173,Flask
172,0,0,172,6,99.666667,70.666667,0,96.666667,0,0.666667,255,255,172,5,93,66.666667,0,90.333333,0,0.666667,255,255,173,2.333333,58.666667,45.666667,0,57,0,0.666667,255,255,0,173.333333,1.333333,15.333333,8,3.333333,13.666667,0.666667,0.333333,255,121,0,0,173.333333,1,1.333333,0,1,0,0,1,42,2.333333,0,0,0,173.333333,0,0,0,0,0,0,0,0,0,0,0,0,0,173.333333,174.333333,172.333333,255,1,173,Flask
172,0,0,172,6,106.333333,140.666667,255,93,47.666667,0.666667,255,170.333333,172,5,100,131,255,88.666667,42.666667,0.666667,255,191,172,2.333333,63,75,255,60.333333,15,0.666667,255,255,0,173.333333,1.666667,14,8.666667,0,13.333333,0,0,255,149.666667,0,0,173.333333,1,1,0,1,0,0,0,6.333333,0.333333,0,0,0,173.333333,0,0,0,0,0,0,0,0,0,0,0,0,0,173.333333,174.333333,173,255,0.333333,173.333333,Flask
172,0,0,172,11,64.666667,87.333333,255,58.666667,28.666667,1.333333,255,255,172,10,62.666667,83.666667,255,56.666667,27,0.666667,255,255,173,3.333333,42.666667,54.333333,255,40.666667,14,0.666667,255,255,0,173.333333,1.333333,9.666667,8.666667,0,10.333333,0,0,255,131,0,0,173.333333,1,0.666667,0,0.333333,0,0,0,3.333333,1.333333,0,0,0,173.333333,0,0,0,0,0,0,0.666667,0,0,0,0,0,0,173.333333,174.333333,173,255,0.333333,173.333333,Flask
174,0,0,174,10,46,0,0,27.666667,0,0,255,255,174,9,42,0,0,26,0,0,255,255,173,3.666667,21.333333,8,0,18,0,0,255,255,0,173.333333,1,8,5,0,8.333333,0,0,235.666667,120.333333,0.666667,0,173.333333,1,1.333333,0,0,0.333333,0,0,1.666667,3,0.666667,0,0,173.333333,0,0,0,0,0,0,0,0,0,0.666667,0,0,0,173.333333,174.333333,172.333333,255,1,173.333333,Flask
174,0,0,174,9,21.666667,2.666667,0,8.666667,0,0.666667,255,223.333333,174,8,20.333333,2.666667,0,8.333333,0,0.666667,255,255,174,2.666667,18,1.333333,0,8,0,0,255,255,0,173.333333,2,7.666667,1.333333,3.333333,4,0,0,255,97,0.666667,0,173.333333,1,1.333333,0,0,1.333333,0,0,0.333333,5.333333,0.666667,0,0,173.333333,0,0,0,0,0,0,0.666667,0,0,0.666667,0,0,0,173.333333,174,173,255,0.333333,173.333333,Flask
176,0,0,176,9.666667,41.333333,20.666667,85,40.333333,3.666667,0.666667,255,255,175,7.666667,35.666667,17,64,35.333333,2.333333,0.666667,255,255,173.333333,3.666667,13,0,0,9,0,0.666667,255,255,2,173.333333,2.333333,5.666667,0,2,0.333333,0,0,255,51.333333,2,0,173.333333,1,1.333333,0.333333,0,1.333333,0,0,2.666667,6.666667,2,0,0,173.333333,0,0,0,0,0,0,0,0,0,2,0,0,0,173.333333,174.333333,173,255,0.333333,173.333333,Flask
168,0,0,168,13.333333,53,48,170,47,14.666667,0.666667,255,255,169,12,45.333333,38.333333,170,40,12,0.666667,255,255,173.333333,4,17.666667,10.666667,44.333333,12,0,0.666667,255,255,0,173.333333,1.666667,8.333333,0,12.333333,4,0,0,89,124.333333,0,0,173.333333,1,2,0.333333,0,1.333333,0,0,2.333333,7.666667,0,0,0,173.333333,0,0,0,0,0,0,0,0,0,0,0,0,0,173.333333,174.333333,172,255,1,173.333333,Flask
174,0,0,174,10.333333,37.333333,28,0,34,0,0.333333,255,255,174,9.333333,34.333333,26,0,29.666667,0,0.333333,255,255,173.333333,4,25.666667,15.333333,5.333333,18,0,0.333333,255,255,0.666667,173.333333,0.666667,10,2.666667,0,6.333333,0,0.333333,255,216,0.666667,0,173.333333,1,2,0.333333,0,1.333333,0,0,1.333333,7.666667,0.666667,0.333333,0,173.333333,0,0,0,0,0,0,0.666667,0,0,0.666667,0,0,0,173.333333,174.333333,173,255,0.333333,173.333333,Flask
172,0,0,172,7.666667,60.666667,8.666667,0,47,0,0,255,255,172,7.333333,54.666667,7,0,41.666667,0,0,255,255,173.333333,5,27,0,0,16.333333,0,0,255,255,0,173.333333,1,7.333333,0,0,4.333333,0,0.333333,89.666667,130.333333,0,0,173.333333,1,2,0.333333,0,1.333333,0,0.666667,2.666667,7.333333,0,0,0,173.333333,0,0,0,0,0,0,0.666667,0,0,0,0,0,0,173.333333,174.333333,173,255,0.333333,173.333333,Flask
176,0,0,176,8,75.666667,0,255,0,0,0.333333,255,255,176,7,68.333333,0,255,0,0,0.333333,255,255,174,2.666667,31.666667,0,201.666667,0,0,0.333333,255,203.666667,1,173.333333,1,5.666667,0,6.666667,1,0,1,164.333333,35,2,1,173.333333,0.333333,1.333333,0.333333,0,1.333333,0,0.666667,5,6.666667,2,1,0,173.333333,0,0,0,0,0,0,0.666667,0,0,2.666667,1,0,0,173.333333,174.333333,173,255,0.333333,173.333333,Flask
173,0,0,173,16,34,0,0,12.333333,0,2,255,255,173,14,31.333333,0,0,9.333333,0,1.666667,255,255,174,4,18.666667,0,48.666667,0,0,1.666667,255,222.666667,0,174,0,5.333333,0,6.666667,1.333333,0,0,170.666667,30.666667,0,0,173.333333,0.333333,1.333333,0.333333,0,0.666667,0,0.666667,6,6,0,0,0,173.333333,0,0,0,0,0,0,0.666667,0,0,0,0.666667,0,0,173.333333,174.333333,172.333333,255,0.333333,173,Flask
171,0,0,171,2,73,98,255,65,33,0,255,255,171,1,64,86,255,57,29,0,255,255,173,2,20,26,151,18,8,0,255,94.333333,0,173.333333,0.666667,5.666667,3,0.666667,3.666667,0,1.333333,127,64,0,0,173.333333,0.333333,1.666667,0,0,0.666667,0,0.666667,2.333333,6.333333,0,0,0,173.333333,0,0,0,0,0,0,0.666667,0,0,0,0,0,0,173.333333,174.333333,173,255,0.333333,173.333333,Flask
174,0,0,174,4,30,22,0,30,0,1,255,255,174,4,27,23.333333,0,27.333333,0,1,255,255,173,1,20.333333,24,56.666667,21.666667,2.333333,0.666667,255,215.666667,1,173.333333,1.333333,8,5.666667,0,8.333333,0,0.666667,93.666667,90.333333,0,0,173.333333,0.333333,1.666667,0,0,0.666667,0,0,5.333333,6,0,0,0,173.333333,0,0,0,0,0,0,0.666667,0,0,0.666667,0,0,0,173.333333,174.333333,173,255,0.333333,173.333333,Flask
171,0,0,171,4,54.666667,34.666667,0,56,0,1,255,255,171,3,50,32.333333,0,51.666667,0,1,255,255,173,3.333333,30.333333,21,0,32.333333,0,0.666667,255,255,0,173.333333,2.666667,10.333333,4,0,9.666667,0,0,199,107.666667,0,0,173.333333,0.333333,1.666667,0,0,0,0,0,38,4.666667,0,0,0,173.333333,0,0,0,0,0,0,1,0,0,0,0,0,0,173.333333,174.333333,173,255,0.333333,173.333333,Flask
173,0,0,173,9.666667,73.333333,64.666667,114.666667,78.666667,3.333333,0,255,255,173,9.666667,66,56.333333,80,70.666667,2.666667,0,255,255,173.666667,9,31.333333,15,0,31,0,0,255,255,0,173.666667,3.333333,10.666667,0.666667,0,4,0,0,103.666667,121,0,0,173.333333,0.333333,2,0,2,0,0,0.333333,80.666667,3.333333,0,0,0.333333,173.333333,0,0,0,0,0,0,1,0,0,0,0.333333,0.333333,0,173.333333,174.333333,173,255,0,173.333333,Flask
176.333333,0,9,181,19.666667,57,2.666667,85,15.333333,0,0.333333,255,255,176,18.333333,54,2.666667,85,13.333333,0,0.333333,255,255,175.333333,11.333333,37.333333,0,85,4.666667,0,0.333333,255,255,0.666667,174.666667,3.666667,16.666667,0,85,1.333333,0,0.333333,255,49.666667,1.333333,0.666667,173.333333,0.333333,2.666667,0,4.333333,0,0,1,86.333333,3,2,1,0.666667,173.333333,0,0,0,0,0,0,1,0,0,2.666667,1.333333,0.666667,0.333333,173.666667,174.333333,173.333333,255,0,173.666667,Flask
177.666667,0,7,181,8.666667,126.333333,0,255,0,0,0,255,255,177.666667,8.333333,118,0,255,0,0,0,255,255,175.666667,6.666667,66.333333,0,197,0,0,0,255,255,1,174.666667,3,21.666667,0,88.333333,0,0,0,255,59,2.666667,1.666667,173.333333,0,3.333333,0,6,0,0,1,88.333333,3.333333,3.333333,2.333333,0.666667,173.333333,0,0,0,0,0,0,1,0,0,4.333333,2.333333,1,0.333333,173.666667,174.666667,173.333333,255,0.333333,173.666667,Flask
174,0,4,176,16.333333,44.333333,10.666667,0,29.333333,0,0,255,255,174,15,43.666667,7.333333,0,25.666667,0,0,255,255,175,7.333333,40.333333,0,75.666667,5.333333,0,0,255,255,0,174.666667,2.666667,19.333333,0,95,0,0,0,255,119,0,0.333333,173.333333,0.333333,3.333333,0,5,0,0,1,91,3,0.666667,1,0.666667,173.333333,0,0,0,0,0,0,1,0,0,0.666667,1.666667,1.333333,0,173.333333,174.333333,173.333333,255,0.333333,173.333333,Flask
172.333333,0,1,173,8.333333,82.333333,66.666667,0,86.333333,0,0,255,255,172.333333,8,75,55,0,77.666667,0,0,255,255,174.333333,5.333333,41.666667,2,0,32,0,0,255,255,0,174.333333,2.666667,15.333333,0,23.333333,0.666667,0,0,255,110.333333,0,0,173.333333,0.333333,2.666667,0,3.333333,0,0,1,60.333333,2.333333,0,0.333333,0.333333,173.333333,0,0,0,0,0,0,1,0,0,0,1,1,0,173.333333,174.333333,173,255,0.333333,173.333333,Flask
175,0,0,175,9.666667,48.333333,0,170,7.333333,0,0,255,255,175,8.666667,46,0,170,7.666667,0,0,255,255,174.333333,4,34.333333,0,170,9.666667,0,0,255,239,0,174,2.333333,14.666667,0,49.333333,3.333333,0,0,255,87.666667,0.666667,0.666667,173.333333,1.333333,2,0,1,0,0,1,8.666667,1,1.666667,1,0.666667,173.333333,0,0,0,0,0,0,1,0,0,1.666667,1,1,0,173.333333,174.333333,173,255,0.333333,173.333333,Flask
175,0,0,175,10,61,0,255,0,0,1,255,255,175,10,55.333333,0,255,0,0,1,255,223.333333,174,5.333333,31,0,236.666667,0,0,0.666667,255,136.666667,0,174,2.666667,12.333333,0,56,2,0,0,255,85,1,0.666667,173.333333,1.333333,1,0.333333,0.666667,0.333333,0,1,0.333333,0.333333,1.666667,1,0,173.333333,0,0,0,0,0,0,0.333333,0,0,1.666667,1,0.666667,0,173.333333,174.333333,171.666667,255,1,173.333333,Flask
174,0,0,174,13,33.333333,0,0,20.333333,0,0,255,255,174,12,30,0,0,15.666667,0,0,255,255,174,6.666667,18,0,46.666667,0.666667,0,0.666667,255,233.666667,0,173.333333,3,6.666667,0,20.666667,0.666667,0,0,194.666667,16,0.666667,0,173.333333,1.333333,1.333333,1,1,0.666667,0.333333,0.333333,1.333333,0.666667,0.666667,0.666667,0,173.333333,0,0,0,0,0,0,0.333333,0,0,0.666667,0.666667,0,0,173.333333,173.666667,171.666667,255,1,173.333333,Flask
173,0,0,173,4.666667,42.333333,0,0,19.333333,0,0,255,255,173,4,37,0,0,17,0,0,255,255,173,4.333333,12.333333,0,0,5,0,0.666667,255,253,0,173,3.666667,5,4.333333,1.333333,5.333333,0.333333,0,255,44.333333,0,0,173.333333,1,2,2.333333,2.333333,1.666667,0.666667,0,15.666667,1.666667,0,0,0,173.333333,0,0,0,0,0,0,0.333333,0,0,0,0,0,0,173.333333,174,172.333333,255,0.333333,173.333333,Flask
178,0,4,180,10.666667,46.333333,0,202.333333,0,0,1,255,255,177,9.666667,36.666667,0,136.333333,0,0,1,255,255,173,5.666667,15.666667,12,17.333333,11,1.333333,0,255,225.666667,3.666667,172.333333,2,13.666667,17,41,14.333333,2.666667,0,255,130.666667,4.666667,0.333333,173,1,3,3.666667,4,2.666667,0.666667,0,70.666667,2.666667,3.666667,0,0,173.333333,0,0,0,0,0,0,0.333333,0,0,3.666667,0,0,0,173.333333,173.666667,171.666667,255,1,173,Flask
168.333333,0,1,169,14.666667,76,82,170,80,8.666667,0,255,255,169.333333,12.666667,70.666667,76.666667,170,74.333333,8,0,255,255,171.333333,2.666667,43.666667,51.333333,170,45,7.333333,0,255,255,0,172,1,16.333333,22.333333,105,15,7.333333,0,255,59.333333,0,0,173,0.333333,3,4.333333,4.333333,3,1.333333,0,95,3.666667,0,0,0,173.333333,0,0,0,0,0,0,0.333333,0,0,0,0,0,0,173,173.666667,171.666667,255,1,173,Flask
171,0,0,171,13.333333,86.666667,105.333333,255,85.666667,19.666667,0,255,255,171,12.333333,78,95.333333,255,76.333333,18.666667,0,255,255,172,6,35.666667,47.333333,255,32,15.333333,0,255,178.333333,0,172.333333,1.666667,11.666667,15.333333,50.333333,11,4.666667,1,255,39.666667,0,0,173,0.333333,3,4.333333,4.666667,3,1.333333,0,93,3,0,0,0,173.333333,0,0,0,0,0,0,0.333333,0,0,0,0,0,0,173.333333,174.333333,173,255,0.333333,173,Flask
176,0,0,176,14.666667,62.666667,0,207.666667,0,0,1,255,255,175,13.666667,57,0,85,0.666667,0,1,255,255,173,6.666667,32.666667,0,0,13.333333,0,1,255,255,2,173,1.333333,13,6.333333,0,13.666667,0,1,255,255,3,0.333333,173,0.333333,2.666667,4,3.666667,2.666667,1.333333,1.333333,69.333333,2.666667,2,0,0,173.333333,0,0,0,0,0,0,0.333333,0,0,2,0,0,0,173.333333,173.333333,172.333333,255,0.333333,173.333333,Flask
176,0,4,178,10,106.333333,0,85,3.333333,0,1,255,255,175.666667,8,96.666667,0,85,4.666667,0,1,255,255,173.333333,2.666667,50,0,0,18.333333,0,1,255,255,1.666667,173,1.666667,15,5.666667,0,15.666667,0,1,255,255,2.666667,1,173,1,2.333333,3,2,2.333333,1,1,27.666667,1.333333,2.666667,0.333333,0,173.333333,0,0,0,0,0,0,0.333333,0,0,2.333333,0,0,0,173.333333,174.333333,171.666667,255,1,173.333333,Flask
171,0,0,171,14.666667,89.333333,57.333333,0,105.666667,0,1,255,255,171,14.333333,81.666667,51.333333,0,96,0,1,255,255,172.333333,7.666667,44.666667,29.333333,0,52.666667,0,1,255,255,0,173,3,13,11.666667,0,15.333333,0,1,255,241,0,0,173,1,1.333333,2.333333,1.333333,1.333333,1,0.333333,6.333333,0.666667,0,0,0,173.333333,0,0,0,0,0,0,0.333333,0,0,0,0,0,0,173.333333,173.666667,172.333333,255,0.333333,173,Flask
173,0,0,173,25.666667,129.333333,111.333333,85,131.666667,1.666667,0,255,255,173,23.666667,118,104.333333,85,121,1.333333,0,255,255,172.333333,12.666667,60.333333,61,0,63.333333,0,0.333333,255,255,0.666667,173.333333,5,9.333333,10.333333,28.666667,9,2.666667,0.333333,255,60,0,0,173.333333,1,1,1,0,1,0,0,2.666667,1.666667,0,0,0,173.333333,0,0,0,0,0,0,0.333333,0,0,0,0,0,0,173.333333,174.333333,172.333333,255,0.333333,173.333333,Flask
175,0,0,175,25.666667,69.666667,0,0,26.666667,0,0,255,255,175,24.333333,61.666667,0,0,25,0,0,255,255,173.333333,15.666667,25.666667,0,0,15.666667,0,0,255,255,1,173.333333,5,8.333333,1.333333,0,5,0,0,255,176,1.666667,0,173.333333,1,1,0.666667,0,1,0,0,2,3,1.666667,0.333333,0,173.333333,0,0,0,0,0,0,0.333333,0,0,1.666667,0,0,0,173.333333,174.333333,172.333333,255,1,173.333333,Flask
175,0,0,175,10.666667,127.666667,0,170,15,0,0,255,255,175,10.333333,118.333333,0,170,13.666667,0,0,255,255,174.333333,8,67,0,116.666667,7.333333,0,0,255,255,0.666667,173.333333,3.666667,16.333333,0,0,4,0,0,255,255,1.666667,1,173.333333,1,1,0,0,1,0,0,0.333333,5.666667,1.666667,1.333333,0.333333,173.333333,0,0,0,0,0,0,0.333333,0,0,1.666667,1,0,0,173.333333,174.333333,173,255,1,173.333333,Flask
174,0,0,174,18,115.666667,0,255,0,0,0,255,255,174,17,104.333333,0,255,0,0,0,255,255,173,10,44.666667,0,216.333333,0,0,0,255,255,1,172.333333,3,4.333333,3.666667,0,4.333333,0,0,255,27.666667,1,1,173,1,3.333333,4,3.666667,3.333333,1.333333,0,76,3.666667,1,0,0,173.333333,0,0.333333,0.333333,0,0.333333,0,0,0,0,0.666667,0,0,0,173,173.333333,172.333333,255,0,173,Flask
172,0,0,172,23,97,103.333333,255,98.666667,4.666667,0,255,255,172,21,91,95.333333,205.666667,92,3.666667,0,255,255,171,10.666667,54.666667,54.333333,41,55,0.666667,0,255,255,0,172,2,17,21.666667,78.333333,16.666667,5,0,255,146.333333,0,0,173,1,3.333333,4.666667,4.666667,3.333333,1.333333,0,75,2.666667,0,0,0,173.333333,0,0.333333,0.333333,0,0.333333,0,0,0,0,0,0,0,0,173,173.333333,172.333333,255,0,173,Flask
165,0,0,165,10,162.666667,185.333333,255,161.333333,24,0,255,255,166,9,148.666667,168.333333,255,148.333333,20,0,255,255,171,6,81.333333,86,210.333333,81.333333,4,0,255,255,0,172,2,21,25.666667,105.666667,20.333333,5,0,255,217,0,0,173,1,2.666667,4,4,2.666667,1.333333,0,54.333333,2,0,0,0,173.333333,0,0.333333,0.333333,0,0.333333,0,0,0,0,0,0,0,0,173,173.333333,172.333333,255,0,173,Flask
176,0,0,176,26,32.666667,0,242,0,0,0.666667,255,255,175,24,26.666667,0,223,0,0,0.666667,255,226.333333,173,13,5.666667,0,0,1,0,0.333333,201.333333,50.666667,2,173,4,6.333333,8.666667,19,5.333333,3.666667,0,222,3.666667,3,0,173,1,2.666667,3,2.666667,2.333333,1.333333,0,34,1.666667,2,0,0,173.333333,0,0.333333,0.333333,0,0.333333,0,0,0,0,2,0,0,0,173,174.333333,173,255,0.333333,173,Flask
175,0,0,175,1,108.666667,0,255,0,0,1,255,255,175,1,101.333333,0,255,0,0,1,255,255,174,5,58.666667,0,255,0,0,1,255,255,1,173,3,12.333333,0,0,1.666667,0,1.333333,255,200,2,1,173,1.333333,2.333333,2,1,2.333333,0.333333,1.333333,17.333333,3.333333,2,1,0,173.333333,0,0,0,0,0.333333,0,0,0,0,1.666667,1,0,0,173.333333,174.333333,173,255,0.333333,173.333333,Flask
174,0,0,174,6,74,0,255,0,0,1,255,255,174,5,69,0,255,0,0,1,255,255,174,2,45.333333,0,255,0,0,1,255,255,0,173,1,14.666667,0,16,0,0,2,255,201.666667,1,1,173,1.333333,2,1.666667,0.333333,2,0,0.666667,7.333333,5.666667,1,1,0,173.333333,0,0,0,0,0.333333,0,0,0,0,1,1,0,0,173.333333,174.333333,173,255,0.333333,173.333333,Flask
176,0,0,176,11,73,0,0,9,0,0,255,255,176,10,66.666667,0,0,8.333333,0,0,255,255,174,4,32,0,2,3,0,0,255,255,2,173,1.666667,6.666667,1.333333,12,2,0,0.666667,255,35,2,0.666667,173.333333,1.333333,2,0.333333,0,2,0,1,1.333333,7,2,0.666667,0,173.333333,0,0,0,0,0,0,0,0,0,2,0.666667,0,0,173.333333,174,173,255,0,173.333333,Flask
173,0,0,173,0,81.333333,0,0,37,0,0,255,255,173,0,74.666667,0,0,35.333333,0,0,255,255,173,1.666667,41.333333,6,0,26.333333,0,0,255,255,0,173,2,9.666667,6.333333,0,10,0,0,255,138.333333,0,0,173.333333,1.333333,2,0,0,1,0,1,3,7.666667,0,0,0,173.333333,0,0,0,0,0,0,0,0,0.333333,0,0,0,0,173.333333,174,173,255,0,173.333333,Flask
175,0,0,175,6,59,11.333333,0,33.333333,0,0.333333,255,255,175,5.666667,55,11.666667,0,33,0,0.333333,255,255,173.333333,4.333333,33,10.333333,0,28.666667,0,0.333333,255,255,1,173.333333,2,10.666667,7,0,12,0,0.333333,255,181.666667,1.666667,0,173.333333,1,1.666667,0,0,0.666667,0,1,36.666667,7.666667,1.666667,0,0,173.333333,0,0,0,0,0,0,0,0,0.333333,1.666667,0,0,0,173.333333,174.333333,173,255,1,173.333333,Flask
172,0,0,172,9,74,25.333333,0,79.666667,0,1,255,255,172,8.666667,67.666667,22,0,72.333333,0,1,255,255,173.333333,5.333333,36.666667,4,0,36,0,1,255,255,0,173.333333,2.333333,10.333333,4,0,7.333333,0,1,255,135,0,0,173.333333,1,2,0,0.333333,0.666667,0,1,85,6,0,0,0.333333,173.333333,0,0,0,0,0,0,0,0,0,0,0.333333,0.333333,0,173.333333,174.333333,173,255,0.333333,173.333333,Flask
175,0,0,175,18.333333,104.666667,16.666667,0,85.666667,0,1,255,255,175,16.666667,96,15.333333,0,78.666667,0,1,255,255,173.666667,9.333333,51.333333,12,0,40.666667,0,1,255,255,1.333333,173.666667,2.333333,12.666667,1.333333,0,4.666667,0,1,255,120.333333,0.666667,0,173.333333,1,2,0,1.333333,0.666667,0,0.333333,74,3.666667,1,0.333333,0.333333,173.333333,0,0,0,0,0,0,0,0,0,1,0.333333,0.333333,0,173.333333,174.333333,173,255,1,173.333333,Flask
169,0,0,169,17,104.333333,125.333333,170,100,29.333333,0.666667,255,191.666667,170,16,94.666667,112.666667,170,91,26,0.666667,255,213.666667,172.666667,10,44,43.333333,170,44,8,1.333333,255,255,0,173.666667,2.333333,10.666667,0,0,5,0,0,95,155,0,0,173.333333,1,1.666667,0,1,0.666667,0,0,21.666667,2,0,0,0.333333,173.333333,0,0,0,0,0,0,0,0,0,0,0,0.333333,0,173.333333,174.333333,173,255,0.333333,173.333333,Flask
174,0,0,174,14.666667,82,95.333333,186,88.666667,6.666667,0,255,255,174,13.333333,75.666667,86.333333,170,82,4.666667,0,255,255,173,7.333333,39.666667,34,0,46.666667,0,0,255,255,0.666667,173.333333,1.666667,10.666667,0,0,9.333333,0,0,255,231.666667,0,0,173.333333,1,1.333333,0,0.333333,0.666667,0,0,4.333333,1.333333,0,0,0,173.333333,0,0,0,0,0,0,1.333333,0,0,0,0,0,0,173.333333,174.333333,173,255,0.333333,173.333333,Flask
172,0,0,172,11,86.333333,2,0,59,0,0,255,255,172,9,77,2.666667,0,53,0,0,255,255,173,2.333333,37.333333,6,0,30.333333,0,0,255,255,0,173.333333,1.666667,12.333333,3,0,11,0,0,255,236.333333,0,0,173.333333,1,1,0,0,1,0,0,0.666667,2.666667,0,0,0,173.333333,0,0,0,0,0,0,0.666667,0,0,0,0,0,0,173.333333,174.333333,172.333333,255,0.333333,173.333333,Flask
170,0,0,170,1,49,28.666667,0,54.333333,0,0,255,255,171,2,43.666667,22.333333,0,47,0,0,255,255,173,3,23.333333,4,0,19,0,0,255,255,0,173,2.333333,10.666667,3.333333,0,8.333333,0,0,255,145.666667,0,0,173.333333,1,1.333333,1,0,1.333333,0,0,3.666667,4.666667,0,0,0,173.333333,0,0,0,0,0,0,0.666667,0,0,0,0,0,0,173.333333,174,173,255,0.333333,173.333333,Flask
175,0,0,175,10,70.666667,0,0,15.666667,0,0,255,255,175,9,62,0,0,15,0,0,255,255,173.333333,4,24,1,0,10.333333,0,0,255,255,1,173,2.666667,7.666667,1.666667,0,6,0,0,157.666667,120.666667,1.666667,0.666667,173.333333,1,1.666667,1.333333,0,1.666667,0,0,13,6.333333,1.666667,0,0,173.333333,0,0,0,0,0,0,0.666667,0,0,1.666667,0,0,0,173.333333,174,172.333333,255,0,173,Flask
177,0,0,177,4,89.666667,0,255,0,0,0.666667,255,255,176,3.666667,77.666667,0,255,0,0,0.666667,255,255,174,2.333333,24,0,0,3.333333,0,0.333333,255,255,3,173,2.666667,7.333333,1.333333,0,7.333333,0,0.333333,171.666667,176,3,0.666667,173,1,2,1.333333,0,2,0,0,11,7.666667,3,0.666667,0,173.333333,0,0,0,0,0,0,0.666667,0,0,3,0.666667,0,0,173.333333,173.333333,172.333333,255,0,173.333333,Flask
174,0,0,174,8,54.666667,13.333333,85,35.333333,4,0,255,255,174,7.333333,48,12,85,31.333333,4,0,255,215.666667,173,2.666667,20.666667,8.333333,0,18,0,0.333333,255,255,1,173,1.666667,7.666667,2,0,7.666667,0,1,207.666667,189,0.666667,0,173,1,2,0.333333,0,1.333333,0,0,5.333333,7,0.666667,0,0,173.333333,0,0,0,0,0,0,0.666667,0,0,0.666667,0,0,0,173.333333,174.333333,173,255,0.333333,173.333333,Flask
172,0,0,172,10,61.666667,53.333333,85,59.333333,6.666667,0,255,255,172,9,54.666667,47.333333,85,53.333333,6,0,255,255,173,5,20,19,48.666667,20.666667,1.666667,0.333333,255,255,0,173.333333,2,5,0,0,4.333333,0,1,131.666667,99,0,0,173,1,1.333333,0.333333,0,1.333333,0,0.666667,5.333333,6.666667,0,0,0,173.333333,0,0,0,0,0,0,0.666667,0,0,0,0,0,0,173.333333,174.333333,172,255,0.333333,173.333333,Flask
175,0,0,175,9,64.333333,0,146.666667,3.333333,0,1,255,255,175,9,57.333333,0,118,3.666667,0,1,255,255,174,4,23.666667,0,0,4.666667,0,1,255,255,1,173.333333,1,5.333333,0,5.333333,1.333333,0,1,255,52,1,0.666667,173.333333,1,1.333333,0.333333,0,0.666667,0,0.666667,7.666667,6,1.666667,0.666667,0,173.333333,0,0,0,0,0,0,0.666667,0,0,1.666667,0.666667,0,0,173.333333,174.333333,173,255,0.333333,173.333333,Flask
174,0,0,174,11,48,0,0,10,0,1,255,255,174,9,44,0,0,9.333333,0,1,255,255,174,2.333333,23.666667,0,0,6.333333,0,1,255,255,0,174,0,6,0,7.333333,1,0,1,180,32,0,0,173.333333,1,2,0.333333,0,0.666667,0,0.666667,6,5.666667,0.666667,0.666667,0,173.333333,0,0,0,0,0,0,0.666667,0,0,0.666667,0.666667,0,0,173.333333,174.333333,173,255,0.333333,173,Flask
173,0,0,173,6,43,42,0,43,0,0,255,255,173,5,39,38,0,39,0,0,255,255,173,3,15,16.666667,16,15.666667,1,0,255,213,0,174,0.333333,5.666667,2,4,3.333333,0,0.666667,91.666667,68.333333,0,0,173.333333,0.333333,1.666667,0,0.666667,0.666667,0,0,2.666667,6,0,0,0,173.333333,0,0,0,0,0,0,0.666667,0,0,0,0,0,0,173.333333,174.333333,173,255,0,173.333333,Flask
174,0,0,174,5,20,20,0,20,0,0,255,255,174,5,20.666667,20.333333,0,20.666667,0,0,255,255,173,3,21.333333,17,0,20.333333,0,0,255,225,0,173.333333,1,10.333333,3.333333,0,8,0,0,199,105,0,0,173.333333,0.333333,1.666667,0,0,0.333333,0,0,16.666667,6,0.666667,0,0,173.333333,0,0,0,0,0,0,0.666667,0,0,0.666667,0,0,0,173.333333,174.333333,173,255,0.333333,173.333333,Flask
173,0,0,173,12,49.666667,24,0,35.333333,0,0.666667,255,255,173,11,46.666667,21.333333,2.666667,31.333333,0,0.666667,255,255,174,5.666667,33.666667,10,33.333333,21.666667,0,0,255,149.666667,0,173.333333,2,14,0,0,8.333333,0,0,255,148.333333,0,0,173.333333,0.333333,2,0,0.333333,0,0,0,62.666667,4.666667,0,0,0,173.333333,0,0,0,0,0,0,1,0,0,0,0,0.333333,0,173.333333,174.333333,173,255,0.333333,173.333333,Flask
175,0,0,175,18.666667,70.333333,0,8,35,0,0,255,255,175,17.333333,67,0,0,31.333333,0,0,255,255,174.666667,8.666667,47.333333,0,0,14.666667,0,0,255,255,0.666667,174.333333,3.333333,17,0,17.666667,2,0,0,255,177,0.666667,0.333333,173.333333,0.333333,2.333333,0,3,0,0,0,87.666667,3.666667,1,1.333333,0.333333,173.333333,0,0,0,0,0,0,1,0,0,1.666667,1.333333,0.666667,0,173.666667,174.333333,173.333333,255,0,173.666667,Flask
175,0,12,181,13.333333,116,0,85,21.333333,0,0,255,255,175,12.333333,109,0,85,18,0,0,255,255,176,7.333333,71.333333,0,85,3.333333,0,0,255,255,0.333333,174.666667,2.333333,24,0,85,0,0,0,255,130.333333,1.333333,1,173.333333,0.333333,3.333333,0,6.333333,0,0,0.333333,88.333333,2.333333,2,1.666667,0.666667,173.333333,0,0,0,0,0,0,1,0,0,2.333333,2.666667,1.666667,0.333333,173.666667,174.666667,173.333333,255,0,173.666667,Flask
178,0,12,184,8,121.666667,0,255,0,0,1.333333,255,255,178,7,119,0,255,0,0,0,255,197.666667,176.333333,3,82.333333,0,255,0,0,0,255,147,1.666667,175,1,26.333333,0,97,0,0,0,255,49,3,2,173.333333,0,3.666667,0,7.666667,0,0,1,89.666667,3.333333,4.333333,2.666667,0.666667,173.333333,0,0,0,0,0,0,1,0,0,4.666667,3,1.666667,0.333333,173.666667,174.666667,173.333333,255,0.333333,173.333333,Flask
175.666667,0,7,179,18.666667,61.333333,0,120,4.666667,0,0,255,255,175.666667,17.333333,57.333333,0,98.666667,2.333333,0,0,255,255,175.333333,9.333333,38.666667,0,100.333333,0,0,0,255,251.666667,0.333333,174.666667,2,19,0,95,0,0,0,255,72,1,0.333333,173.333333,0,3.666667,0,6.666667,0,0,1,91,5.333333,2,1.666667,0.666667,173.333333,0,0,0,0,0,0,1,0,0,2.333333,2,1.333333,0.333333,173.333333,174.333333,173,255,0.333333,173.333333,Flask
174,0,0,174,6,76,47.333333,0,74.333333,0,0,255,255,174,5.666667,69.666667,44.333333,0,68.333333,0,0,255,255,174.333333,6,34.666667,21,0,33.666667,0,0,255,255,0,174.333333,3,11.333333,0,9.333333,1,0,0,255,92.333333,0,0,173.333333,0.333333,3,0,3.333333,0,0,1,92.333333,7.333333,0.666667,0,0.333333,173.333333,0,0,0,0,0,0,1,0,0,0.666667,1,1,0,173.333333,174.666667,173,255,0.333333,173.333333,Flask
174,0,0,174,6.666667,36,28,85,32.666667,7.333333,0,255,218,174,6.333333,34.333333,28,85,31,6.666667,0,255,247.333333,174,4.666667,24.333333,23,85,23.666667,2.666667,0,255,255,0,174,2.333333,10,1,13.333333,4.666667,0,0.666667,255,93.666667,0,0,173.333333,1,2.666667,0,1.333333,0,0,1,89.666667,8.333333,0.666667,0,0,173.333333,0,0,0,0,0,0,1,0,0,0.666667,0.666667,1,0,173.333333,174.333333,173,255,0.333333,173.333333,Flask
173,0,0,173,9,63.666667,39.333333,0,62.666667,0,1,255,255,173,8,59,35.333333,0,57.666667,0,1,255,255,173,4,34,13.666667,0,30.666667,0,1,255,255,0,174,2.333333,10.333333,2.666667,4.666667,3.666667,0,1,255,136.666667,0,0,173.333333,1.333333,2,0,0.666667,0.666667,0,1,9,7.333333,0,0,0,173.333333,0,0,0,0,0,0,0.333333,0,0,0,0,0.666667,0,173.333333,174.333333,173,255,0.333333,173.333333,Flask
173,0,0,173,5,67,50,0,66.333333,0,1,255,255,173,5,61,44.333333,0,60.666667,0,1,255,255,173,4,31.666667,15.333333,0,28.666667,0,1,255,255,0,173.333333,3,8.666667,3,0,4.333333,0,1,255,124,0,0,173.333333,1.333333,1.333333,0.333333,0,1,0,0.333333,10,4.666667,0,0,0,173.333333,0,0,0,0,0,0,0.333333,0,0,0,0,0,0,173.333333,173.666667,172,255,0.333333,173.333333,Flask
170,0,0,170,6.333333,41.333333,49.333333,170,44,5.333333,0,255,255,170,5.333333,36,42.333333,146.666667,37.666667,4,0,255,255,172.333333,4.666667,15.666667,13.666667,0,15.666667,0,1.333333,255,232.333333,0,173,3.666667,7.666667,9.333333,9.666667,7.666667,1.666667,1,150.333333,64.666667,0,0,173.333333,1.333333,1.666667,1.666667,0.666667,1.666667,0.333333,0.333333,19.333333,3.666667,0,0,0,173.333333,0,0,0,0,0,0,0.333333,0,0,0,0,0,0,173.333333,173.666667,172,255,0.333333,173.333333,Flask
172,0,0,172,10.333333,29,0,162.333333,0,0,1,255,255,172,9,22.666667,0,110.333333,0,0,1,255,231,172.333333,4.333333,11.666667,12.666667,20.666667,11.666667,1.333333,0,255,99.333333,0,172.333333,3,16.666667,21.666667,108.666667,14.666667,7,0,255,60,0,0,173.333333,1.333333,2.333333,3,1.666667,2.333333,0.666667,0.333333,20.333333,3,0,0,0,173.333333,0,0,0,0,0,0,0.333333,0,0,0,0,0,0,173.333333,173.666667,172.333333,255,0.333333,173,Flask
174,0,0,174,14,40,19.333333,0,39.666667,0,0,255,255,173.333333,12,38.666667,25.666667,0,40,0,0,255,255,172,3.666667,36,44.666667,255,35,10,0,255,255,1.666667,172,0.666667,21,28.666667,187.666667,17.666667,11.333333,0,255,45.333333,1,0,173.333333,0.666667,2.666667,3.666667,2.666667,2.333333,0.666667,0,28.666667,3,0.666667,0,0,173.333333,0,0,0,0,0,0,0.333333,0,0,0,0,0,0,173.333333,173.666667,172.333333,255,0.333333,173,Flask
169,0,0,169,4.666667,97.333333,120,255,95.333333,24.666667,0,255,255,169,4.666667,86.666667,109,255,84.666667,24.666667,0,255,255,171,3.666667,42,57.666667,255,35.333333,22.333333,0,255,152.333333,0,172.333333,2,17.333333,23.666667,141.666667,14.666667,9,0.666667,255,32.333333,0,0,173.333333,0.333333,2.666667,3.666667,2.666667,2.333333,1.333333,0,27.666667,2.666667,0,0,0,173.333333,0,0,0,0,0,0,0.333333,0,0,0,0,0,0,173.333333,174,172,255,1,173.333333,Flask
172,0,0,172,16.333333,63,4,0,47.666667,0,0,255,255,172,14.333333,56.333333,5.333333,0,43,0,0,255,255,172,6.666667,27,13.666667,0,24.333333,0,2,255,255,0,173,2.333333,13,13,22.666667,13.333333,1.666667,1,255,201.333333,0,0,173.333333,1,2.333333,2.666667,2,2.333333,1,0.666667,15,1.333333,0,0,0,173.333333,0,0,0,0,0,0,0.333333,0,0,0,0,0,0,173.333333,174.333333,172.333333,255,0.333333,173.333333,Flask
171,0,0,171,5,61.666667,0,0,43.333333,0,1,255,255,171,4,56.333333,0,0,40,0,1,255,255,173,1.666667,32.666667,0,0,25,0,1,243.333333,255,0,173,2.666667,10.666667,3.666667,0,11,0,1,255,255,0,0,173.333333,1,1.333333,2.333333,1,1.333333,1,0.666667,5.666667,0.666667,0,0,0,173.333333,0,0,0,0,0,0,0.333333,0,0,0,0,0,0,173.333333,174.333333,172.333333,255,0.333333,173.333333,Flask
172,0,0,172,10,70.333333,28,0,74.333333,0,1,255,255,172,9,64.666667,24,0,67.666667,0,1,255,255,173.333333,6,33.666667,5.333333,0,33.666667,0,1,255,255,0,173.333333,4,6.666667,1.333333,0,4.666667,0,1,237,128.333333,0,0,173.333333,1,1,1,0,1,0,0,1,1,0,0,0,173.333333,0,0,0,0,0,0,0.333333,0,0,0,0,0,0,173.333333,174.333333,172.333333,255,0.333333,173.333333,Flask
174.333333,0,1,175,12.333333,73.333333,0,0,31,0,0,255,255,174.333333,12.333333,68.666667,0,0,30,0,0,255,255,173.666667,10,41.666667,5.333333,0,18.666667,0,0,255,255,0.666667,173.333333,4,10.333333,0,58,2,0,0,255,84,1,0.333333,173.333333,1,1,0,0,1,0,0,0.333333,3.333333,1,0.666667,0.333333,173.333333,0,0,0,0,0,0,0.333333,0,0,1,0.333333,0.333333,0,173.333333,174.666667,172.333333,255,1,173.333333,Flask
174.666667,0,7,178,13.333333,99,0,85,15.333333,0,0,255,255,174.666667,12.333333,93,0,85,14,0,0,255,255,175,9,61.333333,0,85,6.666667,0,0,255,255,0.333333,173.666667,3.333333,19.333333,0,85,3.333333,0,0,255,255,1,0.666667,173.333333,1,1.333333,0,0,0.666667,0,0,3,5.333333,1.333333,1.666667,0.333333,173.333333,0,0,0,0,0,0,0.333333,0,0,1.333333,1.666667,0.333333,0,173.333333,174.333333,173,255,0.333333,173.333333,Flask
177.333333,0,5,180,9,130.666667,0,255,0,0,0,255,255,177,8,123.666667,0,255,0,0,0,255,255,175.666667,3.666667,78.666667,0,255,0,0,0,255,255,1.666667,174.333333,1,22.333333,0,52.333333,2.666667,0,0,255,255,3,1.333333,173.333333,0.333333,1.333333,0,0,0.666667,0,0,5.333333,6.666667,4,1.666667,0.333333,173.333333,0,0,0,0,0,0,0.333333,0,0,4,1.666667,0.333333,0,173.333333,174.333333,173,255,1,173.333333,Flask
175,0,0,175,15.666667,75.666667,0,170,16.333333,0,0,255,255,175,14.666667,71,0,170,15,0,0,255,255,174.333333,9,44.333333,0,22.666667,8,0,0,255,255,0.666667,173.333333,2.333333,15.333333,0,0,3.666667,0,0,255,255,1,1,173.333333,0.333333,2,0,0,0.666667,0,0,4.333333,6.333333,1.666667,1,0,173.333333,0,0,0,0,0,0,0.333333,0,0,1.666667,1,0.333333,0,173.333333,174.333333,173,255,0,173.333333,Flask
174,0,0,174,6.666667,97.666667,25.333333,0,80.666667,0,0,255,255,174,6.666667,90.666667,27,0,76,0,0,255,255,173,6,50.333333,25.333333,0,46.333333,0,0,255,255,0.666667,173.333333,2.333333,10,1.333333,0,7.666667,0,0,165,147.666667,0.666667,0,173.333333,0.333333,2,0,0.333333,0.666667,0,0,2.333333,5.333333,0.666667,0,0,173.333333,0,0,0,0,0,0,0.333333,0,0,0.666667,0,0,0,173.333333,174,173,255,0,173.333333,Flask
174,0,0,174,6,112,0,0,40,0,0,255,255,174,4,102,0,0,35,0,0,255,255,173,1,51.333333,0,0,12.333333,0,0,255,255,1,173,2,6.666667,0,0,4,0,0,179.333333,110,1,1,173,0.666667,2.666667,4,3.333333,2.666667,1,0,84.666667,3.666667,1,0.666667,0,173.333333,0,0.333333,0.333333,0,0.333333,0,0,0,0,0.666667,0,0,0,173,173.333333,172.333333,255,0.333333,173,Flask
171,0,0,171,20,65.666667,1.333333,0,46.666667,0,0,255,255,171,18,58,1.333333,0,41,0,0,255,255,172,10.666667,23.666667,1.333333,0,16.666667,0,0.666667,255,255,0,172,3,7.666667,10,24,6,4,0.333333,153.666667,7.333333,0,0,173,0.666667,3.666667,4.666667,5,2.666667,1.333333,0,96.666667,2.666667,0,0,0,173.333333,0,0.333333,0.333333,0,0.333333,0,0,0,0,0,0,0,0,173,173.333333,172,255,0,173,Flask
171,0,0,171,9,127.333333,158,255,132,26,0.333333,255,255,171,9,117.333333,146.666667,255,121.333333,25.333333,0.333333,255,255,171,5.666667,66,83.666667,255,66,17.666667,0,255,255,0,172,1.666667,19.666667,25.666667,141,17.666667,8,0,255,101,0,0,173,0.666667,3.666667,5,6,3.666667,2,0,97,2.666667,0,0,0,173.333333,0,0.333333,0.333333,0,0.333333,0,0,0,0,0,0,0,0,173,173.333333,172.333333,255,0,173,Flask
170,0,0,170,11,105.666667,138,255,97,41,0,255,255,170,10,99.666667,130.666667,255,92,38.666667,0,255,255,171,6,66,85.666667,255,60.333333,24.666667,0,255,255,0,172,2,19.666667,26.333333,147.333333,18,8.333333,0,255,104.666667,0,0,173,1,3.666667,5,6,3,1.333333,0,95.666667,3,0,0,0,173.333333,0,0.333333,0.333333,0,0.333333,0,0,0,0,0,0,0,0,173,173.333333,172.333333,255,0.333333,173,Flask
174,0,0,174,18,48.333333,2,0,42.666667,0,0,255,255,174,17,43.333333,3,0,39.666667,0,0,255,255,172,10.666667,19.666667,13,0,22,0,0,255,255,1,172.333333,3.666667,7,8.666667,9.666667,7,1.666667,0,255,39.333333,1,0,173,1,3.666667,4,4,2.666667,1.333333,0,102.333333,4.333333,1,0,0,173.333333,0,0.333333,0.333333,0,0.333333,0,0,0,0,0.666667,0,0,0,173.333333,174,173,255,0,173.333333,Flask
172,0,0,172,11,59,0,152,0,0,0,255,255,172,11,57,0,130.666667,0,0,0,255,255,173,7,41.333333,0,40,0.666667,0,0,255,255,0,173,3,12.333333,0,0,1.666667,0,0,255,205.666667,0,0.666667,173,1,2.666667,3,1.666667,2.666667,0.333333,0,76.333333,6.333333,0,0.666667,0,173.333333,0,0.333333,0,0,0.333333,0,0,0,0,0,0,0,0,173.333333,174.333333,173,255,0.333333,173.333333,Flask
176,0,0,176,11,48,0,255,0,0,1,255,255,175,10,47,0,255,0,0,1,255,255,174,4,41.333333,0,255,0,0,2,255,255,2,173,2,13.666667,0,33,0,0,0,255,141.666667,2,1,173,1,2.333333,2.666667,0.666667,2.333333,0.333333,1.333333,40.333333,8,2.666667,1,0,173.333333,0,0.333333,0,0,0.333333,0,0,0,0,2,0.666667,0,0,173.333333,174.333333,172.333333,255,0.333333,173.333333,Flask
174,0,0,174,13,56,0,255,0,0,0,255,255,174,12,50.666667,0,255,0,0,0,255,255,174,6,24,0,181,0,0,0,255,161.666667,0,173,2,8,0.666667,13.333333,2.666667,0,0.666667,255,73.666667,1,0.666667,173,1.333333,2,1.333333,0,2,0,0.666667,15.333333,8.666667,1,0.666667,0,173.333333,0,0.333333,0,0,0.333333,0,0,0,0.333333,0.666667,0.666667,0,0,173,173.333333,173,255,0,173.333333,Flask
172,0,0,172,14,62.333333,36,0,59.333333,0,0,255,255,172,13,59.666667,34,0,56.666667,0,0,255,255,173,6.333333,44.333333,23.666667,0,41,0,0,255,255,0,173,2.333333,14,6,0,13.333333,0,0,255,191,0,0,173.333333,1,2,0.666667,0,1.666667,0,1.333333,4,8.666667,0,0,0,173.333333,0,0.333333,0,0,0,0,0,0,0.333333,0,0,0,0,173.333333,173.333333,172.333333,255,0,173.333333,Flask
172,0,0,172,13.666667,114,90.666667,82.666667,117.333333,1.333333,0,255,255,172,12.666667,106.666667,81.666667,0,109,0,0,255,255,172.666667,7.333333,62.333333,36.333333,0,61.333333,0,0,255,255,0,173.333333,2.666667,15.333333,5.333333,0,13,0,0,255,255,0,0,173.333333,1,2.333333,0.666667,0,1.666667,0,1.333333,26.666667,9,0,0,0,173.333333,0,0.333333,0,0,0,0,0,0,0.333333,0,0,0,0,173.333333,174.333333,172.333333,255,0.666667,173.333333,Flask
173.666667,0,11,179,19.333333,110.333333,33.333333,0,65,0,1,255,255,173.666667,18.333333,102,28,0,56.666667,0,1,255,255,174.333333,11,58,6,85,22.666667,0,1,255,255,0.666667,173.666667,3.333333,14.666667,0,85,4,0,1,87,181.666667,1.333333,0.666667,173.333333,1,2.666667,0,0,0.666667,0,2,85.666667,9.333333,1.666667,1,0.333333,173.333333,0,0,0,0,0,0,0,0,0.333333,1.666667,1,0.333333,0,173.333333,174.333333,172.666667,255,0,173.333333,Flask
177,0,12,183,21.333333,133,0,85,12.666667,0,1,255,255,177,19.666667,128.333333,0,85,11.333333,0,1,255,255,175.666667,10.333333,78.333333,0,85,2.666667,0,1,255,255,1,174,1.666667,21.333333,0,97.666667,0,0,1,255,68,3,1.333333,173.333333,1,2.666667,0,0.666667,0.666667,0,0,85,8,3.666667,2.333333,0.666667,173.333333,0,0,0,0,0,0,0,0,0,3.666667,2.666667,0.666667,0,173.333333,174.333333,173.333333,255,0.333333,173.333333,Flask
177.666667,0,7,181,29,80.666667,0,85,12,0,0,255,255,176.666667,26,76,0,85,10,0,0,255,255,175,12.666667,55.333333,0,122.333333,0,0,0,255,255,2.333333,173.666667,2.333333,22.333333,0,95,0,0,0,255,190,3,0.666667,173.333333,1,2,0,0.666667,0.666667,0,0,44.666667,5.333333,3.333333,2,0.333333,173.333333,0,0,0,0,0,0,0,0,0,3.666667,2,0.666667,0,173.333333,174.333333,173,255,0,173.333333,Flask
170,0,0,170,16,106,0,0,58.666667,0,0,255,255,171,14.666667,99.333333,0,0,51.666667,0,0,255,255,174.333333,7.666667,62,0,0,20.333333,0,0,255,255,0,173.333333,3.666667,18,0,0,4,0,0,255,255,0,0,173.333333,1,1.333333,0.666667,0.333333,0.666667,0,0,5,2.666667,0,1,0.333333,173.333333,0,0,0,0,0,0,0,0,0,0,1,0.333333,0,173.333333,174,173,255,0,173.333333,Flask
181,0,0,181,8,124.333333,0,170,1.333333,0,0,255,255,180,7.333333,112,0,170,4.333333,0,0,255,255,174,6,56.333333,0,0,16.666667,0,0,255,255,5,173.333333,4,15.666667,1,0,11.666667,0,0,255,255,6.666667,1,173.333333,1,1,0.666667,0,1,0,0,2,2,6.666667,1,0,173.333333,0,0,0,0,0,0,1.333333,0,0,6.666667,1,0,0,173.333333,173.333333,172.333333,255,0,173,Flask
172,0,0,172,20,92,30,0,83,0,0,255,255,172,18,83,26,0,74.666667,0,0,255,255,173,8,42,8.333333,0,35.333333,0,0,255,255,0,173,3.333333,14.333333,7.666667,0,13.666667,0,0,255,222.333333,0,0,173,1,2,2,0.666667,2,0,0,11.333333,2.333333,0,0,0,173.333333,0,0,0,0,0,0,0.666667,0,0,0,0,0,0,173,173.333333,172,255,0.333333,173,Flask
172,0,0,172,20,58,60,116,58,2,0,255,255,172,18,53,52.666667,17.666667,53,0.333333,0,255,255,172,8,31,23.666667,0,31,0,0,255,255,0,173,3.333333,12.333333,10.666667,15,12.333333,1,0,255,205.666667,0,0,173,1,2.333333,2.333333,0.333333,2.333333,0,0,29.666667,4.333333,0,0,0,173.333333,0,0,0,0,0,0,0.666667,0,0,0,0,0,0,173,173.333333,172,255,0.333333,173,Flask
172,0,0,172,15,71,0,0,39,0,1,255,255,172,13,61.333333,0,0,36.666667,0,1,255,255,173,6,25.666667,3.333333,0,24.666667,0,1,255,255,0,173,2.333333,10,7.333333,2.333333,11,0.333333,1,255,206.666667,0,0,173,1,2.333333,1.666667,0.333333,2.333333,0,0,25.333333,4.666667,0,0,0,173.333333,0,0,0,0,0,0,0.666667,0,0,0,0,0,0,173,173.333333,173,255,0.333333,173,Flask
172,0,0,172,9,65,60,0,71,0,1,255,255,172,7,58.666667,53.666667,0,64,0,1,255,255,173,1.333333,27.666667,22,0,30.333333,0,1,255,255,0,173,2.333333,7,2.666667,0,8,0,1,196.333333,172.333333,0,0,173,1,1.333333,1,0,1.333333,0,0,10.666667,5,0,0,0,173.333333,0,0,0,0,0,0,0.666667,0,0,0,0,0,0,173,174.333333,172,255,0.333333,173,Flask
170,0,0,170,4,93,128,255,80,48,0,255,255,170,4,82.333333,113.666667,255,71,43.333333,0,255,255,172,2.666667,31,42,255,28.333333,13,0.333333,255,179.666667,0,173,2,5,0.666667,0,3,0,1,255,73.666667,0,0,173,1,1.333333,0.666667,0,1.333333,0,0.666667,5.666667,4,0,0,0,173.333333,0,0,0,0,0,0,0.666667,0,0,0,0,0,0,173.333333,173.666667,173,255,0.333333,173.333333,Flask
175,0,0,175,13,52,28,0,48,0,0,255,255,175,12,47.333333,25.333333,0,44,0,0,255,255,173,5,22.666667,8.666667,0,20,0,0.666667,255,255,1,173,1,5.666667,0,8.666667,1,0,1,255,34.333333,1,0,173,1,1.333333,0.333333,0,0.666667,0,0.666667,6,3,1,0,0,173.333333,0,0,0,0,0,0,0.666667,0,0,1.666667,0,0,0,173.333333,174.333333,173,255,0,173.333333,Flask
174,0,0,174,3,55,0,0,13,0,1,255,255,174,3,50,0,0,13,0,1,255,255,174,0,24,0,0,6.333333,0,1,255,255,0,174,0,6.333333,0,16.666667,0,0,1.666667,203,8.666667,0,0,173.333333,1,2,0.333333,0.666667,0.666667,0,0.666667,4.666667,3.333333,1,0.666667,0,173.333333,0,0,0,0,0,0,0.666667,0,0,0.666667,0.666667,0,0,173.333333,174,173,255,0,173.333333,Flask
174,0,0,174,4,15,6,0,13,0,0,255,255,174,4,14,5,0,12,0,0,255,255,174,2,6.333333,0,0,3.666667,0,0,176.666667,80.666667,0,174,0.333333,7,0.333333,10.666667,2.333333,0,0,222.333333,66.333333,0,0,173.333333,1,2,0,0.666667,0.666667,0,0,2,4.666667,0.666667,0,0,173.333333,0,0,0,0,0,0,0.666667,0,0,0.666667,0.666667,0,0,173.333333,174,173,255,0,173.333333,Flask
173,0,0,173,3,45,14,0,40,0,0,255,255,173,3,42,11,0,36.333333,0,0,255,255,173,1,26.666667,4.666667,0,20.333333,0,0,255,255,0,174,1.333333,11.666667,2,0,7.666667,0,0,255,137.666667,0,0,173.333333,1.333333,1.666667,0,0.666667,0.333333,0,0,11.333333,5,0,0,0,173.333333,0,0,0,0,0,0,0.666667,0,0,0,0,0,0,173.333333,174.333333,173,255,0.333333,173.333333,Flask
175,0,0,175,11,85,0,170,25.333333,0,0,255,255,175,9.333333,78.666667,0,170,25,0,0,255,255,174,4,44.333333,4,1.333333,20.666667,0,0,255,255,1,173.333333,2.666667,15,0,0,9.333333,0,0,255,193,1,0.666667,173.333333,0.666667,1.666667,0,0.333333,0,0,0,42.333333,4,1.666667,0.666667,0,173.333333,0,0,0,0,0,0,1,0,0,1.666667,0.666667,0,0,173.333333,174.333333,173,255,0.333333,173.333333,Flask
177,0,0,177,14.333333,116.666667,0,170,36,0,0,255,255,177,13.333333,105,0,170,33,0,0,255,255,174.666667,8.666667,50.333333,0,0,19,0,0,255,255,1.666667,174.333333,3.333333,15.666667,0,0,3.666667,0,0,255,190.333333,2.666667,1,173.333333,0.666667,2,0,2.333333,0,0,0,55.666667,3,3,1.333333,0.333333,173.333333,0,0,0,0,0,0,1,0,0,3,1.333333,0.333333,0,173.333333,174.333333,172.666667,255,0.333333,173.333333,Flask
175.666667,0,11,181,17.666667,111,0,85,32.666667,0,0,255,255,175.666667,17,101.666667,0,85,27.333333,0,0,255,255,175.333333,10.333333,54.333333,0,85,6,0,0,255,255,0.666667,174.666667,3,18.333333,0,85,0,0,0,255,102.333333,1.666667,0.666667,173.333333,0.333333,3.333333,0,5.333333,0,0,0,67,1.666667,2,1.333333,0.666667,173.333333,0,0,0,0,0,0,1,0,0,2.333333,2,0.666667,0,173.666667,174.666667,173.333333,255,0.333333,173.666667,Flask
178.666667,0,11,184,17.666667,116.333333,0,255,0,0,1,255,255,178.333333,16,107.666667,0,255,0,0,1,255,255,175.666667,9,58.666667,0,221,0,0,1,255,161,2,174.666667,2.666667,19,0,95.666667,0,0,0.333333,255,45.666667,3.666667,1.666667,173.333333,0.333333,3.333333,0,6,0,0,0.333333,89,3.666667,4.333333,2.333333,0.666667,173.333333,0,0,0,0,0,0,1,0,0,5,2.333333,1.333333,0.333333,173.333333,174.666667,173,255,0.333333,173.333333,Flask
174,0,0,174,21.666667,42.666667,0,138.666667,25.666667,0,0.333333,255,130.333333,174,20,39.333333,0,110,22.666667,0,1.666667,255,124.333333,174.666667,10.333333,23.333333,0,14,8,0,1,255,124.333333,0,174.666667,3,12.333333,0,80,0,0,0.333333,149.666667,86.333333,0,0,173.333333,0.333333,3.333333,0,5,0,0,1,90.333333,8,0.666667,1.333333,0.333333,173.333333,0,0,0,0,0,0,1,0,0,1,1.333333,1.333333,0.333333,173.333333,174.666667,173,255,0.333333,173.333333,Flask
174,0,0,174,10,73.666667,82,186.333333,78.666667,3.333333,0,255,255,174,9,68.666667,76,121,73.333333,3.333333,0,255,255,173.333333,5,37.666667,40.666667,64.666667,40.666667,3.333333,0.333333,255,213,0,174.333333,2.666667,8,0,1.333333,4.666667,0,1,111.666667,87,0,0,173.333333,0.333333,3.333333,0,1.666667,0,0,1,93,13.666667,0,0,0.333333,173.333333,0,0,0,0,0,0,1,0,0,0.666667,0,1,0.333333,173.333333,174.666667,173,255,0.333333,173.333333,Flask
173,0,0,173,2,66,69.333333,85,73,1.666667,1,255,255,173,1.333333,60.333333,65.333333,85,67,2.333333,1,255,255,173,1,34,39.333333,85,38,2,1,255,255,0,174,1.666667,10,4.333333,0,7.666667,0,1,255,109,0,0,173.333333,1,3,0,1.333333,0.333333,0,1,94.333333,18.666667,0,0,0,173.333333,0,0,0,0,0,0,1,0,0,0,0,0.666667,0,173.333333,174.333333,173,255,0.333333,173.333333,Flask
171,0,0,171,8,72.333333,60.666667,0,74.666667,0,1,255,255,172,7,65.666667,51.333333,0,67.333333,0,1,255,255,173,3.333333,36,11.666667,0,31.333333,0,1,255,255,0,174,1.333333,12.333333,4.333333,0,7.666667,0,1,255,184.333333,0,0,173.333333,1,2.666667,0,0.666667,0.666667,0,1,91.666667,18.666667,0,0,0,173.333333,0,0,0,0,0,0,0.333333,0,0,0,0,0.666667,0,173.333333,174.333333,173,255,0.333333,173.333333,Flask
175,0,0,175,10,71.666667,2.666667,0,42.666667,0,0.666667,255,255,175,9,66,3.333333,0,39.666667,0,0.666667,255,255,174,5.333333,38,5.666667,0,24,0,0.333333,255,255,1,173.333333,3,12.333333,4,0,9,0,1,255,184.333333,1,0,173.333333,1,1.666667,0,0,1.666667,0,0.333333,10,15.333333,1.666667,0,0,173.333333,0,0,0,0,0,0,0.333333,0,0,1.666667,0.666667,0,0,173.333333,174.333333,173,255,0,173.333333,Flask
174,0,0,174,17,48.666667,20,0,51,0,0,255,255,174,15,44.666667,20.333333,0,47.333333,0,0,255,255,173,7,25,17.666667,0,26,0,0,255,255,1,173,4.333333,11,9.666667,0,12,0,1,255,111,0.666667,0,173.333333,1.333333,2,0.666667,0,2,0,0.333333,3,10,0.666667,0,0,173.333333,0,0,0,0,0,0,0.333333,0,0,0.666667,0,0,0,173.333333,173.333333,172.333333,255,0,173.333333,Flask
170,0,0,170,2,56,68,255,56.666667,11.333333,0,255,255,170,3,52.666667,64,255,52.333333,11.666667,0,255,255,172,4.333333,38.333333,47,243.666667,36.666667,10.333333,0,255,255,0,172.333333,3.666667,18.333333,22,73,18,4,0.333333,255,145,0,0,173.333333,1.333333,1.666667,1.666667,0,2,0,0.333333,20,7,0,0,0,173.333333,0,0,0,0,0,0,0.333333,0,0,0,0,0,0,173.333333,173.333333,172,255,0.333333,173,Flask
173,0,0,173,3,63.666667,67.333333,85,73.333333,3.333333,1,255,255,173,2,60.333333,67.333333,85,69,5,1,255,255,172,1.666667,46.666667,59.333333,244.333333,46,13.333333,0.333333,255,255,1,172.333333,2.333333,21.666667,28.666667,159.666667,21,7.666667,0,255,167.666667,0,0,173.333333,0.666667,1.666667,2,0.333333,2.333333,0,0,28.333333,5.666667,0,0,0,173.333333,0,0,0,0,0,0,0.333333,0,0,0,0,0,0,173.333333,173.333333,172.333333,255,0.333333,173.333333,Flask
169,0,0,169,11,51.333333,70,255,48.666667,21.333333,1,255,255,170,10,48.333333,66,255,45,21.666667,1,255,255,172,5.666667,35.333333,48.333333,255,31.333333,17.333333,0.666667,255,168.333333,0,172.333333,3.333333,17.333333,24,133.666667,16.333333,7.666667,0.666667,255,95.333333,0,0,173.333333,1.333333,2,2,0,2,0,0,20,4.666667,0,0,0,173.333333,0,0,0,0,0,0,0.333333,0,0,0,0,0,0,173.333333,173.666667,172.333333,255,0.333333,173.333333,Flask
174,0,0,174,11,49.333333,20,0,47.666667,0,0,255,255,174,10,44.666667,21.666667,0,44.666667,0,0,255,255,173,6,27.666667,27,85,28,2.666667,0,255,255,1,173,3.333333,10.333333,12.333333,35.666667,11,2,0.666667,255,84.333333,1,0,173.333333,1,1.333333,1,0,1.333333,0,0,9,4.666667,0.666667,0,0,173.333333,0,0,0,0,0,0,0.333333,0,0,0.666667,0,0,0,173.333333,174,172.333333,255,0.333333,173.333333,Flask
174,0,0,174,1.666667,33.666667,42.666667,146.333333,34.666667,8,0.666667,255,255,174,2.666667,32,39.333333,126.333333,32,7,0.666667,255,255,173,5.666667,20,17.333333,73.333333,19.333333,3.333333,0.666667,255,218.333333,1,173.333333,3.666667,6,1.333333,0,4.333333,0,0.666667,255,78.333333,0.666667,0,173.333333,1,0.666667,0,0,0.666667,0,0,1,4.666667,0.666667,0,0,173.333333,0,0,0,0,0,0,0.333333,0,0,0.666667,0,0,0,173.333333,174.333333,173,255,0.333333,173.333333,Flask
175,0,0,175,14,40.666667,0,0,26,0,0.666667,255,255,175,12.666667,37.333333,0,0,23,0,0.666667,255,255,174.333333,8,18.333333,0,0,6.333333,0,0.666667,255,252.333333,0.666667,173.333333,3.666667,10.333333,0,27.666667,0,0,0,255,78.666667,1,0,173.333333,1,0.666667,0,0,0.666667,0,0,2.333333,5.333333,1.666667,0.333333,0.333333,173.333333,0,0,0,0,0,0,0.333333,0,0,1.666667,0.333333,0,0,173.333333,174.666667,173,255,0.333333,173.333333,Flask
175.333333,0,9,180,10,70.666667,13.333333,85,22.666667,0,0,255,255,175,9,64.666667,10,85,20,0,0,255,255,175,5.666667,41,0,85,7.333333,0,0,255,255,1,174.333333,2.333333,18.666667,0,85,0.666667,0,0,255,237.666667,1.666667,0.666667,173.333333,1,1.333333,0,0,0.333333,0,0,13.333333,6,2,1.666667,0.333333,173.333333,0,0,0,0,0,0,0.333333,0,0,2,1.666667,0.333333,0,173.333333,174.333333,172.333333,255,1,173.333333,Flask
174.666667,0,11,180,9.666667,89.666667,28,85,36,0,0,255,255,174.333333,8.666667,83.666667,19.333333,85,31.333333,0,0,255,255,175,3.666667,63,0,85,10,0,0,255,255,0.666667,174.333333,1,23,0,85,2,0,0,255,255,1.333333,0.666667,173.333333,0.333333,1.333333,0,0,0.666667,0,0,17.666667,6.333333,2,1.333333,0.333333,173.333333,0,0,0,0,0,0,0.333333,0,0,2,2,0.333333,0,173.333333,175,173,255,1,173.333333,Flask
175.333333,0,1,176,9,118,0,85,4,0,0,255,255,175.333333,8.666667,109.333333,0,85,2.666667,0,0,255,255,174.666667,7.333333,62.666667,0,111.666667,0,0,0,255,255,0.666667,173.666667,2.666667,17.333333,0,65,2.666667,0,0,255,255,2,1.333333,173.333333,0.333333,1.333333,0,0,0.666667,0,0,11,6,2,1.333333,0.333333,173.333333,0,0,0,0,0,0,0.333333,0,0,2.333333,1.666667,0.333333,0,173.333333,174.333333,172.333333,255,1,173.333333,Flask
174,0,0,174,25.333333,43.666667,8,0,26.666667,0,0,255,255,174,23.333333,40,7,0,25,0,0,255,255,173.333333,13,22.666667,2.666667,0,15.666667,0,0,255,255,0,173.333333,3.333333,8.666667,1.333333,0,7.333333,0,0,255,139.666667,0.666667,0,173.333333,0,1.333333,0,0.333333,0.666667,0,0,4,4,0.666667,0,0,173.333333,0,0,0,0,0,0,0.333333,0,0,0.666667,0,0,0,173.333333,174,173,255,0,173,Flask
170,0,0,170,14.666667,118.333333,132.666667,255,119.333333,13.333333,0,255,255,170,13.666667,111,124.333333,255,111.666667,12.666667,0,255,255,172,8,67.666667,75,170,67.333333,9.333333,0,255,255,0,173.333333,2,15,15.333333,38,13.666667,4,0,255,91,0,0,173.333333,0,1.333333,0,0.333333,0.666667,0,0,1.333333,3,0,0,0,173.333333,0,0,0,0,0,0,0.333333,0,0,0,0,0,0,173.333333,174.333333,173,255,0.333333,173.333333,Flask
171,0,0,171,10.666667,90,110,170,96,17.333333,1,255,255,171,10.666667,83.333333,102,170,88,16.666667,1,255,255,172.333333,8.333333,50.333333,57.666667,170,51,11.333333,0,255,255,0,173.333333,2.333333,12.333333,11.333333,26,11.333333,2.666667,0.666667,255,115.666667,0,0,173.333333,0,1,0.666667,0.333333,0.666667,0,0,1.666667,2.666667,0,0,0,173.333333,0,0,0,0,0,0,0.666667,0,0,0,0,0,0,173.333333,174,173,255,0,173.333333,Flask
170,0,0,170,10,35,0,0,17,0,0,255,255,171,8,33,0,0,13,0,0,255,255,173,1,21.666667,0,14.666667,0,0,0,255,255,0,173,2,5,0,4.666667,0,0,0,197.333333,21,0,0,173,1,2.666667,3,1.333333,2,1,0,87,5,0,0,0,173.333333,0,0,0.333333,0,0,0,0,0,0,0,0,0,0,173,174.333333,172,255,0.333333,173,Flask
178,0,0,178,4,124.666667,0,255,0,0,0,255,255,177,4,110.333333,0,255,0,0,0,255,255,174,5,39,0,225.666667,0,0,0,255,255,4,173,2.666667,3.333333,1.333333,0,3,0,1,85.666667,21,5,1,173,1,3,4,3.333333,2.666667,1,0,87,3.333333,4,1,0,173.333333,0,0.333333,1,0,0.333333,0,0,0,0,4,0,0,0,173,173.333333,173,255,0.333333,173,Flask
170,0,0,170,25,52.333333,36,0,52,0,0,255,255,170,22,46.333333,34.333333,0,47,0,0,255,255,172,9.666667,22.333333,25.333333,4,26,0,1,255,255,0,172,2.666667,11.666667,14.666667,35.666667,12,3.333333,1,255,78,0,0,173,0.666667,3.666667,4.666667,5.333333,3,2,0,87.666667,2.666667,0,0,0,173.333333,0,0.333333,1,0,0.333333,0,0,0,0,0,0,0,0,173,173.333333,172,255,0,173,Flask
169,0,0,169,11.333333,110,108,0,119.666667,0,0,255,255,169,9.333333,102.333333,102.333333,0,111,0,0.333333,255,255,171,2,60.333333,72,255,64,8,0.333333,255,255,0,172,1,18.666667,25.333333,144.666667,16.666667,8.666667,0.333333,255,70.333333,0,0,173,0,3.666667,5,6.666667,3,2,0,87,2.666667,0,0,0,173.333333,0,0.333333,1,0,0.333333,0,0,0,0,0,0,0,0,173,173.333333,172,255,0.333333,173,Flask
172,0,0,172,10,23.333333,22,93.333333,22,5.333333,0,255,162.333333,172,9.666667,24.333333,27.333333,145.333333,23,7.333333,0,255,135.666667,171.333333,6.666667,33,44.666667,255,29,15.666667,0,255,190.666667,0,172,2,16.333333,22.333333,117.333333,14.333333,8,0,255,39,0,0,173,0.666667,3.666667,5,5.666667,3.666667,2,0,93.666667,3.666667,0,0,0,173.333333,0,0.333333,1,0,0.333333,0,0,0,0,0,0,0,0,173,174.333333,172.333333,255,0.333333,173,Flask
169,0,0,169,7.666667,54.333333,42,0,63.666667,0,0,255,255,170,7.666667,49.333333,36.666667,0,58,0,0,255,255,172,6.666667,27.666667,13.666667,0,31,0,0,255,255,0,172.333333,3,9.666667,8,0,11,0,0,255,197.666667,0,0,173,1,3.666667,4.666667,4.666667,3.666667,1.333333,0,110.333333,5.333333,0,0,0,173.333333,0,0.333333,0.333333,0,0.333333,0,0,0,0,0,0,0,0,173,174,172,255,0.333333,173,Flask
175,0,0,175,6,58,20,0,51,0,0,255,255,175,6,53,14.666667,0,46,0,0,255,255,173,4.666667,31.333333,0,0,18.333333,0,0,255,255,2,173,2.666667,12.666667,0,0,6,0,0,255,255,2,0,173,1,3.333333,4,1.666667,3.333333,0.333333,0,119.666667,7.666667,1.666667,0,0,173.333333,0,0.333333,0,0,0.333333,0,0,0,0,1,0,0,0,173,174.333333,172,255,1,173,Flask
170,0,0,170,2,65,8,0,50,0,0,255,255,171,2,60.666667,1.333333,0,44,0,0,255,255,173,3,40.666667,0,0,12,0,0,255,255,0,173,2,11.666667,0,0,2,0,0,255,199,0,0,173,1,3.333333,3,0.666667,3.333333,0.333333,1.333333,105,9.666667,0,0,0,173.333333,0,0.333333,0,0,0.333333,0,0,0,0,0,0,0,0,173,174.333333,172,255,1,173,Flask
174,0,0,174,6,83,0,0,51,0,0,255,255,174,6,73.333333,0,0,44,0,0,255,255,173,6.666667,23.333333,0,0,12.666667,0,0,207.666667,255,1,173,2,5.666667,3,0,4.333333,0,0.666667,121.666667,73.333333,1,0,173,1,3,2.333333,0,3,0,0.666667,52.333333,11,0.666667,0,0,173.333333,0,0.333333,0,0,0.333333,0,0,0,0.333333,0.666667,0,0,0,173,173.333333,172.333333,255,0,173,Flask
171,0,0,171,16,96.666667,126,255,88.666667,37.333333,0,255,255,171,14,91.333333,117.333333,255,84.333333,33,0,255,255,172,6.333333,59,67.333333,195.666667,57.666667,9.666667,0,255,255,0,173,2.666667,16.333333,13.666667,0,16,0,0,255,189.666667,0,0,173.333333,1,2.333333,1,0,2,0,0.666667,14.666667,11.666667,0,0,0,173.333333,0,0.333333,0,0,0,0,0,0,0.333333,0,0,0,0,173,174,172.333333,255,0,173,Flask
170,0,0,170,17.666667,162,159.333333,170,165,5.333333,0,255,255,170,16.666667,148.666667,145,170,152,4.666667,0,255,255,172.333333,10.333333,78,68.333333,116,78,2,0,255,255,0,173.333333,3.666667,15.333333,8,0,13.333333,0,0,255,255,0,0,173.333333,1,2.333333,0.666667,0,1.666667,0,1.333333,19.333333,13.333333,0,0,0,173.333333,0,0.333333,0,0,0,0,0,0,0.333333,0,0,0,0,173.333333,174,173,255,0,173.333333,Flask
175.333333,0,5,178,30.333333,91.666667,0,85,3.333333,0,0.666667,255,255,175.333333,27.666667,85.666667,0,85,3.333333,0,0.666667,255,255,174.333333,15.666667,51,0,85,4.666667,0,0.666667,255,255,1,173.666667,4.333333,14.666667,0,85,1.333333,0,0.666667,255,53,1.666667,0.666667,173.333333,0.333333,2.666667,0,0,1.666667,0,0,86.333333,14.333333,2,1,0.333333,173.333333,0,0,0,0,0,0,0,0,0.333333,2,1,0.333333,0,173.333333,174.333333,173,255,0.333333,173.333333,Flask
178,0,16,186,15.333333,161,0,255,0,0,0,255,224.666667,177.666667,14,155.666667,0,255,0,0,0,255,218,176,6.666667,111.666667,0,255,0,0,0,255,216.333333,1.666667,174,1.666667,29.333333,0,133,0,0,0,255,122,3.666667,2.333333,173.333333,1,2.666667,0,0,1.333333,0,0,85.666667,14.333333,4.333333,3.666667,0.666667,173.333333,0,0,0,0,0,0,0,0,0,4.333333,3,0.666667,0,173.333333,174.666667,173,255,0.333333,173.333333,Flask
178.333333,0,9,183,21,152.333333,0,181,0,0,0,255,255,178,19,147.666667,0,255,0,0,0,255,255,175.666667,8.666667,94.333333,0,255,0,0,0,255,255,2,173.666667,2.666667,28.666667,0,117.666667,0,0,0,255,184.666667,3.666667,1.666667,173.333333,1,2.666667,0.666667,0,1.333333,0,0,57,10.333333,5,3,0.666667,173.333333,0,0,0,0,0,0,0,0,0,5,2.333333,0.666667,0,173.333333,174,173.333333,255,0,173.333333,Flask
173,0,0,173,10.333333,134.333333,0,0,29.666667,0,0,255,255,173,10.333333,125.333333,0,0,24.666667,0,0,255,255,174.333333,10.666667,74,0,56,7.666667,0,0,255,255,0,173.333333,5.666667,16.333333,0,27,2.666667,0,0,255,255,0,1,173.333333,1,2,0.666667,0,1.666667,0,0,9.666667,5,0,1,0.333333,173.333333,0,0,0,0,0,0,0,0,0,0,1,0.333333,0,173,174,172.333333,255,0,173.333333,Flask
176,0,0,176,24,77,0,170,7,0,0,255,255,175,22.333333,71,0,170,8.666667,0,0,255,255,173,14,44,1,0,19,0,0,255,255,2,173,5,14.333333,7.333333,0,13.666667,0,0,255,232.333333,2.666667,0.666667,173,1,1.666667,1.666667,0.666667,1.666667,0,0,9.666667,1.333333,2.666667,0,0,173.333333,0,0,0,0,0,0,0,0,0,2,0,0,0,173,173.333333,172,255,0,173,Flask
166,0,0,166,17,97,86,0,101,0,0,255,255,167,16,90,80,0,93.666667,0,0,255,255,171,10,53.333333,49.666667,0,54.666667,0,0,255,255,0,172,4,19.666667,22,40.666667,20,2,0,255,215,0,0,173,1,2.333333,3.333333,2.333333,2,1,0,13,1,0,0,0,173.333333,0,0,0,0,0,0,0,0,0,0,0,0,0,173,173.333333,172.333333,255,0,173,Flask
172,0,0,172,8,87,114,255,87,27,1,255,255,172,7,81,105.333333,255,82,23.333333,1,255,255,171,6,50,60.666667,249.666667,53.666667,7,1,255,255,0,172,3,17,21.333333,59.666667,17.666667,3,0,255,220.666667,0,0,173,1,2.333333,3.666667,3,2.333333,1.333333,0,27.333333,2,0,0,0,173.333333,0,0,0,0,0,0,0.666667,0,0,0,0,0,0,173,173.333333,172,255,0.333333,173,Flask
171,0,0,171,8,68,42,0,73,0,1,255,255,171,8,61.333333,37.333333,0,66.333333,0,1,255,255,172,7,30.333333,16.333333,0,33.333333,0,1,255,255,0,172.333333,3,10,10.333333,10.666667,11.666667,0.666667,1,255,159.666667,0,0,173,1,2.333333,2.666667,2,2.333333,1.333333,0,22,2,0,0,0,173.333333,0,0,0.333333,0,0,0,0.666667,0,0,0,0,0,0,173,173.333333,172.333333,255,0,173,Flask
174,0,0,174,16,68,0,0,42,0,1,255,255,174,14,61,0,0,36.333333,0,1,255,255,173,5,26,0,0,12.333333,0,1,255,255,1,173,3,5.666667,1.333333,0,4.333333,0,1,255,82.666667,1,0,173,1,1.666667,2,1,1.333333,0.333333,0,7.666667,1.666667,1,0,0,173.333333,0,0,0.333333,0,0,0,0.666667,0,0,0.666667,0,0,0,173,173.333333,173,255,0,173,Flask
173,0,0,173,18,20,16,0,24,0,0,255,255,173,15,17,13,0,21,0,0,255,255,173,5,5.666667,0,0,1.666667,0,0,255,66,0,173,2,5.666667,0,10.666667,0.666667,0,1,255,18.666667,0,0,173,1,1.333333,1,0.666667,1.333333,0.333333,0.666667,2,1,0,0,0,173.333333,0,0,0.333333,0,0,0,0.666667,0,0,0,0,0,0,173.333333,173.333333,173,255,0,173.333333,Flask
171,0,0,171,11,32,28,0,39,0,0,255,255,172,10,27,21,0,33,0,0,255,255,173,4,11,0,0,4.333333,0,0,255,255,0,173,1,8,0,28.333333,0,0,0.666667,255,3.333333,0,0,173,1,1.333333,0.666667,0.333333,0.666667,0,0.666667,2.333333,1,0,0,0,173.333333,0,0,0,0,0,0,0.666667,0,0,0,0,0,0,173.333333,174,173,255,0,173.333333,Flask
174,0,0,174,4,52,0,0,5,0,0,255,255,174,4,47,0,0,2,0,0,255,255,174,1,23,0,202.333333,0,0,0,255,149,0,174,1,9,0,36,0,0,0,255,5.333333,0,0,173,1,1.333333,0.333333,0.666667,0.666667,0,0.666667,3.333333,2,1,1,0,173.333333,0,0,0,0,0,0,0.666667,0,0,0.666667,0.666667,0,0,173,174,173,255,0,173,Flask
174,0,0,174,6,9,0,0,2,0,0,255,128,174,5,10,0,0,1,0,0,255,138,174,2,15,0,56,0,0,0,255,135,0,174,1,8,0,18,1.333333,0,0,255,60.333333,0,0,173.333333,1.333333,1.333333,0.333333,0.666667,0.666667,0,0.666667,1.666667,2.333333,0.666667,0.666667,0,173.333333,0,0,0,0,0,0,0.666667,0,0,0.666667,0.666667,0,0,173.333333,174.333333,173,255,0.333333,173,Flask
172,0,0,172,4,29,12,0,31,0,0,255,255,172,3,27.666667,9.666667,0,28.666667,0,0,255,255,173,1.666667,20.666667,1.666667,0,15.666667,0,0,255,255,0,173.333333,2,10,2,0,6,0,0,255,129.666667,0,0,173.333333,1.333333,1.333333,0,0,0.333333,0,0,1,3,0,0,0,173.333333,0,0,0,0,0,0,0.666667,0,0,0,0,0,0,173.333333,174.333333,173,255,0.333333,173,Flask
173,0,0,173,7,54.333333,10.666667,0,46.666667,0,0,255,255,173,7,47.666667,11,0,43,0,0,255,255,173,5.333333,25.333333,11,0,25.666667,0,0,255,255,0,173.333333,3,11.333333,3,0,10.333333,0,0,85,157.666667,0,0,173.333333,1.333333,1.333333,0,0,0,0,0,8.666667,3,0,0,0,173.333333,0,0,0,0,0,0,0.666667,0,0,0,0,0,0,173.333333,174.333333,173,255,0,173.333333,Flask
173,0,0,173,21,77.333333,98.666667,255,76,22.666667,0.666667,255,119.666667,173,19,69.333333,88.333333,255,68.666667,20.333333,0.666667,255,101.666667,173,9.666667,32.333333,34,68,36,4,0,255,178.333333,0,173.333333,4,8.666667,1.333333,0,7.666667,0,0,255,134.333333,0,0,173.333333,1.333333,1.666667,0,1,0,0,0,10.666667,1.333333,0,0,0,173.333333,0,0,0,0,0,0,1,0,0,0,0,0.333333,0,173.333333,173.666667,172.333333,255,0.333333,173.333333,Flask
170,0,0,170,21,92.333333,94,170,93.333333,12,0.666667,255,255,171,19,82.666667,81.333333,170,83.333333,10.666667,0.666667,255,255,173.333333,11,34,21.333333,44,32,2,0.666667,255,255,0,173.666667,4.333333,8,0,0,1.666667,0,0,85.666667,97.666667,0,0,173.333333,1.333333,2,0,2.333333,0,0,0,5,0.666667,0,0,0.333333,173.333333,0,0,0,0,0,0,1,0,0,0,0,0.333333,0,173.333333,174.333333,173,255,0.333333,173.333333,Flask
175,0,0,175,12.666667,111.333333,2,0,68.333333,0,1,255,255,175,12.333333,101,0.666667,0,63,0,1,255,255,174.333333,8,47.666667,0,0,29.333333,0,1,255,255,0.666667,173.666667,4,11,0,0,1,0,1,255,98.333333,0.666667,0,173.333333,1.333333,2,0,3.333333,0,0,1,86.333333,2.333333,1,0.333333,0.333333,173.333333,0,0,0,0,0,0,1,0,0,1.666667,1,0.333333,0,173.333333,174.333333,173,255,0.333333,173.333333,Flask
172,0,0,172,12,72,49.333333,0,77.333333,0,1,255,255,172,11,65.666667,42.666667,0,70,0,1,255,255,173.333333,6,32.666667,11,0,32.333333,0,1,255,255,0,174.333333,3,8.333333,0,0.666667,3.666667,0,1,153,91,0,0,173.333333,0.333333,3,0,1.666667,0,0,1,87.666667,8.666667,0,0,0.333333,173.333333,0,0,0,0,0,0,1,0,0,0,0,0.333333,0,173.333333,174.666667,173,255,0.333333,173.333333,Flask
171,0,0,171,4.666667,75.333333,94.666667,255,77,17.666667,0.333333,255,255,171.333333,3.666667,68,84.333333,255,70.666667,13.666667,0.333333,255,255,173,1,34.666667,35.333333,0,39,0,0.333333,255,255,0,174,2,7.666667,2.333333,0,7.333333,0,0.333333,97,87.666667,0,0,173.333333,0.333333,3,0,1.333333,0.333333,0,1,91.666667,16.666667,0,0,0,173.333333,0,0,0,0,0,0,1,0,0,0,0,0.333333,0,173.333333,174.666667,173,255,0.333333,173.333333,Flask
174,0,0,174,11.666667,37.666667,7.333333,0,34.333333,0,0.333333,85,255,174,10.666667,35.666667,7.666667,0,33,0,0,126.333333,255,174,4.333333,25.666667,8,0,22.666667,0,0,255,255,0,174,1,11,4.333333,3.333333,9,0,1,255,96.333333,0,0,173.333333,0.666667,3,0,0.666667,0.666667,0,1,95,24.333333,0.666667,0,0,173.333333,0,0,0,0,0,0,1,0,0,0.666667,0.666667,0,0,173.333333,174.666667,173,255,0.333333,173,Flask
176,0,0,176,14.666667,68,0,255,0,0,0.333333,255,255,176,12.666667,63.333333,0,255,0,0,0.333333,255,255,174.333333,5,35.333333,0,170,2,0,1,255,173,1,174,1.333333,13.666667,2.666667,12.666667,8,0,1,255,141.666667,2,0.666667,173.333333,0.666667,3,0,0,0.666667,0,1,94.333333,27,2,0.666667,0,173.333333,0,0,0,0,0,0,0.333333,0,0,2.666667,1,0.666667,0,173.333333,174.333333,173,255,0.333333,173.333333,Flask
174,0,0,174,8,94.333333,0,255,0,0,0.333333,255,255,174,8,85.333333,0,255,0,0,0.333333,255,255,174.333333,6,44,0,170,4.666667,0,0.333333,255,255,0,173.333333,3,14,0.666667,0,7.333333,0,1,255,178.333333,0.666667,0.666667,173.333333,1,3,0,0,1.333333,0,0.333333,88.333333,23,0.666667,1,0,173.333333,0,0,0,0,0,0,0.333333,0,0,0.666667,1,0,0,173.333333,174.333333,173,255,0.333333,173.333333,Flask
175,0,0,175,17,36.666667,5.333333,0,20.333333,0,0.333333,255,255,175,15.333333,34,7,0,21,0,0.333333,255,255,173.333333,9.666667,21.666667,10,0,20,0,0.333333,255,153.666667,1,173.333333,4.333333,10.666667,1,0,10.333333,0,1,91,160.333333,1.666667,0,173.333333,1,2.666667,0,0,1.666667,0,0.333333,85.666667,17.333333,1.666667,0,0,173.333333,0,0,0,0,0,0,0.333333,0,0,1.666667,0,0,0,173.333333,174.333333,172.333333,255,1,173.333333,Flask
171,0,0,171,10.666667,99.666667,122.666667,255,98,24.666667,0.333333,255,255,171,10,92.666667,112.666667,255,91.333333,21.333333,0.333333,255,255,172.333333,7,55.333333,63,255,55.333333,7.333333,0.333333,255,255,0,173.333333,4.333333,15,12.333333,0,15.333333,0,0.333333,255,225,0,0,173.333333,0.666667,2.333333,0.666667,0,1.333333,0,0,43,13,0,0,0,173.333333,0,0,0,0,0,0,0.333333,0,0,0,0,0,0,173.333333,174,172.333333,255,1,173.333333,Flask
171,0,0,171,10.666667,88,110.666667,255,87.666667,23,0.666667,255,255,171,10,81.333333,102,255,81,20.666667,0,255,255,172,7.333333,49.333333,59,178.333333,50.333333,8.666667,0,255,255,0,173.333333,4,16.666667,18,8.666667,17.666667,0.333333,0,255,255,0,0,173.333333,0.666667,2,0.666667,0,1.333333,0,0,27.666667,10.333333,0,0,0,173.333333,0,0,0,0,0,0,0.333333,0,0,0,0,0,0,173.333333,173.666667,173,255,0.333333,173.333333,Flask
174,0,0,174,14,49.333333,11.333333,170,21,0,0.666667,255,255,174,13,42.666667,13.333333,104,21,0,0.666667,255,255,173,8.666667,20.666667,18.333333,0,22.666667,0,0.666667,103.666667,183,1,173.333333,4.333333,14,14.333333,0,15.333333,0,0,255,167.666667,0.666667,0,173.333333,1.333333,2.333333,0.666667,0,1.666667,0,0,17,10,0.666667,0,0,173.333333,0,0,0,0,0,0,0.333333,0,0,0.666667,0,0,0,173.333333,173.666667,173,255,0.333333,173.333333,Flask
175,0,0,175,8,24,9.333333,0,20.666667,0,0,255,255,175,6.333333,22.666667,10.333333,0,19.333333,0,0,255,255,173,6.333333,14.666667,12.666667,0.666667,14,0,0,233,94.333333,1,173.333333,4.333333,9,5.333333,0,8,0,0,120.333333,89.666667,1.666667,0,173.333333,1,1.666667,0,0,1.333333,0,0,13.666667,10,1.666667,0,0,173.333333,0,0,0,0,0,0,0.333333,0,0,1.666667,0,0,0,173.333333,174.666667,172.333333,255,0.333333,173,Flask
169,0,0,169,6.666667,70.666667,90,255,66.333333,23.666667,0,255,255,170,6.666667,59.666667,75.333333,255,56.666667,18.666667,0,255,255,173,7.333333,13.666667,10.666667,0,15.666667,0,0,91.666667,105.666667,0,173.333333,3.333333,12.333333,0,25.333333,5.333333,0,0,174.333333,99.666667,0,0,173.333333,1,1.666667,0,0,0.666667,0,0,20,9.666667,0,0,0,173.333333,0,0,0,0,0,0,0.333333,0,0,0,0,0,0,173.333333,174.666667,173,255,0.333333,173,Flask
174.333333,0,1,175,17.333333,64,0,0,13,0,0,255,255,174.333333,15.333333,58,0,54.666667,11.333333,0,0,255,255,174.333333,7,34.333333,0,122,7,0,0,255,255,0,174,2.333333,16,0,35.333333,1.666667,0,0,255,172.333333,0.333333,0.666667,173.333333,1,1.666667,0,0,0.666667,0,0,29.666667,9.333333,1,1,1,173.333333,0,0,0,0,0,0,0.333333,0,0,1,1,1,0,173.333333,174.333333,173,255,0.333333,173.333333,Flask
176,0,0,176,13.666667,80,0,162.666667,11.666667,0,0,255,255,176,11.666667,75.666667,0,108.666667,10,0,0,255,255,174.666667,5.333333,50.666667,0,0,3.666667,0,0,255,255,0.666667,174.333333,1.333333,19,0,37.666667,0,0,0,255,255,1.666667,1,173.333333,1,1.666667,0,0,0.333333,0,0,31.666667,7.666667,2,1.333333,1,173.333333,0,0,0,0,0,0,0.333333,0,0,2,1.333333,1,0,173.333333,174.333333,172.333333,255,1,173.333333,Flask
173,0,0,173,10,71.666667,0,0,30,0,0,255,255,173.333333,9,66,0,10.333333,25.333333,0,0,255,255,174.333333,6.666667,41.666667,0,85,7.333333,0,0,255,255,0,174.333333,2.666667,14.666667,0,55.333333,1.333333,0,0,255,225,0,0.333333,173.333333,0,1.666667,0,0,0.333333,0,0,20.333333,5.666667,0,1.333333,0.333333,173.333333,0,0,0,0,0,0,0.333333,0,0,0,1.333333,0.333333,0,173.333333,174.333333,173,255,0.333333,173.333333,Flask
178,0,0,178,13.666667,81,0,170,8,0,0.333333,255,255,177,13,71.333333,0,170,7.666667,0,0.333333,255,255,174.333333,10.333333,26.333333,0,9.333333,4,0,0.333333,255,255,3,173.333333,3.666667,4,0.666667,3.333333,2,0,0.333333,94.333333,34,3.666667,0.666667,173.333333,0,1.333333,0,0,0.666667,0,0,7.333333,3.666667,3.666667,1,0,173.333333,0,0,0,0,0,0,0.333333,0,0,3.666667,1,0,0,173.333333,174.333333,173,255,0.333333,173.333333,Flask
170.333333,0,1,171,22.333333,67,71.333333,0,76.666667,0,1,255,255,171,20.666667,63.666667,67.666667,0,72,0,1,255,255,172.333333,11,44,49.333333,50,49.333333,1.333333,1,255,255,0,173.333333,2.666667,14,17,38.666667,14,3.333333,0.666667,255,107,0,0,173.333333,0,1.333333,0,0,0.666667,0,0,1.666667,2,0,0,0,173.333333,0,0,0,0,0,0,0.333333,0,0,0,0,0,0,173,173.333333,172.333333,255,0,173,Flask
170,0,0,170,1.666667,156.666667,206,255,147.666667,58.333333,0.666667,255,255,170,2.333333,144.333333,190,255,136.333333,54,0.666667,255,255,171.333333,2.333333,83.333333,109,255,79.666667,29.333333,0.666667,255,255,0,173,1.333333,20.666667,26.666667,116.333333,20.666667,6.333333,0.666667,255,150.333333,0,0,173.333333,0,1,0.666667,0.333333,0.666667,0,0,1,0.666667,0,0,0,173.333333,0,0,0,0,0,0,0.333333,0,0,0,0,0,0,173.333333,173.333333,173,255,0,173,Flask
173,0,4,175,19.666667,74.666667,72.666667,170,66.333333,20.666667,0.666667,255,255,173,17.666667,71.666667,72.333333,170,63.666667,20.666667,0.666667,255,255,172.333333,9,49.666667,62,170,45,18,0.666667,255,255,0.333333,173.333333,1.666667,14.333333,17.333333,49.666667,14.333333,3,0.666667,255,126.666667,0.333333,0,173.333333,0,1,0.666667,0.333333,0.666667,0,1.666667,2.333333,1.333333,0.333333,0,0,173.333333,0,0,0,0,0,0,0.666667,0,0,0.333333,0,0,0,173.333333,174,173,255,0,173.333333,Flask
177.333333,0,9,182,12.666667,97,0,85,22.666667,0,0,255,255,177,11.666667,89.666667,0,85,22.666667,0,0,255,255,174,8,52.666667,4.666667,85,21.333333,0,0,255,255,3,173.333333,1.666667,15,5.333333,20,9.333333,0,0,255,206,3.666667,0.666667,173.333333,0,2,0.666667,0.333333,1.333333,0,1,6.666667,3,3,0.666667,0,173.333333,0,0,0,0,0,0,0,0,0,3,1,0.333333,0,173.333333,174.333333,173,255,0,173.333333,Flask
175,0,0,175,4,82,70,0,82,0,0,255,255,175,5,72.666667,61.333333,0,72.333333,0,0,255,255,173,4.333333,24,13.666667,0,22.666667,0,0,255,255,2,173,2,5.333333,0,10.666667,0.333333,0,0,185,17.333333,1.666667,0,173,1,2,1.666667,0,2,0,0.666667,75,7.333333,1.666667,0,0,173.333333,0,0,0,0,0,0,0,0,0,1,0,0,0,173,173.333333,172.333333,255,0,173,Flask
172,0,0,172,9,26,0,255,0,0,0,255,128,172,8,23,0,242.333333,0,0,0,255,66.666667,173,3,9.666667,0,38.666667,0,0,1,255,23.666667,0,173,2,3.666667,2,0.666667,1.666667,0,1,136.333333,14.333333,0,0,173,1,2.666667,2.666667,1,2,0.666667,0,85,5,0,0,0,173.333333,0,0,0.666667,0,0,0,0,0,0,0,0,0,0,173,173.666667,173,255,0.333333,173,Flask
175,0,0,175,16,100,0,0,8,0,0.666667,255,255,175,14,88,0,0,8,0,1.666667,255,255,173,6.666667,28,0,0,11.333333,0,1,255,255,2,172.333333,1.666667,8,7,0,9.333333,0,1,255,145.333333,2,0.666667,173,1,2.666667,3.666667,2.666667,2.666667,1,0,86.333333,3.333333,2,0,0,173.333333,0,0,1,0,0,0,0,0,0,1.666667,0,0,0,173,173.333333,172.333333,255,0,173,Flask
170,0,0,170,19.666667,124,144,255,130.333333,13.666667,0,255,255,170,16.666667,111,129.333333,255,116.666667,12.666667,0,255,255,171,6,49.666667,58,166.666667,55.666667,3.333333,1,255,255,0,172,2,12.333333,14.333333,0,14.666667,0,1,255,223,0,0,173,0.333333,3.666667,4.666667,5,2.666667,2,0,87.666667,2.666667,0,0,0,173.333333,0,0,1,0,0,0,0,0,0,0,0,0,0,173,173.333333,172,255,0.333333,173,Flask
171,0,0,171,20.333333,68.333333,76,170,75,5.333333,0.333333,255,255,171,17.333333,65,73.666667,170,71.333333,6,0.333333,255,255,171.333333,6,44,56,178,46.666667,9.666667,1,255,255,0,172,2.333333,12.666667,17,58,12,5,1,255,56.666667,0,0,173,0.333333,3.666667,4.666667,5.333333,3,2,0.666667,85.666667,2.666667,0,0,0,173.333333,0,0,1,0,0.333333,0,0,0,0,0,0,0,0,173,173.666667,172,255,0.333333,173,Flask
177,0,4,179,5.333333,60.666667,0,205,0,0,0,255,255,176,5,51.333333,0,90.333333,0,0,0,255,255,172.333333,6.333333,19,7.333333,0,15.333333,0,0,255,255,3.666667,172.333333,2.333333,10,11.666667,23.333333,10.333333,2,0,255,79.333333,3.666667,0.333333,173,0.333333,3.666667,4.666667,5.333333,3,2,1.333333,90.333333,3,3.666667,0,0,173.333333,0,0,1,0,0.333333,0,0,0,0,2.666667,0,0,0,173,174.333333,172.333333,255,0.333333,173,Flask
170,0,0,170,6.333333,47,0,0,32.333333,0,0,255,255,171,5.666667,43,0,0,30,0,0,255,255,172.333333,3.666667,28,0,0,24.333333,0,0,255,255,0,172.333333,2,10.666667,4,0,12.333333,0,0,255,255,0,0,173,0.333333,3.666667,4.666667,4,3.666667,1,0,107.666667,5.666667,0,0,0,173.333333,0,0,1,0,0.333333,0,0,0,0,0,0,0,0,173,174,172.333333,255,0.333333,173,Flask
176,0,0,176,3,38.666667,0,48,6,0,0,255,255,175,3,35.666667,0,15.333333,6,0,0,255,255,173,2.666667,21,0,0,10,0,0,255,255,2,173,0.666667,12,0.333333,0,9.333333,0,0,255,255,3,0.666667,173,1,3.333333,4,2,3.666667,0.333333,0,122.333333,8.666667,2.666667,0,0,173.333333,0,0,0,0,0.333333,0,0,0,0,2,0,0,0,173,174.333333,172,255,1,173,Flask
172,0,0,172,3,46,0,255,0,0,1,255,80,172,2,43.666667,0,255,0,0,1,255,104,173,2,31.333333,0,214,0,0,0,255,255,0,173,1.666667,9.666667,2,0,6.666667,0,0,255,200,0,0,173,1,3.333333,3,0.666667,3.333333,0,0,123.666667,11.333333,0,0,0,173.333333,0,0,0,0,0.333333,0,0,0,0,0,0,0,0,173,174,172,255,1,173,Flask
176,0,0,176,7,86,0,255,0,0,2,255,255,175,7,75.666667,0,255,0,0,2,255,255,173,6,23.333333,0,0,4.333333,0,1.333333,255,255,2,173,2,9,11.333333,27.333333,9.333333,2,0.666667,255,53,3,0.666667,173,0.333333,3.333333,2.333333,0,3.333333,0,1.333333,104,13.333333,2.666667,0,0,173.333333,0,0,0,0,0,0,0,0,0,2,0,0,0,173,174,172,255,1,173,Flask
169,0,0,169,21,103.666667,112.666667,255,104,8.666667,0,255,255,169,18,97.666667,107,255,97.333333,9.666667,0,255,255,171,5.666667,63,74.333333,255,62,12,0,255,255,0,172.333333,2,18.333333,22.333333,81.666667,18.333333,4.333333,0,255,153.666667,0,0,173,0.333333,3,2,0,3,0,1.333333,39,16,0,0,0,173.333333,0,0,0,0,0,0,0,0,0.333333,0,0,0,0,173,174,172,255,1,173,Flask
171,0,0,171,22.666667,171,176.666667,85,172.666667,7.333333,0,255,255,171,20.666667,156,163,85,158.333333,6.666667,0,255,255,171.333333,10.666667,78.333333,86.333333,255,80,6.333333,0,255,255,0,173,3.666667,13.666667,15.333333,25.333333,14,2,0,255,149,0,0,173.333333,0.333333,3.333333,0.666667,0,2,0,0,8.666667,18.666667,0,0,0,173.333333,0,0,0,0,0,0,0,0,0.333333,0,0,0,0,173.333333,174.333333,172,255,1,173.333333,Flask
176,0,0,176,25.666667,118.666667,0,170,33.333333,0,0,255,255,176,24.333333,105,0,170,29.666667,0,0,255,255,174.333333,15.666667,41,0,103.333333,11,0,0,255,255,1.666667,173.333333,4.666667,11.333333,0,13.666667,1.333333,0,0.666667,255,127.666667,2.333333,1,173.333333,0.333333,3.333333,0,0,2,0,0,50.666667,21.333333,2.666667,1,0.333333,173.333333,0,0,0,0,0,0,0,0,0.333333,2.666667,1,0.333333,0,173.333333,174.333333,172,255,1,173.333333,Flask
177,0,0,177,25,147,0,170,26.666667,0,0,255,255,177,22.333333,139,0,170,22.666667,0,0,255,255,175.666667,9.666667,91.666667,0,170,3.666667,0,0,255,255,1.333333,173.666667,2.666667,29,0,85,0.666667,0,0,255,255,2.666667,1.333333,173.333333,0.333333,3.666667,0,0,2,0,0,83.333333,21.666667,3.666667,2.333333,0.333333,173.333333,0,0,0,0,0,0,0,0,0,3.666667,1.666667,0.333333,0,173.333333,174.333333,172,255,1,173.333333,Flask
174,0,0,174,25.666667,53.333333,2,0,35.666667,0,0.333333,255,255,174,24,51,0,0,30.333333,0,0.333333,255,255,174.333333,14.666667,51.666667,0,0,8,0,0.333333,255,255,0,173.666667,4.666667,24.666667,0,73.333333,2,0,0.333333,255,255,0.666667,1,173.333333,1,2.666667,0.666667,0,2,0,0,33.666667,16.666667,1,1.333333,0.333333,173.333333,0,0,0,0,0,0,0,0,0,1,1.333333,0.333333,0,173.333333,174.333333,172,255,1,173.333333,Flask
174,0,0,174,19.333333,58.666667,12.666667,0,29,0,0.333333,255,255,174,19.333333,52.333333,13.333333,0,28.666667,0,0.333333,255,255,173,16.333333,25.333333,11,0,25.333333,0,0.333333,255,255,0.666667,173.333333,6.333333,7.666667,1.333333,0,7.333333,0,0.333333,255,202.333333,0.666667,0,173,1,2.333333,1.333333,0,2,0,0.666667,20.666667,9,0.666667,0,0,173.333333,0,0,0,0,0,0,0,0,0,0.666667,0,0,0,173,174,172,255,0.333333,173.333333,Flask
170,0,0,170,26,79.333333,103.333333,255,78.666667,24.666667,0.333333,255,255,170,24,75.333333,98,255,75.333333,22.666667,1,255,255,171,14.333333,56,72.666667,255,56.333333,16.333333,1,255,255,0,172.333333,5,20.333333,25.666667,115,18.666667,7,0,255,99,0,0,173,1,2.666667,3,1.666667,2.666667,1,0.333333,34.333333,3.333333,0,0,0,173.333333,0,0,0,0,0,0,0,0,0,0,0,0,0,173,173.333333,172.333333,255,0.333333,173,Flask
171,0,0,171,11,126.333333,148,255,140,8,1,255,255,171,10,118.666667,141.333333,255,131.333333,9.333333,1,255,255,170,5.333333,77,99.333333,255,81,18.333333,1,255,255,0,172,3,26.666667,34.666667,240.333333,24.666667,10,0,255,156.333333,0,0,173,1,3.333333,4.333333,4.666667,3,1.333333,0.333333,21,1.333333,0,0,0,173.333333,0,0,0,0,0,0,0,0,0,0,0,0,0,173,173.333333,172.333333,255,0,173,Flask
174,0,0,174,5,43.666667,47.333333,85,49.333333,2,1,255,255,173,5.666667,44.666667,50,85,49.333333,2.666667,1,255,255,171,6,45,59.666667,255,45.333333,14.333333,1,255,255,2,172,2.666667,19,26.333333,150.333333,18,8.333333,1,255,96.333333,1.666667,0,173,1,3.333333,4.666667,5.666667,3,2.333333,0,13.666667,0.666667,0.666667,0,0,173.333333,0,0,0,0,0,0,0,0,0,0,0,0,0,173,173.333333,173,255,0.333333,173,Flask
169,0,0,169,15,41.666667,3.333333,0,23.666667,0,0,255,255,170,14,34.333333,3,0,18.666667,0,0,255,255,172,8.666667,7,2.333333,4.666667,4.333333,0,0.666667,117,86.333333,0,172.333333,3,7.666667,9.666667,18.333333,7.333333,2.333333,1,255,23.666667,0,0,173,1,3.333333,4,4.666667,2.333333,1.666667,0,5.666667,0.666667,0,0,0,173.333333,0,0,0.333333,0,0,0,1.333333,0,0,0,0,0,0,173,173.333333,172,255,0,173,Flask
178,0,0,178,13,132.333333,0,255,0,0,0,255,255,177,12,117.333333,0,255,0,0,0,255,255,174,5.666667,43,0,255,0,0,0,255,100.333333,3,173,2.666667,4.333333,0,1.333333,1,0,0,229.666667,30.333333,4.666667,1,173,1,2.333333,3,2.666667,1.666667,1.333333,0,3,0,4.666667,1,0,173.333333,0,0,0.333333,0,0,0,0.666667,0,0,4,0.666667,0,0,173,173.333333,173,255,0,173,Flask
175,0,0,175,13,124.666667,0,255,0,0,0,255,255,175,11,111.333333,0,255,0,0,0,255,255,174,2,43,0,255,0,0,0,255,255,1,173,2,7.333333,0,19,0,0,0,255,23,2,1,173,1,1.666667,2,1,1.333333,0.333333,0.666667,4.333333,0.333333,2,1,0,173.333333,0,0,0.333333,0,0,0,0.666667,0,0,1.666667,0.666667,0,0,173,174,173,255,0,173,Flask
176,0,0,176,8,110.666667,0,0,48.333333,0,0,255,255,176,7,98.666667,0,0,41.333333,0,0,255,255,174,3,38,0,0,7.666667,0,0,255,255,2,173,2,8.333333,0,32,0,0,0,255,12.666667,2,1,173,1,1.333333,1,0.666667,0.666667,0.333333,0.666667,5,1.333333,2.666667,1,0,173.333333,0,0,0.333333,0,0,0,0.666667,0,0,2.666667,0.666667,0,0,173,173.333333,173,255,0,173,Flask
176,0,0,176,1,81,0,255,0,0,1,255,212,176,1,73,0,255,0,0,1,255,189.333333,174,2,32.666667,0,255,0,0,0,255,80.333333,2,173,2,8.333333,0,35,0,0,0,255,5.666667,2,1,173,1,1.333333,0.666667,0,0.666667,0,0.666667,6.666667,1.666667,2.666667,1,0,173.333333,0,0,0,0,0,0,0.666667,0,0,2.666667,1,0,0,173,174,173,255,0,173,Flask
173,0,0,173,7,36,0,220,0,0,0,255,255,173,7,34,0,255,0,0,0,255,255,174,4,23,0,254,0,0,0,255,12.333333,0,173,2,6.333333,0,15.333333,0.333333,0,0,229,14.666667,0,0,173,1,1.333333,0.666667,0,0.666667,0,0.666667,7.666667,2.666667,0,0.666667,0,173.333333,0,0,0,0,0,0,0.666667,0,0,0,0.666667,0,0,173,174,173,255,0,173,Flask
176,0,0,176,5,28,0,0,5,0,0,255,255,175,5,24,0,0,5.333333,0,0,255,255,173,4,9.666667,0,0,5,0,0,255,202.333333,2,173,2.333333,4.333333,2.333333,0,3.666667,0,0,92.333333,71.333333,2,0,173.333333,1.333333,1.333333,0.333333,0,0.666667,0,0.666667,4.333333,2.666667,2,0,0,173.333333,0,0,0,0,0,0,0.666667,0,0,2,0,0,0,173,173.666667,173,255,0.333333,173,Flask
174,0,0,174,10,16.333333,4,0,12,0,0.666667,255,255,174,9,13.666667,5.666667,0,12,0,0.666667,87.666667,255,173,5,17.666667,23,100,17.333333,6,0,255,94.333333,1,173,2.666667,9.666667,11,4.666667,10.333333,0.666667,0,255,103.666667,1,0,173.333333,1.333333,0.333333,0,0,0.333333,0,0.666667,0.333333,2.333333,0.666667,0,0,173.333333,0,0,0,0,0,0,0.666667,0,0,0.666667,0,0,0,173,174.333333,173,255,0.333333,173,Flask
169,0,0,169,6,93.666667,128,255,82,46,0.666667,255,196.666667,170,4.666667,84.666667,115.666667,255,75.333333,41,0.666667,255,221.666667,172,2.666667,43.333333,57.666667,255,41.333333,16.333333,0,255,255,0,173,3.333333,11,13.666667,13.333333,12,1.333333,0,255,105.666667,0,0,173.333333,1.333333,0.333333,0,0,0.333333,0,0.666667,1,1.333333,0,0,0,173.333333,0,0,0,0,0,0,0.666667,0,0,0,0,0,0,173.333333,174.333333,173,255,0.333333,173.333333,Flask
173,0,0,173,15,67.666667,77.333333,200.666667,65.666667,11.666667,0.666667,255,255,173,13,63,72,182.666667,61,10.666667,0.666667,255,255,173,6,37.666667,40,71.333333,38.333333,3.333333,0.666667,255,255,0,173.333333,3.666667,10,7.333333,0,9.333333,0,0.666667,255,104.333333,0,0,173.333333,1.333333,1.333333,0,0.333333,0,0,0.666667,1.333333,0.333333,0,0,0,173.333333,0,0,0,0,0,0,1,0,0,0,0,0,0,173.333333,174.333333,173,255,0.333333,173.333333,Flask
175,0,0,175,1,72,11.333333,0,38,0,0.333333,255,255,175,2,67.666667,10.666667,0,37,0,0.333333,255,255,174,4,43,8.333333,0,29,0,1,255,255,1,173.333333,2.666667,11.666667,0.666667,0,8.666667,0,1,178.333333,132.333333,1,0,173.333333,1.333333,1.333333,0,0.333333,0,0,1,10.666667,1.333333,1.666667,0,0,173.333333,0,0,0,0,0,0,1,0,0,1.666667,0.666667,0,0,173.333333,174.333333,172.333333,255,0.333333,173.333333,Flask
174,0,0,174,2.333333,22,0.666667,45.333333,11,0,1,255,226.333333,174,2,21.333333,1.666667,46.666667,11,0,1,255,175.666667,174,1.666667,21.333333,5.333333,0,13.333333,0,0.333333,255,255,0,173.333333,2.333333,9,1.666667,0,6.666667,0,0.333333,255,109,0.666667,0,173.333333,1.333333,1.666667,0,0.666667,0.333333,0,1,54.666667,6.333333,0.666667,0,0,173.333333,0,0,0,0,0,0,1,0,0,0.666667,0,0,0,173.333333,174.333333,173,255,0.333333,173.333333,Flask
176,0,4,178,4,53.666667,0,0,25.666667,0,0,255,255,175.666667,3,48.333333,0,0,25,0,0,255,255,173.333333,1,24.333333,6,0,20.666667,0,0,255,255,1.666667,173.333333,1.666667,6.333333,4,0,7,0,0.333333,99,93,1.666667,0,173.333333,1,2.666667,0,0.666667,0.333333,0,1,88.333333,13.333333,1.666667,0,0,173.333333,0,0,0,0,0,0,1,0,0,2.333333,0.333333,0,0,173.333333,174.666667,173,255,0.333333,173,Flask
173,0,0,173,9,97.333333,0,0,55.666667,0,0,255,255,173,8,87.666667,0,0,50,0,0,255,255,174,4.666667,40,0,0,22.333333,0,0,255,255,0,173.333333,1.333333,10.333333,4,0.666667,8,0,0,254.333333,94.333333,0,0,173.333333,1,3,0,0.666667,0.666667,0,1,89.666667,21,0,0,0,173.333333,0,0,0,0,0,0,1,0,0,0,0.666667,0,0,173.333333,174.666667,173,255,0.333333,173.333333,Flask
177.333333,0,1,178,14.666667,101.666667,0,255,0,0,0,255,255,177.333333,13,92,0,255,0,0,0,255,254.333333,175,6,46.333333,0,170,5,0,0,255,153.666667,2,173.333333,1.666667,14.333333,0.333333,11.333333,7.666667,0,1,255,122.333333,3,1,173.333333,0.666667,2.333333,0,0,0.666667,0,1,91,24,3,1,0,173.333333,0,0,0,0,0,0,0.333333,0,0,4,1.666667,0.333333,0,173.333333,174.333333,173,255,0.333333,173.333333,Flask
176,0,0,176,15,84.333333,0,170,14.333333,0,1,255,255,176,13,79.666667,0,170,14.666667,0,1,255,255,174.333333,5.666667,51.666667,0,170,14.333333,0,1,255,255,1,173.666667,2.666667,16,0,0,5.666667,0,1,255,213.666667,1.666667,1,173.333333,0.666667,3.333333,0,0,1,0,0.333333,88.333333,23.666667,2.666667,1,0.333333,173.333333,0,0,0,0,0,0,0.333333,0,0,2.666667,1.333333,0.333333,0,173.333333,174.666667,172,255,1,173.333333,Flask
172.333333,0,5,175,11.333333,88.666667,68,0,104.666667,0,1,255,255,172.333333,11.333333,79.666667,56,0,93,0,1,255,255,173.666667,9.666667,37.666667,4,0,37,0,1,255,255,0,173.666667,4,15,0,0,4.333333,0,1,255,226.333333,0,0,173.333333,0.333333,3.333333,0,0.333333,1.333333,0,0,85,20.333333,0.333333,0.333333,0.333333,173.333333,0,0,0,0,0,0,0.333333,0,0,0.333333,0.333333,0.333333,0,173.333333,173.666667,172.333333,255,0.333333,173.333333,Flask
171.333333,0,5,174,21,82.666667,62,170,79.333333,10,1,255,255,172,19.666667,75,54.666667,170,70.333333,9.333333,1,255,255,173,11.333333,40.666667,24.666667,18,33.666667,0.666667,0.333333,255,255,0,173.666667,4.666667,16,4,72.666667,7.333333,0,0.333333,255,226,0,0,173.333333,0.333333,4,0.666667,1.666667,1.333333,0,0,88.333333,17.666667,0,0.333333,0.333333,173.333333,0,0,0,0,0,0,0.333333,0,0,0.333333,0.666667,0.666667,0,173.333333,173.666667,172.333333,255,0,173.333333,Flask
172,0,0,172,19,72.333333,46,0,79.666667,0,0,255,255,172,17.666667,65.666667,40,0,71.333333,0,0,255,255,173,11,36.333333,12.666667,0,34,0,0,255,255,0,173.666667,4.666667,16,6,0,9.666667,0,0,255,255,0,0,173.333333,0.333333,3.666667,0.666667,1.333333,1.333333,0,0,87.666667,16,0,0.333333,0.333333,173.333333,0,0,0,0,0,0,0.333333,0,0,0,0.333333,0.333333,0,173.333333,174.333333,172.333333,255,1,173.333333,Flask
175,0,0,175,13.666667,64.666667,0,170,27.333333,0,0,255,255,175,13,59,0,170,26.333333,0,0,255,255,174.333333,8.666667,37.333333,1.333333,0,21.333333,0,0,255,255,0.666667,173.333333,4.333333,16,0.666667,0,12.333333,0,0,255,255,1.333333,0,173.333333,0.333333,3,0,0,1.333333,0,0,85,15,1.666667,0,0,173.333333,0,0,0,0,0,0,0.333333,0,0,1.666667,0.333333,0.333333,0,173.333333,174.666667,172.333333,255,0.333333,173.333333,Flask
173,0,0,173,13,48.333333,0.666667,5.333333,12.333333,0,0.666667,255,255,173,11.666667,46.666667,0.666667,88.666667,12.666667,0,0.666667,255,255,174,6,37.666667,1.666667,124.666667,14.666667,0,0,255,255,0,173.333333,3.333333,15.666667,0.666667,9.333333,8,0,0,255,136.333333,0,0,173.333333,1,3,0,0,0.333333,0,0,88.333333,14,0,0.666667,0,173.333333,0,0,0,0,0,0,0.333333,0,0,0,0.666667,0,0,173.333333,174.666667,173,255,0.333333,173.333333,Flask
173,0,0,173,17,58.666667,8.666667,0,46.333333,0,0,255,255,173,15,53,6.333333,0,38.666667,0,0,255,255,174,6,34.666667,0,161.333333,10.333333,0,0,255,255,0,174,1.666667,17,0,65.333333,5.666667,0,0,255,118.333333,0,0,173.333333,1,2.666667,0,0.666667,0.666667,0,0,87.666667,12.333333,0,0.666667,0.666667,173.333333,0,0,0,0,0,0,0.333333,0,0,0,0.666667,0.666667,0,173.333333,174.333333,172.333333,255,0.333333,173.333333,Flask
180,0,0,180,6.666667,108.333333,0,170,4.666667,0,0,255,255,179,6,98.666667,0,170,5.333333,0,0,255,255,175,2.333333,51,0,170,6.666667,0,0,255,255,4,174,1,17.333333,0,61.333333,3,0,0,255,176.333333,5,1,173.333333,0.666667,2.666667,0,0.666667,0.666667,0,0,48.333333,9.333333,5.666667,1.666667,0.666667,173.333333,0,0,0,0,0,0,0.333333,0,0,5.666667,2,1,0,173.333333,174.333333,173,255,0.333333,173.333333,Flask
173,0,0,173,15.666667,78.666667,0,170,12.666667,0,0,255,255,173,14.333333,72,0,170,12.333333,0,0,255,255,174.333333,7.666667,40.333333,0,84.666667,9,0,0,255,255,0,174,2.333333,13,0,16,1.666667,0,0,255,171,0,0.666667,173.333333,0,2.333333,0,0.666667,0.333333,0,0,22,6.666667,0,1,0,173.333333,0,0,0,0,0,0,0.333333,0,0,0,1,1,0,173.333333,174.333333,173,255,0.333333,173.333333,Flask
175,0,0,175,17,53.666667,48,85,50.666667,10,0,255,255,175,15.333333,47.666667,42.666667,85,45.333333,8,0,255,255,173.333333,9.666667,19,16,0,19.666667,0,0.666667,255,209.666667,1,173.333333,3.666667,5,0,0,2.666667,0,0,94.666667,64.333333,1,0,173.333333,0,1.333333,0,0,0.333333,0,0,7,3.666667,1,0,0,173.333333,0,0,0,0,0,0,0.333333,0,0,1,0,0,0,173.333333,174.333333,172.333333,255,0.333333,173.333333,Flask
171,0,0,171,16,72.333333,52.666667,0,81,0,1,255,255,171,14.333333,67.333333,51,0,75.666667,0,1,255,255,173,7,42.666667,39.666667,0,48.666667,0,1,255,255,0,173.333333,2.666667,10.666667,13.333333,8.666667,12.333333,0.666667,1,255,125,0,0,173.333333,0,1.333333,0,0,0.333333,0,0,1.333333,1.333333,0,0,0,173.333333,0,0,0,0,0,0,0.333333,0,0,0,0,0,0,173.333333,174,173,255,0.333333,173.333333,Flask
172,0,0,172,5.666667,103.333333,86,0,121.333333,0,1,255,255,172,5.666667,96,83.333333,0,113.666667,0,1,255,255,172,3.666667,61.333333,65.666667,0,72,0,1,255,255,0,173,1.333333,19.333333,24,54.666667,21.666667,2.333333,1,255,249.666667,0,0,173.333333,0,0.333333,0,0,0,0,0,0.333333,0.666667,0,0,0,173.333333,0,0,0,0,0,0,0.333333,0,0,0,0,0,0,173.333333,174,172.333333,255,0,173,Flask
171,0,0,171,12.666667,104,142.666667,255,95.666667,47,0.666667,255,255,171,11.666667,97.666667,133.333333,255,90.333333,43,0.666667,255,255,172,6.666667,61,81.333333,255,59.666667,21.666667,1,255,255,0,173,2,18.333333,23.333333,95,18.666667,4.666667,1,255,202.666667,0,0,173.333333,0,1,0.666667,0,0.666667,0,1,0.333333,0.333333,0,0,0,173.333333,0,0,0,0,0,0,0.333333,0,0,0,0,0,0,173.333333,174,172.333333,255,0,173.333333,Flask
170,0,0,170,16,71.333333,61.333333,0,80,0,0,255,255,171,15.333333,65.666667,58,0,73.666667,0,0,255,255,172.333333,9.666667,39.333333,39.333333,48.666667,42.333333,1.333333,0,255,255,0,173.333333,3,12,12,0,12,0,0.666667,255,159.666667,0,0,173.333333,0,1,0.666667,0,0.666667,0,1,2,1.666667,0,0,0,173.333333,0,0,0,0,0,0,0.333333,0,0,0,0,0,0,173.333333,174.333333,173,255,0,173.333333,Flask
175,0,0,175,9,106,0,0,71,0,0,255,255,175,8,98.666667,0,0,67,0,0,255,255,173.666667,5.666667,60.666667,0,0,42.333333,0,0,255,255,0.666667,173.333333,2,16,2,0,11.333333,0,0,255,255,1,0,173.333333,0,1.333333,0.666667,0.333333,0.666667,0,1,5.333333,2.666667,1,0.333333,0,173.333333,0,0,0,0,0,0,0,0,0,1,0.333333,0,0,173.333333,174.333333,173,255,0,173.333333,Flask
173,0,0,173,13.333333,73.666667,14.666667,0,64.666667,0,0,255,255,173,12,70,11.333333,0,60.666667,0,0,255,255,173.333333,6.666667,48.333333,2.666667,0,35.666667,0,0,255,255,0,173.333333,2,14.333333,2,0,8.666667,0,0,255,255,0,0,173.333333,0,2,0.666667,0,1.333333,0,1,6.666667,3.666667,0,0,0,173.333333,0,0,0,0,0,0,0,0,0,0,0.333333,0.333333,0,173.333333,174,173,255,0,173.333333,Flask
171,0,0,171,13,60.333333,4.666667,0,43,0,0.666667,255,255,171,12,54.666667,3,0,37,0,0.666667,255,255,173,6.333333,27.666667,0,0,12.333333,0,0,255,255,0,173,2,9.666667,0.666667,0,4.333333,0,0,255,172.333333,0,0,173,1,1.666667,1.333333,0,1.666667,0,0.333333,18,7.333333,0,0,0,173.333333,0,0,0,0,0,0,1.666667,0,0,0,0,0,0,173,174.333333,172.333333,255,0.333333,173,Flask
169,0,0,169,8,91,106,255,93,13,0,255,255,170,7,81,95.333333,255,82,13,0,255,255,172,5,28.666667,37.333333,223.666667,28,9,0,255,255,0,173,2,5.333333,4.333333,1.666667,4,0,0.333333,106.333333,51.666667,0,0,173,1.333333,1.666667,2,0.666667,1.666667,0.666667,0.333333,25,5.666667,0,0,0,173.333333,0,0,0,0,0,0,0.333333,0,0,0,0,0,0,173,173.333333,172.333333,255,0,173,Flask
175,0,0,175,13,15,0,0,6,0,1,255,255,174,11,12,0,0,8,0,1,255,255,173,4,13.333333,16.333333,20,15.333333,1,1,255,195,2,173,1.666667,8.333333,8.333333,21.666667,9,1.333333,1,255,88.666667,2,0,173,1.333333,2.333333,2.333333,0.666667,1.666667,0.666667,0,33.333333,4,1.666667,0,0,173.333333,0,0,0.666667,0,0,0,0,0,0,1,0,0,0,173,174.333333,172.333333,255,0.333333,173,Flask
172,0,0,172,15,90.333333,0,0,64,0,1,255,255,172,13,80.666667,0,0,59.333333,0,1,255,255,172,3.666667,33.333333,10,0,35.333333,0,1,255,255,0,172.333333,1,11.333333,10,17,12.333333,1,1,255,213,0,0,173,1.333333,2.333333,3.333333,2,2.333333,1,0,41.666667,3,0,0,0,173.333333,0,0,0.666667,0,0,0,0,0,0,0,0,0,0,173,173.333333,172,255,1,173,Flask
167,0,0,167,11.666667,148.333333,192.666667,255,150.666667,42,1,255,255,168,10.666667,131,169.333333,255,135,33.333333,1,255,255,171,6,50.666667,55.666667,0,59,0,1,255,255,0,172.333333,1.666667,9.666667,7.333333,0,11.333333,0,1,255,206,0,0,173,0.333333,3.333333,4.333333,3.333333,2.333333,1,0,51.666667,2.666667,0,0,0,173.333333,0,0,0.666667,0,0,0,0,0,0,0,0,0,0,173,173.333333,172,255,0.333333,173,Flask
172,0,4,174,22.666667,71.666667,65.333333,170,69.666667,5.333333,1.666667,255,255,172,21.333333,62.666667,58.666667,170,61,6,1.666667,255,255,172.333333,11,21,20,108,19,4.666667,1,255,239.666667,0.333333,172.333333,2.333333,4,2,0,3.333333,0,0.333333,175.333333,43,0.333333,0,173,0.333333,3.333333,4.333333,3.666667,2.666667,1,0.666667,60,2.666667,0.333333,0,0,173.333333,0,0,0.666667,0,0,0,0,0,0,0,0,0,0,173.333333,174.333333,172.333333,255,0.333333,173.333333,Flask
171,0,0,171,7.666667,112.666667,0,0,56.666667,0,0,255,255,171.333333,6.666667,102.666667,0,0,50,0,0,255,255,173.333333,6.333333,45.333333,0,0,18,0,0,255,255,0,172.333333,2.333333,5.333333,0,0,3,0,0,86.333333,74,0,0.333333,173,0.333333,3.333333,4.333333,3.666667,2.666667,1,0.666667,72,3,0,0.333333,0,173.333333,0,0,0.666667,0,0,0,0,0,0,0,0,0,0,173,173.666667,172,255,0.333333,173,Flask
173,0,0,173,5.666667,64,25.333333,0,72.666667,0,0,255,255,173,5,59.333333,21.333333,0,66.666667,0,0,255,255,172.333333,3.333333,35.333333,0.666667,0,35.333333,0,0,255,255,0,172.333333,1.333333,8.333333,0.666667,0,7.666667,0,0,177.666667,247,0,0,173,0.333333,2.666667,3.666667,2.666667,2.666667,1,0.666667,93.666667,4.333333,0,0,0,173.333333,0,0,0.666667,0,0,0,0,0,0,0,0,0,0,173,173.666667,172,255,0.333333,173,Flask
173,0,0,173,9,57.666667,9.333333,0,47.333333,0,0,255,255,173,9,53.333333,10,0,45.666667,0,0,255,255,172.333333,4.666667,27.666667,16,0,30.333333,0,0,255,255,0,172.333333,0.333333,9.666667,5,0,10,0,0,255,216,0,0,173,1,3.333333,3.666667,1.666667,3.333333,0.333333,1.333333,111,7.333333,0,0,0,173.333333,0,0,0.666667,0,0,0,0,0,0,0,0,0,0,173,174.333333,172,255,1,173,Flask
171,0,0,171,12,42,0,255,0,0,0,255,255,171,11,36.666667,0,255,0,0,1,255,255,173,5,15,0,0,2,0,1,255,252,0,172.333333,1,11.666667,10,11.666667,11.666667,0.666667,0,255,164.333333,0,0,173,1,3.333333,2.666667,0.333333,3.333333,0,1.333333,115,10.666667,0,0,0,173.333333,0,0,0,0,0,0,0,0,0,0,0,0,0,173,174,172,255,1,173.333333,Flask
176,0,0,176,10,93,0,0,3,0,1,255,255,175,9,82,0,0,5.333333,0,1,255,255,173,5,30.666667,0,0,16.666667,0,1,255,255,3,172,0.666667,14.333333,18.666667,77.666667,13.666667,5,0.666667,255,83.333333,3,0,173,0.333333,3.333333,2.333333,0,3.333333,0,0,111,13.666667,2.666667,0,0,173.333333,0,0,0,0,0,0,0,0,0,2,0,0,0,173,174,172,255,1,173,Flask
170,0,0,170,18,85.666667,104.666667,255,85.666667,19,0,255,255,170,16,79.666667,98.333333,255,79,18.666667,0,255,255,171,4.666667,51,66,255,48.666667,17.333333,0,255,255,0,172.333333,1.333333,19.666667,27,159,18,9,0.666667,255,97.666667,0,0,173,0.333333,3.333333,1.333333,0,2.666667,0,0,61.666667,17.666667,0,0,0,173.333333,0,0,0,0,0,0,0,0,0,0,0,0,0,173,173.333333,172,255,1,173,Flask
169,0,0,169,18,153.333333,183.333333,255,152,31.333333,0,255,255,169,16,140.666667,168.666667,255,139.333333,29.333333,0,255,255,171,8.666667,72.333333,89.333333,255,71.333333,18,0,255,255,0,173,3.666667,15.666667,20,56,14.666667,5,0,255,89.666667,0,0,173.333333,0.333333,3.333333,1,0,2.333333,0,0,10.666667,22.333333,0,0,0,173.333333,0,0,0,0,0,0,0,0,0,0,0,0,0,173.333333,174.333333,172,255,1,173.333333,Flask
174,0,0,174,19,120,5.333333,0,63,0,0,255,255,174,18,108,7,0,59,0,0,255,255,173,12,51,9.333333,0,34,0,0,255,255,0,173.333333,4,15.333333,0,0,10,0,0,179,217.666667,0.666667,0,173.333333,0,3.333333,0,0,2.333333,0,0,5.333333,26.666667,0.666667,0,0,173.333333,0,0,0,0,0,0,0,0,0,0.666667,0,0,0,173.333333,174.333333,172,255,1,173.333333,Flask
172,0,0,172,14,176.666667,19.333333,0,121.666667,0,1.333333,255,255,172,11.666667,165.333333,15,0,109.333333,0,1.333333,255,255,174,3.666667,102.666667,0,0,50,0,0,255,255,0,173.333333,1.666667,30,0,0,9,0,0,255,255,0,0,173.333333,0.333333,3.666667,0,0,2.333333,0,0,13.333333,27.333333,0,0.666667,0.333333,173.333333,0,0,0,0,0,0,0,0,0,0,0.666667,0.333333,0,173.333333,174.333333,172,255,1,173.333333,Flask
168,0,0,168,6,142.333333,128,0,144,0,0,255,255,169,7.333333,131.333333,109.333333,0,131.333333,0,0.666667,255,255,173,10.333333,78.666667,21.666667,0,65.666667,0,0.333333,255,255,0,173.333333,4.333333,24.666667,0,0,12.333333,0,0.333333,255,255,0,0,173.333333,1,3.333333,0.666667,0,2.333333,0,0.666667,8.666667,22.333333,0,0,0,173.333333,0,0,0,0,0,0,0,0,0,0,0,0,0,173.333333,175.333333,172,255,1,173,Flask
175,0,0,175,14,118.666667,97.333333,0,116.666667,0,0.333333,255,255,174,14,111.333333,99.666667,60,111.333333,0.333333,0.333333,255,255,172,11.666667,72.666667,86,255,72.666667,13.333333,0.333333,255,255,2,172.333333,5.666667,16.333333,16,0,17,0,0.333333,255,199,1.666667,0,173,1,2.666667,2,0,3,0,0.333333,57.666667,13.333333,1,0,0,173.333333,0,0,0,0,0,0,0,0,0,1,0,0,0,173,173.333333,172,255,0.333333,173,Flask
167,0,0,167,18.666667,180.666667,241,255,176,68,1,255,255,168,16.666667,168.333333,226.666667,255,163.333333,63.333333,1,255,255,170,6.333333,98,133,255,94.333333,38.666667,1,255,255,0,172,3.333333,26,35.666667,255,23,12.666667,0.333333,255,91.666667,0,0,173,1,3.333333,4,2.333333,3.333333,0.666667,0.333333,98.333333,6.333333,0,0,0,173.333333,0,0,0,0,0,0,0,0,0,0,0,0,0,172.333333,173.333333,172,255,0.333333,173,Flask
167,0,0,167,23,143.666667,184,255,145,39,1,255,255,167.333333,20,131.666667,169.333333,255,132.666667,36.666667,1,255,255,170,7.333333,72.333333,96.666667,255,70.333333,26.333333,1,255,255,0,172,0,26.666667,35.666667,255,23,12.666667,0.333333,255,120.333333,0,0,173,1,4,5.333333,6.666667,3.333333,2,0.333333,74,2.666667,0,0,0,173.333333,0,0,0.666667,0,0,0,0,0,0,0,0,0,0,173,173.333333,172,255,0,173,Flask
171,0,0,171,9.666667,103.333333,13.333333,0,81.333333,0,0,255,255,171,9.333333,90.333333,15.333333,0,73.666667,0,0,255,255,171.333333,8,34,27.666667,0,34,0,0,255,255,0,172,2,15.333333,21.666667,118.333333,12.333333,9.333333,0,255,8.333333,0,0,173,1,4.333333,5.666667,7.666667,3.333333,2.333333,0,42.666667,1,0,0,0,173.333333,0,0,0.666667,0,0,0,0,0,0,0,0,0,0,173,173.333333,172,255,0.333333,173,Flask
171,0,0,171,8.333333,80,62.666667,0,98,0,0,255,255,171,7.666667,71,53.666667,0,86.333333,0,0,255,255,172,5.333333,29,7.333333,0,32,0,0,255,255,0,172.333333,2.666667,6,5.666667,0,6.666667,0,0,255,66.333333,0,0,173,0.666667,3.666667,4.666667,6.666667,3.333333,2.333333,0,32,1.333333,0,0,0,173.333333,0,0,0.333333,0,0,0,0,0,0,0,0,0,0,173,173.333333,172,255,0.333333,173,Flask
176,0,0,176,18,69,0,0,23,0,0,255,255,175.333333,16,62,0,0,21.666667,0,0,255,255,173,6.333333,28.333333,0,0,12.666667,0,0,255,255,2,173,2.666667,7.333333,0,0,3.333333,0,0,255,137.666667,3,1,173,0.666667,2.666667,4,3.666667,2.666667,1.333333,0,38,1.666667,3,0,0,173.333333,0,0,0.333333,0,0,0,0,0,0,2,0,0,0,173,173.333333,172,255,0.333333,173.333333,Flask
170,0,0,170,21,43.666667,20,0,39.333333,0,1.333333,255,255,171,19,38.666667,15,0,33.333333,0,1.333333,255,255,173,7,14.333333,0,0,9,0,0,255,255,0,173,2,7,0,0,1.666667,0,0,255,93.333333,0,0,173,1,1.666667,3,1.333333,1.666667,0.333333,0,38.333333,3,0,0,0,173.333333,0,0,0.333333,0,0,0,0,0,0,0,0,0,0,173,173.333333,172,255,0.333333,173,Flask
171,0,0,171,19,76.333333,101.333333,255,69.333333,32,0,255,255,171,17,66,87.333333,255,60.333333,27,0,255,255,173,7,15.333333,19,61.666667,15,4,0,255,121.333333,0,173,2,4.666667,0,3.333333,0.333333,0,0,255,25.666667,0,0,173,1,1.666667,2,0.666667,1.666667,0.333333,0,32,4.333333,0,0,0,173.333333,0,0,0.333333,0,0,0,1.333333,0,0,0,0,0,0,173,173.666667,172,255,0.333333,173,Flask
174,0,0,174,12,54,0,0,14,0,1,255,255,174,11,46,0,0,12,0,1,255,255,173,6,13.666667,0,0,2,0,1,255,255,0,173,2,5.333333,0,2.333333,0,0,0.666667,227.333333,22,1,0,173,1,1.666667,1,0.333333,1.666667,0,1.333333,30,5.333333,1,0,0,173.333333,0,0,0,0,0,0,1.333333,0,0,0.666667,0,0,0,173,173.666667,172,255,0.333333,173,Flask
173,0,0,173,8,40,0,0,13,0,1,255,255,173,7,37,0,0,11,0,1,255,255,173,4,24,0,0,5,0,1,255,255,0,173,2,5.333333,0,0,2.333333,0,1,174.333333,56.666667,0,0,173,1,1.666667,1,0,1.666667,0,1.333333,33,5.333333,0,0,0,173.333333,0,0,0,0,0,0,0.666667,0,0,0,0,0,0,173,174.333333,172,255,0.333333,173,Flask
170,0,0,170,8,25,34,248,23,11,0,255,164,171,7,21.333333,29,179,20,9,0,255,114.333333,173,5,10.333333,7.666667,0,10.333333,0,1,255,162.666667,0,173,2,5.333333,5.666667,5,6,0.666667,0.666667,255,31.666667,0,0,173,1,1.666667,1,0,1.666667,0,0.666667,34.333333,5.333333,0,0,0,173.333333,0,0,0,0,0,0,0.666667,0,0,0,0,0,0,173,173.333333,172,255,0,173,Flask
173,0,0,173,6,18,12,0,21,0,1,255,255,173,6,18,15.333333,0,21,0,1,255,255,172,4,23,30.666667,193.666667,21,9.666667,0,255,127.666667,0,173,2,11.333333,15.666667,57,10.333333,4.666667,0.666667,255,33,0,0,173,1.333333,1.666667,1,0,1.666667,0,0.666667,26,4.666667,0,0,0,173.333333,0,0,0,0,0,0,0.666667,0,0,0,0,0,0,173,173.333333,172.333333,255,0.333333,173,Flask
173,0,0,173,2,72,26,0,63,0,0,255,255,173,2,64.666667,29.666667,0,59,0,0,255,255,172,2,36,41.666667,124.333333,35.666667,6,0,255,255,0,173,1.666667,13.666667,17.666667,70.333333,12.666667,5.666667,0,255,61.333333,0,0,173.333333,1.333333,1.333333,0.666667,0,1.666667,0,0.666667,11.666667,4,0,0,0,173.333333,0,0,0,0,0,0,0.666667,0,0,0,0,0,0,173.333333,173.666667,172.333333,255,0.333333,173,Flask
175,0,0,175,10,34,0,0,0,0,0,255,255,175,9,26.666667,0,0,2,0,0,255,255,173,6,11.666667,10.666667,15.666667,13,0.666667,1,255,223.666667,1,173,2.666667,9.666667,9.666667,1.333333,9.666667,0,0.666667,255,101.666667,1.666667,0,173.333333,1.333333,1.333333,0.333333,0,0.666667,0,1.333333,2.666667,3,1,0,0,173.333333,0,0,0,0,0,0,1.333333,0,0,1.666667,0,0,0,173.333333,174.333333,173,255,0.333333,173.333333,Flask
172,0,0,172,3,49.333333,0,34.666667,0,0,0,255,255,172,2,47.666667,0,26.666667,1,0,0,255,255,174,2.333333,33,0,0,8.666667,0,0,255,255,0,173.333333,1.666667,12,2.333333,0,7.666667,0,2,255,155.666667,0,0,173.333333,1.333333,1,0,0,0.333333,0,1.666667,0.333333,2,0,0,0,173.333333,0,0,0,0,0,0,1,0,0,0,0,0,0,173.333333,174.333333,173,255,0.333333,173,Flask
172,0,0,172,4.333333,23.333333,0,0,14.666667,0,0,255,255,172,3.333333,23.333333,0,0,13,0,0,255,255,173.333333,2,22.333333,0,0,8.333333,0,0,255,255,0,173.333333,1.666667,9,2.333333,0,6,0,0.333333,255,153,0,0,173.333333,1.333333,1,0,0,0.333333,0,1.666667,1.666667,3.666667,0,0,0,173.333333,0,0,0,0,0,0,1,0,0,0,0,0,0,173.333333,174,173,255,0.333333,173.333333,Flask
175,0,0,175,9.666667,31,0,0,22.333333,0,0,255,255,175,9.333333,27.666667,0,0,23,0,0,255,255,173.333333,4.333333,18.666667,11,0,22,0,0,255,255,1,173.333333,1.666667,6.333333,5.333333,9,6.666667,0.666667,0,136.333333,64.666667,1,0,173.333333,1,1.333333,0,0,0.333333,0,1,8.666667,6,1,0,0,173.333333,0,0,0,0,0,0,1,0,0,1.666667,0,0,0,173.333333,173.666667,173,255,0.333333,173.333333,Flask
170,0,0,170,12.666667,86,94,170,90.333333,6,0,255,255,170.333333,11.666667,77,83,170,81,4.666667,0,255,255,173,6.666667,36,33,0,38.333333,0,0,255,255,0,173.333333,2.333333,10,7.333333,0,10.333333,0,0,248.333333,99.666667,0,0,173.333333,1,1.666667,0,0,0.333333,0,1,66.333333,10.333333,0,0,0,173.333333,0,0,0,0,0,0,1,0,0,0,0,0,0,173.333333,174.333333,173,255,0.333333,173.333333,Flask
173,0,4,175,21.666667,43,20.666667,0,42.666667,0,1,255,255,173,19.666667,39.666667,19,0,39,0,1,255,255,173.333333,9,24.333333,9.666667,0,22.666667,0,0.666667,125,215,0.333333,173.333333,3.333333,10.666667,0.666667,0,8.666667,0,0.666667,163,105,0,0,173.333333,1,2.333333,0,0,0.333333,0,1,86.333333,14,0.333333,0,0,173.333333,0,0,0,0,0,0,0.333333,0,0,0.333333,0,0.333333,0,173.333333,174.666667,172.333333,255,0.333333,173.333333,Flask
175,0,0,175,9,101,17.333333,0,85,0,1,255,255,175,8.333333,93,14,0,77,0,1,255,255,174.333333,7,50.333333,0,0,35.333333,0,1,255,255,0.666667,173.666667,3,16.666667,0,0,3.666667,0,1,255,209,0.666667,0,173.333333,0.333333,3.333333,0,0.666667,0.666667,0,0,86.333333,16.333333,1.666667,1,0.333333,173.333333,0,0,0,0,0,0,0.333333,0,0,1.666667,1.333333,0.666667,0,173.333333,174.666667,172.333333,255,1,173.333333,Flask
170.333333,0,5,173,17.333333,82.333333,32,0,77.666667,0,1,255,255,171.333333,15.666667,75.333333,25.333333,0,66.333333,0,1,255,255,174.333333,9.333333,50.333333,0,0,15.333333,0,1,255,255,0,174,2.666667,21.666667,0,85,2.666667,0,1,255,208.333333,0,0.333333,173.333333,0,3.666667,0,3.666667,1.333333,0,0,85,18,0,1,0.666667,173.333333,0,0,0,0,0,0,0.333333,0,0,0,1.333333,0.666667,0.333333,173.666667,174.666667,172.666667,255,0.333333,173.333333,Flask
182.333333,0,9,187,20.333333,120.333333,0,255,0,0,0,255,255,181.333333,18.333333,114.333333,0,255,0,0,0,255,255,176,9.666667,61,0,85,4,0,0,255,255,5.333333,174.333333,2.666667,24.666667,0,85,4.666667,0,0,85,146,7,1.666667,173.333333,0,4.333333,0,5,1.333333,0,0,85,19,7.666667,2.666667,0.666667,173.333333,0,0,0,0,0,0,0.333333,0,0,8,2.666667,1,0.333333,173.666667,174.666667,172.666667,255,0.333333,173.666667,Flask
174,0,12,180,22.333333,128.666667,0,0,40.333333,0,0,255,255,174,19.666667,119,0,0,36.666667,0,0,255,255,174.666667,8,68.666667,3.333333,85,21.333333,0,0,255,255,0.333333,174,3,24.666667,2.666667,85,8,0,0,255,255,1.333333,0.666667,173.333333,0.333333,4.333333,0,4,1.333333,0,0,85,19,2,1.333333,0.666667,173.333333,0,0,0,0,0,0,0.333333,0,0,2,1.666667,0.666667,0,173.333333,174.666667,172.333333,255,1,173.333333,Flask
174.333333,0,5,177,15.333333,110,8,0,77.666667,0,0,255,255,174.333333,14,102.333333,5.333333,0,71.333333,0,0,255,255,174,8.333333,60.666667,0,0,38,0,0,255,255,0.333333,173.666667,3.333333,21,0,0,9,0,0,255,255,0.666667,0.333333,173.333333,0.333333,3.333333,0,1.666667,0.666667,0,0,90.333333,17.333333,1,0.666667,0.333333,173.333333,0,0,0,0,0,0,0.333333,0,0,1,0.666667,0.333333,0,173.333333,174.333333,172.333333,255,0.333333,173.333333,Flask
177,0,0,177,6,85.333333,0,170,21.333333,0,0.666667,255,255,176.333333,6,78.333333,0,170,20.666667,0,0,255,255,174.333333,5,46,0,164.666667,17,0,0,255,255,2,174.333333,3,17.666667,0,12.666667,6.666667,0,0,255,136.333333,2.666667,0.666667,173.333333,1,3,0,0,0,0,0,95.666667,14.333333,2.666667,1,0,173.333333,0,0,0,0,0,0,0.333333,0,0,3,1,0.333333,0,173.333333,174.333333,173,255,0.333333,173,Flask
175,0,0,175,4,67,0,242,0,0,0,255,255,175,4,62,0,208,0,0,0,255,255,175,2.666667,38,0,170,2,0,0,255,165,0,174,1,16,0,66.666667,4,0,0,255,107,1,0.666667,173.333333,0.333333,2.666667,0,0.666667,0.333333,0,0,90.333333,11,1.666667,1,0.666667,173.333333,0,0,0,0,0,0,0.333333,0,0,1.666667,1.666667,0.666667,0,173.333333,174.333333,173,255,0.333333,173.333333,Flask
174,0,0,174,13,67,0,170,0.333333,0,0,255,255,174,12,62,0,170,0.333333,0,0,255,255,175,5,35.333333,0,170,1.333333,0,0,255,255,0,174,1.333333,12.666667,0,48,1.666667,0,0,255,133,0,0.666667,173.333333,0,2.666667,0,1.333333,0.333333,0,0,28.666667,7.666667,0.666667,1,0.666667,173.333333,0,0,0,0,0,0,0.333333,0,0,0.666667,1,0.666667,0,173.333333,174.333333,173,255,0.333333,173.333333,Flask
174,0,0,174,16,44.666667,29.333333,0,44.333333,0,1,255,255,174,14.333333,41,26.333333,0,40.333333,0,1,255,255,174,8.333333,21.333333,9,0,18.666667,0,1.333333,255,255,0,174,2.333333,7.666667,1,6,2.666667,0,0,255,76.333333,0,0,173.333333,0,2.333333,0,1.333333,0.333333,0,0,4.666667,4.666667,0,0,0,173.333333,0,0,0,0,0,0,0.333333,0,0,0.666667,0,0,0,173.333333,174.333333,173,255,0.333333,173.333333,Flask
171,0,0,171,10,104,135.333333,255,103.666667,31.666667,1,255,255,171,9,94,123,255,93.666667,28.666667,1,255,255,172,5.333333,45.666667,58.333333,255,46.666667,11.666667,1,255,255,0,173.333333,2.333333,7.666667,8.666667,4.333333,8.333333,0.333333,1,255,84.333333,0,0,173.333333,0,1.333333,0,0.666667,0.333333,0,0,0.333333,2.333333,0,0,0,173.333333,0,0,0,0,0,0,0.333333,0,0,0,0,0,0,173.333333,174.333333,172.333333,255,1,173.333333,Flask
169,0,0,169,8,91.666667,117.333333,255,95.333333,22,1,255,255,170,7,84,107.333333,255,87.666667,19,1,255,255,172,1.666667,48,59,227,53,6,1,255,255,0,173,1,15.333333,17.666667,16.666667,17,0.666667,1,255,218.333333,0,0,173.333333,0,1,0,0,0.333333,0,0,0,1.333333,0,0,0,173.333333,0,0,0,0,0,0,1,0,0,0,0,0,0,173.333333,173.666667,173,255,0,173,Flask
175,0,0,175,13,38.666667,11.333333,0,43,0,1,255,255,175,12,37.666667,15.333333,0,43.666667,0,1,255,255,173,6.666667,35.333333,29.666667,0,42,0,1,255,255,2,173,1.333333,17,17.333333,17,18.666667,0.666667,0.333333,255,255,1.666667,0,173.333333,0,1,0,0,1,0,0,0,1.333333,1,0,0,173.333333,0,0,0,0,0,0,1.666667,0,0,1,0,0,0,173.333333,174,173,255,0,173.333333,Flask
172,0,0,172,15,38.333333,2.666667,0,22,0,0,255,255,172,15,34.666667,4.333333,0,21,0,0,255,255,173,10,23.666667,10,57.333333,18.333333,2.333333,0.333333,255,250,0,173.333333,3.333333,10,7.666667,12.333333,10.666667,1,1,255,181.666667,0,0,173.333333,0,1,0,0,0.666667,0,1,0.333333,1,0,0,0,173.333333,0,0,0,0,0,0,1.666667,0,0,0,0,0,0,173.333333,173.333333,173,255,0,173.333333,Flask
177,0,0,177,19,39.333333,4,170,15.666667,0,0,255,255,176,17.666667,37.666667,4.333333,170,15.333333,0,0,255,255,174,10.333333,30,3.333333,170,12.333333,0,0,255,123.666667,2,173.333333,3,8.666667,0.333333,7.333333,3.666667,0,0.666667,255,99.666667,2.666667,0.666667,173.333333,0,1,0,0,0.666667,0,1,2,2,2.666667,0.666667,0,173.333333,0,0,0,0,0,0,0.333333,0,0,3,0.666667,0,0,173.333333,174.333333,173,255,0,173.333333,Flask
171,0,0,171,15,98,12,0,63.666667,0,0,255,255,172,13.666667,91,10,0,57.333333,0,0,255,255,174,6.666667,56.333333,2,0,26,0,0,255,255,0,174,2.333333,15,0,4.666667,4.666667,0,0,255,160.333333,0,0,173.333333,0,1.333333,0,0.333333,0.666667,0,1,5,3,0,0.666667,0,173.333333,0,0,0,0,0,0,0.666667,0,0,0,0.666667,0.333333,0,173.333333,174.333333,173,255,0,173.333333,Flask
173,0,0,173,10,101.333333,69.333333,0,100,0,0,255,255,173,10,93,62,0,92,0,0,255,255,173,7.666667,49.333333,25,0,47.333333,0,0,255,255,0,173.333333,2.666667,11,0.333333,0,7,0,0,255,142.333333,0,0,173.333333,0.666667,1.333333,0,0.333333,0.666667,0,1,5.666667,3,0,0,0,173.333333,0,0,0,0,0,0,0,0,0,0,0,0,0,173.333333,174,173,255,0,173.333333,Flask
171,0,0,171,10,122.333333,166,255,108.333333,57.666667,0,255,255,171,9,114.333333,155,255,101.333333,53.666667,0,255,255,172,6,63,85,255,56.333333,28.666667,0.666667,255,255,0,173.333333,3,9.333333,11.666667,23.333333,8.333333,3.333333,0,255,49.333333,0,0,173.333333,1,1.333333,0,0,0.666667,0,1,2.333333,2,0,0,0,173.333333,0,0,0,0,0,0,0,0,0,0,0,0,0,173.333333,174,173,255,0,173,Flask
173,0,0,173,7.666667,51,0,212.666667,0,0,0.333333,255,255,173,6.666667,47.666667,0,182.666667,0,0,0.333333,255,255,174,1,29.666667,0,22,4,0,0,255,255,0,173.333333,1.333333,11.666667,2.666667,0,8,0,0.333333,255,255,0,0.666667,173.333333,1.333333,1.333333,0,0,0.666667,0,0.333333,0.666667,5.666667,0,0.666667,0,173.333333,0,0,0,0,0,0,1,0,0,0,0.666667,0,0,173.333333,174.333333,173,255,0.333333,173,Flask
176,0,0,176,13,72.333333,0,255,0,0,1,255,255,175,11,63.333333,0,191,0,0,1,255,255,174,5.333333,26.666667,0,79.333333,6.666667,0,0.333333,255,255,2,173,2.333333,11,5.333333,0,9,0,0.333333,255,151,2.666667,0.666667,173.333333,1.333333,1.333333,0.666667,0,1.333333,0,0.333333,1,4.333333,2.666667,0.666667,0,173.333333,0,0,0,0,0,0,1,0,0,2,0.666667,0,0,173.333333,174.666667,172,255,1,173,Flask
173,0,0,173,16,72.333333,88.666667,255,75,13.666667,0,255,255,173,15,64,79.333333,255,66,13.333333,0,255,255,172,6,29.333333,36.666667,137,27.333333,9.666667,0.333333,255,228,1,173,3,11,10.333333,0,11.333333,0,0.333333,201,94.333333,0,0,173.333333,1.333333,1.333333,1.333333,0.666667,1,0.666667,0.333333,0,3,0,0,0,173.333333,0,0,0,0,0,0,1,0,0,0,0,0,0,173,174,172.333333,255,0,173,Flask
168,0,0,168,13,61.666667,81.333333,255,57,24.333333,0,255,255,169,11,56.333333,75,255,51.666667,23,0,255,255,172,1.666667,34.333333,43,165,32,11.333333,0.333333,255,234.333333,0,172.333333,2.333333,14,14,35.666667,14,1.333333,0.666667,255,167.666667,0,0,173.333333,1.333333,2,2.333333,1.333333,1.666667,0.666667,0,5.333333,2.333333,0,0,0,173.333333,0,0,0.666667,0,0,0,1.333333,0,0,0,0,0,0,173,173.666667,172.333333,255,0.333333,173,Flask
177,0,0,177,4,65,0,0,26.666667,0,1,255,255,176,4,55.666667,0,0,26,0,1,255,255,173,2.333333,25.666667,10.333333,27,24,1,1,255,255,3,172.333333,1,12.333333,10,31.333333,12,2,0,255,207.666667,3.666667,0,173,0.666667,2.666667,2.666667,1.333333,2,0.666667,0,18.666667,2.333333,3,0,0,173.333333,0,0,0.666667,0,0,0,0,0,0,2.666667,0,0,0,173,174,172.333333,255,0.666667,173,Flask
171,0,0,171,16.333333,103.666667,4,0,69.666667,0,0,255,255,171,14.333333,92.666667,3.333333,0,62.333333,0,0,255,255,173,7.333333,41,1,0,24,0,0,255,255,0,172.333333,1.666667,9,2.333333,0,7,0,0,255,200.666667,0,0,173,0.666667,2.666667,3.666667,2.333333,2.666667,0.666667,0.666667,30.333333,2.666667,0,0,0,173.333333,0,0,0.666667,0,0,0,0,0,0,0,0,0,0,173,173.666667,172.333333,255,0.333333,173,Flask
178,0,0,178,25,92.333333,0,255,0,0,0,255,255,177,22.666667,86,0,255,0,0,0,255,255,174.333333,10,52.333333,0,255,0,0,0,255,255,3,173,2,10.333333,0,6.333333,0,0,0,255,98.333333,4,1,173,0.666667,3,3,2.333333,2.333333,0.666667,0.666667,35.666667,3.333333,4.666667,1,0,173.333333,0,0,0.666667,0,0,0,0,0,0,4,1,0,0,173.333333,173.666667,172,255,0.333333,173.333333,Flask
175,0,4,177,22,144.333333,0,255,0,0,0,255,255,175,19.666667,132.333333,0,255,0,0,0,255,255,174.333333,7.333333,67,0,255,0,0,0,255,255,0.666667,173,1.333333,9.666667,0,38,0,0,0,255,11,1.666667,1.333333,173,0.333333,2.333333,3.333333,1.666667,2.333333,0.666667,0.666667,35.333333,3,2.666667,1.333333,0,173.333333,0,0,0.666667,0,0,0,0,0,0,1.666667,1.333333,0,0,173.333333,173.666667,172.333333,255,0.333333,173,Flask
171,0,0,171,18.666667,65.333333,54,0,79.666667,0,0,255,255,171,17.333333,56.666667,45.333333,0,68.666667,0,0,255,255,172.333333,9.666667,17.666667,5.333333,0,20.333333,0,0,175.333333,255,0,173,1.333333,2.333333,0,0,0.333333,0,0.333333,73.333333,13.666667,0,0,173,1,2.333333,3.333333,1,2.333333,0.666667,0.666667,35.333333,3.666667,0,0,0,173.333333,0,0,0.666667,0,0,0,0,0,0,0,0,0,0,173,173.333333,172.333333,255,0.333333,173,Flask
171,0,0,171,10,122,165.333333,255,112,53.333333,0,255,255,171,9,112,152,255,102.666667,50,0,255,255,171,3.333333,56,78,255,48.333333,30,0,255,255,0,172.333333,1.333333,9,9.333333,4.666667,9,0.333333,0.333333,255,83.333333,0,0,173,1,2.333333,2.333333,0.333333,2.333333,0,0.666667,40,4.666667,0,0,0,173.333333,0,0,0.666667,0,0,0,0,0,0,0,0,0,0,173,174,172,255,0.333333,173,Flask
172,0,0,172,11,78.333333,84,242.333333,80.333333,3.666667,1,255,255,172,10,74.333333,80,220.333333,76.333333,3.666667,1,255,255,172,4,48.333333,52.333333,114.333333,49.333333,3,1,255,255,0,172.333333,1.666667,14.666667,15.333333,15,14.666667,0.666667,1,255,179.666667,0,0,173,1,2.333333,2.333333,0,2.333333,0,1.333333,48.666667,7.666667,0,0,0,173.333333,0,0,0,0,0,0,0,0,0,0,0,0,0,173,173.333333,172.333333,255,0.333333,173,Flask
171,0,0,171,1,100.666667,2.666667,0,76.333333,0,1,255,255,171,1,92,3.666667,0,71.333333,0,1,255,255,172,0.666667,49.333333,16.666667,0,44,0,1,255,255,0,172.333333,1.666667,15.333333,19,65.333333,15.333333,3.666667,0.666667,255,134.333333,0,0,173,1,2.333333,1.666667,0,2.333333,0,0,51.333333,11,0,0,0,173.333333,0,0,0,0,0,0,0,0,0,0,0,0,0,173,174,172.333333,255,0.333333,173,Flask
171,0,0,171,11,43,51.333333,255,45,6.333333,1,255,255,171,10,41.333333,51,255,42.666667,8.666667,1,255,255,172,4.666667,34.333333,48,255,30,17.333333,1.333333,255,148.333333,0,172.333333,2,17.666667,23.333333,115,15,8,0,255,86.333333,0,0,173,1,2.333333,1.333333,0,2.333333,0,0,37.666667,15.333333,0,0,0,173.333333,0,0,0,0,0,0,0,0,0,0,0,0,0,173,174.333333,172.333333,255,1,173,Flask
172,0,0,172,7,125.333333,123.333333,46.666667,130.333333,0.333333,0,255,255,172,7,114.666667,115.666667,85,119.333333,1.333333,0,255,255,172,6,60,70.333333,255,61.333333,9,0,255,255,0,173,3,14,17.666667,23.333333,15,2.666667,0,255,100.333333,0,0,173.333333,0,3.333333,0.333333,0,2.333333,0,0,14,20.333333,0,0,0,173.333333,0,0,0,0,0,0,0,0,0,0,0,0,0,173,174.333333,172,255,1,173,Flask
174,0,0,174,22,23.333333,0,169.333333,0,0,1,255,196.666667,174,20,19.666667,0,149.666667,0,0,1,255,134,173,11,20,3,0,9.666667,0,0,255,251.666667,1,173,3,14.666667,2.666667,0,10,0,0,255,215,1,0,173.333333,0,3.333333,0,0,2.333333,0,0,3.333333,24.666667,0.666667,0,0,173.333333,0,0,0,0,0,0,0,0,0,0.666667,0,0,0,173.333333,174.666667,172.333333,255,1,173.333333,Flask
179,0,0,179,13,169.333333,0,255,0,0,1,255,255,178,11,155.666667,0,233.333333,0,0,1,255,255,175,3.666667,88,0,0,10.333333,0,1.333333,255,255,3,173.333333,1.333333,27,0,0,9.333333,0,0,255,255,5,1.666667,173.333333,0,3.666667,0,0,2.333333,0,0,2,26,5,1.666667,0,173.333333,0,0,0,0,0,0,0,0,0,5,1.666667,0,0,173.333333,174.333333,172,255,1,173,Flask
174,0,0,174,27,52,0,0,17,0,0,255,255,174,25,52.333333,0,0,17,0,0,255,255,173,13,51,0,0,22,0,1,255,255,0,173,4,22.333333,1,0,11.333333,0,1.666667,255,255,1,0,173,1,3.333333,1,0,2.666667,0,0.666667,19.333333,21.666667,0.666667,0.666667,0,173.333333,0,0,0,0,0,0,0,0,0,0.666667,0.666667,0,0,173,174.333333,172.333333,255,1,173,Flask
170,0,0,170,13,80.333333,112,255,64.333333,47.666667,0.666667,255,181,170,13,75.333333,105.333333,255,61.666667,43.666667,0.666667,255,205.666667,171.333333,11.666667,48,66,255,43.333333,22.666667,1,255,255,0,172.333333,5,13.666667,15,6,14.333333,0.666667,1,255,131,0,0,173,1,2.666667,2.333333,0,2.666667,0,0.333333,89.333333,14.666667,0,0,0,173.333333,0,0,0,0,0,0,0,0,0,0,0,0,0,173,173.333333,172.333333,255,0.333333,173,Flask
169,0,0,169,17.666667,141.333333,165.333333,255,144,21.333333,0,255,255,169,16,129,151.333333,255,130.666667,20.666667,0,255,255,171,8,70.333333,84,255,69.333333,14.666667,0,255,255,0,172,3,21.333333,28.666667,180.333333,19.666667,9,0.333333,255,130.666667,0,0,173,1,3.333333,4,2.333333,3.333333,0.666667,0.333333,111.666667,7.666667,0,0,0,173.333333,0,0,0.666667,0,0,0,0,0,0,0,0,0,0,173,173.333333,172,255,0.333333,172.333333,Flask
171,0,4,173,37,39.666667,2.666667,85,10.666667,0,0,255,255,171,33,37,4,85,11.333333,0,0,255,255,171.666667,12.666667,24.666667,12,0,17.333333,0,0,255,255,0,172,1.333333,19.333333,24.666667,126.333333,18,6.666667,0,255,123,0.333333,0,173,0.333333,4.333333,5.333333,6.333333,3.333333,2,0.333333,114.333333,3.666667,0,0,0,173.333333,0,0,0.666667,0,0,0,0,0,0,0,0,0,0,173,173.333333,172.333333,255,0,173,Flask
179.333333,0,5,182,18.666667,141,0,255,0,0,0,255,255,178.333333,16.666667,123.666667,0,255,0,0,0,255,255,173.333333,7,41.333333,0,85,4,0,0,255,255,4.666667,172,2,10.333333,12,14.666667,11.333333,1.333333,0,255,105.333333,6,1.333333,173,0.333333,4.333333,5.333333,7.666667,3.333333,2,0,84.666667,2.666667,5,0.333333,0,173.333333,0,0,0.666667,0,0,0,0,0,0,5,0.333333,0,0,173,174,172.333333,255,0,173,Flask
167.333333,0,1,168,13.333333,79.333333,70,170,83.333333,2,0,255,255,168.333333,11,68.333333,57,18.666667,71,0,0,255,255,172.333333,2.666667,23,6,0,18.333333,0,0,255,255,0,172.333333,1.666667,6.333333,2,0,6.666667,0,0,255,151.333333,0,0,173,0,3.666667,5.333333,6.333333,3.333333,2,0,83.666667,2.333333,0,0,0,173.333333,0,0,1,0,0,0,0,0,0,0,0,0,0,173,173.333333,172.333333,255,0,173,Flask
172.333333,0,1,173,13,72.333333,68.666667,85,72.333333,1.666667,1.333333,255,255,172.333333,11,63,58,45,62.333333,1,2,255,255,172.333333,3,21.333333,9.666667,0,19.666667,0,0,255,255,0,172.333333,1.666667,8,0,0,5.666667,0,0,255,187.333333,0,0,173,0.666667,3.333333,4.666667,4,3.333333,1,0,98.333333,4,0,0,0,173.333333,0,0,0.333333,0,0,0,0,0,0,0,0,0,0,173,173.333333,172.333333,255,0,173,Flask
172,0,0,172,13.333333,99.333333,30,0,83.666667,0,2,255,255,172,11.333333,87.666667,28,0,74.666667,0,2,255,255,172.333333,1.333333,30,12.333333,0,27,0,0,255,255,0,173,1.666667,6.666667,0,0,5,0,0,105,121,0,0,173,0.666667,2.666667,3,1.333333,2.666667,0.333333,0,96.666667,6,0,0,0,173.333333,0,0,0.333333,0,0,0,0,0,0,0,0,0,0,173,173.666667,172,255,0.333333,173,Flask
171,0,0,171,7,98,131.333333,255,96.666667,34.666667,0,255,255,171,6,86,116,255,84.666667,30.666667,0,255,255,172,1,29.666667,39.666667,255,29.333333,10.333333,0,255,255,0,173,2,5,3,0.333333,4.333333,0,0,228.333333,35,0,0,173,0.666667,2.666667,2,0.666667,2.666667,0,0,82.666667,8,0,0,0,173.333333,0,0,0.333333,0,0,0,0,0,0,0,0,0,0,173,173.666667,173,255,0.333333,173,Flask
172,0,0,172,13,29,24,0,30,0,0,255,255,172,11,27,23,0,27.666667,0,0,255,255,173,5,15,16.333333,25.333333,15,1.666667,1,255,179,0,173,2,6,3,0,6.333333,0,1,255,78.333333,0,0,173,1,2.666667,2,0.333333,2.666667,0,0,76.333333,9,0,0,0,173.333333,0,0,0.333333,0,0,0,0,0,0,0,0,0,0,173,174.333333,172.333333,255,0.333333,173,Flask
176,0,0,176,3,66,0,0,22,0,1,255,255,175,3,60,0,0,23,0,1,255,255,173,2,32,0,0,20,0,1,255,255,2,173,1,9.333333,2,0,8.333333,0,1,255,196,3,0,173,1,2.666667,2,0,2.666667,0,0,83.666667,9,2.666667,0,0,173.333333,0,0,0,0,0,0,0,0,0,2,0,0,0,173,174.333333,172.333333,255,0.333333,173.333333,Flask
172,0,0,172,9,39,42,64,40,2,1,255,255,172,8,36,36,0,38,0,1,255,255,172,3,26,11,0,24,0,1,255,255,0,173,1,8.666667,6.333333,0,8.666667,0,1,255,115,0,0,173,1,2.666667,2,0,2.666667,0,1.333333,87.666667,8.333333,0,0,0,173.333333,0,0,0,0,0,0,0,0,0,0,0,0,0,173,173.333333,173,255,0.333333,173,Flask
172,0,0,172,2,51,62,255,52,10,0,255,255,172,1,47,59,255,47,12,0,255,255,172,2,29,41,255,22.333333,19,0,255,12,0,173,1,10.333333,14.666667,51.666667,9,5.666667,0.666667,255,9.333333,0,0,173,1,2,2,0,2,0,1.333333,87.666667,8,0,0,0,173.333333,0,0,0,0,0,0,1.333333,0,0,0,0,0,0,173,173.333333,173,255,0.333333,173,Flask
171,0,0,171,8,76,102,255,68,34,0,255,255,171,6,71,95,255,64,31,0,255,255,172,2,41.333333,53.333333,255,39,13.333333,0,255,255,0,173,1.333333,11.333333,15.333333,56,10.333333,5,0,255,27,0,0,173,1,2,2,0,2,0,0,83.666667,7.333333,0,0,0,173.333333,0,0,0,0,0,0,0.666667,0,0,0,0,0,0,173,173.666667,173,255,0.333333,173,Flask
171,0,0,171,17,34,36,0,40,0,1,255,255,171,15,29.333333,31,0,34,0,1,255,255,173,7,8.333333,8,0,9.333333,0,1,255,121.333333,0,173,2,4.666667,5.666667,2.666667,4.666667,0.666667,0.666667,90.333333,34,0,0,173.333333,1,1.666667,1.666667,0,1.666667,0,0,50,6.666667,0,0,0,173.333333,0,0,0,0,0,0,0.666667,0,0,0,0,0,0,173.333333,174.333333,172.333333,255,0.333333,173.333333,Flask
177,0,0,177,4,87.333333,0,0,14,0,2,255,255,176,4,80,0,0,12.666667,0,2,255,255,174,3,40.666667,0,0,3.333333,0,0,255,255,2,173,1.333333,10.333333,0.333333,0,3.666667,0,0,237.333333,148.333333,3,1,173.333333,1.333333,1.666667,1,0,1.666667,0,0,18,4.666667,3,0.666667,0,173.333333,0,0,0,0,0,0,1,0,0,3,0.666667,0,0,173.333333,174.333333,173,255,0.333333,173.333333,Flask
173,0,0,173,8,25.666667,4,0,23,0,0,85,255,173,7,25.333333,2.666667,0,20.666667,0,0,255,255,173,3,27.333333,0,0,7.666667,0,0,255,255,0,173,1.333333,9.333333,1,0,4,0,0,255,148.666667,0,0,173.333333,1.333333,1.333333,0.666667,0,1.333333,0,0.666667,2.333333,2.666667,0,0,0,173.333333,0,0,0,0,0,0,1,0,0,0,0,0,0,173.333333,174,173,255,0,173.333333,Flask
173,0,0,173,4,46.333333,22.666667,0,42,0,0,255,255,173,4,41,21.666667,0,38.333333,0,0,255,255,173,4.666667,19,19.333333,0,22,0,0,255,255,0,173,1.333333,7,7,16.666667,7,1.666667,0,255,47,0,0,173.333333,1.333333,1,0.333333,0,0.333333,0,0.333333,0.666667,1.666667,0,0,0,173.333333,0,0,0,0,0,0,1,0,0,0,0,0,0,173.333333,173.333333,173,255,0,173.333333,Flask
172,0,0,172,10,89.666667,121.333333,255,84.666667,36.666667,0,255,255,172,9,83,111.666667,255,78.333333,33.333333,0,255,255,172,3.333333,47.666667,63,255,46,17,0,255,255,0,173,2.666667,13.333333,15.333333,16,13.333333,2,0,255,100.333333,0,0,173.333333,1.333333,1.333333,0,0,0,0,0.666667,3.333333,1.666667,0,0,0,173.333333,0,0,0,0,0,0,1,0,0,0,0,0,0,173.333333,174.333333,172.333333,255,0.333333,173.333333,Flask
171,0,0,171,16.666667,74.333333,92.666667,255,71.666667,21,0,255,255,171,15,70.333333,88,255,67.333333,20.666667,0,255,255,172.333333,8,48.666667,58,255,42.666667,16,0.666667,255,85,0,173.333333,3.666667,11.666667,8.666667,8.666667,10.666667,2,0.666667,187.666667,87,0,0,173.333333,1,1,0,0.333333,0,0,0,54,3.666667,0,0,0,173.333333,0,0,0,0,0,0,0.333333,0,0,0,0,0,0,173.333333,174.333333,173,255,0.333333,173.333333,Flask
176,0,0,176,9.666667,82.666667,8.666667,0,50,0,0.666667,255,255,176,10,74.666667,7,0,47.333333,0,0.666667,255,255,173.666667,10.333333,38,0,0,28.333333,0,0.666667,255,255,1.333333,173.666667,3.666667,12.666667,0,28,2,0,0.666667,255,130.333333,1.666667,0,173.333333,1,2.333333,0,2.333333,0.666667,0,0,85,7.333333,2,0.333333,0.333333,173.333333,0,0,0,0,0,0,0.333333,0,0,2,0.666667,0.666667,0,173.333333,174.666667,173,255,0.333333,173.333333,Flask
175,0,12,181,18,92,0,85,4.666667,0,0.666667,255,255,175,16.666667,88.333333,0,85,3.333333,0,0.666667,255,255,175,9,67.666667,0,85,1.333333,0,0.666667,255,255,0.333333,174,2,23.333333,0,85,0,0,0.666667,255,78,1.333333,1,173.333333,0.333333,3.666667,0,5,1.333333,0,0,85,11.333333,2,1.666667,0.666667,173.333333,0,0,0,0,0,0,0.333333,0,0,2.333333,2,1,0.333333,173.666667,174.666667,172.666667,255,1,173.666667,Flask
178,0,16,186,4.666667,135,0,253,0,0,0,255,255,178,4,129.666667,0,255,0,0,0,255,255,176.666667,3.333333,91.666667,0,189.666667,0,0,0,255,255,1.333333,174.333333,1.333333,27,0,85,1.333333,0,0,255,66.333333,3.666667,2.333333,173.333333,0.333333,3.666667,0,6.333333,1.333333,0,0,85,15,4.333333,3.333333,1,173.333333,0,0,0,0,0,0,0.333333,0,0,4.666667,3.333333,1,0.333333,173.666667,174.666667,172.666667,255,0.333333,173.333333,Flask
175,0,12,181,29.333333,101.666667,36,85,36.666667,0,0,255,255,174.666667,26.666667,96.666667,33.333333,85,34.666667,0,0,255,255,175,12,64.333333,16,85,22,0,0,255,255,0.666667,174,2,24.333333,2,85,6,0,0,255,255,1.333333,0.666667,173.333333,0.333333,3.666667,0,5,1.333333,0,0,85.666667,16,2,1.333333,0.666667,173.333333,0,0,0,0,0,0,0.333333,0,0,2.333333,1.666667,1,0,173.333333,174.666667,172.333333,255,1,173.333333,Flask
171,0,0,171,15,132.333333,122.666667,170,126.666667,18,0,255,255,171.333333,14.666667,120.666667,109,170,115,16,0,255,255,173,9.333333,63,37.666667,110,56,2.666667,0,255,255,0,173.666667,3.666667,18.333333,1.333333,0,8.666667,0,0,255,233.666667,0,0,173.333333,1,3.333333,0,2.333333,0.666667,0,0,91.666667,14.666667,0,0,0.333333,173.333333,0,0,0,0,0,0,0.333333,0,0,0,0.333333,0.333333,0,173.333333,174.333333,173,255,0.333333,173.333333,Flask
172,0,0,172,13,51.333333,25.333333,0,45.666667,0,1.333333,85,255,172,12,47,23,0,41.666667,0,1.333333,255,255,173.333333,6.666667,27.666667,12,0,23,0,0,255,250.333333,0,173.333333,3,12.333333,0,4,5.666667,0,0,255,97.666667,0,0,173.333333,1,3,0,0,0,0,0,95.666667,11.333333,0,0,0,173.333333,0,0,0,0,0,0,0.333333,0,0,0,0,0.333333,0,173.333333,173.666667,173,255,0.333333,173.333333,Flask
175,0,0,175,6,66,0,0,20.333333,0,1.666667,255,255,175,5,60,0,0,18,0,0.333333,255,255,174,4,29.333333,0,0,4.333333,0,0.333333,255,255,1,174,2.333333,12,0.333333,24,3,0,0,255,131,1,0.666667,173.333333,0.333333,2.666667,0,1.333333,0.333333,0,0,66,8.333333,1.666667,0.666667,0,173.333333,0,0,0,0,0,0,0.333333,0,0,1.666667,0.666667,0.666667,0,173.333333,174.333333,173,255,0.333333,173.333333,Flask
174,0,0,174,10,42,8,0,34,0,1,255,255,174,9,39,5.333333,0,31,0,1,255,255,174,5,25,0,0,14,0,1,255,255,0,174,1.333333,9.333333,0.333333,4.666667,0.666667,0,1,177.666667,103.666667,0,0,173.333333,0.333333,2.333333,0,1.333333,0.333333,0,0.666667,7.666667,5.333333,0.666667,0.666667,0,173.333333,0,0,0,0,0,0,0.333333,0,0,0.666667,0.666667,0.666667,0,173.333333,174.333333,172.333333,255,0.333333,173,Flask
171,0,0,171,4,64,66,0,75,0,1,255,255,171,4,57.333333,58.333333,0,68,0,1,255,255,173,4,26.333333,21.666667,0,30.333333,0,1,255,255,0,174,2,6.666667,2.666667,0,4.333333,0,1,255,73,0,0,173.333333,0,2,0,0.666667,0.666667,0,0.666667,0.666667,3.333333,0,0,0,173.333333,0,0,0,0,0,0,0.333333,0,0,0,0,0,0,173.333333,174.333333,173,255,0.333333,173.333333,Flask
174,0,0,174,11,30.333333,30.666667,0,36.666667,0,1,255,255,174,10,29.333333,30.666667,0,34.666667,0,1,255,255,173,4,22.333333,27.666667,71.333333,24.666667,3,1,255,255,1,173,1.666667,8,9.666667,11,9,0.666667,0.333333,255,80,0.666667,0,173.333333,0,1.333333,0.333333,0,0.666667,0,0,1.666667,2,0,0,0,173.333333,0,0,0,0,0,0,0.333333,0,0,0.666667,0,0,0,173.333333,174.333333,172.333333,255,1,173.333333,Flask
173,0,0,173,9,57.333333,8.666667,0,47,0,0,85,255,173,8.333333,53,11.333333,0,44,0,0,255,255,173,4.333333,32.666667,20.333333,0,30.333333,0,0,255,255,0,173,1,14.666667,12.666667,3.666667,15.333333,0.333333,0.333333,255,255,0,0,173.333333,0,1,0.333333,0,0.333333,0,0,0.666667,2,0,0,0,173.333333,0,0,0,0,0,0,1,0,0,0,0,0,0,173.333333,174.333333,173,255,0.333333,173.333333,Flask
175,0,0,175,7,68,0,0,25.666667,0,0,255,255,175,7,64.333333,0,0,26,0,0,255,255,174,6,40.666667,3.333333,0,24.333333,0,0,255,255,1,173.333333,1.666667,14,6,0,13.333333,0,0,255,255,1.666667,0,173.333333,0,1,0,0,1,0,0.333333,0,2,1,0,0,173.333333,0,0,0,0,0,0,1,0,0,1.666667,0,0,0,173.333333,174.333333,173,255,0,173.333333,Flask
174,0,0,174,6,72.666667,0,170,2.666667,0,0.333333,255,255,174,6,69,0,170,2,0,0.333333,255,255,174,7,45.666667,0,89,0,0,0.333333,255,255,0,173.333333,3.333333,10.333333,0,0,2.333333,0,0.333333,255,186,0.666667,0.666667,173.333333,0,1,0,0,0.666667,0,0.333333,0.333333,2.333333,0.666667,0.666667,0,173.333333,0,0,0,0,0,0,1,0,0,0.666667,1,0,0,173.333333,174,173.333333,255,0,173.333333,Flask
176,0,0,176,7,89.333333,0,255,0,0,0.333333,255,255,176,6.333333,84.666667,0,255,0,0,0.333333,255,255,175,5.333333,57.666667,0,255,0,0,0,255,255,1,174,2.666667,17,0,96,0,0,0,255,95.333333,1.666667,1,173.333333,0,1.333333,0,0,0.666667,0,1,2.333333,2.666667,2.666667,1.666667,0,173.333333,0,0,0,0,0,0,1.666667,0,0,2.666667,1.666667,1,0,173.333333,174.333333,173,255,0,173.333333,Flask
178,0,0,178,9,105.666667,0,255,0,0,0.666667,255,255,177,9,98.333333,0,255,0,0,0,255,255,175,6.333333,60.333333,0,170,0,0,0.666667,255,255,2,174.333333,2,18.666667,0,100.666667,0.333333,0,0.666667,255,93,3.666667,1,173.333333,0,1.333333,0,0.333333,0,0,1,7,3,3.666667,1.666667,1,173.333333,0,0,0,0,0,0,1.666667,0,0,4,2,1,0,174,174,173.333333,255,0,174,Flask
175,0,0,175,20,53.333333,0,255,0,0,0.666667,255,255,175,18.333333,48.666667,0,238.333333,0,0,0.666667,255,255,174,10.666667,26,0,170,3.666667,0,0,255,255,1,174,3,10,0,27.333333,1.666667,0,0,255,79.666667,1,0.666667,173.333333,0.666667,1.333333,0,0.333333,0,0,1,8.333333,2.333333,1.666667,0.666667,0,173.333333,0,0,0,0,0,0,2,0,0,1.666667,1,0,0,173.333333,174,173,255,0,173.333333,Flask
172,0,0,172,16,88.333333,88.666667,85,89,1.666667,0,255,255,172,15,81.333333,80.666667,85,81.333333,2.333333,0,255,255,173,9,41,41.333333,85,40.333333,5.333333,0,255,255,0,173.333333,3,7.666667,5,13,5.666667,2,0,126.333333,64,0,0,173.333333,1,1.333333,0,0,0,0,1,4.333333,1.333333,0,0,0,173.333333,0,0,0,0,0,0,1.333333,0,0,0,0,0,0,173.333333,174,173,255,0,173.333333,Flask
172,0,0,172,17,45,52,255,46,6,0,255,255,172,16,43,49.666667,255,43,7.333333,0,255,255,173,8,31,37.666667,183,29,8.666667,0,255,239,0,173.333333,2,9.333333,9.666667,22.666667,9,2,0,255,72,0,0,173.333333,1,1,0,0,0,0,1,1,1,0,0,0,173.333333,0,0,0,0,0,0,0,0,0,0,0,0,0,173.333333,174,173,255,0,173.333333,Flask
171,0,0,171,8,44,24.666667,0,50.333333,0,0,255,255,172,7,40.333333,18.666667,0,44,0,0,255,255,173,3.333333,25.333333,6.666667,0,20.333333,0,0,255,255,0,173.333333,2.333333,10,1.666667,0,5.333333,0,0.333333,255,231.333333,0,0,173.333333,1,1.333333,0,0,0.333333,0,1,17.666667,4.666667,0,0,0,173.333333,0,0,0,0,0,0,1,0,0,0,0,0,0,173.333333,174.333333,172.333333,255,0.333333,173,Flask
175,0,0,175,6,47.333333,8.666667,0,37.333333,0,0,255,255,175,5,43,9.333333,0,33.333333,0,0,255,255,173.333333,2.333333,29,11.333333,0,19.666667,0,0,255,255,1,173.333333,3.333333,11.333333,4,0,9,0,0.333333,255,244.333333,1,0,173.333333,1.333333,1,0,0,0,0,0.333333,26.666667,3.333333,1.666667,0,0,173.333333,0,0,0,0,0,0,1,0,0,1.666667,0,0,0,173.333333,173.666667,172.333333,255,0.333333,173,Flask
174,0,0,174,10,71.333333,0,170,14.666667,0,1,255,255,174,8.666667,63.666667,0,170,16,0,1,255,255,173,4,33.333333,15.666667,122,21,0,0.333333,255,146.333333,0.666667,173.333333,3.666667,10.333333,7.333333,0,11.333333,0,0.333333,255,119,0.666667,0.666667,173.333333,1.333333,1.666667,0.666667,0.333333,0.666667,0,1,24.333333,2.333333,0.666667,0,0,173.333333,0,0,0,0,0,0,1,0,0,0.666667,0,0,0,173.333333,174.666667,172.333333,255,0.333333,173.333333,Flask
172,0,0,172,15,60.666667,29.333333,0,46,0,0.333333,255,255,172,13,57.666667,29.666667,0,45.333333,0,0.333333,255,255,172.333333,6.666667,40.666667,29,0,40.333333,0,0.333333,255,255,0,172.666667,3.666667,13.666667,12.333333,9.333333,14,1.333333,0.333333,255,107,0,0,173.333333,1.333333,2,1.333333,1.333333,1.333333,0.666667,0.333333,11.333333,1.666667,0,0,0,173.333333,0,0,0,0,0,0,1,0,0,0,0,0,0,173,174.333333,172.333333,255,1,173,Flask
170,0,0,170,4,115.333333,129.333333,85,113.666667,21,0,255,255,170,3.666667,105,115.666667,85,103.333333,17.666667,0,255,255,171.333333,3.666667,54.666667,55.666667,85,54.666667,3,0,255,255,0,172.666667,3,14.333333,13.333333,9.333333,14.333333,0.666667,0,255,132.333333,0,0,173.333333,1.333333,2,2,1.666667,1.333333,0.666667,0,13,1.333333,0,0,0,173.333333,0,0,0,0,0,0,0.666667,0,0,0,0,0,0,173,173.666667,172.333333,255,1,173,Flask
172,0,0,172,17.666667,56,25.333333,0,42,0,0,255,255,172,15.333333,53.333333,25,0,41.666667,0,0,255,255,172.333333,6,39.666667,22,0,38,0,0,255,255,0,172.333333,2.666667,12.333333,9,0,13.333333,0,0,255,137.666667,0,0,173.333333,0.666667,2.333333,2.666667,2,2,0.666667,0,26.333333,2.666667,0,0,0,173.333333,0,0,0.666667,0,0,0,0.666667,0,0,0,0,0,0,173,174,172,255,1,173,Flask
175,0,0,175,8.666667,92.666667,0,170,22.666667,0,0,255,255,175,7.666667,86.666667,0,170,22.333333,0,0,255,255,173,5.666667,50.333333,4,0,20,0,0,255,255,1,172.333333,2.333333,11,3,0,9.333333,0,0,255,145,1.666667,0.666667,173.333333,0.666667,2.666667,2.666667,1.333333,2.333333,0.666667,0.666667,24.666667,4.333333,1.666667,0.666667,0,173.333333,0,0,0.666667,0,0,0,0,0,0,1.666667,0,0,0,173.333333,173.666667,172,255,0.333333,173,Flask
172,0,0,172,20.333333,142.666667,0,170,1.666667,0,0,255,255,172.333333,18,132,0,170,0.333333,0,0,255,255,174,7.333333,70.333333,0,255,0,0,0,255,255,0,173,1,10.666667,0,8,3.333333,0,0,255,136.333333,0,1,173,0.666667,2,2.333333,1.333333,2,0.666667,0.666667,18,5.333333,0,1,0,173.333333,0,0,0.666667,0,0,0,0,0,0,0,1,0,0,173.333333,173.666667,172,255,0.333333,173.333333,Flask
180.333333,0,5,183,8,198.666667,0,255,0,0,1,255,255,179.333333,7.666667,178.333333,0,255,0,0,1,255,255,174.666667,5,77,0,255,0,0,1,255,255,4.666667,173,0,9,0,0,0.666667,0,0.666667,255,112.333333,6,2,173,1,2.333333,2,0.666667,2.333333,0.666667,0.666667,16,4.666667,6,2,0,173.333333,0,0,0.666667,0,0,0,0,0,0,6,2,0,0,173.333333,173.333333,172,255,0.333333,173.333333,Flask
173,0,0,173,30.333333,70.666667,0,0,53,0,1,255,255,173,26.333333,65,0,0,50,0,1,255,255,173,9.333333,36.666667,0,0,31,0,1,255,255,0,173,1.333333,8.666667,0.333333,0,7.666667,0,1,255,208.333333,0,0,173,1,1.333333,2,0.666667,1.333333,0,0.666667,10.666667,3.666667,0,0,0,173.333333,0,0,0.666667,0,0,0,0,0,0,0,0,0,0,173,173.333333,172.333333,255,0.333333,173,Flask
168,0,0,168,10,142.333333,194,255,131.666667,62.333333,1,255,255,169,9.333333,128.333333,174,255,120.666667,53.666667,1,255,255,171.333333,6.666667,60,76.666667,255,63.333333,13.666667,1,255,255,0,173,2.666667,9.666667,5.333333,0,11,0,1,255,187.666667,0,0,173,1,1.333333,1,0,1.333333,0,0.666667,6.333333,3.333333,0,0,0,173.333333,0,0,0,0,0,0,0,0,0,0,0,0,0,173,174,172.333333,255,0,173,Flask
171,0,0,171,13,112.666667,116,251.333333,113.333333,2.666667,0.666667,255,255,171,12.333333,103.333333,106.333333,248.333333,103.333333,3.333333,0.666667,255,255,172,8.666667,52.333333,55.666667,136.666667,52.666667,3,1.666667,255,255,0,173,3,9.666667,6.666667,0,9.666667,0,1,255,147,0,0,173,1,1,1,0,1.333333,0,1.333333,4.333333,3.666667,0,0,0,173.333333,0,0,0,0,0,0,0,0,0,0,0,0,0,173,173.333333,172.333333,255,0,173,Flask
173,0,0,173,11.333333,68.333333,17.333333,0,55.333333,0,0,85,255,173,10.666667,65,16.333333,0,52.666667,0,0,255,255,173,7.666667,40.666667,10,0,33.333333,0,0,255,255,0,173,3.666667,8,8.333333,7.333333,8,1.333333,0,255,91.333333,0,0,173,1,1.333333,0.333333,0,1.333333,0,0,4.333333,5.333333,0,0,0,173.333333,0,0,0,0,0,0,0,0,0,0,0,0,0,173,174.333333,172.333333,255,0.333333,173,Flask
175,0,0,175,10,43.666667,0,0,11,0,0,255,255,175,9,36.666667,0,0,12.333333,0,0,255,255,173,7.333333,15.666667,12,0,18,0,0,255,196.333333,1.666667,173,2.666667,11,12.333333,9.333333,12,1.333333,0,255,127.666667,2,0,173.333333,1,2,0.333333,0,1.333333,0,0,4,8.666667,1.666667,0,0,173.333333,0,0,0,0,0,0,0,0,0,1.666667,0,0,0,173,174.333333,172,255,1,173,Flask
171,0,0,171,10.333333,97,102.666667,53.333333,105,0.666667,0,255,255,171,8.666667,90,93.666667,0,97.666667,0,0,255,255,172,3.666667,50.666667,47,0,54.333333,0,0,255,255,0,173,3,10.666667,9.666667,0,12.666667,0,0,255,157,0,0,173.333333,1,2.333333,0.333333,0,1.333333,0,0,6,13,0,0,0,173.333333,0,0,0,0,0,0,0,0,0,0,0,0,0,173,173.333333,172,255,0.333333,173,Flask
170,0,0,170,21.666667,83,78,0,87.666667,0,0,255,255,171,19.666667,70.666667,62.666667,0,75,0,0,255,255,173,9.666667,21.333333,2,0,19.666667,0,0,255,255,0,173,2,10.333333,1.333333,0,5,0,0,255,163,0,0,173.333333,0.666667,3,0,0,1.666667,0,0,12.666667,16.666667,0,0,0,173.333333,0,0,0,0,0,0,0,0,0,0,0,0,0,173.333333,174.666667,172,255,1,173,Flask
176,0,0,176,19,180.666667,0,255,0,0,1,255,255,176,16,163.666667,0,255,0,0,1,255,255,175,4.666667,77.333333,0,255,0,0,1.333333,255,255,1,173.333333,0.666667,20,0,6.666667,3.666667,0,0.666667,255,255,2.666667,1.666667,173.333333,0.666667,3.333333,0,0,1.666667,0,0.666667,9.333333,17.666667,2.666667,1.666667,0,173.333333,0,0,0,0,0,0,0,0,0,2.666667,1.666667,0,0,173.333333,175,172,255,1,173.333333,Flask
177,0,0,177,29,117,0,255,0,0,1,255,255,176,26,107,0,255,0,0,1,255,255,174,10,58.333333,0,255,0,0,1,255,255,2,173,3,17.333333,0.666667,0,5.333333,0,1,255,255,3,1,173.333333,1,2.666667,0.333333,0,2.333333,0,0.333333,10.333333,15.666667,3.666667,1.666667,0,173.333333,0,0,0,0,0,0,0,0,0,3.666667,1,0,0,173,174.333333,172.333333,255,0.333333,173,Flask
169,0,0,169,11,114,44,0,101.333333,0,0,255,255,170,11,102,36,0,89.333333,0,0,255,255,172,9.666667,43.666667,8.666667,0,36,0,0,255,255,0,173,4,7.666667,6.333333,0,9,0,1,101,115,0,0,173,1,2.666667,2,0,2.333333,0,0.333333,42.333333,10.666667,0,0,0,173.333333,0,0,0,0,0,0,0,0,0,0,0,0,0,173,173.333333,172,255,0.333333,173,Flask
176,0,0,176,10.666667,119,0,0,77.666667,0,0,255,255,175,9.666667,109.666667,0,0,73,0,0,255,255,172,4.666667,57.666667,13.666667,0,47.333333,0,0,255,255,3,172.333333,3,15.333333,17.666667,47.666667,14.666667,3,0.333333,255,140.666667,3,0,173,1,2.666667,3,2,2.666667,0.666667,0.333333,64.333333,5.666667,2.666667,0,0,173.333333,0,0,0,0,0,0,0,0,0,2,0,0,0,173,173.333333,172.333333,255,0,173,Flask
172,0,0,172,14,160.666667,0,0,11.333333,0,0,255,255,172,12,143,0,0,12.666667,0,0,255,255,173,4,55.333333,0,0,16.666667,0,0,255,255,0,172,2,15.333333,16.333333,23.666667,15.333333,1.666667,0,255,194.333333,0,1,173,0.333333,3.333333,4.666667,4.333333,3.333333,1.666667,0.333333,63,2.666667,0,0,0,173.333333,0,0,0.666667,0,0,0,0,0,0,0,0,0,0,173,173.333333,172.333333,255,0,173,Flask
178,0,0,178,17,148,0,255,0,0,0,255,255,177,14.666667,131.666667,0,255,0,0,0,255,255,173.333333,4.333333,48.666667,0,235,0,0,0,255,255,3.666667,172.333333,1,11,9,0,11.666667,0,0,255,207.666667,5,1,173,0.333333,4,5,6,3,2,0,58.666667,2.333333,4.666667,1,0,173,0,0,0.666667,0,0,0,0,0,0,4,0.333333,0,0,173,173.333333,172.333333,255,0,173,Flask
170.333333,0,1,171,11.333333,103.666667,4,0,79.333333,0,0,255,255,170.333333,9.333333,91.333333,1.333333,0,67.333333,0,0,255,255,172.333333,2.333333,29,0,0,12.666667,0,0,255,255,0,172.333333,1.666667,6.333333,2.333333,0,7.333333,0,0,255,138.333333,0,0,173,0.333333,3.333333,5,5.333333,3.333333,2,0,69.666667,3,0,0,0,173,0,0,0.666667,0,0,0,0,0,0,0,0,0,0,173,173.333333,172,255,0.333333,173,Flask
174,0,0,174,17.666667,51.666667,0,0,4,0,0,255,255,174,15,46.333333,0,62.666667,3,0,0,255,255,173,3.333333,17,0,99,0,0,0,255,86.333333,1,172.333333,0.666667,7.333333,1,0,6.666667,0,0,101.666667,154,1,0,173,1,3.333333,4.333333,3.333333,3.333333,1,0,95,4.666667,1,0,0,173,0,0,0.333333,0,0,0,0,0,0,0.666667,0,0,0,173,173.333333,172.333333,255,0.333333,173,Flask
175,0,0,175,6,112,0,255,0,0,0,255,255,175,5,97,0,255,0,0,0,255,255,173,2,26.333333,0,232.666667,0,0,0,255,201,1,172.333333,1,7.333333,4.666667,0,7.666667,0,0,255,102,2,1,173,0.666667,2.666667,3.666667,1.666667,3.333333,0.333333,0,105,7,2,0.666667,0,173,0,0,0.333333,0,0,0,0,0,0,1.666667,0,0,0,173,173.666667,172.333333,255,0.333333,173,Flask
174,0,0,174,10,83.666667,0,0,50.333333,0,0,255,255,174,9,73.666667,0,0,46.333333,0,0,255,255,173,3,24.666667,12.333333,0,23,0,0,255,255,1,172.333333,1,8,10.666667,23,7.666667,3,0.666667,255,26.666667,1,0,173,0.666667,2.666667,2.666667,0.666667,2.666667,0,0,97.666667,9.333333,1,0,0,173,0,0,0.333333,0,0,0,0,0,0,0.666667,0,0,0,173,173.333333,172.333333,255,0,173,Flask
170,0,0,170,6,55,38,0,53,0,0,255,255,170,5,50,36,0,48,0,0,255,255,172,4,24.333333,26.666667,45.666667,25.333333,2,0,255,255,0,173,1,9,9.333333,3,10,0.333333,1,255,102.333333,0,0,173,0.666667,2.666667,2,0.333333,2.666667,0,0,93.333333,10.666667,0,0,0,173,0,0,0.333333,0,0,0,0,0,0,0,0,0,0,173,173.333333,172.333333,255,0.333333,173,Flask
174,0,0,174,9,56,0,0,34,0,1,255,255,174,8,51,0,0,32,0,1,255,255,173,3,30.333333,0,0,21.333333,0,1,255,255,1,173,1,11,3.333333,0,10,0,1,255,246.333333,1,0,173,0.666667,2.666667,2,0.333333,2.666667,0,0,94.333333,10.333333,1,0,0,173.333333,0,0,0,0,0,0,0,0,0,0.666667,0,0,0,173,174,172,255,0.333333,173,Flask
171,0,0,171,7,54,0,0,22,0,1,255,255,171,7,51,0,0,21,0,1,255,255,173,3,33,0,0,13,0,1,255,255,0,173,0.333333,9,3,0,8,0,1,255,161,0,0,173,0.333333,2.666667,2,0,2.666667,0,0,93,10,0,0,0,173.333333,0,0,0,0,0,0,0,0,0,0,0,0,0,173,173.333333,173,255,0.333333,173,Flask
173,0,0,173,9,22,10,0,25,0,0,255,255,173,8,20,12,0,23,0,0,255,255,173,5,15.333333,17.333333,0,17.333333,0,0,255,255,0,173,0.333333,7,9.333333,20.333333,6.333333,3,0,255,14.666667,0,0,173,0.333333,2.666667,2,0,2.666667,0,0,91.666667,10,0,0,0,173.333333,0,0,0,0,0,0,0,0,0,0,0,0,0,173,174.333333,173,255,0.333333,173,Flask
172,0,0,172,8,103,116,255,103,13,0,255,255,172,7,95,105,255,95,10,0,255,255,172,2,49,46,0,50,0,0,255,255,0,173,1,10.666667,11.666667,14.333333,10.666667,1,0,255,87.333333,0,0,173,0.333333,2.666667,2,0,2.666667,0,0,89.666667,9.666667,0,0,0,173.333333,0,0,0,0,0,0,0,0,0,0,0,0,0,173,174,172.333333,255,0,173.333333,Flask
170,0,0,170,25,10,12,16,10,2,0,255,80,171,22,8,7.333333,0,8,0,0,255,86,173,9,11,0,0,3,0,0,255,189.333333,0,173,2,3,2.666667,1.333333,3.333333,0.333333,0,91.666667,18,0,0,173,0.333333,2.666667,2,0,2,0,0,87,9.666667,0,0,0,173.333333,0,0,0,0,0,0,1.333333,0,0,0,0,0,0,173.333333,174.333333,173,255,0.333333,173.333333,Flask
177,0,0,177,3,120,0,255,0,0,0,255,255,177,3,108,0,255,0,0,0,255,255,174,2,49.666667,0,255,0,0,0,255,255,2,173,1.333333,9,0,6.666667,1.333333,0,1.333333,255,86.333333,3,1,173,0.333333,2.666667,1.333333,0,2,0,0,62.666667,8,3,1,0,173.333333,0,0,0,0,0,0,0.666667,0,0,3,1,0,0,173.333333,174.333333,173,255,0.333333,173.333333,Flask
171,0,0,171,10,29,0,0,9,0,0,255,255,171,9,24.666667,0,0,3,0,0,255,255,173,4,26.333333,0,223.666667,0,0,1.333333,255,209.666667,0,173,1,9.666667,0,0,2.666667,0,1.333333,242,137,0,0,173.333333,0.333333,2.333333,1,0,1.666667,0,0,22.333333,6,0,0,0,173.333333,0,0,0,0,0,0,1,0,0,0,0,0,0,173.333333,174.333333,172.333333,255,0.333333,173,Flask
175,0,0,175,4,29.333333,0,236,0,0,1,255,255,175,3,24,0,153,0,0,1,255,237.333333,173,4,4.333333,3.333333,7.333333,4,1,0.666667,85,22.666667,1,173,1.666667,6.333333,6,12.666667,6.333333,1.333333,0,210.333333,37.666667,1.666667,0,173.333333,0.333333,1.333333,0.666667,0,1.333333,0,0,4,4,1.666667,0,0,173.333333,0,0,0,0,0,0,1,0,0,1.666667,0,0,0,173.333333,174.333333,173,255,0.333333,173.333333,Flask
171,0,0,171,16,35,36,80,35.333333,2,0,255,255,171,14,37,40,96.333333,37,3,0,255,255,172,3.666667,38.666667,50.333333,255,36.666667,13.666667,0,255,255,0,173,1.666667,14,17,37,14,3.333333,0,255,96.333333,0,0,173.333333,1.333333,1,0,0,0.333333,0,0,0,1.666667,0,0,0,173.333333,0,0,0,0,0,0,1,0,0,0,0,0,0,173.333333,174.333333,173,255,0.333333,173,Flask
171,0,0,171,9,107,132,255,106.666667,25.333333,0,255,255,171,8.333333,99,121.333333,255,97.666667,23.666667,0,255,255,172,5,57,69.666667,255,54.666667,15,0,255,255,0,173.333333,3,13.666667,13,14,13.666667,2,0,255,99,0,0,173.333333,1.333333,0.666667,0,0.333333,0,0,0,7.666667,1.333333,0,0,0,173.333333,0,0,0,0,0,0,0.333333,0,0,0,0,0,0,173.333333,173.666667,173,255,0.333333,173.333333,Flask
174,0,0,174,20.666667,62,48.666667,0,65,0,0.666667,255,255,174,18.666667,56.333333,42.333333,0,59,0,0.666667,255,255,173.333333,12,26.666667,10.666667,0,26.333333,0,0,255,183.666667,0.666667,173.666667,3.666667,7.666667,0,0,2,0,0,86.333333,87,0.666667,0,173.333333,1.333333,2,0.666667,1.666667,0.666667,0,0,33,2.666667,0.666667,0,0.333333,173.333333,0,0,0,0,0,0,0.333333,0,0,0.666667,0.333333,0.333333,0,173.333333,174.666667,173,255,0.333333,173.333333,Flask
175.333333,0,9,180,22.666667,105.666667,0,85,2.666667,0,0.666667,255,255,175.333333,20.666667,98.666667,0,85,0.666667,0,0.666667,255,255,175.333333,10.666667,66.333333,0,255,0,0,1.333333,255,255,0.333333,174,3.666667,18.333333,0,98.333333,0,0,0.666667,160.333333,85.666667,1.333333,1.666667,173.333333,1.333333,3,0.666667,3.666667,1.333333,0,0,72.666667,5.333333,2,2,0.666667,173.333333,0,0,0,0,0,0,0.333333,0,0,2,2.333333,0.666667,0,173.666667,174.666667,172.333333,255,0.333333,173.333333,Flask
179.333333,0,13,186,22,141.666667,0,85,0.666667,0,0,255,255,179,19.666667,135.666667,0,145,0,0,0,255,255,176,11.333333,76.333333,0,255,0,0,0,255,255,3,174,3.333333,20.666667,0,85.666667,0,0,0.666667,255,51.666667,5,2,173.333333,1.333333,3.333333,0.666667,4.333333,1.333333,0,0,88.333333,9,5.666667,2.666667,0.666667,173.333333,0,0,0,0,0,0,0.333333,0,0,5.666667,2.666667,0.666667,0,173.333333,174.666667,172.333333,255,1,173.333333,Flask
170.333333,0,1,171,25.666667,79,76,170,83.666667,8,0.333333,255,255,170.666667,24,70.333333,65,170,74,7.333333,0.333333,255,255,173.333333,13.333333,36.333333,22,37.333333,28,1.333333,0.333333,255,255,0,174,3.666667,16.666667,2,85,5.333333,0,0.333333,255,191,0,0,173.333333,1,3.333333,0,3.333333,1.333333,0,0,85,10.333333,0,0.666667,0.333333,173.333333,0,0,0,0,0,0,0.333333,0,0,0,0.666667,0.666667,0,173.333333,174.666667,173,255,0.333333,173.333333,Flask
174,0,0,174,8.666667,134.666667,158.333333,255,139.666667,19,0,255,255,174,8.333333,124.666667,146.333333,255,129,17.333333,0,255,255,172.333333,7,65,71.333333,170,67,7.333333,0,255,255,0.666667,173.666667,4,13.333333,3.333333,0,10,0,0,255,170.333333,0.666667,0,173.333333,1,3,0,1,0.666667,0,0,87,10.333333,0.666667,0,0.333333,173.333333,0,0,0,0,0,0,0.333333,0,0,0.666667,0,0.333333,0,173.333333,174.333333,172,255,0.333333,173.333333,Flask
173,0,0,173,9,53.333333,22.666667,0,44,0,0.333333,255,255,173,8.666667,49,22.333333,30.666667,41,0.333333,0.333333,255,255,173,5.333333,28,19.333333,16,27,0.333333,0.333333,255,255,0,173.333333,3,7.666667,3,0,7,0,0,85.666667,85.666667,0,0,173.333333,1,2.666667,0,0,0.333333,0,0,89.666667,8.666667,0,0,0,173.333333,0,0,0,0,0,0,0.333333,0,0,0,0,0,0,173.333333,173.666667,172.333333,255,0.333333,173.333333,Flask
174,0,0,174,3,67,0,0,23,0,0,255,255,174,3,61.333333,0,0,21,0,0,255,255,174,2,32,0,0,13.666667,0,0.333333,255,255,0,174,2.333333,10.666667,2.333333,0,5,0,1,255,160.333333,0.666667,0,173.333333,1,2.333333,0,0.666667,0.333333,0,0.666667,19.333333,7.333333,0.666667,0.666667,0,173.333333,0,0,0,0,0,0,0.333333,0,0,0.666667,0.666667,0,0,173.333333,174.333333,172.333333,255,0.333333,173.333333,Flask
175,0,0,175,9,23,16,0,27,0,1,255,255,175,8,20.333333,14.333333,0,24.333333,0,1,255,255,174,2,16,2.333333,0,14.666667,0,1,255,255,1,174,1,10.333333,1,0,4,0,1,255,203.666667,1,0,173.333333,0.333333,2,0,0.666667,0.666667,0,0.666667,4,5.666667,1,0,0,173.333333,0,0,0,0,0,0,0.333333,0,0,1.666667,0.666667,0.666667,0,173.333333,173.666667,173,255,0.333333,173.333333,Flask
173,0,0,173,6,40,8,0,38,0,0,255,255,173,5,34.333333,5.333333,0,32.333333,0,0,255,255,173,2,11.333333,0,0,9.333333,0,1,170.666667,255,0,173.333333,1.666667,7,1.666667,0,4,0,1,255,91,0,0,173.333333,0,2,0.333333,0.666667,0.666667,0,0.666667,4.666667,4,0,0,0,173.333333,0,0,0,0,0,0,0.333333,0,0,0,0,0,0,173.333333,174.333333,173,255,0.333333,173,Flask
175,0,0,175,5,69.666667,0,255,0,0,0,255,255,175,4.333333,60.666667,0,255,0,0,0,255,255,174,3,20,0,53.333333,1.333333,0,0,255,255,1,173,1.666667,6,6.666667,1.333333,6.333333,0,0,231,48.333333,1.666667,0,173.333333,0,1.333333,0.333333,0,0.666667,0,0.666667,3.666667,2.666667,1,0,0,173.333333,0,0,0,0,0,0,0.333333,0,0,1.666667,0.666667,0,0,173.333333,174.333333,173,255,0.333333,173.333333,Flask
173,0,0,173,11.333333,79.333333,2.666667,0,60,0,0,255,255,173,10.333333,73.666667,3,0,56.333333,0,0,255,255,173,3,44,4.666667,0,35,0,0,255,255,0,173,1.333333,14,10,0,13.333333,0,0,255,239,0,0,173.333333,0,1,0.333333,0,0.333333,0,0,1,2.333333,0,0,0,173.333333,0,0,0,0,0,0,1,0,0,0,0,0,0,173.333333,174.333333,172.333333,255,0.333333,173.333333,Flask
172,0,0,172,13.666667,86.333333,36.666667,0,77.666667,0,0,255,255,172,12.666667,79.666667,30.333333,0,70.333333,0,0,255,255,173.333333,6.666667,46,6,0,36,0,0,199.666667,255,0,173.333333,2.666667,13.666667,4,0,11.333333,0,0,176.333333,255,0,0,173.333333,0,1,0,0,1,0,0.333333,0,2.333333,0,0,0,173.333333,0,0,0,0,0,0,1,0,0,0,0,0,0,173.333333,174.333333,173,255,0,173.333333,Flask
175,0,0,175,14.666667,58,0,255,0,0,0.333333,255,138.333333,175,13.333333,53.666667,0,255,0,0,0.333333,255,177,174.333333,8.666667,34,0,135.666667,0,0,0,255,255,0.666667,173.333333,3.333333,12,0,27.666667,2,0,0,255,131.666667,1,1,173.333333,0,1,0,0,0.666667,0,0.333333,0.333333,3,1,1,0,173.333333,0,0,0,0,0,0,1,0,0,1.666667,1,0.333333,0,173.333333,174.333333,173,255,0,173.333333,Flask
174,0,0,174,12.333333,59,0,255,0,0,0,255,255,174,11.666667,58,0,255,0,0,0,255,228.666667,174.666667,6.333333,48,0,255,0,0,0,255,160.333333,0,174.333333,2,18.333333,0,148.333333,0,0,0,255,23.666667,0,1,173.333333,0,1.333333,0,0.333333,0.666667,0,0.333333,2.666667,3.333333,0.666667,1.333333,0.333333,173.333333,0,0,0,0,0,0,1.666667,0,0,1,1.333333,1,0,174,174.333333,173.333333,255,0,174,Flask
175,0,0,175,13.666667,84.333333,0,255,0,0,0.666667,255,240.666667,175,12.333333,80.666667,0,255,0,0,0.666667,255,216.333333,175.333333,5.666667,58,0,255,0,0,0.666667,255,173,0,174.333333,0.666667,19.333333,0,171.666667,0,0,0.666667,255,44.666667,0.666667,1,173.333333,0,1.333333,0,0.333333,0,0,1,10,3,1.666667,1.333333,1,173.333333,0,0,0,0,0,0,1.666667,0,0,2,2,1,0,174,174.333333,173.333333,255,0,174,Flask
177,0,0,177,12,99,0,255,0,0,0.666667,255,255,177,11,90.333333,0,255,0,0,0.666667,255,255,175,6.666667,48.666667,0,255,0,0,0.666667,255,255,1.666667,174,1.666667,13.333333,0,43.333333,0,0,0,255,104,2.666667,1,173.333333,0,2,0,0.333333,0,0,1,12.666667,2.333333,3,1,0,173.333333,0,0,0,0,0,0,2,0,0,3,2,1,0,173.333333,174.333333,173,255,0,173.333333,Flask
173,0,0,173,10,124.666667,17.333333,0,97.333333,0,0,255,255,173,9.333333,114.333333,13,0,88,0,0,255,255,174,4.666667,58,2,0,39,0,0,255,255,0,174,1.666667,11,0.333333,0,5.333333,0,0,204,238.333333,0,0,173.333333,1,2,0,1,0,0,1,6.666667,1.333333,0,0,0,173.333333,0,0,0,0,0,0,1.333333,0,0,0,0.666667,0,0,173.333333,174,173,255,0,173.333333,Flask
174,0,0,174,15,84,0,0,23,0,0,255,255,174,13,79,0,0,22.333333,0,0,255,255,174,5,45,0,0,18.333333,0,0,255,255,0,174,2,9.666667,1.666667,0,6.666667,0,0,255,175.666667,0,0,173.333333,1,1.666667,0,1.333333,0,0,1,0.666667,0.333333,0.666667,0.666667,0,173.333333,0,0,0,0,0,0,1.333333,0,0,0.666667,0.666667,0,0,173.333333,174.333333,173,255,0,173.333333,Flask
176,0,0,176,3,111,0,255,0,0,0,255,255,176,3,100,0,255,0,0,0,255,255,175,3,42.666667,0,255,0,0,0,255,255,1,174,1,6.333333,0,0,1,0,0,176,50.333333,2,1,173.333333,1,1.666667,0,1.333333,0,0,0.666667,1.333333,0,2,1,0,173.333333,0,0,0,0,0,0,0,0,0,2.666667,1,0,0,173.333333,174.333333,173,255,0.333333,173.333333,Flask
176,0,0,176,9.666667,64.333333,0,0,13,0,1,255,255,176,8.666667,58,0,0,12.333333,0,1,255,255,174.333333,5,29.666667,0,0,6.666667,0,1,255,255,1,174,2.333333,11.666667,0,30,0.666667,0,0.333333,255,101.666667,2,0.666667,173.333333,1,2.333333,0,0.666667,0,0,0.666667,47,6.666667,2,1,0.666667,173.333333,0,0,0,0,0,0,1,0,0,2.666667,1,1,0,173.333333,174.333333,173.333333,255,0.333333,173.333333,Flask
176,0,0,176,13.666667,86.666667,0,0,19,0,0,255,255,176,12.666667,79.333333,0,0,19,0,0,255,255,174.333333,7,38.666667,0,0,13,0,0.333333,255,255,1,174,3.333333,10.666667,0,0,2,0,0.333333,255,212,1.666667,0.666667,173.333333,1,2.333333,0,0.333333,0,0,1,64.666667,5,2,1,0,173.333333,0,0,0,0,0,0,1,0,0,2.666667,1,0.333333,0,173.333333,174.333333,172.333333,255,0.333333,173.333333,Flask
172,0,0,172,15,100.666667,111.333333,85,106.333333,23.666667,0,255,255,172,14,90,98.333333,85,94.333333,22.333333,0,255,255,173,8,37.666667,35,85,40.333333,7.666667,0.333333,255,255,0,173.333333,4.333333,8,0,0,7.666667,0,0.333333,27.333333,177.666667,0,0,173.333333,1,2,0,1.666667,0,0,1,84.333333,3.666667,0,0,0,173.333333,0,0,0,0,0,0,1,0,0,0,0,0.333333,0,173.333333,174.333333,172.333333,255,0.333333,173.333333,Flask
170,0,0,170,13,96,117.333333,255,100,17.333333,0.333333,255,255,170.333333,12.333333,87.333333,105.666667,255,91.333333,14.333333,0.333333,255,255,172.333333,8,42.666667,48.333333,88.666667,47.333333,4,0.333333,255,255,0,173.666667,4.333333,10.666667,7.333333,16,9.333333,2,0.333333,255,104.333333,0,0,173.333333,1,2.333333,0.666667,2.666667,0.666667,0,1,74,2.666667,0,0,0.333333,173.333333,0,0,0,0,0,0,1,0,0,0,0,0.333333,0,173.333333,173.666667,172.333333,255,0.333333,173.333333,Flask
176,0,0,176,12.666667,119,34.666667,0,89,0,1,255,255,175.333333,12.333333,105,31.333333,0,82.666667,0,1,255,255,173,9.333333,43.666667,18.666667,0,45.666667,0,1,255,255,2.333333,173,4.333333,13.666667,10.666667,34,8.666667,2.666667,1,255,119.666667,2.333333,0,173.333333,1.333333,3,2,3.666667,1.333333,0.666667,1,42.333333,2.333333,1.666667,0,0.333333,173.333333,0,0,0,0,0,0,1,0,0,2,0.333333,0.333333,0,173.333333,174.333333,172.333333,255,1,173.333333,Flask
172,0,0,172,23.666667,96,80,170,91.666667,8.666667,0,255,255,172,21.666667,87,70.666667,170,82,9.333333,0,255,255,172.666667,10.333333,44,22,143.333333,34,8,0.666667,255,115,0,173,4,14.666667,10,35.333333,6.666667,4,0.666667,255,96.333333,0,0,173.333333,1.333333,3.333333,2,3.666667,2,0.666667,0.666667,42.666667,2.666667,0,0,0.333333,173.333333,0,0,0,0,0,0,0.666667,0,0,0,0.333333,0.333333,0,173.333333,173.666667,172.333333,255,0.333333,173.333333,Flask
169.333333,0,1,170,17.666667,112.666667,82,0,126.666667,0,0,255,255,170.333333,16,103.333333,72.333333,0,115.333333,0,0,255,255,172.666667,8.333333,54,29.333333,0,59.666667,0,0,255,255,0,172.666667,3.333333,14.333333,8.666667,22,11.333333,2.666667,0,255,105,0,0,173.333333,0.666667,3,2.666667,2.666667,2,0.666667,0.666667,64.666667,4.333333,0,0,0,173.333333,0,0,0,0,0,0,0.666667,0,0,0,0,0.333333,0,173.333333,174.333333,172.333333,255,0.333333,173.333333,Flask
175,0,0,175,11,102.333333,52.666667,0,112.666667,0,0,255,255,174,10.666667,94,51.333333,0,106,0,0,255,255,172.333333,7,54.666667,32.333333,0,64.666667,0,0,255,255,1.666667,172.666667,2.333333,14,10,8,15.666667,0.666667,0,255,119,1.666667,0,173.333333,0.666667,3,2,1.333333,1.666667,0.666667,0,46.333333,6.666667,1.666667,0,0,173.333333,0,0,0,0,0,0,0.666667,0,0,1,0,0,0,173.333333,173.666667,172,255,0.333333,173.333333,Flask
169,0,0,169,19.666667,70,75.333333,0,82.666667,0,0,255,255,170,18.333333,62,65.333333,0,73.333333,0,0,255,255,172,11.333333,25.666667,21.666667,0,30.666667,0,0,255,255,0,172.333333,2,11,11.333333,6.666667,11,2,0.666667,159,87,0,0,173.333333,1.333333,2.333333,2,0.666667,2,0.666667,0.666667,12.666667,9,0,0,0,173.333333,0,0,0.666667,0,0,0,0,0,0,0,0,0,0,173.333333,173.666667,172,255,0.333333,173.333333,Flask
175,0,0,175,27.666667,65.666667,0,0,29,0,1,255,255,175,25.333333,59.333333,0,0,29,0,1,255,255,173,11.333333,30.666667,3,0,29,0,1,255,255,1.666667,173,1.666667,11,7.333333,0,12,0,0.666667,255,229,1.666667,0,173.333333,1,1.666667,1.333333,0.666667,1.333333,0.666667,0.666667,1.333333,9.333333,1.666667,0,0,173.333333,0,0,0,0,0,0,0,0,0,1.666667,0,0,0,173.333333,174.333333,172,255,1,173.333333,Flask
172,0,0,172,12,134,22,0,137.333333,0,1,255,255,172,9.666667,122.666667,20.666667,0,126.333333,0,1,255,255,173,2,64.333333,14,0,69.333333,0,1,255,255,0,173.333333,2.333333,13,1.666667,0,13.666667,0,1,90.333333,255,0,0,173.333333,1,1.666667,0.666667,0,1.333333,0,0.666667,0,6.666667,0,0,0,173.333333,0,0,0,0,0,0,0,0,0,0,0,0,0,173.333333,173.333333,173,255,0.333333,173.333333,Flask
174,0,0,174,25.333333,98,23.333333,0,95,0,1,255,255,174,23,88.333333,20.333333,0,86,0,1,255,255,173.333333,11.333333,43.333333,5.333333,0,43.666667,0,1,255,255,0.666667,173.333333,3.666667,11.333333,0,0,6.666667,0,1,255,243,0.666667,0,173.333333,1,0.666667,0,0,0.333333,0,0.666667,0.666667,3.666667,0.666667,0,0,173.333333,0,0,0,0,0,0,0,0,0,0.666667,0,0,0,173.333333,173.333333,173,255,0,173.333333,Flask
175,0,0,175,26.333333,74.333333,0,170,7.666667,0,0,255,255,175,24,66.666667,0,170,6,0,0,255,255,174.333333,13.666667,32,0,233,0,0,0,255,217,0.666667,173.333333,4,9.666667,0,39.666667,0,0,1,255,45,1.666667,1,173.333333,1,1.333333,0,0,0.333333,0,0.666667,1,2.333333,1.666667,1,0.333333,173.333333,0,0,0,0,0,0,0,0,0,1.666667,1,0.333333,0,173.333333,174.333333,172.333333,255,0.333333,173.333333,Flask
172,0,0,172,11.666667,67.666667,0,0,38,0,0,255,255,172.333333,11.333333,63,0,0,31.333333,0,0,255,255,173.666667,9,43,0,0,3.333333,0,0,255,255,0,173.333333,4,8.333333,0,12.333333,1.333333,0,0,255,105,0,0.333333,173.333333,1,1,0,0,0,0,0,1.333333,1.666667,0,0.333333,0,173.333333,0,0,0,0,0,0,0,0,0,0,0.333333,0,0,173.333333,174.333333,173,255,0.333333,173.333333,Flask
175,0,4,177,5,55.666667,0,216.666667,0,0,0,255,98.333333,174.666667,5.666667,51.666667,0,170,1,0,0,255,162.333333,173.666667,5.666667,35,0,0,11.333333,0,0,255,255,1.333333,173.333333,2.666667,11,2,0,9,0,0,255,205,1.666667,0.333333,173.333333,1,1.666667,0,0,0.333333,0,0,3.666667,3,1.666667,0.333333,0,173.333333,0,0,0,0,0,0,0,0,0,1.666667,0.333333,0,0,173.333333,174,172.333333,255,0.666667,173.333333,Flask
172.333333,0,1,173,15.666667,54.666667,24.666667,0,48.333333,0,0,255,255,172.333333,13.333333,54,24,0,48.333333,0,0,255,255,173,4.666667,43,16.666667,0,38.333333,0,0,255,255,0,173.333333,2,9.333333,4.666667,0,9.333333,0,0,255,165,0,0,173.333333,1,1.666667,0,0,0.333333,0,0,13.666667,5.333333,0,0,0,173.333333,0,0,0,0,0,0,0,0,0,0,0,0,0,173,173.333333,172.333333,255,0.333333,173,Flask
172,0,0,172,10.666667,95.666667,83.333333,0,107,0,0,255,255,172,9.666667,82.666667,70.333333,0,92.666667,0,0,255,255,173,5.333333,27,11.666667,0,29.333333,0,0,255,255,0,173.333333,1.666667,6.333333,1.333333,0,3.333333,0,0,255,76,0,0,173.333333,1,2,0,0,0.333333,0,0,25.333333,7.333333,0,0,0,173.333333,0,0,0,0,0,0,0,0,0,0,0,0,0,173,174.333333,172.333333,255,1,173,Flask
176,0,0,176,17,109.333333,0,0,3.666667,0,0,255,255,176,15,100,0,0,2.666667,0,0,255,255,174,5.666667,47.333333,0,117.666667,0,0,0,255,255,1,173.333333,0.333333,14.333333,0,0,2.333333,0,0.333333,231.333333,251.333333,2,1,173.333333,1,2,0,0,0.333333,0,0.333333,17.333333,7.666667,2.666667,1,0,173.333333,0,0,0,0,0,0,0,0,0,2.666667,1,0,0,173.333333,175,172,255,1,173.333333,Flask
176,0,0,176,19,74,0,0,7.666667,0,1,255,255,176,17,67.666667,0,0,6.333333,0,1,255,255,174,7,38.333333,0,93.333333,4,0,1,255,255,2,173,2,13.666667,1,2.666667,4.666667,0,1,255,203,2,1,173.333333,1,1.333333,0,0,1.333333,0,0.333333,1.333333,6.666667,2.666667,0.666667,0,173.333333,0,0,0,0,0,0,0,0,0,2.666667,1,0,0,173,173.666667,172.333333,255,0.333333,173,Flask
170,0,0,170,3,68.333333,30,0,69,0,0,255,255,170,3,61.666667,26,0,62,0,0,255,255,173,5,29.666667,10.333333,0,27.666667,0,0.333333,255,255,0,173,4,8,4,0,7.333333,0,1,255,114.333333,0,0,173.333333,1,1.333333,0.666667,0,1.333333,0,0.333333,1.333333,4.333333,0,0,0,173.333333,0,0,0,0,0,0,0,0,0,0,0,0,0,173,173.666667,172,255,1,173,Flask
175,0,0,175,7,55,14,0,51.333333,0,0,255,255,175,6.666667,48.666667,15,0,46.333333,0,0,255,255,173,3.666667,26.333333,20.333333,75.666667,26.666667,1.666667,0,255,255,2,172.333333,3.666667,11.333333,11,7.333333,11.333333,0.333333,0.333333,255,149.666667,2,0,173,1,2,2.333333,1.333333,2,0.666667,0.333333,5.333333,2.333333,1.666667,0,0,173.333333,0,0,0,0,0,0,0,0,0,1.666667,0,0,0,173,173.333333,172.333333,255,0.333333,173,Flask
168,0,0,168,20,101,102,0,115.333333,0,0,255,255,169,17,92,91.666667,0,104.666667,0,0,255,255,171,5.333333,46.333333,42,0,52.333333,0,0,255,255,0,172.333333,2.666667,15.333333,15.666667,0,15.666667,0,0,255,217,0,0,173,1,2.666667,3.333333,2,2.666667,0.666667,0.333333,19.666667,2,0,0,0,173,0,0,0,0,0,0,0,0,0,0,0,0,0,173,173.333333,172,255,0.333333,173,Flask
172,0,0,172,19.333333,99.666667,123.333333,255,99.333333,24,1,255,255,172,17.333333,89,111.333333,255,88.666667,23.333333,1.333333,255,255,171.333333,6.333333,43.333333,54.666667,255,40,14.666667,0,255,143.666667,0,172.333333,1.666667,13.666667,15,13.333333,14.666667,1.333333,0,255,141.666667,0,0,173,0.333333,2.666667,3.666667,3.333333,2.666667,1.666667,0,23.666667,1.666667,0,0,0,173,0,0,0.666667,0,0,0,0,0,0,0,0,0,0,173,174,172,255,0.333333,172.333333,Flask
169,0,0,169,10.333333,65.333333,66.666667,0,77,0,1,255,255,169.333333,9.666667,60,61.666667,0,69.666667,0,1,255,255,172,5,29.333333,32.333333,85,32,3,1,255,255,0,172.333333,1.333333,9.666667,10,1.333333,10.333333,0,0,255,107.666667,0,0,173,0.333333,2.666667,3.666667,3.333333,2.666667,1.666667,0,20.333333,1.333333,0,0,0,173,0,0,0.666667,0,0,0,0,0,0,0,0,0,0,173,173.333333,172,255,0.333333,173,Flask
176,0,0,176,10,50,0,0,8,0,0,255,255,175,9,45.666667,0,0,8.333333,0,0,255,255,173,3,29.333333,0,0,12.666667,0,0.666667,255,255,2.666667,172.333333,1,11,5.666667,0,9.666667,0,0,255,187,3,0,173,0.333333,3,4,2.666667,2.333333,1,0,36,3,2.666667,0,0,173,0,0,0,0,0,0,0,0,0,2,0,0,0,173,174,172.333333,255,0.333333,173,Flask
171,0,0,171,17,61.333333,0,0,5.666667,0,0,255,255,171,15,56.333333,0,0,6.333333,0,0,255,255,173,5,26,0,0,10.333333,0,0,255,255,0,172.333333,0.333333,9.666667,10,12.333333,9.666667,1,0,255,106.666667,0,0,173,1,2.333333,3.333333,1.333333,2.333333,0.333333,0,51.666667,5,0,0,0,173,0,0,0.333333,0,0,0,0,0,0,0,0,0,0,173,174,172,255,0,173,Flask
173,0,0,173,14,55.333333,60,149,56.333333,3.666667,0,255,255,173,13,52.666667,59,209.666667,53.333333,5.666667,0,255,255,172,5,35.333333,45,255,33,12,0,255,255,1,172.333333,1,11.666667,15.666667,62.333333,9.666667,6,1.666667,255,15.333333,0,0,173,1,2.333333,2.666667,0.333333,2.333333,0,0,53.333333,7.333333,0,0,0,173,0,0,0.333333,0,0,0,0,0,0,0,0,0,0,173,173.333333,172,255,0,173,Flask
171,0,0,171,4,94.333333,110.666667,255,100,10.666667,0,255,255,171,5,87.333333,103,255,92,10.666667,0,255,255,172,5,46,56.666667,255,47.666667,9.666667,0.333333,255,255,0,173,2,9.666667,12,22.666667,10.333333,2.333333,1,255,68.666667,0,0,173,1,2.333333,2.666667,0.333333,2.333333,0,0,52,8.333333,0,0,0,173,0,0,0.333333,0,0,0,0,0,0,0,0,0,0,173,173.333333,172,255,0.333333,173,Flask
172,0,0,172,16,51,0,0,41,0,1,255,255,172,15,48.333333,0,0,36.333333,0,1,255,255,173,8,32.333333,0,0,19,0,1,255,255,0,173,1.333333,10.333333,1.333333,0,7.666667,0,1,159.666667,207.666667,0,0,173,0,2.333333,2,0.333333,2.333333,0,0,54.666667,8.666667,0,0,0,173,0,0,0,0,0,0,0,0,0,0,0,0,0,173,174,172,255,0.333333,173,Flask
176,0,0,176,7,107,0,255,0,0,0,255,255,176,6,99,0,255,0,0,0,255,255,174,3,53.333333,0,90,1.333333,0,0,255,255,2,173,1.333333,10,0,0,5.666667,0,1.333333,210.666667,184.333333,3,1,173,0,2.333333,2,0,2.666667,0,0,63.666667,9,2.666667,1,0,173,0,0,0,0,0,0,0,0,0,2.666667,0.666667,0,0,173,174,172,255,0.333333,173.333333,Flask
174,0,0,174,13,61,0,0,10,0,0,255,255,174,12,54,0,0,11.333333,0,0,255,255,173,7,21.666667,0,0,14.666667,0,0,255,255,1,173,1.333333,5.333333,5.333333,0,6.333333,0,0,255,63.666667,1,0,173,0,2.666667,2,0,2.666667,0,0,76.666667,8.333333,1,0,0,173,0,0,0,0,0,0,0,0,0,0.666667,0,0,0,173,174.333333,172,255,0.333333,173,Flask
171,0,0,171,3,147,54,0,128,0,0,255,255,171,3,133,51,0,117,0,0,255,255,172,1,62.333333,35,0,59.333333,0,0,255,255,0,173,0,11.666667,12.666667,8,12,0.666667,0,255,147,0,0,173,0,2.666667,2,0,2.666667,0,0,86.333333,9,0,0,0,173.333333,0,0,0,0,0,0,0,0,0,0,0,0,0,173,173.333333,172.333333,255,0.333333,173,Flask
175,0,0,175,21,82,0,0,0,0,0,255,255,175,19,73,0,0,3,0,0,255,255,173,8,28.666667,0,0,11.333333,0,0,255,255,1,173,2,6,7,6.666667,6,0.666667,0,255,31.666667,2,0,173,0.333333,2.666667,2,0,2.666667,0,0,86,9.666667,1.666667,0,0,173.333333,0,0,0,0,0,0,0,0,0,1.666667,0,0,0,173.333333,174.333333,173,255,0.333333,173.333333,Flask
178,0,0,178,9,115.666667,0,255,0,0,1,255,255,177,7,104.666667,0,255,0,0,1,255,255,174,4,46.333333,0,255,0,0,1,255,255,3,173,2,7.333333,0,0,2.333333,0,1,171.666667,89.666667,4,1,173,0.333333,2.666667,1,0,2,0,0,73,10.333333,4,1,0,173.333333,0,0,0,0,0,0,0,0,0,4,1,0,0,173.333333,174.333333,172.333333,255,0.333333,173,Flask
170,0,0,170,8,21,3.333333,0,19.666667,0,0,255,255,171,7,18,0,0,14,0,1,255,255,173,4,26.333333,0,0,2,0,1,255,255,0,173,0,11,0,0,4.333333,0,1,255,225.666667,0,0,173,0.333333,2.333333,1,0,2,0,0,54,10.333333,0,0,0,173.333333,0,0,0,0,0,0,1.333333,0,0,0,0,0,0,173,173.333333,173,255,0.333333,173,Flask
176,0,0,176,6,15.333333,0,0,4.333333,0,1,255,255,175,5,13.666667,0,0,6.333333,0,1,255,255,173,3.666667,12,6,0,14,0,1,255,255,2,173,1,7,3.333333,1,6,0,0.666667,86.333333,74,2,0,173.333333,0.333333,1.666667,0.666667,0,1.666667,0,0,31,9.666667,2,0,0,173.333333,0,0,0,0,0,0,1,0,0,2,0,0,0,173.333333,173.333333,173,255,0.333333,173,Flask
173,0,0,173,11,43,39.333333,0,50,0,1,255,255,173,10,40.333333,40,0,46.666667,0,1,255,255,172,3,28.666667,36,156.333333,28.333333,7.333333,0,255,255,0,173,1,11,13,6.666667,12.666667,1.333333,0,255,101.666667,0,0,173.333333,1,1.333333,0.333333,0,1.666667,0,0,7.333333,8.333333,0,0,0,173.333333,0,0,0,0,0,0,1,0,0,0,0,0,0,173,173.666667,173,255,0.333333,173.333333,Flask
171,0,0,171,12,68,92,255,61.333333,30.666667,0,255,255,171,10,61.666667,83,255,56.666667,26.333333,0,255,255,172,4.333333,38,41,20.666667,41.333333,0.666667,0,255,255,0,173,1.333333,14.333333,12,0,16.666667,0,0,255,171.666667,0,0,173.333333,1.333333,1.333333,0.666667,0,1.333333,0,0,1.666667,6,0,0,0,173.333333,0,0,0,0,0,0,0.333333,0,0,0,0,0,0,173.333333,174.333333,172.333333,255,0.333333,173,Flask
170,0,0,170,12.333333,76.666667,39.333333,0,88.666667,0,0,255,255,171,10.666667,70.333333,32,0,79.666667,0,0,255,255,173,7,39.666667,11.666667,0,38.666667,0,0,255,255,0,173.333333,3.333333,11.333333,0.666667,0,11,0,0,140.333333,160.333333,0,0,173.333333,1.333333,1.333333,0.666667,0,0.666667,0,0,14.333333,3.333333,0,0,0,173.333333,0,0,0,0,0,0,0.333333,0,0,0,0,0,0,173.333333,174.666667,172.333333,255,0.333333,173,Flask
174,0,0,174,18.333333,97,0,170,36.666667,0,0,255,255,174,16.333333,89.333333,0,170,33.333333,0,0,255,255,174.333333,9,52.666667,0,170,15.333333,0,0,255,255,0,173.666667,4.666667,12.333333,0,4,2,0,0,255,99.666667,0.666667,0.666667,173.333333,1.333333,2.333333,1.333333,1,1.333333,0,0,12.666667,3,0.666667,1,0.333333,173.333333,0,0,0,0,0,0,0.333333,0,0,0.666667,1,0.333333,0,173.333333,174.333333,172.333333,255,0.333333,173.333333,Flask
177,0,0,177,20.333333,130,0,170,32.333333,0,1,255,255,176.333333,19,117,0,170,29.333333,0,1,255,255,174.666667,11,54,0,170,13.666667,0,1,255,255,2.333333,173.666667,4.666667,12.333333,0,0,0.666667,0,0.666667,255,111,3.333333,1,173.333333,1.333333,2.333333,1.333333,1.333333,1.333333,0,0.333333,14.666667,4.333333,3.666667,1.333333,0.333333,173.333333,0,0,0,0,0,0,0.333333,0,0,3,1.333333,0.333333,0,173.333333,174.333333,172.333333,255,0.333333,173.333333,Flask
170,0,0,170,17.333333,107,100,0,118.333333,0,0.333333,255,255,170,16.333333,96.333333,87.666667,0,107,0,0.333333,255,255,172.333333,8.666667,46,32,0,51,0,0.333333,255,255,0,173.333333,4.333333,11,2,0,8.333333,0,0.333333,255,165,0,0,173.333333,1.333333,2.333333,0.666667,0.333333,1.333333,0,0.333333,39.666667,6,0,0,0,173.333333,0,0,0,0,0,0,0.333333,0,0,0,0,0.333333,0,173.333333,174.333333,172.333333,255,0.333333,173,Flask
172,0,0,172,12.666667,99.666667,104.666667,85,102.333333,7,0,255,255,172,10.666667,92.666667,97,85,95.666667,6,0,255,255,172.333333,4,51.666667,52.666667,85,55,1,0.333333,255,255,0,173.333333,3.666667,12,8,0,13.333333,0,0.333333,255,149,0,0,173.333333,1.333333,1.666667,0,0,1,0,0.333333,38,8,0,0,0,173.333333,0,0,0,0,0,0,0.333333,0,0,0,0,0,0,173.333333,174.333333,172,255,1,173.333333,Flask
173,0,0,173,9,54,0,255,0,0,0,255,255,173,9,45,0,255,0,0,0.333333,255,255,173.333333,4.666667,16.333333,6.666667,39.333333,8.333333,0,0.333333,255,147,0,173.333333,2.666667,8,5.666667,0,9.333333,0,0.333333,86.333333,90.333333,0,0,173.333333,1,1.666667,0,0,0.666667,0,1,10,9.666667,0,0,0,173.333333,0,0,0,0,0,0,0.333333,0,0,0,0,0,0,173.333333,174.333333,172.333333,255,0.333333,173.333333,Flask
176,0,0,176,6,44.666667,0,255,0,0,1.333333,255,255,176,5,40.333333,0,246.333333,0,0,2,255,255,174,1,21.333333,0,39.333333,1.666667,0,1,255,255,2,173.333333,2,9.666667,2.666667,0,5.666667,0,1,255,149.666667,2,0,173.333333,1,1.666667,0,0,1,0,1,3.666667,9.333333,2,0.666667,0,173.333333,0,0,0,0,0,0,0.333333,0,0,2,0.666667,0,0,173.333333,174.333333,173,255,0.333333,173.333333,Flask
170,0,0,170,3,44,56,255,45,11,0,255,255,171,3,36,45,255,38,7,1,255,255,173,0,10,0,0,8.666667,0,1,187.333333,255,0,174,0.333333,11,0.333333,0,4.333333,0,1,214.333333,231,0,0,173.333333,0.333333,2,0.333333,0,1,0,1,13,7.333333,0,0,0,173.333333,0,0,0,0,0,0,0.333333,0,0,0,0,0,0,173.333333,174.333333,173,255,0.333333,173.333333,Flask
174,0,0,174,10,17,0,0,1,0,0,255,255,174,9,16.666667,0,0,0,0,0,255,255,174,1,16.666667,0,32.666667,0,0,0,255,203.666667,0,173.333333,1,8,0.666667,0,3.333333,0,1,255,110.333333,0,0,173.333333,0,1.333333,0.666667,0,0.666667,0,1,11.333333,4.666667,0.666667,0,0,173.333333,0,0,0,0,0,0,0.333333,0,0,0.666667,0.666667,0,0,173.333333,174.333333,173,255,0.333333,173.333333,Flask
175,0,0,175,6,92.333333,0,255,0,0,0,255,255,175,6,79.666667,0,255,0,0,0,255,255,174,4.333333,22.333333,0,0,2.666667,0,0,255,255,1,173,1.333333,3.666667,5,4.333333,3.666667,1,0,101,13.666667,1.666667,0.666667,173.333333,0,1.333333,0.666667,0,0.666667,0,1,4.333333,2.333333,1.666667,0.666667,0,173.333333,0,0,0,0,0,0,1,0,0,1.666667,0.666667,0,0,173.333333,173.666667,173,255,0.333333,173.333333,Flask
173,0,0,173,18.333333,76.333333,74,170,75.666667,5.333333,0,255,255,173,16.666667,70.666667,68.666667,170,70.666667,4.666667,0,255,255,172.333333,5.666667,39.666667,39.666667,106.666667,40,2.666667,0,255,255,0,173.333333,1,12.666667,13,12.666667,12.666667,1.333333,0,255,155.666667,0,0,173.333333,0,1,0.333333,0,1,0,0.333333,0.666667,1.333333,0,0,0,173.333333,0,0,0,0,0,0,1,0,0,0,0,0,0,173.333333,174.333333,172.333333,255,0,173.333333,Flask
169.333333,0,5,172,15,104.333333,118,170,93,35.333333,0,255,255,170,13.666667,94,106.333333,170,83.333333,32,0,255,255,172.333333,6.666667,45.333333,50.666667,170,40,15.333333,0,255,255,0,173.333333,1.666667,12.666667,10,11.333333,11.666667,0.666667,0,183.666667,182.333333,0,0,173.333333,0,0.666667,0,0,0.666667,0,0.333333,0,2,0,0,0,173.333333,0,0,0,0,0,0,1,0,0,0,0,0,0,173.333333,173.666667,173.333333,255,0,173.333333,Flask
177.666667,0,7,181,15.666667,97.666667,2.666667,85,43.333333,0,0,255,255,176.666667,14.333333,86.666667,6.666667,85,40,0,0,255,255,174,8,36,18,85,21.333333,0,0,255,255,2.666667,173.333333,3.333333,8.333333,3.333333,20.666667,4,0,0,255,65.333333,3.333333,0.333333,173.333333,0,1,0,0,0.666667,0,0.333333,0,2,3.333333,0.666667,0,173.333333,0,0,0,0,0,0,1,0,0,3.333333,0.666667,0.333333,0,173.333333,174.333333,173,255,0,173.333333,Flask
175.333333,0,9,180,13.666667,89.666667,60,255,48.666667,11.333333,0,255,255,175,11.666667,81.666667,52.666667,255,44.666667,8,0,255,255,174,6,41.666667,14,85,19.333333,0,0,255,222.666667,1,174.333333,2.666667,12,0,88.333333,0,0,0,255,20.333333,1.333333,0.666667,173.333333,0,1,0,0,0.666667,0,0.333333,3,2.333333,1.666667,0.666667,0.333333,173.333333,0,0,0,0,0,0,1.666667,0,0,1.666667,1,0.333333,0,173.333333,174.333333,173.333333,255,0,173.333333,Flask
173.333333,0,10,178,13.666667,79.666667,42.666667,85,46,0,0.666667,255,255,174,12.333333,72.666667,34.666667,85,40.666667,0,0.666667,255,255,174.666667,6.666667,39.333333,0,85,12.666667,0,1,255,206.333333,0.666667,174.333333,2,14.333333,0,96,0,0,1,255,46.333333,1,0.333333,173.333333,0,1.333333,0,0.333333,0,0,0.333333,10,2.333333,1.333333,0.666667,0.333333,173.333333,0,0,0,0,0,0,1.666667,0,0,1.333333,0.666667,1,0,173.333333,174.333333,173,255,0.333333,174,Flask
176,0,0,176,11,75.666667,0,85,17.333333,0,1,255,255,176,10.333333,67.333333,0,85,14.666667,0,1,255,255,174.333333,6,28.333333,0,53.666667,2,0,0.666667,255,255,1,174,1.666667,10,0,7.666667,0.666667,0,0.666667,255,126,1.666667,0.333333,173.333333,0,2,0,1,0,0,1,14.666667,2,2,1,0,173.333333,0,0,0,0,0,0,1.666667,0,0,2,1,1,0,173.333333,174.333333,173,255,0.333333,173.333333,Flask
172,0,0,172,10,92.666667,63.333333,0,89,0,0,255,255,172,9,83.666667,55,0,80,0,0,255,255,174,4.333333,39.666667,12,0,33.666667,0,0,255,255,0,174,0.666667,9,0,0,5.666667,0,0,255,179.666667,0,0,174,0.333333,2,0,1.333333,0,0,1,8.333333,1,0,0,0,173.333333,0,0,0,0,0,0,1.333333,0,0,0,0,0.666667,0,173.333333,174,173,255,0,173.333333,Flask
176,0,0,176,15,34,0,0,14,0,0,255,255,176,13,32.333333,0,0,13.666667,0,0,255,255,174,4,24.333333,0,0,11.666667,0,0,255,255,1,174,0.333333,7,0.333333,0,3.666667,0,0,245.333333,102.333333,2,0,174,0.333333,2,0,2,0,0,0.333333,1.666667,0.333333,2,0.666667,0,173.333333,0,0,0,0,0,0,1.333333,0,0,2,0.666667,0.666667,0,173.333333,174,173,255,0,173.333333,Flask
175,0,0,175,9,82,0,255,0,0,0,255,255,175,7,73,0,255,0,0,0,255,255,174,2,31,0,255,0,0,0,255,154.666667,1,174,1,4.666667,0,8,0,0,0,184.333333,7.666667,1,1,174,0.333333,2.333333,0,2,0,0,0,4.666667,0.666667,1,1,0,173.333333,0,0,0,0,0,0,0.666667,0,0,1.666667,1,0.666667,0,173.333333,174.333333,173,255,1,173.333333,Flask
171,0,0,171,9,44,40,0,45,0,0,255,255,172,8,36,30,0,37,0,0,255,255,174,4,11,0,0,1,0,0,255,166,0,174,1,4.666667,0,5.666667,0,0,0,255,16.333333,0,0,173.333333,1,1.666667,0,1.333333,0,0,0,16.333333,1.666667,0,0,0,173.333333,0,0,0,0,0,0,0,0,0,0,0,0.666667,0,173.333333,174.333333,173,255,0,173,Flask
175.333333,0,1,176,19.333333,47.333333,0,85,3.333333,0,0.333333,255,255,175.333333,17.333333,47,0,85,2,0,0.333333,255,255,175,6.333333,40.333333,0,255,0,0,0.333333,255,255,0.333333,174.333333,1.666667,18.666667,0,102.333333,0,0,0,255,135.666667,1,1,173.333333,1,2.666667,0,0,0,0,0.666667,98,8.333333,2,1,1,173.333333,0,0,0,0,0,0,1,0,0,2,1.333333,1,0,173.333333,174.333333,173.333333,255,0.333333,173.333333,Flask
176,0,4,178,15.333333,153,0,133,0,0,0.333333,255,255,176,14,137.333333,0,165,0,0,0.333333,255,255,175.333333,8.333333,60.666667,0,205.666667,0,0,0.333333,255,255,0.666667,174.333333,3.666667,16.333333,0,27.333333,0.666667,0,0,255,164.333333,1.666667,1,173.333333,1,2.666667,0,1.333333,0,0,0.666667,94.333333,8,2.666667,2,0.333333,173.333333,0,0,0,0,0,0,1,0,0,2.666667,2,1,0,173.333333,174.333333,172.333333,255,0.333333,173.333333,Flask
171.333333,0,1,172,27,99.666667,87.333333,170,100.666667,6,0,255,255,171.666667,24.666667,91,76,170,91.333333,4,0,255,255,173,12.333333,47.333333,22.333333,0,43,0,0,255,255,0,173.666667,4,12.666667,2,0,6,0,0,255,105.666667,0,0,173.333333,1,2.333333,0,3,0.666667,0,0.666667,85,6.666667,0,0,0.333333,173.333333,0,0,0,0,0,0,1,0,0,0,0.333333,0.333333,0.333333,173.333333,174.333333,172.333333,255,0.333333,173.333333,Flask
171.333333,0,5,174,18.333333,152.333333,144.666667,170,141.333333,34,0,255,255,171.333333,16.333333,140.666667,129.333333,170,129.333333,31.333333,0,255,255,172.333333,9,79,55.333333,170,65.666667,14,0,255,255,0,173,4,22.333333,12.666667,35.333333,11,2.666667,0,255,171.666667,0,0,173.333333,1,2.666667,1.333333,4.666667,1.333333,0,0.666667,90.333333,5,0,0.333333,0.333333,173.333333,0,0,0,0,0,0,1,0,0,0,0.666667,0.666667,0.333333,173.333333,174,172.333333,255,0.333333,173.666667,Flask
173.333333,0,10,178,24,120.333333,16,85,49.333333,0,1,255,255,173.333333,22,111.333333,18,85,46.666667,0,1,255,255,174,11.333333,69,24,85,30,0,1,255,255,0,173.333333,3,25.666667,12.666667,117,10.666667,2,0.666667,255,198.333333,0.666667,0.666667,173.333333,1,3.333333,2,6,1.333333,0,0.666667,104.333333,5,1.333333,1.333333,0.666667,173.333333,0,0,0,0,0,0,0.666667,0,0,1.666667,1.666667,0.666667,0.333333,173.666667,174.666667,172.666667,255,1,173.333333,Flask
175.333333,0,18,184,22.666667,132.333333,17.333333,85,44,0,0.666667,255,255,175,21.333333,129.666667,15.333333,85,40.666667,0,0.666667,255,255,174.666667,11.666667,88.666667,8,85,24.666667,0,0.666667,255,255,1,173.333333,3,25.333333,8.666667,89,8.666667,0,0.666667,255,102.333333,2.333333,1.333333,173.333333,1,4,2,5.666667,2,0.666667,0.666667,111.666667,4.333333,3,2,0.666667,173.333333,0,0,0,0,0,0,0.666667,0,0,3.333333,2,0.666667,0.333333,173.333333,174.666667,172.333333,255,0.333333,173.666667,Flask
174,0,12,180,23.333333,122,28,0,51,0,0,255,255,174,21.333333,114,27.333333,0,48.333333,0,0,255,255,173.666667,12.666667,71,20.666667,85,32.666667,0,0,255,255,0.666667,173,3.666667,20.666667,9.333333,85,9.333333,0,0,255,230.333333,1.333333,0.666667,173.333333,1,3.666667,2,3.333333,1.333333,0.666667,0,103,6,2,1,0.333333,173.333333,0,0,0,0,0,0,0.666667,0,0,2,1.333333,0.666667,0,173.333333,174.666667,172.333333,255,1,173.333333,Flask
172,0,0,172,17,111,89.333333,0,121.666667,0,0,255,255,172,15.666667,106.666667,87.666667,0,116.666667,0,0,255,255,171.666667,9.333333,73.666667,67,27.333333,81,0.666667,0,255,255,0,172.666667,3.333333,19.333333,14.666667,36,18.666667,2,0,255,219,0,0,173.333333,1,3,2,1.333333,1.666667,0.666667,0,92.333333,9.333333,0,0,0,173.333333,0,0,0,0,0,0,0.666667,0,0,0,0,0,0,173,174,172,255,0.333333,172.333333,Flask
169,0,0,169,4,135,180.666667,255,122.666667,58,0,255,255,169,4.333333,128,171,255,117.333333,53.333333,0,255,255,171,4.666667,85,112,255,80,32,0,255,255,0,172.333333,2,24,28,90.666667,22.333333,6,0,255,109.666667,0,0,173.333333,1,3,1.333333,0.666667,1.333333,0.666667,0,69.333333,13.333333,0,0,0,173.333333,0,0,0,0,0,0,0,0,0,0,0,0,0,173,174,172,255,0.333333,173,Flask
170,0,0,170,7,147,180,255,144,36,1,255,255,170,7,134.666667,166.666667,255,131.333333,35.333333,1,255,255,171,6.333333,77,100.666667,255,74.333333,25.666667,1,255,255,0,172.333333,2.666667,19,22.333333,53.666667,19,3.333333,0.666667,255,138.333333,0,0,173.333333,1,2.333333,0.666667,0,1.666667,0,0,26.333333,14.333333,0,0,0,173.333333,0,0,0,0,0,0,0,0,0,0,0,0,0,173.333333,174,172,255,0.333333,173,Flask
170,0,0,170,17.333333,118.333333,142.666667,255,130.666667,12,1,255,255,170,16.333333,107,126.666667,255,119.666667,6.666667,1,255,255,172.333333,11,51,47.333333,0,60.333333,0,1,255,255,0,173.333333,3.666667,10,1.666667,0,9.666667,0,0.666667,255,217.666667,0,0,173.333333,1,2,0,0,0.666667,0,0,20.333333,12,0,0,0,173.333333,0,0,0,0,0,0,0,0,0,0,0,0,0,173.333333,174.666667,173,255,0.333333,173.333333,Flask
176,0,0,176,28,95.333333,0,255,0,0,1,255,255,176,25.333333,87.666667,0,255,0,0,1,255,255,174.666667,13,49.666667,0,248.333333,0,0,1,255,255,0.666667,173.333333,3.666667,16,0,97,0,0,1,255,120.333333,2,1,173.333333,1,2,0,0,0.333333,0,0,24.333333,7.333333,2.666667,1.333333,0.333333,173.333333,0,0,0,0,0,0,0,0,0,3,1.333333,0.333333,0,173.333333,174.333333,173.333333,255,0.333333,173.333333,Flask
179.333333,0,9,184,12.666667,166.333333,0,255,0,0,0,255,255,179,11.666667,159,0,255,0,0,0,255,255,176,5.333333,88,0,255,0,0,0,255,255,3,173.666667,2.333333,21,0,139.666667,0,0,0,255,21.666667,4.666667,1.666667,173.333333,1,1.666667,0,0,0.333333,0,0,20.333333,4,5.666667,2.666667,0.333333,173.333333,0,0,0,0,0,0,0,0,0,5.666667,3,0.333333,0,173.333333,174.333333,172.333333,255,0.333333,173.333333,Flask
174.666667,0,7,178,13,126.666667,0,0,27.666667,0,0,255,255,174.666667,12.333333,117.666667,0,0,22.333333,0,0,255,255,174.666667,7.666667,67.333333,0,85,4,0,0,255,255,0.333333,173.666667,2.666667,15.333333,0,85,0,0,0,255,155.666667,1,0.666667,173.333333,1,1.333333,0,0.666667,0,0,0,10.333333,1.666667,1.333333,1.666667,0.333333,173.333333,0,0,0,0,0,0,0,0,0,1.333333,1.666667,0.333333,0,173.333333,174.333333,173,255,0.333333,173.333333,Flask
175,0,0,175,6.666667,100,0,0,38.666667,0,0,255,255,175,6.666667,93.333333,0,0,37.666667,0,0,255,255,174.333333,5.333333,53.333333,0,0,30.666667,0,0,255,255,0.666667,173.333333,2,13,2,0,8.666667,0,0,255,219.666667,1.666667,0,173.333333,1,2,0,1,0,0,0,6,1.333333,1.666667,0.333333,0,173.333333,0,0,0,0,0,0,0,0,0,1.666667,1,0.333333,0,173.333333,174.333333,172.333333,255,0.333333,173.333333,Flask
174,0,0,174,5,83.666667,0,0,46.666667,0,0,255,255,174,4.666667,75.666667,0,0,46.333333,0,0,255,255,173.333333,2,39,15,0,35.666667,0,0,255,255,0.666667,173.333333,1.333333,8.333333,5.666667,0,8,0,0,255,109,0.666667,0,173.333333,1,2,0,1.666667,0,0,0,13.666667,1.333333,0.666667,0,0,173.333333,0,0,0,0,0,0,0,0,0,0.666667,0,0,0,173.333333,173.333333,172,255,0.333333,173.333333,Flask
175,0,0,175,0.333333,11.666667,10.666667,0,12.333333,0,0,255,138.333333,175,1,11,12.333333,12.333333,12.333333,0.666667,0.333333,255,127,173,1.666667,18.333333,13.666667,26.333333,17.666667,1.333333,0.333333,255,244.333333,1,173.333333,2,6.666667,2.333333,0.333333,4.333333,0,0,255,81.333333,1,0,173.333333,1,2.333333,0,1.666667,0,0,0.333333,23.333333,2,1,0,0,173.333333,0,0,0,0,0,0,0,0,0,1.666667,0,0,0,173.333333,174.333333,172,255,1,173,Flask
170,0,0,170,7,90,15.333333,0,75.666667,0,0,255,255,171,6,83.666667,13,0,69.333333,0,0,255,255,173,1.666667,46.666667,8.333333,0,38,0,0,255,255,0,173.333333,1.333333,12,1.333333,0,5.333333,0,0.333333,255,223,0,0,173.333333,1,2,0,1,0,0,0.333333,15.666667,2.333333,0,0,0,173.333333,0,0,0,0,0,0,0,0,0,0,0,0,0,173,174,172.333333,255,0.333333,173.333333,Flask
174,0,0,174,11,68.666667,88,255,67,21,1,255,255,174,9.666667,62.666667,79.666667,255,62.666667,17.333333,1,255,255,173,3.333333,34,34,15,35.666667,0.333333,1,255,255,1,173.333333,2.333333,10.333333,1.333333,0,5,0,1.666667,255,171,0,0,173.333333,1,1.333333,0,0,0,0,0.333333,6,1.666667,0.666667,0,0,173.333333,0,0,0,0,0,0,0,0,0,0.666667,0,0,0,173.333333,174.333333,172.333333,255,0.333333,173,Flask
172,0,0,172,7.333333,78.666667,53.333333,0,90.666667,0,1,255,255,172,6.666667,73.333333,50.666667,0,84.333333,0,1,255,255,173,3,39.333333,25,0,44.333333,0,1,255,255,0,173.333333,3.666667,6.333333,0.333333,0,5,0,1,171,101.666667,0,0,173.333333,1,0.666667,0,0,0,0,0.333333,5.666667,1.333333,0,0,0,173.333333,0,0,0,0,0,0,0,0,0,0,0,0,0,173.333333,174.333333,172,255,0.333333,173.333333,Flask
175,0,0,175,17.333333,138.333333,22.666667,0,92.333333,0,1.666667,255,255,175,15.666667,123.666667,20.666667,0,84.666667,0,1.666667,255,255,173.333333,9.666667,49.666667,10.666667,0,40.333333,0,1,255,255,1.666667,173.333333,4.333333,8.333333,4,0,7,0,0.333333,255,124.333333,1.666667,0,173.333333,1,1.666667,1.333333,0,1.333333,0,0.333333,7.666667,2.666667,1.666667,0,0,173.333333,0,0,0,0,0,0,0,0,0,1.666667,0,0,0,173.333333,173.333333,172.333333,255,0.333333,173.333333,Flask
167,0,0,167,22.666667,156,179.333333,170,145,41.333333,0,255,255,168,21,142,161,170,131.666667,37.333333,0,255,255,171.333333,11.666667,66.333333,70,170,61,17.333333,0,255,220.333333,0,172.666667,3.666667,11.666667,9.666667,16.666667,11,1.333333,0,255,148.333333,0,0,173,1,2.333333,2,0.666667,1.333333,0,0,23.333333,3.333333,0,0,0,173,0,0,0,0,0,0,0,0,0,0,0,0,0,173,173.333333,172.333333,255,0.333333,172.333333,Flask
171,0,0,171,15,162.333333,207.666667,255,141.333333,80,0,255,223.666667,171,13.333333,150,197.666667,255,130.333333,73,0.666667,255,192.333333,171,6.666667,78,104,255,69.333333,35.333333,0,255,107.666667,0,172.333333,2.666667,12.666667,13.666667,34,12.666667,3.333333,0,255,106.333333,0,0,173,1,2.333333,2,1.333333,2,0.666667,0,24.666667,2.333333,0,0,0,173,0,0,0,0,0,0,0,0,0,0,0,0,0,173,173.333333,172.333333,255,0,173,Flask
170,0,0,170,14,84,71.333333,85,82,5.333333,1.333333,255,255,170,13,79,70,85,77.333333,6,1.333333,255,255,172,7,47.333333,51,85,47.666667,5.333333,0.666667,255,255,0,172.333333,2.666667,10,10.666667,6,10.666667,0.666667,0,255,104.333333,0,0,173,1,1.666667,2.333333,2,1.666667,0.666667,0,7.666667,1.333333,0,0,0,173,0,0,0,0,0,0,0,0,0,0,0,0,0,173,173.333333,172.333333,255,0,173,Flask
174,0,0,174,4.333333,109,7.333333,0,80.333333,0,0,85,255,174,4.333333,100.333333,7,0,74,0,0,255,255,173,3.666667,53,5.333333,0,36,0,0,255,255,1,172.333333,1.666667,10.666667,6.333333,0,9.666667,0,0,255,182,1,0,173,1,1.666667,2.333333,1.333333,2,0.666667,0,4.666667,1.666667,0.666667,0,0,173,0,0,0,0,0,0,0,0,0,0.666667,0,0,0,173,174.333333,172.333333,255,0.333333,173,Flask
169,0,0,169,11.333333,113.333333,62,0,105.333333,0,0,255,255,170,10.333333,102,53,0,94,0,0,255,255,172,5.333333,43,19.333333,0,38.666667,0,0,255,255,0,172.333333,1.666667,9,9.666667,20.666667,9.333333,1.666667,0,255,67.666667,0,0,173,1,2,2,0.666667,2,0,0,11.666667,2.333333,0,0,0,173,0,0,0,0,0,0,0,0,0,0,0,0,0,173,173.333333,172.333333,255,0.333333,173,Flask
171,0,0,171,5.333333,127.333333,180,255,94,86,1.333333,255,98.333333,171,5.333333,117.333333,165.666667,255,85.666667,80.333333,1,255,51,171,3.333333,60,84.666667,255,48.333333,36,0,255,159.666667,0,172.333333,1.333333,11.666667,16.333333,67.333333,9,7.333333,0,255,2.333333,0,0,173,1,2,2,0,2,0,0,14,4.333333,0,0,0,173,0,0,0,0,0,0,0,0,0,0,0,0,0,173,173.333333,172,255,0,173,Flask
169,0,0,169,13,113,148.666667,255,108,40.666667,0.333333,255,255,169,13,103.666667,137,255,98.666667,37.666667,0.333333,255,255,172,8.333333,51.666667,68.333333,255,48,20.333333,0.333333,255,255,0,173,2.333333,7.333333,10.333333,25.666667,6.333333,4,1,172.333333,7.666667,0,0,173,1,2,1.333333,0,2,0,0,11.666667,5,0,0,0,173,0,0,0,0,0,0,0,0,0,0,0,0,0,173,173.333333,172.333333,255,0,173,Flask
175,0,0,175,21,78,0,0,10.666667,0,0.666667,255,255,175,19,73,0,0,11,0,0.666667,255,255,174,9.666667,41,0,0,7,0,2,255,255,1,173,2.333333,9,0,0,4,0,1.333333,255,145.333333,2,0.666667,173,0.333333,2,1.333333,0,2,0,0,10.666667,5.333333,2,0.666667,0,173,0,0,0,0,0,0,0,0,0,1.666667,0.666667,0,0,173,174,172.333333,255,0.333333,173.333333,Flask
174,0,0,174,8,133.333333,0,32,10.666667,0,0,255,255,174,7,123,0,85.333333,9.666667,0,0,255,255,174,3.666667,68,0,156,4.666667,0,0,255,255,0,173,1.666667,12.666667,0,0,3,0,0,255,201.666667,1,1,173,0.333333,2,1.333333,0,2,0,0,11.666667,5.333333,1,1,0,173,0,0,0,0,0,0,0,0,0,1,1,0,0,173,174,172.333333,255,0.333333,173.333333,Flask
173,0,0,173,20,39.333333,42.666667,0,44.666667,0,0,255,255,173,18,35.666667,37,0,40.333333,0,0,255,255,173,9.333333,17,11,0,19.666667,0,0,255,255,0,173,2.333333,5.333333,3,0,5.333333,0,0,219,72,0,0,173,0,1.333333,1.333333,0,1.666667,0,0,14,5.333333,0,0,0,173,0,0,0,0,0,0,0,0,0,0,0,0,0,173,173.333333,172.333333,255,0.333333,173,Flask
170,0,0,170,10,129.333333,161.333333,255,128.666667,32.666667,0,255,255,170,9,118.666667,147.666667,255,118,29.666667,0,255,255,171,4,62.333333,75.666667,255,63.666667,12,0,255,255,0,173,0.333333,13,16.666667,52,13,3.666667,0,255,87.666667,0,0,173,0,1.333333,1.333333,0,1.666667,0,0,19,6.333333,0,0,0,173,0,0,0,0,0,0,0,0,0,0,0,0,0,173,173.333333,172,255,0.333333,173,Flask
172,0,0,172,21,41,50,248,44,6,0,255,255,172,19,39.333333,50.333333,255,42.333333,7.333333,0,255,255,172,8.666667,33,44.666667,255,31.666667,13,0,255,255,0,173,1,11.666667,16,65,10,6,0,255,16,0,0,173,0,1.666667,0.666667,0,1.666667,0,0,24.333333,8.333333,0,0,0,173,0,0,0,0,0,0,0,0,0,0,0,0,0,173,174.333333,172,255,0.333333,173,Flask
172,0,0,172,12,68.333333,0,0,38.666667,0,1,255,255,172,11,62.333333,0,0,36.333333,0,1,255,255,173,6,31.666667,0.666667,0,23,0,1,255,255,0,173,2,9,4.666667,0,8,0,1,255,131,0,0,173,0,2.333333,0.666667,0,1.666667,0,0,30.666667,10.666667,0,0,0,173.333333,0,0,0,0,0,0,0,0,0,0,0,0,0,173,173.333333,172.333333,255,0.333333,173,Flask
174,0,0,174,1.333333,66.666667,18,0,65,0,1,255,255,174,1.333333,63.333333,14.333333,0,60,0,1,255,255,173,1,43,0,0,31.333333,0,1,255,255,0.666667,173,0.333333,13.333333,0,0,7,0,1,255,255,0.666667,0,173,0.333333,2.333333,0.666667,0,2,0,0,38.666667,12.666667,0.666667,0,0,173.333333,0,0,0,0,0,0,0,0,0,0.666667,0,0,0,173,173.666667,172.333333,255,0.333333,173.333333,Flask
171,0,0,171,6.333333,63,41.333333,0,60,0,2,255,255,171,6.333333,56.333333,35,0,53.333333,0,1.333333,255,255,173,3.666667,25.666667,8.666667,0,22.666667,0,1,255,255,0,173,1,9.333333,0.333333,0,5.333333,0,1.333333,255,170.333333,0,0,173,0.333333,1.666667,0.666667,0,2,0,0,44.333333,13.666667,0,0,0,173.333333,0,0,0,0,0,0,1,0,0,0,0,0,0,173,173.666667,173,255,0.333333,173,Flask
170,0,0,170,3.333333,54.666667,68,255,52.666667,15.333333,0,255,255,170,3.333333,48.333333,58.666667,255,47,11.666667,0,255,255,172,3.333333,19.333333,20,0,21,0,0,255,255,0,173,1.666667,8.333333,5.333333,0,9.666667,0,0,209.666667,135,0,0,173,1,1.666667,0.666667,0,2,0,0,42,13,0,0,0,173.333333,0,0,0,0,0,0,1,0,0,0,0,0,0,173,174.333333,173,255,0.333333,173,Flask
174,0,0,174,14,65.666667,0,170,3.333333,0,0,255,255,174,12,58,0,170,5.666667,0,0,255,255,173,2,30.333333,4.333333,0,23.666667,0,0,255,255,1,173,1.333333,14,9,0,16.666667,0,0,255,254.333333,1,0,173,1.333333,1.666667,1.333333,0,1.666667,0,0,26,10.666667,0.666667,0,0,173.333333,0,0,0,0,0,0,0.333333,0,0,0.666667,0,0,0,173.333333,174.333333,172,255,0.333333,173,Flask
179,0,0,179,10,103.666667,0,0,18.666667,0,0,255,255,178,9,91.666667,0,0,20.333333,0,0,255,255,173,3.666667,41.666667,4,0,28,0,0,255,255,4,173,3,13.666667,7.333333,0,16,0,0,255,234.333333,5,0.666667,173.333333,1.333333,2,1.666667,0.666667,2.333333,0,0,10.666667,6,4.666667,0.666667,0,173.333333,0,0,0,0,0,0,0.333333,0,0,4.666667,0,0,0,173,174,172.333333,255,0.333333,173,Flask
171,0,0,171,19,67.333333,27.333333,0,64.333333,0,0,255,255,171,17.333333,60.333333,23.666667,0,57,0,0,255,255,173,9.666667,29.333333,12.333333,0,26.333333,0,0,255,255,0,173,4,10,4.666667,0,10,0,0,161,114.333333,0,0,173.333333,1.333333,2,2.333333,0.666667,2,0.666667,0,11.333333,3.333333,0,0,0,173.333333,0,0,0,0,0,0,0.333333,0,0,0,0,0,0,173,173.333333,172.333333,255,0.333333,173,Flask
174,0,0,174,15,78,20,0,72.666667,0,1,255,255,174,13.333333,70.666667,19,0,66.333333,0,1,255,255,173,8.666667,37,13.666667,0,35.333333,0,1,255,255,1,173,4,10.333333,5,0,9.333333,0,0.333333,255,106.333333,0.666667,0,173.333333,1.333333,1.666667,2,0.666667,1.666667,0,0.333333,15,3.333333,0.666667,0,0,173.333333,0,0,0,0,0,0,0.333333,0,0,0.666667,0,0,0,173.333333,174.333333,172.333333,255,0.333333,173,Flask
171,0,0,171,7,59.333333,23.333333,0,65.666667,0,1,255,255,171,6,55,22,0,60.333333,0,1,255,255,172.333333,2.333333,32.666667,16,0,35.666667,0,1,255,255,0,173,3.666667,11.666667,9,0,13,0,0.333333,255,133.666667,0,0,173.333333,1.333333,2,1.666667,0.666667,2,0,0.333333,9.333333,5.666667,0,0,0,173.333333,0,0,0,0,0,0,0.333333,0,0,0,0,0,0,173.333333,173.666667,172.333333,255,0.333333,173,Flask
173,0,0,173,6.333333,57.666667,33.333333,0,60.333333,0,0,255,255,173,5.333333,51,30.333333,0,53.333333,0,0,255,255,173,2,25,20,78,25,2.333333,0.333333,255,255,0,173,3,12,11.666667,0,13.333333,0,0.333333,255,121,0,0,173.333333,1.333333,1.666667,1,0,1.666667,0,0.333333,12.666667,9.333333,0,0,0,173.333333,0,0,0,0,0,0,0.333333,0,0,0,0,0,0,173.333333,174.333333,172,255,1,173.333333,Flask
175,0,0,175,10.666667,46,0,5.333333,1,0,0,255,255,175,9.666667,39.666667,0,0,3,0,0,255,255,173,5.666667,15.333333,1.666667,0,9.333333,0,0,255,255,1,173,3,8,7,0,9,0,0.333333,147,95.666667,1.666667,0,173.333333,1,1.666667,0.666667,0,2,0,1,30,11.666667,1.666667,0,0,173.333333,0,0,0,0,0,0,0.333333,0,0,1.666667,0,0,0,173.333333,174.333333,173,255,0.333333,173.333333,Flask
174,0,0,174,4,52,0,0,22.333333,0,1,255,255,174,4,46.333333,0,0,19,0,1,255,255,174,3.666667,18.666667,0,0,7,0,1,255,255,0,173,2,8.333333,2.333333,0,5,0,1,255,135.666667,1,0,173.333333,1,1.666667,0.666667,0,1.333333,0,1,41,12.333333,0.666667,0.666667,0,173.333333,0,0,0,0,0,0,0.333333,0,0,0.666667,0.666667,0,0,173.333333,174.333333,173,255,0.333333,173.333333,Flask
173,0,0,173,8,24,4,0,26,0,1,255,255,173,6,22,0,0,22,0,1,180,255,174,2,20.666667,0,0,6.666667,0,1,255,255,0,174,1,12,0,0,3.333333,0,1,255,229.666667,0,0,173.333333,1,2.333333,0.666667,0,1,0,1,34.333333,9.666667,0,0,0,173.333333,0,0,0,0,0,0,0.333333,0,0,0,0.666667,0,0,173.333333,174,173,255,0,173.333333,Flask
176,0,0,176,3,66,0,0,23,0,0,255,255,176,2,59.666667,0,0,20,0,0,255,255,174,2,33.333333,0,0,8,0,0,255,255,2,174,1,10,0,0,3,0,1,255,166.666667,2,0.666667,173.333333,0,1.333333,0.666667,0,1,0,1,15.666667,5.666667,2,0.666667,0,173.333333,0,0,0,0,0,0,0.333333,0,0,2,0.666667,0,0,173.333333,174.333333,173,255,0.333333,173.333333,Flask
173,0,0,173,16,53.333333,3.333333,0,32.666667,0,0,255,255,173,14,48.333333,4.333333,0,31,0,0,255,255,173,6.666667,23.666667,11.333333,2.333333,20.333333,0,0,255,255,0,173.333333,1.666667,3.666667,3.333333,3.333333,3.333333,0.666667,0.666667,78.333333,12.333333,0,0,173.333333,0,1,0.666667,0,0.666667,0,1,3,1.666667,0,0,0,173.333333,0,0,0,0,0,0,1,0,0,0,0,0,0,173.333333,174.333333,173,255,0,173.333333,Flask
172,0,0,172,11,120,158,255,116.666667,41.333333,0.666667,255,255,172,9.333333,108.666667,145,255,105,40,0.666667,255,255,172,3.666667,53.666667,74,255,45.666667,28.333333,0,255,255,0,173.333333,1,11.333333,13.333333,30,11,3.333333,0,255,82,0,0,173.333333,0,0.333333,0.333333,0,0.333333,0,0.333333,0.333333,0.333333,0,0,0,173.333333,0,0,0,0,0,0,1,0,0,0,0,0,0,173.333333,174.333333,172.333333,255,0.333333,173.333333,Flask
170,0,0,170,16,84.333333,114,255,75.666667,38.333333,0.666667,255,255,170.333333,14,78,106,255,69.333333,36.666667,0.666667,255,255,172.333333,5.333333,45,61.333333,243,37.333333,23.666667,0.666667,255,91.666667,0,173.333333,0.666667,13,14,42,13,3.333333,0,255,133,0,0,173.333333,0,1,0.333333,0,1,0,0.666667,0,1.333333,0,0,0,173.333333,0,0,0,0,0,0,1,0,0,0,0,0,0,173.333333,174.333333,173,255,0.333333,173.333333,Flask
174,0,0,174,9,91,1.333333,0,67.333333,0,0,255,255,174,8.333333,81,4.666667,0,61.333333,0,0,255,255,173.333333,5.333333,34.333333,17.333333,0,31,0,0,255,255,0.666667,173.333333,2.333333,9.333333,8,12.666667,8,1.333333,0,255,124.333333,0.666667,0,173.333333,0,1,0,0,0.666667,0,0.666667,0,2.333333,0,0,0,173.333333,0,0,0,0,0,0,1.666667,0,0,0.666667,0,0,0,173.333333,174.333333,173,255,0.333333,173.333333,Flask
168,0,0,168,11.333333,52.333333,65.333333,170,49,17.333333,0,255,255,169,10.333333,47,55.333333,170,44.666667,13.333333,0,255,255,173.333333,4.333333,28,16,0,22.666667,0,0,255,255,0,173.333333,2.333333,8.666667,2,17.666667,4,0,0,255,80.666667,0,0,173.333333,0,1,0,0,0,0,0.333333,1.333333,2,0,0,0,173.333333,0,0,0,0,0,0,1.666667,0,0,0,0,0.333333,0,173.333333,174.333333,173,255,0,173.333333,Flask
176,0,0,176,14,40.333333,10.666667,0,32,0,0.333333,255,255,175.333333,12.666667,39,10,0,30,0,0.333333,255,255,174.333333,5,29,4,0,17.333333,0,0.333333,255,255,1.666667,174,2.333333,8.666667,0,11,2.666667,0,1,147.666667,98,1.666667,0,173.333333,0,1.333333,0,0,0,0,0.333333,6.666667,2,2,0.333333,0,173.333333,0,0,0,0,0,0,1.666667,0,0,2,0.333333,0.333333,0,174,174.666667,173,255,0.333333,174,Flask
174,0,0,174,9,68,0,0,21.666667,0,0.333333,255,255,174,8,59.666667,0,0,22,0,0.333333,255,255,174,4.333333,22.666667,0.333333,0,17,0,0.333333,255,255,0,174,1.666667,6.666667,0.666667,0,6,0,1,144.333333,157,0,0,174,0,2,0,1.333333,0,0,1,11.333333,2.666667,0.666667,0,0,173.333333,0,0,0,0,0,0,1,0,0,0.666667,0.666667,0,0,173.333333,174.333333,173,255,0,174,Flask
172,0,0,172,8,86,109.333333,255,81.666667,27.666667,0,255,255,172,7.333333,78.333333,99.666667,255,74.333333,25.333333,0,255,255,173,3.666667,36.666667,47,255,34.333333,12.666667,0,255,179,0,174,1.333333,6.666667,4,0,7.666667,0,1,255,145,0,0,174,0,2.666667,0,2,0,0,1,8.666667,1.666667,0,0,0,173.333333,0,0,0,0,0,0,1,0,0,0,0,0,0,173.333333,174,173,255,0,173.333333,Flask
171,0,0,171,14,51,70,255,48,22,1,255,255,171,12,46.333333,63.333333,255,44.333333,19,1,255,255,173,5,23,29,117,24,4.666667,1,255,255,0,174,0.666667,4.666667,1.666667,0,4.333333,0,1,85,56.333333,0,0,174,0.333333,2.666667,0,2.666667,0,0,0.333333,4,1,0,0,0,173.333333,0,0,0,0,0,0,1,0,0,0,0,0.666667,0,173.333333,174.333333,173,255,0.333333,173.333333,Flask
176,0,0,176,1,113,0,0,42,0,1,255,255,176,1,101,0,0,39,0,1,255,255,174,1,42,0,0,22,0,2,255,255,1,174,0.333333,5.333333,0,0,2,0,0.666667,178,46.666667,2,0,174,0.333333,2.333333,0,2.666667,0,0,0,10.333333,1,2,0.666667,0,173.333333,0,0,0,0,0,0,1,0,0,2,1,0.666667,0,173.333333,174.333333,173,255,0.333333,173.333333,Flask
173,0,0,173,14,55,72,255,54,18,0,255,255,173,12,50,64,255,49,15,0,255,255,173,5,24,20,0,24,0,0,255,255,0,174,1,4.666667,0,0,1.333333,0,0,220.333333,41.666667,0,0,173.333333,1,2.333333,0,2,0,0,0,20.333333,1.666667,0,0,0,173.333333,0,0,0,0,0,0,0.333333,0,0,0,0,0.666667,0,173,174,172.333333,255,0,173,Flask
175,0,0,175,8.333333,97,0,0,49,0,0,255,255,175,6.333333,87,0,0,42,0,0,255,255,175,2.666667,40.666667,0,4.666667,6.666667,0,0,255,255,0,174,2,15.666667,0,71.333333,1,0,0.666667,255,141.666667,1,0.666667,173.333333,0.333333,3,0,0,0,0,0.666667,77,9.333333,1.666667,1,0.666667,173.333333,0,0,0,0,0,0,1,0,0,1.666667,1,1,0,173.333333,174.333333,173,255,0.333333,173.333333,Flask
174,0,0,174,15.666667,69.333333,0,170,0.666667,0,0,255,255,174,13.666667,67.666667,0,255,0,0,0,255,255,175,4.333333,55,0,255,0,0,1.333333,255,255,0,174.333333,1.333333,21.666667,0,124,0,0,0.666667,255,224.333333,0,1,173.333333,0.333333,2.666667,0,0,0,0,0.666667,119.666667,11,0.666667,1.666667,1,173.333333,0,0,0,0,0,0,1,0,0,1,2,1,0,173.333333,174.333333,172.333333,255,1,174,Flask
180.333333,0,1,181,9.333333,176.666667,0,255,0,0,0,255,255,179.333333,9,160,0,255,0,0,0,255,255,175.666667,7.333333,74.333333,0,255,0,0,0,255,255,4,174.333333,3.333333,18.666667,0,43.333333,1,0,0.666667,255,149,5,2,173.333333,1,3,0,1.333333,0.666667,0,0.666667,97.666667,11,6,2,0.333333,173.333333,0,0,0,0,0,0,1,0,0,6.333333,2.333333,1,0.333333,173.333333,174.666667,173,255,0.333333,173.333333,Flask
173.666667,0,7,177,26,125.666667,16,0,80,0,0,255,255,173.666667,23.333333,115,16,0,74,0,0,255,255,174,11.666667,61,12.666667,0,41,0,0,255,255,0.333333,173.666667,4.333333,16.333333,4,0,8.666667,0,0,255,123.666667,0.666667,0.333333,173.333333,1,2.333333,0,3,0.666667,0,0.666667,85,9.333333,1,0.333333,0.333333,173.333333,0,0,0,0,0,0,1,0,0,1,0.666667,0.333333,0.333333,173.333333,174,172.333333,255,0.333333,173.333333,Flask
173,0,12,179,13.666667,194.333333,104,0,171.333333,0,0,255,255,173,12,187,97.333333,0,158.666667,0,0,255,255,173,7,116,59.333333,40.666667,87.333333,0.666667,0,255,255,0.666667,173.333333,3,28.333333,14.666667,8.666667,15.333333,0.666667,0,255,255,1,0.333333,173.333333,0.666667,3.333333,1.333333,5,1.333333,0,0.666667,95.666667,7.666667,1.333333,1,0.333333,173.333333,0,0,0,0,0,0,1,0,0,1.666667,1,0.666667,0.333333,173.666667,173.666667,172.333333,255,1,173.666667,Flask
177.666667,0,19,187,21,116.333333,13.333333,85,36,0,0.666667,255,255,177.333333,20.333333,115,14,85,34.666667,0,0.666667,255,255,174.666667,13,90,17.333333,85,27.333333,0,0.666667,255,255,2.333333,173.333333,2,29.666667,10.666667,85,11.333333,0,0.666667,255,255,3,1.333333,173.333333,0.666667,3.666667,2,6.333333,1.333333,0,0.666667,109.666667,6.333333,4,2,0.666667,173.333333,0,0,0,0,0,0,0.666667,0,0,4,2.333333,1,0.333333,173.666667,174.666667,172.666667,255,0.333333,173.666667,Flask
177.333333,0,17,186,17.333333,157.666667,0,85,14,0,1,255,255,177.333333,16,152.333333,0,85,13.333333,0,1,255,255,176,8.333333,122,0,85,10,0,1,255,255,1.333333,174.333333,2.666667,28.333333,1.333333,85,6,0,1,255,239,3.666667,2.333333,173.333333,1,3.333333,2,6,1.333333,0.666667,0.666667,104.333333,4.666667,3.666667,2.666667,0.666667,173.333333,0,0,0,0,0,0,0.666667,0,0,4,2.666667,1,0.333333,173.333333,174.333333,172.333333,255,1,173.666667,Flask
179,0,12,185,33,133,0,85,28,0,0,255,255,178,30,124.333333,0,85,25.333333,0,0,255,255,175,17.333333,76.333333,0,85,14.666667,0,0,255,255,3,174,4.666667,21.666667,0.666667,85,5.333333,0,0.666667,255,206,4.666667,1,173.333333,1,3.333333,2,4,1.333333,0.666667,0,91.666667,5.333333,5.333333,1.666667,0.666667,173.333333,0,0,0,0,0,0,0.666667,0,0,4.666667,1.666667,0.666667,0.333333,173.333333,174.333333,172,255,0.333333,173.333333,Flask
168,0,0,168,19.333333,138.666667,152.666667,170,132,32,0,255,255,169,18.666667,125.666667,137.333333,170,120.333333,28.666667,0,255,255,171.666667,14.333333,62.333333,62,170,60.666667,10.666667,0,255,255,0,172.666667,5,15.666667,9.333333,16,12.666667,1.333333,0,255,149.666667,0,0,173.333333,1,3,1.333333,0.666667,1.333333,0.666667,0,87.666667,9.666667,0,0,0,173.333333,0,0,0,0,0,0,0.666667,0,0,0,0,0.333333,0,173,174.333333,172,255,0.333333,173,Flask
173,0,0,173,11,103.666667,134.666667,255,97.666667,37,0.666667,255,255,173,9.666667,101.333333,132.666667,255,93.666667,39,0.666667,255,255,171,6.333333,82.333333,107,255,72,35,0,255,126.333333,1,172.333333,2.666667,25.333333,28.333333,80,24.333333,4.666667,0,255,134.333333,0,0,173.333333,1,2.333333,0.666667,0,1.333333,0,0,87,15,0,0,0,173.333333,0,0,0,0,0,0,0,0,0,0,0,0,0,173,174.333333,172,255,0.333333,173,Flask
170,0,0,170,17,76,104.666667,255,66.666667,38,0.666667,255,255,170,15.333333,75,102.666667,255,65,37.666667,0.666667,255,255,172,9.333333,62,83,255,53,30,0,255,102.333333,0,173,2.666667,20.333333,21.666667,37.333333,20.333333,3.333333,0,255,117,0,0,173.333333,1,2.333333,0,0,1.666667,0,0,45.666667,18,0,0,0,173.333333,0,0,0,0,0,0,0,0,0,0,0,0,0,173.333333,174.333333,172.333333,255,0.333333,173,Flask
172,0,0,172,26.666667,76,85.333333,170,76,14,0,255,255,172,24.666667,66.666667,73.333333,170,66.666667,12,0,255,255,173,15.333333,22,16.333333,1.333333,21.333333,0,0,255,239.666667,0,173.333333,4.666667,7.333333,0,2,2.666667,0,0,215,91,0,0,173.333333,0.666667,2.333333,0,0,1.333333,0,0,39.666667,16,0,0,0,173.333333,0,0,0,0,0,0,0,0,0,0,0,0,0,173.333333,174.333333,173,255,0.333333,173.333333,Flask
175.666667,0,7,179,19,141.666667,0,85,28,0,0,255,255,175.666667,17.333333,130,0,85,22.666667,0,0,255,255,175,10,76,0,85,0,0,0,255,255,0.666667,174.333333,2.666667,22,0,162.333333,0,0,0,255,61.666667,2,1.333333,173.333333,0.666667,2,0,0,0.666667,0,0,55,12,2.333333,1.666667,1,173.333333,0,0,0,0,0,0,0,0,0,2.333333,1.666667,1,0,173.333333,174.333333,173.333333,255,0,173.333333,Flask
177.333333,0,9,182,17,147.666667,0,85,17.333333,0,0,255,255,177,15.333333,140.666667,0,85,14,0,0,255,255,176,6.333333,89.333333,0,123.666667,0,0,0,255,255,1,174.333333,1,23.666667,0,163,0,0,0,255,50,2.666667,1.666667,173.333333,0.666667,2.666667,0,0.666667,0.333333,0,0,58,7.333333,4,2,1,173.333333,0,0,0,0,0,0,0,0,0,4,2.666667,1,0,173.333333,174.666667,173.333333,255,0.333333,173.333333,Flask
173,0,0,173,23,37,17.333333,0,31.666667,0,0,255,255,173.333333,22,35,16,0,29,0,0,255,255,173.666667,13,26.666667,5.333333,85,13.333333,0,0,255,255,0,173.666667,2.666667,13,0,65.333333,1.333333,0,0,255,112,0,0.333333,173.333333,0.666667,2.333333,0,1.333333,0,0,0,41,4,0,0.333333,0.333333,173.333333,0,0,0,0,0,0,0,0,0,0,0.666667,0.333333,0,173.333333,174,173,255,0.333333,173,Flask
173,0,0,173,19,113.666667,135.333333,255,112.666667,22.666667,0,255,255,173,17.333333,108,127.666667,255,107.333333,20.333333,0,255,255,172.333333,8.333333,70,75,170,71.666667,4.666667,0,255,255,0,173.333333,1.666667,14,6.333333,0,12.666667,0,0,255,255,0,0,173.333333,0.666667,2.333333,0,2.333333,0,0,0,22.666667,2,0,0,0,173.333333,0,0,0,0,0,0,0,0,0,0,0,0,0,173.333333,174.333333,172.333333,255,0.333333,173,Flask
170,0,0,170,14,119,132.666667,0,139.333333,0,1,255,255,170,13,110,121.666667,0,129,0,1,255,255,172,5.666667,59,62.666667,0,70,0,1,255,255,0,173.333333,1.666667,9,6.333333,0,10,0,0.666667,255,132.333333,0,0,173.333333,0,3,0,3.333333,0,0,0,19.333333,1.333333,0,0,0,173.333333,0,0,0,0,0,0,0,0,0,0,0,0,0,173.333333,174.333333,172,255,0.333333,173.333333,Flask
174,0,0,174,12,126.666667,8.666667,0,101,0,1,85,255,174,11,116.333333,7.666667,0,91,0,1,255,255,174,7.333333,57.333333,3.333333,0,41,0,1,255,255,0,174,2,9.666667,1,0,4,0,0.333333,255,158.666667,0,0,173.333333,0.666667,3,0,3.333333,0,0,0,22,1.666667,0.666667,0.666667,0,173.333333,0,0,0,0,0,0,0,0,0,0.666667,0.666667,0.666667,0,173.333333,175,172,255,1,173,Flask
174,0,0,174,17.666667,112.666667,8.666667,0,86,0,0,255,255,174,15.666667,102.666667,7.666667,0,78,0,0,255,255,174,8.333333,49,3,0,36.333333,0,0,255,255,0,174,2.333333,11,0,0,2.333333,0,0,255,193.666667,0,0,173.333333,1,2.333333,0,2.666667,0,0,0,18.333333,1.333333,0.666667,0,0,173.333333,0,0,0,0,0,0,0,0,0,0.666667,0.666667,0.666667,0,173.333333,174.333333,173,255,0.333333,173.333333,Flask
171,0,0,171,11,120.333333,158.666667,255,115,43.666667,0,255,255,171.333333,9.666667,108,142.333333,255,103.333333,38.666667,0,255,255,173,5.333333,42.333333,52.666667,255,43.333333,9.333333,0,255,255,0,173.333333,3.333333,8.666667,0,3.333333,1.666667,0,0,255,117,0,0,173.333333,1,2.333333,0,1.333333,0,0,0,24.666667,1.666667,0,0,0,173.333333,0,0,0,0,0,0,0,0,0,0,0,0.333333,0,173.333333,174.333333,172,255,1,173.333333,Flask
172,0,0,172,20.666667,56.666667,46,0,64.333333,0,0.666667,255,255,172,18.666667,50.666667,39,0,57.666667,0,0.666667,255,255,173.333333,7.666667,22.333333,4.666667,0,22,0,0.666667,229,203,0,173.666667,3.666667,10,0,0,0.666667,0,0,255,107.666667,0,0,173.333333,1,1.666667,0,0.666667,0,0,0,41,3.666667,0,0,0.333333,173.333333,0,0,0,0,0,0,0,0,0,0,0.333333,0.333333,0,173.333333,174.333333,172.333333,255,0.333333,173.333333,Flask
177.333333,0,1,178,21.333333,165,0,255,0,0,1,255,255,177.333333,20,148,0,255,0,0,1,255,255,175,11.333333,61.333333,0,186.333333,0,0,1,255,255,2.333333,173.666667,4,14.666667,0.666667,85,4.666667,0,0.333333,151.666667,166.666667,3.666667,1.333333,173.333333,1,2.333333,0.666667,0.666667,1.333333,0,0,53.666667,7,4,1.666667,0.333333,173,0,0,0,0,0,0,0,0,0,4.333333,1.666667,0.333333,0,173.333333,173.666667,172.333333,255,0.333333,173.333333,Flask
174.333333,0,9,179,35,116,25.333333,85,50.666667,0,0,255,255,174.333333,31,104.666667,24,85,45.333333,0,0,255,255,173.666667,15,49.666667,15.333333,85,19.333333,0,0,255,255,0.666667,173,3.666667,16,5.333333,85,7.333333,0,0,255,161,1.333333,0.666667,173.333333,1,2.333333,1.333333,0.333333,1.333333,0,0,65.666667,8.666667,1.666667,1,0.333333,173,0,0,0,0,0,0,0,0,0,1.666667,1,0.333333,0,173.333333,173.666667,172.333333,255,0.333333,173.333333,Flask
172,0,0,172,20.333333,126,68.666667,0,121,0,0,255,255,172,19,114,63.333333,0,110.333333,0,0,255,255,172.666667,11.333333,55.666667,34.666667,0,52.333333,0,0,255,255,0,172.666667,3.666667,12,6,3,6.666667,0,0,255,166.333333,0,0,173.333333,1,2.333333,2,0,1.333333,0,0,48.666667,7,0,0,0.333333,173,0,0,0,0,0,0,0,0,0,0,0.333333,0.333333,0,173.333333,173.666667,172.333333,255,0.333333,173,Flask
175,0,0,175,10.333333,66,15.333333,170,34.666667,0,0,255,255,175,10.333333,59.666667,14.666667,170,32.333333,0,0,255,255,173,8.666667,24.666667,10,0.666667,19.333333,0,0,255,131.666667,1.666667,173.333333,3.333333,4.333333,0.666667,0,3.333333,0,0.666667,85.666667,85.666667,1.666667,0,173,1,2,1.333333,0.666667,1.666667,0,0,16,4,1.666667,0,0,173,0,0,0,0,0,0,0,0,0,1.666667,0,0,0,173,173.333333,172.333333,255,0,173,Flask
173,0,0,173,11.333333,70.666667,0,255,0,0,1,255,255,173,10.666667,65.666667,0,255,0,0,1.333333,255,255,173.333333,6,38.333333,0,209.666667,0,0,0,255,255,0,173,2.666667,7,1,0,3.666667,0,0,255,90.333333,0.666667,0.666667,173,1,1.333333,1.333333,0.666667,1,0.666667,0,2,2.333333,0,0.666667,0,173,0,0,0,0,0,0,0,0,0,0,0,0,0,173,174.333333,172.333333,255,0.333333,173,Flask
175.333333,0,1,176,18.333333,74,0,255,0,0,1.333333,255,255,175,16.333333,64.666667,0,255,0,0,2,255,255,173.333333,8.666667,19,0,80,0,0,0,255,200.666667,1.333333,173,2.666667,5,3.333333,0,5,0,0,101,45.666667,2,0,173,1,1.333333,0.666667,0,1,0,0,0.666667,2.666667,2,0,0,173,0,0,0,0,0,0,0,0,0,2,0,0,0,173,173.666667,173,255,0.333333,173,Flask
172,0,0,172,19.333333,112.333333,90.666667,0,111.333333,0,0,255,255,172,16.666667,103.333333,85,0,102.333333,0,0,255,255,172,6.666667,54.666667,51.333333,0,54.666667,0,0,255,255,0,173,2.333333,10.333333,10.666667,6,10.333333,0.666667,0,255,97,0,0,173,1,1,0.666667,0,1,0,0,1.666667,2.666667,0,0,0,173,0,0,0,0,0,0,0,0,0,0,0,0,0,173,173.666667,172.333333,255,0.333333,173,Flask
170,0,0,170,23,100.333333,75.333333,0,97.666667,0,0,255,255,170.333333,21,91,68.333333,0,88.666667,0,0,255,255,172.333333,10,43,33.333333,0,42,0,0,255,255,0,173,2.666667,5.333333,4.333333,0,5.666667,0,0,255,43.666667,0,0,173,1,1,0,0,1,0,0,1,3,0,0,0,173,0,0,0,0,0,0,0,0,0,0,0,0,0,173,173.666667,172.333333,255,0,173,Flask
178,0,0,178,13.666667,125,0,255,0,0,0,255,255,177,12.666667,112.666667,0,255,0,0,0,255,255,174.333333,8,51,0,255,0,0,0,255,255,3,173.333333,2.333333,8.333333,0,16,0,0,0,255,41.666667,4,1,173,1,1,0,0,1,0,0,0,2.666667,4,1,0,173,0,0,0,0,0,0,0,0,0,4,1,0,0,173.333333,174.333333,173,255,0.333333,173,Flask
174,0,0,174,13.333333,94,0,255,0,0,1.333333,255,255,174,12,89.333333,0,255,0,0,1.333333,255,255,174.333333,5,60.333333,0,255,0,0,1.333333,255,255,0,173.333333,1.666667,13,0,12,0,0,1.333333,255,150,0.666667,1,173,0.333333,1,0,0,1,0,0,0,3,1,1,0,173,0,0,0,0,0,0,0,0,0,1,1,0,0,173.333333,174.333333,172.333333,255,0.333333,173.333333,Flask
172,0,0,172,18.333333,46.333333,40.666667,0,52.666667,0,1,255,255,172,16.333333,41.333333,35.666667,0,46.666667,0,1,255,255,173,10,16.333333,12,0,17.666667,0,1,255,255,0,173,2.666667,3.666667,0.666667,0,2.666667,0,1.333333,9,24.666667,0,0,173,0.333333,1,0,0,1,0,0,0,3.333333,0,0,0,173,0,0,0,0,0,0,0,0,0,0,0,0,0,173,173.333333,173,255,0,173,Flask
169,0,0,169,14,113,158,255,96,62,0,255,255,169,13,104.333333,146.666667,255,87.666667,59.333333,0,255,255,171,6.666667,59,83.333333,255,47.666667,36,0,255,132.333333,0,173,1.666667,12.666667,17,65,11,6,0,255,25.666667,0,0,173,0,1,0,0,1,0,0,0,4,0,0,0,173,0,0,0,0,0,0,0,0,0,0,0,0,0,173,173.333333,172.333333,255,0,173,Flask
171,0,0,171,8,117,153.333333,255,116,37.333333,0,255,255,171,7,108.333333,144,255,106.333333,37.666667,0,255,255,172,4,65,90,255,56.333333,34.333333,0,255,255,0,173,1.333333,14,18.666667,88.333333,11.666667,7.666667,0,255,15.333333,0,0,173,0,1.333333,0,0,1.333333,0,0,1,6,0,0,0,173,0,0,0,0,0,0,0,0,0,0,0,0,0,173,173.333333,172.333333,255,0.333333,173,Flask
172,0,0,172,9,69.666667,82.666667,255,69.666667,13,1,255,255,172,9,65.666667,77.333333,255,66,11.333333,1,255,255,172,7.333333,42,45.666667,119.666667,42.666667,3,1,255,255,0,173,2.333333,7,6,0,7,0,1.333333,255,60.666667,0,0,173,0,1.333333,0,0,1.333333,0,0,2.666667,7.666667,0,0,0,173,0,0,0,0,0,0,0,0,0,0,0,0,0,173.333333,174.333333,173,255,0.333333,173,Flask
174,0,0,174,14,77.333333,0,0,46,0,1,255,255,174,12.666667,72,0,0,42.666667,0,1,255,255,174,6.666667,46.333333,0,0,26.666667,0,1,255,255,0,173.333333,1.333333,12.666667,0,0,3.666667,0,1.333333,255,224.333333,0.666667,0,173,0,1.666667,0.333333,0,1.666667,0,0,7.666667,10.666667,1,0.666667,0,173.333333,0,0,0,0,0,0,0,0,0,0.666667,0.666667,0,0,173.333333,174.333333,172,255,0.333333,173.333333,Flask
175.333333,0,1,176,17.666667,78,0,85,4,0,0,255,255,175.333333,15.666667,72.666667,0,85,4,0,0,255,255,174,6.666667,39.333333,0,0,5.666667,0,0,255,255,1,173.333333,2,12.666667,0,0,1,0,0,255,187,2,1,173,0.333333,1.666667,0.666667,0,1.666667,0,0,22.666667,12,2,1,0,173.333333,0,0,0,0,0,0,1,0,0,2,1,0,0,173,173.666667,172,255,0.333333,173,Flask
173,0,0,173,7.666667,80.666667,29.333333,0,84.666667,0,0,255,255,173,7.666667,70.333333,25,0,74,0,0,255,255,173,5,25,3.333333,0,25.666667,0,0,255,255,0,173,2.333333,8.666667,0,0,5.666667,0,0,255,167,0,0,173,1,1.666667,1.333333,0,2,0,0,60.666667,12.333333,0,0,0,173.333333,0,0,0,0,0,0,0.333333,0,0,0,0,0,0,173,174.333333,173,255,0.333333,173,Flask
175,0,0,175,13,43,0,0,25.333333,0,0,255,255,175,11,39,0,0,26,0,0,255,255,173,4,23.666667,3.333333,0,25,0,0,127.666667,255,2,173,2,11.333333,6.333333,0,13.333333,0,0,255,235,2,0,173,1,2,2.333333,0,2,0,0,87.666667,9.333333,1.666667,0,0,173.333333,0,0,0,0,0,0,0.333333,0,0,1.666667,0,0,0,173,173.666667,173,255,0.333333,173,Flask
170,0,0,170,20,63,0,0,38,0,2,255,255,171,18,54.333333,0,0,34.333333,0,0,255,255,172,7,22.666667,13,0,24,0,0,255,255,0,172.333333,2.333333,13.333333,14.333333,0,16,0,0,255,189,0,0,173,1.333333,2.666667,3.333333,1.333333,2.666667,0.666667,0,89.666667,6.333333,0,0,0,173.333333,0,0,0,0,0,0,0.333333,0,0,0,0,0,0,173,173.333333,172.333333,255,0.333333,173,Flask
168,0,0,168,11,123,174,255,90,84,1,255,36,169,11,109.666667,155,255,79.333333,75.666667,1,255,18.666667,171,6,46.333333,64.666667,255,37.333333,27.333333,0,255,113,0,172.333333,3,14.333333,17.333333,47.666667,14,3.666667,0,255,98.333333,0,0,173,0.666667,3.333333,4,2.666667,2.666667,1,0,74.333333,4,0,0,0,173.333333,0,0,0,0,0,0,0.333333,0,0,0,0,0,0,173,173.333333,172.333333,255,0.333333,173,Flask
170,0,0,170,18,80.666667,107.333333,255,80.666667,26.666667,1,255,255,170,16,73.333333,97,255,74,23,1,255,255,171,6.333333,36.666667,45.666667,219.666667,38.666667,7,1,255,255,0,172.333333,3,14,16.333333,23.333333,13.333333,2.666667,1,255,97.666667,0,0,173,1.333333,3.333333,4,2.666667,2.666667,0.666667,0.333333,95.666667,5,0,0,0,173.333333,0,0,0,0,0,0,0.333333,0,0,0,0,0,0,173,173.666667,172.333333,255,0.333333,173,Flask
176,0,0,176,8.333333,91.333333,0,141,0,0,1,255,255,175,7.333333,80,0,75.666667,1.333333,0,1,255,255,173,3.333333,27.666667,0,0,13.333333,0,1,255,255,2,172.333333,2.666667,12.333333,14,10.666667,13.333333,1.333333,1,255,104.333333,3,0.666667,173,1.333333,2.666667,3.333333,1.333333,3,0.666667,0.333333,90.333333,8.333333,2.666667,0,0,173.333333,0,0,0,0,0,0,0.333333,0,0,2,0,0,0,173.333333,173.666667,172.333333,255,0.333333,173,Flask
171.333333,0,1,172,13,34.666667,0,0,28,0,0,255,255,171.333333,11,29.666667,0,0,25.333333,0,0,191,255,172.333333,3,8.333333,6.666667,0,10,0,0,255,187,0,173,2.333333,10,12.666667,13,10.666667,2,1,255,89.666667,0,0,173,1,3,2.666667,0.666667,2.333333,0.666667,1,86.333333,11.666667,0,0,0,173.333333,0,0,0,0,0,0,0.333333,0,0,0,0,0,0,173.333333,174.333333,172,255,1,173.333333,Flask
171,0,0,171,13,81,103.333333,255,77.666667,25.666667,0,255,255,171,11.666667,72,91.666667,255,69,22.666667,0,255,255,172,5,31,40.333333,255,29,10.666667,0,255,255,0,173,3,7.333333,9.333333,7.666667,8,1.333333,1,191.666667,80.333333,0,0,173.333333,1,2,2,0,2.333333,0,1,85.666667,14,0,0,0,173.333333,0,0,0,0,0,0,0.333333,0,0,0,0,0,0,173.333333,173.666667,173,255,0.333333,173,Flask
172,0,0,172,15,38.666667,27.333333,0,46.666667,0,1,255,255,172,13,34.666667,25.333333,0,41.666667,0,1,255,255,173,7,15.333333,14.333333,0,19.333333,0,1,255,255,0,173,3,6.333333,2,0,5,0,1,255,109.333333,0,0,173.333333,1,2,1,0,2.333333,0,1,85,14,0,0,0,173.333333,0,0,0,0,0,0,0.333333,0,0,0,0,0,0,173.333333,174.333333,172.333333,255,0.333333,173.333333,Flask
176,0,0,176,8,59,0,170,1,0,1,255,255,176,8,54,0,127.333333,1.666667,0,1,255,255,174,5,32.333333,0,0,3.333333,0,1,255,255,1,173.333333,1.333333,12.333333,0,0,2.666667,0,1,255,206.333333,2,1,173.333333,1,2.333333,1,0,2,0,1,51.666667,11.666667,2,0.666667,0,173.333333,0,0,0,0,0,0,0.333333,0,0,2,0.666667,0,0,173.333333,174.333333,173,255,0.333333,173.333333,Flask
173,0,0,173,8,83.333333,0,0,11.666667,0,1.666667,255,255,173,7,77,0,0,10.666667,0,1.666667,255,255,174,3,42.666667,0,49.333333,4.333333,0,1,255,255,0,174,1,12.333333,0,1.333333,1.333333,0,1,255,188,0,0.666667,173.333333,0,2,0.666667,0,1.666667,0,1,17.333333,6.666667,0,1,0,173.333333,0,0,0,0,0,0,0.333333,0,0,0,0.666667,0,0,173.333333,174.333333,173,255,0.333333,173.333333,Flask
173,0,0,173,15,62.333333,71.333333,130.333333,63.666667,7.666667,1,255,255,173,13.666667,53.666667,60.333333,85,55.333333,5.333333,1,255,255,173,7.666667,17,13,8.333333,18,0.333333,1,255,255,0,173.333333,2,4,0,0,1.333333,0,0.666667,179.666667,32.333333,0,0,173.333333,0,1.333333,0.666667,0,0.666667,0,1,3.666667,3,0,0,0,173.333333,0,0,0,0,0,0,1,0,0,0,0,0,0,173.333333,174.333333,173,255,0.333333,173.333333,Flask
169,0,0,169,12,97.666667,128,255,91.333333,36.666667,0,255,255,170,11,87.666667,115,255,82.333333,32.666667,0,255,255,172.333333,6,39.666667,49.666667,255,38.666667,11.333333,0,255,255,0,173.333333,1.666667,7.666667,7.666667,3.333333,8,0.666667,0,255,91.333333,0,0,173.333333,0,0.333333,0.333333,0,0.333333,0,1.333333,1,0.666667,0,0,0,173.333333,0,0,0,0,0,0,1.666667,0,0,0,0,0,0,173.333333,174.333333,173,255,0.333333,173.333333,Flask
175,0,4,177,16.333333,37,0,0,18.333333,0,0,255,255,174.666667,14.333333,32.666667,0,0,20.333333,0,0,255,255,173.333333,5.666667,22.333333,15,0,25,0,0,255,255,1.333333,173.333333,1,10.666667,10,5.333333,11.666667,0.666667,0,255,145,1.666667,0,173.333333,0,1,1,0,1,0,0,0.666667,1.333333,0.666667,0,0,173.333333,0,0,0,0,0,0,0.333333,0,0,1.333333,0,0,0,173.333333,174.333333,173,255,0.333333,173.333333,Flask
175,0,0,175,6,57,0,170,10,0,0,255,255,175,5.333333,51.333333,0,170,10,0,0,255,255,174,2.333333,22.333333,0,0,13.333333,0,0,170.666667,255,1,173.333333,1.333333,8,6.333333,0,9,0,0,255,135.666667,1.666667,0,173.333333,0,1,0.333333,0,1,0,0,0.333333,2,1,0,0,173.333333,0,0,0,0,0,0,0.333333,0,0,1.666667,0,0,0,173.333333,174.333333,173.333333,255,0,173.333333,Flask
176,0,0,176,3,52,24,85,29,9,0,255,255,175,2.666667,46,21,85,25,7.333333,0,255,255,174,2.666667,17,6.333333,0,10.666667,0,0,255,255,2,173.333333,1.666667,5,2.666667,0,4.333333,0,0,170.333333,46.666667,1.666667,0,173.333333,0,1,0,0,1,0,0.666667,0,2.666667,1.666667,0,0,173.333333,0,0,0,0,0,0,0.333333,0,0,2,0,0,0,173.333333,174.333333,173,255,0.333333,173.333333,Flask
174,0,0,174,3,44,6,170,16.333333,0,0.666667,255,255,174,3,40,5.666667,170,15.333333,0,0.333333,255,255,174,2,19.666667,4,20,9.666667,0,0.333333,255,157,0,173.333333,1.666667,5.666667,2,0,5.666667,0,1,233.666667,101.333333,0.666667,0,173.333333,0.666667,1.333333,0,0,0.333333,0,0.333333,2.333333,2.666667,0.666667,0,0,173.333333,0,0,0,0,0,0,0.333333,0,0,0.666667,0.666667,0,0,173.333333,174.666667,173,255,0.333333,173.333333,Flask
173,0,0,173,6,46,1.333333,0,17,0,1.666667,255,255,173,5.333333,41.666667,2.666667,0,18.333333,0,1,255,255,174,2.666667,23,11.333333,0,22.666667,0,1,255,255,0,174,1.333333,9,5.333333,0,9.666667,0,1,255,162.333333,0,0,174,0,2,0,1.333333,0.333333,0,0.333333,6,3,0,0,0,173.333333,0,0,0,0,0,0,1.666667,0,0,0,0,0,0,173.333333,174.333333,173.333333,255,0,174,Flask
175,0,0,175,8,80.666667,104.666667,255,79.333333,25.333333,0,255,255,175,7,75.666667,98.666667,255,73.666667,24.666667,0.333333,255,255,173,1,43,57.666667,255,42.333333,15.666667,1,255,255,1,174,0.666667,8.666667,6,0,9.333333,0,1,255,160.333333,1,0,174,0,2.666667,0,2,0.333333,0,0.333333,9,3,1,0,0,173.333333,0,0,0,0,0,0,1,0,0,1,0,0,0,173.333333,174.333333,173,255,0,173.333333,Flask
171,0,0,171,13,63,88,255,54,34,1,255,255,171,12,56.333333,79,255,49,30,1,255,255,173,6,30,34.666667,125.666667,31,4.333333,1,255,255,0,174,1,7.333333,1.333333,0,5,0,1,255,107.333333,0,0,174,0.333333,2.666667,0,2.666667,0,0,0.666667,11.666667,2.333333,0,0,0,173.333333,0,0,0,0,0,0,1,0,0,0,0,0.666667,0,173.333333,174.333333,173,255,0.333333,173.333333,Flask
177,0,0,177,9,122,0,0,25,0,2,255,255,177,8,109,0,0,25,0,2,255,255,175,3.333333,48,0,0,20.333333,0,0,255,255,2,174,1,8.666667,0,0,2.333333,0,0,255,120.333333,3,1,174,0.333333,2.666667,0,2.666667,0,0,0,14.666667,2,3,1,0,173.333333,0,0,0,0,0,0,1,0,0,3,1,0.666667,0,174,174.333333,173,255,0.333333,174,Flask
173,0,0,173,20,16,14,0,16,0,0,255,255,173,17,16,13,0,16,0,0,255,255,174,6,15.333333,3.333333,0,13.333333,0,0,255,255,0,174,1.333333,6.666667,0,0,1.666667,0,0,255,92,0,0,173.333333,1,2.333333,0,2,0.333333,0,0,13.333333,2.333333,0,0,0,173.333333,0,0,0,0,0,0,0.333333,0,0,0,0.666667,0.666667,0,173.333333,174.333333,173,255,0,173.333333,Flask
171,0,0,171,7,78,78,0,78,0,0,255,255,171,6,69,69,12.666667,69,0,0,255,255,173,2,28,30,31,29,1,0,255,255,0,174,2,6,0,0,3.333333,0,0,255,109.666667,0,0,173.333333,1,1.666667,0,0.666667,0.333333,0,0,7.333333,2.333333,0,0,0,173.333333,0,0,0,0,0,0,0,0,0,0,0,0,0,173,174,173,255,0,173.333333,Flask
176,0,0,176,13,50.333333,10.666667,0,42.666667,0,0.666667,255,255,176,12,44.666667,10,0,36.666667,0,0.666667,255,255,174,7.666667,21.666667,4,0,9.333333,0,0.666667,255,255,1,174,2.666667,12.666667,0,18.666667,2.666667,0,0.666667,255,170.333333,1.666667,0,173.333333,0.333333,2.333333,0,0,0.666667,0,0.666667,50.333333,10,2,0.666667,0,173.333333,0,0,0,0,0,0,1,0,0,2,1,1,0,173.333333,174.666667,173,255,0.333333,173.333333,Flask
173,0,0,173,10.333333,54.666667,0,170,4.333333,0,0.666667,255,255,173,9.666667,55,0,170,3.666667,0,0.666667,255,255,175,6,49.666667,0,187,0,0,0.666667,255,255,0,174,2.333333,19,0,34.666667,0.666667,0,0.666667,255,239.333333,0,0.666667,173.333333,0.333333,2.333333,0,0,0.666667,0,0.666667,70.666667,12.333333,0,1,0.666667,173.333333,0,0,0,0,0,0,1,0,0,0,1,1,0,173.333333,174.333333,172.666667,255,0.666667,174,Flask
176,0,0,176,15.333333,132.333333,0,90.666667,13.666667,0,0,255,255,176,14.333333,120.666667,0,147.333333,12,0,1.333333,255,255,175,10,58.666667,0,136.666667,3.333333,0,0.666667,255,255,1,174,4,15,0,0,2,0,0.666667,255,255,1.666667,1,173.333333,0.333333,2.666667,0,0.666667,0.666667,0,0.666667,72,12,2.666667,1,0,173.333333,0,0,0,0,0,0,1,0,0,2.666667,1,0.333333,0,173.333333,174.333333,173,255,0,173.333333,Flask
171,0,0,171,28.666667,76,81.333333,85,81.333333,3.333333,0,255,255,171,26.333333,71,75.333333,85,76,2,0,255,255,172.666667,14.666667,43,39.666667,0,45.666667,0,0,255,255,0,173.666667,4.666667,13,6,0,12,0,0,255,161,0,0,173.333333,1,2.666667,0,2,1.333333,0,0.666667,66.666667,10,0,0,0,173.333333,0,0,0,0,0,0,1,0,0,0,0,0.333333,0.333333,173.333333,174.333333,172.333333,255,1,173.333333,Flask
170,0,0,170,17.333333,175.333333,176.666667,85,179.333333,2,0,255,255,170.333333,16.333333,163.333333,162.666667,15.666667,167.333333,0,0,255,255,172,8.666667,96.333333,85.333333,0,98.333333,0,0,255,255,0,173,4,23,15.333333,0,19.666667,0,0,255,255,0,0,173.333333,1,3,0.666667,3.666667,1.333333,0,0.666667,67.666667,7.666667,0,0,0.333333,173.333333,0,0,0,0,0,0,1,0,0,0,0,0.333333,0.333333,173.333333,174.333333,172.666667,255,0,173.333333,Flask
174,0,4,176,32.666667,67,12,0,52,0,0,255,255,174,30.666667,62.333333,11.333333,0,46.333333,0,0,255,255,173.333333,19,46.333333,10,85,26.666667,0,0,255,255,0,174,4.333333,21,8.666667,85,11.333333,0,0,255,195.333333,0,0.333333,173.333333,0.666667,3.333333,1.333333,5,1.333333,0,0.666667,74,5.666667,0.666667,0.666667,0.333333,173.333333,0,0,0,0,0,0,0.666667,0,0,0.666667,1,0.666667,0.333333,173.333333,173.666667,172.666667,255,0,173.333333,Flask
176,0,4,178,26.666667,187.666667,0,170,13,0,1,255,255,176,24.333333,179.666667,0,170,9.333333,0,1,255,255,175.333333,14.666667,103.666667,0,255,0,0,1,255,255,0.666667,174,4.333333,23,0,85,2,0,1,255,234.333333,2,1.333333,173.333333,1,3,1.333333,4.333333,1.333333,0,0.666667,73.666667,3,2.666667,2,0.666667,173.333333,0,0,0,0,0,0,0.666667,0,0,2.666667,2.333333,0.666667,0.333333,173.333333,174.333333,172.333333,255,0.333333,173.333333,Flask
176,0,0,176,31.333333,147,0,170,38.666667,0,1,255,255,176,28.666667,137.333333,0,170,33.666667,0,1,255,255,175,15.333333,84.333333,0,170,9,0,1,255,255,0.666667,173.666667,4.666667,22.333333,0,107.666667,0,0,1,255,183,2.333333,1,173.333333,1,2.333333,1.333333,3.333333,0.666667,0,0,86.333333,3,2.666667,1.666667,0.333333,173.333333,0,0,0,0,0,0,0.666667,0,0,3,1.666667,0.666667,0.333333,173.333333,174.333333,173,255,0.333333,173.333333,Flask
168,0,0,168,22.333333,126,125.333333,0,131.666667,0,0,255,255,169,20.666667,111.666667,107.666667,0,116.666667,0,0,255,255,172.333333,14,44.666667,22.333333,0,44,0,0,255,255,0,173.333333,5.333333,9.666667,0,2,5,0,0,219,91,0,0,173.333333,1,2,0.666667,0,0.666667,0,0,86.333333,6.666667,0,0,0,173.333333,0,0,0,0,0,0,0.666667,0,0,0,0,0.333333,0,173.333333,174.333333,172.333333,255,1,173,Flask
174,0,0,174,13,76,48,0,73,0,0,255,255,174,11.666667,76.333333,49.333333,0,73.333333,0,0,255,255,172,7.666667,68,49,0,66.666667,0,0,255,255,1,173,3.333333,21.666667,15,0,21.333333,0,0,255,255,0.666667,0,173.333333,1,2,0,0,1.333333,0,0,48.666667,13.666667,0.666667,0,0,173.333333,0,0,0,0,0,0,0,0,0,0.666667,0,0,0,173.333333,174.333333,172,255,1,173.333333,Flask
173,0,0,173,7,92.333333,0,0,48.666667,0,0,255,255,173,8,86.666667,0,0,50,0,0,255,255,173,8,60.666667,13.333333,0,50.333333,0,0,255,255,0,173,2.666667,22.333333,11.333333,0,21.333333,0,0,255,255,0,0,173.333333,1,3,0,0,1.666667,0,0,14.666667,18.666667,0,0,0,173.333333,0,0,0,0,0,0,0,0,0,0,0,0,0,173.333333,174.333333,172.333333,255,1,173.333333,Flask
176,0,0,176,19,111.333333,0,0,33.666667,0,0,255,255,176,18,101,0,0,31,0,0,255,255,174.333333,11.333333,52,0,0,12.333333,0,0,255,255,1.666667,173.333333,3.666667,15,0,0,4.666667,0,0,255,255,2,1,173.333333,0.666667,2.666667,0,0,1.666667,0,0,16.333333,18,2.666667,1,0,173.333333,0,0,0,0,0,0,0,0,0,2.666667,1,0,0,173.333333,174.333333,173,255,1,173.333333,Flask
177,0,0,177,9.333333,136.333333,0,255,0,0,0,255,255,177,8.666667,128.333333,0,255,0,0,0,255,255,175.333333,5.666667,82.333333,0,255,0,0,0,255,255,1.666667,174.333333,2,22,0,189.666667,0,0,0,255,137,2.666667,1.333333,173.333333,0.666667,2.666667,0,0,0.666667,0,0,37.666667,14,3.666667,2.333333,1,173.333333,0,0,0,0,0,0,0,0,0,3.666667,2.333333,1,0,173.333333,174.333333,173,255,0.333333,173.333333,Flask
174.333333,0,1,175,16,114.333333,0,120,15,0,0,255,255,174.333333,15,108,0,170,11.666667,0,0,255,255,174.666667,9.666667,71.666667,0,255,0,0,0,255,255,0,174.333333,2,18.666667,0,149,0,0,0,222.333333,28,1,1,173.333333,0.666667,2.333333,0,0,0.333333,0,0,55.666667,8.666667,1.333333,1.333333,1,173.333333,0,0,0,0,0,0,0,0,0,1.333333,1.333333,1,0,173.333333,174.333333,173,255,0.333333,173.333333,Flask
172,0,0,172,19.333333,71.333333,91.333333,255,69.333333,22,0.333333,255,255,172,18.333333,65,84.333333,255,61.666667,22.666667,0.333333,255,222.333333,173.333333,12.666667,34,41,170,35.666667,7.333333,0.333333,255,255,0,173.333333,2,10.666667,1.333333,0,6.666667,0,0.333333,255,230.333333,0,0,173.333333,0,2.333333,0,1.333333,0,0,0,51.333333,5,0,0,0,173.333333,0,0,0,0,0,0,0,0,0,0,0,0.333333,0,173.333333,174.333333,173,255,0.333333,173,Flask
170,0,0,170,6.333333,198.666667,241,255,194,63.333333,0,255,255,170,5.333333,185.333333,229,255,182,56,0,255,255,172,1.333333,105.666667,126,255,109,17,0,255,255,0,173.333333,1.333333,16.666667,12.333333,0,18,0,0,255,255,0,0,173.333333,0,3,0,3.333333,0,0,0,34.666667,2.333333,0,0,0,173.333333,0,0,0,0,0,0,0,0,0,0,0,0,0,173.333333,174.333333,172.333333,255,0.333333,173,Flask
170,0,0,170,30,124.333333,146.666667,255,141.333333,5.333333,1,255,255,170,27,111.333333,129.666667,175.666667,127.333333,2.333333,1,255,255,173,14.666667,48.666667,48.666667,0,58.333333,0,1,255,255,0,174,2.333333,8.333333,2.666667,0,7.333333,0,0.666667,255,133.666667,0,0,173.333333,0,3,0,4,0,0,0,28,2,0,0,0,173.333333,0,0,0,0,0,0,0,0,0,0,0,0.666667,0,173.333333,174.333333,172,255,0.333333,173.333333,Flask
177,0,0,177,30,173,0,85,2,0,2,255,255,177,27,159.666667,0,85,0.666667,0,2,255,255,175,13.333333,83.333333,0,255,0,0,1.666667,255,255,1,174,2,14.666667,0,58.666667,0,0,0,255,123.333333,3,1,173.333333,0,3,0,4,0,0,0,33.666667,2,3.666667,2,0.666667,173.333333,0,0,0,0,0,0,0,0,0,3.666667,2,1,0,173.333333,175,173,255,1,173.333333,Flask
176,0,0,176,22,138,0,255,0,0,0,255,255,176,21,126,0,255,0,0,0,255,255,175.333333,11.333333,65,0,255,0,0,0,255,255,0.666667,174,2,18,0,55.333333,0,0,0,255,232.333333,2,1,173.333333,0.666667,3.333333,0,3,0,0,0.666667,44,2.333333,2.666667,2,1,173.333333,0,0,0,0,0,0,0,0,0,3,2,1,0,173.333333,174.333333,172.333333,255,0.333333,173.333333,Flask
175.333333,0,5,178,16.333333,176.666667,76.666667,0,160,0,0,255,255,175,14.333333,161.666667,67.666667,0,145.333333,0,0,255,255,173.666667,6.666667,78.666667,15.333333,0,64.666667,0,0,255,255,1,173.666667,2.666667,16.333333,0,0,2.333333,0,0,255,192.333333,1,0,173.333333,0.666667,2.666667,0,1.666667,0,0,0,74.666667,4,1.666667,0.333333,0.333333,173.333333,0,0,0,0,0,0,0,0,0,2,0.333333,0.333333,0,173.333333,174.333333,172,255,1,173.333333,Flask
170.333333,0,1,171,21,113.333333,0,0,75.666667,0,0,255,255,171.333333,19,105.333333,0,0,67.666667,0,0,255,255,173.666667,7.333333,62.666667,0,0,30.333333,0,0,255,255,0,173.666667,2.333333,19.666667,0,11.666667,4,0,0,255,255,0,0,173.333333,0.666667,2.666667,0,1,0.666667,0,0,86.333333,7.666667,0,0.333333,0.333333,173.333333,0,0,0,0,0,0,0,0,0,0,0.666667,0.333333,0,173.333333,174.333333,172.333333,255,0.333333,173.333333,Flask
181,0,12,187,16.333333,171.666667,0,255,0,0,0.666667,255,255,180,14.333333,162.333333,0,255,0,0,0.666667,255,255,175.666667,5.666667,90.333333,0,255,0,0,0.666667,255,255,4,173.666667,1.666667,23.666667,0,85,5.333333,0,0,255,255,6,2,173.333333,0.666667,3,0.666667,0.666667,1.333333,0,0,89,13,6.666667,2.333333,0.666667,173,0,0,0,0,0,0,0,0,0,6.666667,2.666667,0.666667,0,173.333333,174.333333,172.333333,255,0.333333,173.333333,Flask
174.666667,0,23,186,21,133,25.333333,85,46.666667,0,0,255,255,175,18.333333,128.333333,19.333333,85,40.666667,0,0,255,255,174.333333,7.666667,86.666667,0,85,15.333333,0,0,255,255,2,173.666667,1.333333,24.666667,0,85,7.333333,0,0,100.333333,255,3.333333,1.333333,173.333333,1,3.666667,1.333333,0.333333,2,0,0,106.333333,15,3.666667,2,0.666667,173,0,0,0,0,0,0,0,0,0,3.666667,2,0.666667,0,173.333333,174.333333,172.333333,255,1,173.333333,Flask
173,0,4,175,19.666667,124,34.666667,0,84,0,0,255,255,173,18,116.666667,30.666667,0,77.666667,0,0,255,255,173.333333,8.333333,73,10.666667,0,38.666667,0,0,255,255,0,173.666667,2,20,0.666667,34,6,0,0,159,255,0,0.333333,173.333333,1,2.666667,1.333333,0,1.333333,0,0,104.333333,13,0.666667,0.666667,0.333333,173,0,0,0,0,0,0,0,0,0,0.666667,0.666667,0.333333,0,173.333333,173.666667,172,255,0.333333,173,Flask
172,0,0,172,1,72.666667,16.666667,42.666667,41.666667,0,0,255,255,172.333333,1.666667,67.333333,13,82.666667,38,0,0,255,255,173.333333,5,42.666667,0,67.333333,18.333333,0,0,255,255,0,173.333333,2.666667,12.333333,0,1.333333,2,0,0,255,109.666667,0,0,173.333333,1,2.666667,0.666667,0,1.333333,0,0,75.333333,8.333333,0,0,0.333333,173,0,0,0,0,0,0,0,0,0,0,0.333333,0.333333,0,173,173.666667,172.333333,255,0.333333,173,Flask
175,0,4,177,9.333333,56.333333,0,255,0,0,0,255,226.333333,174.666667,7.333333,55,0,255,0,0,0,255,197.666667,174,2,42.333333,0,255,0,0,0,255,255,0.666667,173.333333,2.333333,11.333333,0,18.666667,1.666667,0,0.666667,255,95.666667,1.666667,1,173.333333,1,1.666667,0.666667,0,1,0,0,31.333333,5.666667,1.666667,1,0,173,0,0,0,0,0,0,0,0,0,1.666667,1,0,0,173,174.333333,172.333333,255,0.333333,173,Flask
176,0,0,176,9,94.333333,0,255,0,0,1,255,196.666667,176,8.666667,83,0,255,0,0,0.666667,255,201.666667,174,5.333333,30.666667,0,255,0,0,0.666667,255,85,2,173.333333,2.333333,6.333333,0,2,2.666667,0,0,160.333333,89,2.666667,1,173,1,1,0,0,0.333333,0,0,12,4,2.666667,1,0,173,0,0,0,0,0,0,0,0,0,2.666667,1,0,0,173,174.333333,172.333333,255,0.333333,173,Flask
172,0,0,172,16,122,63.333333,0,112.333333,0,0,255,255,172,14.333333,111.666667,57,0,102.333333,0,0,255,255,172.333333,4.666667,57,26.666667,0,51,0,0,255,255,0,173,1.333333,10.666667,5,0,9.333333,0,0,255,164.333333,0,0,173,1,1.333333,0,0,0.333333,0,0,5.333333,4,0,0,0,173,0,0,0,0,0,0,0,0,0,0,0,0,0,173,174.333333,172.333333,255,0.333333,173,Flask
172,0,4,174,22.333333,83.666667,42.666667,0,72.666667,0,0,255,255,172,19.333333,77.666667,38,0,67,0,0,255,255,172.666667,7.666667,43,14.666667,0,35,0,0,255,255,0,173.333333,2,8.666667,2.666667,0,6.666667,0,0,255,149.666667,0,0,173,1,1.333333,0,0,0.333333,0,0,3.666667,3.666667,0,0,0,173,0,0,0,0,0,0,0,0,0,0,0,0,0,173.333333,174.333333,172.333333,255,0.333333,173,Flask
177,0,0,177,5,124,0,85,0.666667,0,0,255,255,177,5,111,0,135.666667,0,0,0,255,255,174.333333,5,46.666667,0,255,0,0,0,255,255,2,173.333333,2,8.666667,0,39.333333,0,0,0,255,10.666667,3,1,173,1,1.333333,0,0,0.333333,0,0,4,3.333333,3.666667,1.333333,0,173,0,0,0,0,0,0,0,0,0,3.666667,1.333333,0,0,173,173.666667,173,255,0,173,Flask
171.666667,0,7,175,11.666667,41.666667,0,85,6.666667,0,0.666667,255,255,172.333333,9.666667,42.333333,0,85,4.666667,0,0.666667,255,255,173.666667,3,43,0,85,1.333333,0,1,255,255,0,173.333333,1.333333,13,0,54.333333,0,0,1,255,76.666667,0.333333,0.333333,173,0.333333,1.333333,0,0,0,0,0,4,3,0.666667,0.666667,0.333333,173,0,0,0,0,0,0,0,0,0,0.666667,1.333333,0.333333,0,173,173.666667,173,255,0,173,Flask
179,0,0,179,5.333333,70.333333,0,0,31.666667,0,1,255,255,178,4.666667,62.333333,0,0,29.666667,0,1,255,255,174.333333,5.333333,26.666667,0,0,17.333333,0,1,255,255,4,173.333333,2.333333,5.666667,0,2.333333,0.666667,0,1,255,50,4.666667,0.333333,173,0,1.333333,0,0,0,0,0,4.666667,2.666667,5,1,0,173,0,0,0,0,0,0,0,0,0,5,1,0,0,173,173.333333,173,255,0,173,Flask
172,0,0,172,18.333333,41.333333,4,0,28,0,0.666667,255,255,172,16.333333,37.666667,5.333333,0,28.333333,0,0.666667,255,255,173,9,27,24,0,28.666667,0,0,255,255,0,173,2.333333,8.666667,7.333333,0.666667,8.333333,0,0,255,114.333333,0,0,173,0,1.333333,0,0,0,0,0,5,3,0,0,0,173,0,0,0,0,0,0,0,0,0,0,0,0,0,173,174,172,255,0.333333,173,Flask
173,0,0,173,11.666667,68,85.333333,255,64.666667,20.666667,0,255,255,173,11,64,80.666667,255,61,19.333333,0,255,255,172,8,42.666667,52,255,41.666667,10.333333,0,255,255,0,173,2.333333,10.666667,9,0,10.666667,0,0,255,151.333333,0,0,173,0,1.333333,0,0,0,0,0,6,3.333333,0,0,0,173,0,0,0,0,0,0,0,0,0,0,0,0,0,173,173.666667,172.333333,255,0.333333,173,Flask
171,0,0,171,7,76.666667,104,255,72,32,0,255,255,171,8,67.333333,90.666667,255,63.666667,27,0,255,255,173,9,23.333333,28.333333,109.666667,23.666667,4.666667,0,255,255,0,173.333333,2.333333,4.333333,0,0,1.666667,0,0,255,45,0,0,173,0,1.333333,0,0,0.333333,0,0,6,4.666667,0,0,0,173,0,0,0,0,0,0,0,0,0,0,0,0,0,173,173.666667,173,255,0.333333,173,Flask
174,0,0,174,22.333333,55.666667,0,109.333333,4.333333,0,1.333333,255,255,174,20,54,0,168,3.333333,0,1.333333,255,255,174,8.666667,43.666667,0,199.666667,0,0,0,255,255,0,173.333333,1.333333,14.666667,0,67.333333,0,0,0,255,96.666667,0.666667,1,173,0,1.333333,0,0,0.666667,0,0,2.333333,6,1,1,0.333333,173,0,0,0,0,0,0,0,0,0,1,1,0,0,173.333333,174.333333,172,255,0.333333,173.333333,Flask
178,0,4,180,9.666667,149.666667,0,255,0,0,0,255,255,177.666667,8.666667,134.666667,0,255,0,0,0,255,255,175.333333,5.333333,64,0,255,0,0,0,255,255,2.666667,173.333333,1.333333,17.333333,0,93,0,0,0,255,134.333333,3.666667,1.333333,173,1,1.333333,0.333333,0,1.333333,0,0,4.333333,6.333333,4.666667,2,0.333333,173,0,0,0,0,0,0,0.333333,0,0,4.666667,2,0,0,173.333333,173.666667,172,255,0.333333,173.333333,Flask
171,0,0,171,22.333333,55.666667,42.666667,0,60.333333,0,0,255,255,171,20,48.666667,35.333333,0,52.333333,0,0,255,255,173,9.666667,18.333333,0,0,12,0,0,255,255,0,173,3.333333,9.666667,0,14.666667,0.666667,0,0,255,108.666667,0,0,173,1,1.666667,1.666667,0,1.666667,0,0,36.666667,6,0,0,0,173.333333,0,0,0,0,0,0,0.333333,0,0,0,0,0,0,173,173.666667,173,255,0.333333,173,Flask
171,0,0,171,4,82.333333,115.333333,255,65.666667,49.666667,0,255,192.666667,171,3,71,98.666667,255,56.666667,42,0,255,196,172,4.333333,20.666667,26.666667,111,21.666667,5.333333,0,255,243.666667,0,173,3.333333,6.666667,4.666667,0,7.333333,0,0,255,116.333333,0,0,173,1,2,2.666667,1,2,0.666667,0,85.666667,4.666667,0,0,0,173.333333,0,0,0,0,0,0,0.333333,0,0,0,0,0,0,173,173.333333,172.333333,255,0,173,Flask
171,0,0,171,8,80,0,0,58,0,1,0,255,171,7,69.666667,3.333333,0,51,0,1,255,255,172,4,22.333333,22.666667,25.666667,22,1,0,255,255,0,172,2.333333,13,18,69.666667,13,5,0,255,59.666667,0,0,173,0.333333,3,4,4,3,1,0,86.333333,3.666667,0,0,0,173.333333,0,0,0,0,0,0,0.333333,0,0,0,0,0,0,173,173.666667,172,255,0.333333,173,Flask
175,0,0,175,16,77,88,255,77,11,0,255,255,174,13,74,86.333333,255,72.333333,14,0,255,255,171,3,47.666667,63.666667,255,42.333333,20.666667,0,255,255,3,172,1.333333,17.333333,24,143.333333,14,10,0,255,19.333333,2,0,173,0.333333,3.666667,5,5.666667,3,2,0,91,4.333333,1,0,0,173.333333,0,0,0,0,0,0,0.333333,0,0,1,0,0,0,173,173.333333,172.333333,255,0,173,Flask
167,0,0,167,13,82.333333,77.333333,0,83.333333,0,0,255,255,168,12,72.333333,72,0,73.333333,0,0,255,255,171,6,31.666667,43.666667,255,27.333333,15.666667,0,255,142,0,172,1.333333,15.666667,20.666667,87,14,6,1,255,86.333333,0,0,173,0.333333,4,5,5.333333,4,1.666667,0.333333,93.666667,6.666667,0,0,0,173.333333,0,0,0,0,0,0,0.333333,0,0,0,0,0,0,173,173.666667,173,255,0.333333,173,Flask
176,0,0,176,12.333333,116,0,255,0,0,0,255,255,175,10.666667,103,0,109.666667,0,0,0,255,255,173,4.333333,37,0,0,11.333333,0,2,255,255,3,172,2,12,14.333333,22.333333,12,2.333333,1,255,110.333333,3,1,173,1,4,5,3.666667,3.333333,1.666667,0.333333,87.666667,9.666667,2.666667,0,0,173.333333,0,0,0,0,0,0,0.333333,0,0,2,0,0,0,173,174.333333,172.333333,255,1,173,Flask
173,0,0,173,18,28,9.333333,0,26.666667,0,1,255,255,173,16,25,9.666667,0,23.666667,0,1,255,255,172,3,14,9.666667,0,13.666667,0,1.666667,255,255,0,172.333333,2,9.333333,12.333333,31.666667,9.333333,3.666667,0.333333,255,40.333333,0,0,173,1,3.333333,4,1.333333,2.666667,0.666667,1,85,12.666667,0,0,0,173.333333,0,0,0,0,0,0,0.333333,0,0,0,0,0,0,173.333333,174.333333,172.333333,255,1,173,Flask
169,0,0,169,8.333333,112,154,255,97,57,0,255,255,170,6.666667,100,137.666667,255,87.333333,50.333333,0,255,255,172,2.666667,42,57.666667,255,37.333333,19.666667,0,255,255,0,173,2.333333,8,10.666667,29,7,4.333333,0.333333,159,14.333333,0,0,173,1,2.333333,2.333333,0,2.666667,0,1,86.333333,13.666667,0,0,0,173.333333,0,0,0,0,0,0,0.333333,0,0,0,0,0,0,173.333333,173.666667,173,255,0.333333,173,Flask
173,0,0,173,11,57,61.333333,74.666667,60.666667,1.333333,0,255,255,173,10,50,54.666667,96.333333,52.666667,2,0,255,255,173,7,18.333333,24.666667,129.333333,16.666667,8,0.333333,255,90,0,173,3,4.333333,2.333333,0,4,0,1,86.333333,42,0,0,173.333333,1,2,1.333333,0,2.333333,0,1,85,13.666667,0,0,0,173.333333,0,0,0,0,0,0,0.333333,0,0,0,0,0,0,173.333333,174.333333,172.333333,255,0.333333,173.333333,Flask
174,0,0,174,13,36.333333,0,168,0,0,0.666667,255,255,174,12,35,0,155.333333,0,0,0.333333,255,255,174,6.333333,28,0,98,0.666667,0,0.333333,255,255,0,173.333333,2.333333,10.333333,0,0,1.333333,0,1,255,154.666667,0.666667,0.666667,173.333333,1,2.666667,0.666667,0,2,0,1,46.333333,11.666667,0.666667,0.666667,0,173.333333,0,0,0,0,0,0,0.333333,0,0,0.666667,0.666667,0,0,173.333333,174.333333,173,255,0.333333,173.333333,Flask
177,0,0,177,4,96.666667,0,170,2,0,1,255,255,177,3.333333,87.666667,0,170,1.666667,0,1,255,255,175,1.666667,44.333333,0,193.333333,0,0,1,255,255,2,174,0.666667,12.666667,0,10.666667,0,0,1,255,151.333333,3,1,173.333333,0.333333,2.333333,0.666667,0,1.666667,0,1,15.333333,8,3,1,0,173.333333,0,0,0,0,0,0,1,0,0,3,1,0,0,173.333333,174.333333,173,255,0.333333,173.333333,Flask
173,0,0,173,16.333333,65.333333,0,0,20,0,0.333333,255,255,173,14,60,0,0,16.333333,0,0.333333,255,255,174,6,31,0,60,4,0,0.333333,255,255,0,173.333333,1,7.333333,0,11.666667,0,0,0.666667,255,36.333333,0,0,173.333333,0,1.333333,0.333333,0,0.666667,0,1.333333,4.666667,4,0,1,0,173.333333,0,0,0,0,0,0,0.333333,0,0,0,1,0,0,173.333333,174.333333,173,255,0.333333,173.333333,Flask
175,0,0,175,9.666667,77.666667,0,0,48.666667,0,0,255,255,175,8.666667,71,0,0,44.333333,0,0,255,255,173.333333,4.666667,33.666667,0,0,19.666667,0,0,255,255,1,173.333333,1.333333,5.666667,0,0,4.333333,0,0,85,94.333333,1,0,173.333333,0,0.666667,0.333333,0,0.666667,0,0,2.666667,1.333333,1,0,0,173.333333,0,0,0,0,0,0,0.333333,0,0,1,0,0,0,173.333333,174.333333,173,255,0.333333,173.333333,Flask
175.333333,0,1,176,3,69.666667,0,0,1.666667,0,0,255,255,175.333333,2.666667,62,0,0,3,0,0,255,255,174,1,29,0,0,11,0,0,255,255,1.333333,173.333333,1,8.666667,3.333333,0,8.333333,0,0,255,171,2,0,173.333333,0,1.333333,1.333333,0,1.333333,0,0,2.333333,1.666667,1.333333,0,0,173.333333,0,0,0,0,0,0,0.333333,0,0,2,0,0,0,173.333333,174,173,255,0,173.333333,Flask
172,0,0,172,10.666667,35,0,0,19.333333,0,0,255,255,172,9.333333,32,0,0,17.333333,0,0,255,255,173,2.666667,20,0,0,10.666667,0,0,255,255,0,173.333333,0.666667,8.333333,5,0,8.333333,0,0,255,151.333333,0,0,173.333333,0,1.333333,1,0,1.333333,0,0,3,2.333333,0,0,0,173.333333,0,0,0,0,0,0,0.333333,0,0,0,0,0,0,173.333333,174.333333,173,255,0,173.333333,Flask
171,0,0,171,7,25.666667,5.333333,0,21.333333,0,0,85,255,171,6,24.333333,5.666667,0,19.666667,0,0,255,255,173,3,14.666667,5.666667,17.333333,9.666667,1.333333,0,255,198.666667,0,173.333333,1.333333,6,5.666667,10.333333,5.666667,1.333333,0.666667,255,35.666667,0,0,173.333333,0,1.333333,0.333333,0,1.333333,0,0.666667,1.333333,3,0,0,0,173.333333,0,0,0,0,0,0,0.333333,0,0,0,0,0,0,173.333333,174.333333,173,255,0.333333,173.333333,Flask
174,0,0,174,1,20,0,0,5,0,1,255,255,174,1,18,0,0,6,0,1,255,255,174,2,13.666667,4,0,12,0,1,255,255,0,173.333333,2,6.666667,5.333333,0,8,0,1,243.666667,118.333333,0,0,173.333333,0.666667,1.333333,0,0,0.666667,0,0.333333,0.666667,3.666667,0,0,0,173.333333,0,0,0,0,0,0,0.333333,0,0,0.666667,0,0,0,173.333333,174.666667,172.333333,255,0.333333,173.333333,Flask
173,0,0,173,1,44,22,0,49,0,1,255,255,173,1,41.666667,20.666667,0,46.666667,0,1,255,255,173,1,26.333333,14,0,31,0,1,255,255,0,174,1.666667,8,3.333333,0,8.666667,0,1,87,155,0,0,173.333333,0,2.333333,0,1.333333,0.333333,0,0.333333,3.333333,4,0,0,0,173.333333,0,0,0,0,0,0,1.666667,0,0,0,0,0,0,173.333333,174.333333,173,255,0,174,Flask
172,0,0,172,6,73.666667,92.666667,255,80.666667,12,1,255,255,172,6,66.666667,83,255,73,10,1,255,255,173,6,28,32.333333,2,32.333333,0,1,255,255,0,174,2,7.333333,1,0,4,0,1,255,118.333333,0,0,174,0,3,0,2,0.333333,0,0.666667,13,4.333333,0,0,0,173.333333,0,0,0,0,0,0,1,0,0,0,0,0.666667,0,173.333333,174.333333,173,255,0.333333,173.333333,Flask
172,0,0,172,17,34.666667,41.333333,173.333333,36.666667,4.666667,0,255,255,172,16,29,33.333333,52,31.666667,1.666667,0,255,255,174,8.333333,13.333333,0,0,8,0,0,255,255,0,174,1.333333,10.666667,0,20.666667,0.666667,0,0,255,89.333333,0,0,174,0.333333,3,0,2.666667,0.333333,0,0,22.666667,4.333333,0,0,0.666667,173.333333,0,0,0,0,0,0,1,0,0,0,0.666667,0.666667,0,174,174.333333,173,255,0.333333,173.333333,Flask
177,0,0,177,6,104.666667,0,170,1,0,0,255,255,177,6,95.333333,0,170,0.666667,0,0,255,255,175,4,46.333333,0,228.333333,0,0,0,255,255,2,174,1.333333,13.333333,0,27.333333,0,0,0,255,167.333333,3,1,173.333333,1,2.666667,0,2,0.333333,0,0,17,3.333333,3,1.666667,0.666667,173.333333,0,0,0,0,0,0,1,0,0,3.666667,1.666667,0.666667,0,173.333333,174.333333,173,255,0.333333,173.333333,Flask
174,0,0,174,15,24.666667,0,114.666667,0,0,0,255,255,174,13,24.666667,0,120.666667,0,0,0,255,255,174,6.333333,25.666667,0,92,0,0,0,255,255,0,174,2,11.666667,0,1.333333,0.666667,0,0,255,196.333333,0,0,173.333333,1,2,0,1.333333,0.333333,0,0,4.666667,2.333333,0.666667,1,0,173.333333,0,0,0,0,0,0,1,0,0,0.666667,1,0.666667,0,173.333333,174.333333,172.333333,255,0.333333,173.333333,Flask
174,0,0,174,4,63.333333,32.666667,0,61.333333,0,0,255,255,174,3,58.333333,26.666667,0,55.666667,0,0,255,255,174,3,36.333333,0.333333,0,27.333333,0,0,255,255,0,174,3,10.666667,0,0,3.666667,0,0,255,228.333333,0,0,173,1,1,0.333333,0,0.333333,0,0,1.333333,1,0.666667,0,0,173.333333,0,0,0,0,0,0,0,0,0,0.666667,0,0,0,173.333333,174.333333,173,255,0,173.333333,Flask
171,0,0,171,8.666667,118.333333,148.666667,255,112.666667,36,0,255,255,171,8.333333,106.666667,133.666667,255,102,31.666667,0,255,255,172.333333,5.666667,52,60.666667,170,51,13.333333,0,255,255,0,173.333333,2.666667,11,9,14.666667,10.333333,1.333333,0,255,116.333333,0,0,173.333333,1,2,0,0,0.666667,0,0.666667,10.666667,5.666667,0,0,0,173.333333,0,0,0,0,0,0,1,0,0,0,0,0,0,173.333333,174.333333,173,255,0.333333,173.333333,Flask
171,0,0,171,16,72,85.333333,205,70,15.333333,1,255,255,172,15,64.666667,75.666667,143.666667,62,13.333333,1,255,255,173,8.333333,28,26.666667,85,26.333333,4.333333,0.666667,255,255,0,173.333333,2.666667,9.666667,1.666667,0,6,0,1.333333,255,186.333333,0,0,173.333333,0.333333,2,0,0,1,0,0.666667,12.666667,8,0,0,0,173.333333,0,0,0,0,0,0,1,0,0,0,0,0,0,173.333333,174.333333,173,255,1,173.333333,Flask
176,0,0,176,7,100.666667,0,0,35,0,1.333333,255,255,176,7,94,0,0,33,0,1.333333,255,255,174,4.333333,57.333333,0,0,18.333333,0,0.666667,255,255,1,174,2.333333,16,0,0,4.333333,0,0.666667,174.333333,205,2,0.666667,173.333333,0.333333,2,0,0,1,0,0.666667,16,10.666667,2,0.666667,0,173.333333,0,0,0,0,0,0,1,0,0,2,1,0,0,173.333333,175,172.333333,255,1,173.333333,Flask
174,0,0,174,14,110.333333,0,0,48.333333,0,0.666667,255,255,174,13,104,0,0,46,0,0.666667,255,255,174,8,63.333333,0,0,29,0,0.666667,255,255,0,173.333333,3.333333,15,2.333333,0,7.666667,0,0.666667,255,255,0.666667,0.666667,173.333333,0.333333,2,0,0,1.333333,0,0.666667,10.666667,10.666667,0.666667,0.666667,0,173.333333,0,0,0,0,0,0,1,0,0,1,0.666667,0,0,173.333333,174.333333,172.333333,255,1,173.333333,Flask
172,0,0,172,17,96.333333,129.333333,255,91.666667,37.666667,0.666667,255,255,172,16,89.333333,119.666667,255,85,34.666667,0.666667,255,255,172,10.666667,50,65.333333,255,49,17,0.666667,255,255,0,173.333333,4.333333,12.666667,14.333333,8,14,0.333333,0.666667,255,157.666667,0,0,173.333333,0.333333,2,0,1,1.333333,0,0.666667,3.333333,9,0,0,0,173.333333,0,0,0,0,0,0,1,0,0,0,0,0,0,173.333333,173.333333,172.333333,255,0,173.333333,Flask
170,0,0,170,3.666667,158.666667,185,255,156.333333,45.666667,0,255,255,170,3,150.333333,179.666667,255,148.333333,41.333333,0,255,255,171.333333,4.666667,98,119,255,99,19.666667,0,255,255,0,173.333333,3,23,26.666667,67.666667,24,3,0,255,255,0,0,173.333333,1,2.333333,0.666667,1.666667,1.333333,0,1,7,7.333333,0,0,0,173.333333,0,0,0,0,0,0,1,0,0,0,0,0,0.333333,173.333333,173.666667,172.333333,255,0,173.333333,Flask
170,0,0,170,17.666667,130.666667,122.666667,85,135,9,0,255,255,170.333333,17.666667,120.666667,112,85,124.666667,7.666667,0,255,255,172.333333,14.666667,67,59.666667,85,68.666667,2,0,255,255,0,173.333333,4.333333,16.333333,13.333333,0,16,0,0,255,255,0,0,173.333333,1,2,0.666667,2.333333,1.333333,0,1,23.666667,4.666667,0,0,0,173.333333,0,0,0,0,0,0,1,0,0,0,0,0.333333,0.333333,173.333333,173.666667,172.333333,255,0,173.333333,Flask
176.333333,0,1,177,27.666667,135.333333,0,170,33,0,1,255,255,176.333333,25.666667,126,0,170,31.333333,0,1,255,255,174.333333,15.333333,73,0,170,21,0,1,255,255,1,173.666667,4.666667,15.333333,0,2,4,0,1,255,141,2.666667,0.666667,173.333333,1,2,0.666667,2.333333,0.666667,0,1,25,1.333333,2.666667,1,0.333333,173.333333,0,0,0,0,0,0,0.666667,0,0,3,1.333333,0.333333,0.333333,173.333333,174.333333,173,255,0.333333,173.333333,Flask
179,0,0,179,12.666667,180.333333,0,170,24.666667,0,1,255,255,178.333333,11,167.666667,0,170,24.666667,0,1,255,255,175.333333,5,97.333333,0,170,20.333333,0,1,255,255,3,173.666667,3.333333,23.666667,0,84,4.333333,0,1,255,173,4.666667,1.666667,173.333333,1,1.666667,0,1.666667,0.666667,0,0.333333,10.333333,1.333333,4.666667,2,0.333333,173.333333,0,0,0,0,0,0,0.666667,0,0,5,2,0.333333,0,173.333333,174.333333,172,255,0.333333,173.333333,Flask
175,0,0,175,13,93.666667,10.666667,0,56,0,0,255,255,175,13,84,10,0,48.333333,0,0,255,255,174,9.666667,42.666667,4.333333,166.666667,17,0,0.333333,255,255,1,173.333333,4,14,0,56.666667,4.666667,0,0.333333,255,89.666667,1,0.666667,173.333333,1,1.333333,0,0.333333,0.666667,0,0,11.333333,4.333333,1.666667,0.666667,0,173.333333,0,0,0,0,0,0,0,0,0,1.666667,0.666667,0,0,173.333333,174.333333,172,255,0.333333,173.333333,Flask
174,0,0,174,5,86.333333,0,0,58.666667,0,0,170,255,174,5,82,2,0,58,0,0,255,255,173,4,58.666667,11,0,47.666667,0,0,90.333333,255,1,173.333333,2.666667,18,6,0,14.333333,0,0,255,255,0.666667,0,173.333333,1,2.333333,0,0,1,0,0,4.333333,11.333333,0.666667,0,0,173.333333,0,0,0,0,0,0,0,0,0,0.666667,0,0,0,173.333333,174.333333,172,255,1,173.333333,Flask
171,0,0,171,4,80.666667,0,0,60.666667,0,0,170,255,171,4,78.666667,0.666667,0,59.333333,0,0,255,255,173,3,63.333333,5.666667,0,51,0,0,255,255,0,173,1,22.666667,6,0,20,0,0,146.333333,255,0,0,173.333333,0.333333,2.666667,0,0,2.333333,0,0,2.666667,17.333333,0,0,0,173.333333,0,0,0,0,0,0,0,0,0,0,0,0,0,173.333333,174.333333,172.333333,255,1,173.333333,Flask
175,0,0,175,19,64.333333,2,0,37.333333,0,0,255,255,175,17,62,0.666667,0,33.666667,0,0,255,255,174,9,45.666667,0,0,16.333333,0,0,255,255,1,173.333333,2.666667,15.333333,0,0,8.333333,0,0,255,255,1,0.666667,173.333333,0.333333,2.666667,0,0,2.333333,0,0,5.666667,18,1.666667,0.666667,0,173.333333,0,0,0,0,0,0,0,0,0,1.666667,0.666667,0,0,173.333333,174.333333,173,255,1,173.333333,Flask
175,0,0,175,15.666667,100.666667,0,255,0,0,0.666667,255,255,175,15,95,0,255,0,0,0.666667,255,255,175,8.666667,63,0,255,0,0,0,255,197.666667,0,173.333333,3,14.333333,0,70,0,0,0,255,79.666667,1.666667,1,173.333333,0.333333,2.333333,0,0,1.333333,0,0,10,13.333333,1.666667,1.666667,0,173.333333,0,0,0,0,0,0,0,0,0,1.666667,1.666667,0,0,173.333333,173.666667,173,255,0,173.333333,Flask
177.333333,0,1,178,10.666667,117.666667,0,255,0,0,1,255,255,177.333333,11,108,0,255,0,0,1,255,255,175,9,57,0,170,2.333333,0,1,255,255,2,173.333333,3,11,0,6.666667,0.666667,0,1,255,136.333333,3,1,173.333333,0.333333,2.333333,0,0,0.333333,0,0,23.333333,8,3.333333,1,0,173.333333,0,0,0,0,0,0,0,0,0,4,2,0,0,173.333333,174.333333,173,255,0.333333,173.333333,Flask
173.333333,0,1,174,21,67.666667,20,0,64.666667,0,0.333333,255,255,173.333333,19,65.333333,24.333333,0,64,0,0.333333,255,255,173,10,51,39.666667,0,56.333333,0,0.333333,255,255,0.333333,173.333333,1.666667,13.666667,7.333333,0,15,0,0.333333,255,255,0,0,173.333333,0.333333,2.333333,0,1.333333,0,0,0,26,3.666667,0,0,0,173.333333,0,0,0,0,0,0,0,0,0,0,0,0,0,173.333333,174,172.333333,255,0.333333,173.333333,Flask
171,0,0,171,6.666667,206.333333,174.666667,0,207.666667,0,0,255,255,171,6.666667,190,162.333333,0,191.333333,0,0,255,255,172,5.333333,102.333333,96.333333,0,105,0,0,255,255,0,173.333333,1.666667,14.666667,11,0,16.666667,0,0.333333,255,255,0,0,173.333333,0,3,0,3.333333,0,0,0,15.666667,1.333333,0,0,0,173.333333,0,0,0,0,0,0,0,0,0,0,0,0,0,173.333333,174.333333,172.333333,255,1,173.333333,Flask
174,0,0,174,38,90.666667,0,0,35,0,0,255,255,174,35,80.333333,0,0,30,0,0,255,255,174,18,30.333333,0,0,4,0,0,255,255,0,174,2.666667,7.666667,0,28.666667,1.333333,0,1,170,25.333333,0,0,173.333333,0,3,0,4.333333,0,0,0.666667,13.666667,1,0.666667,0.666667,0.666667,173.333333,0,0,0,0,0,0,0,0,0,0.666667,1,0.666667,0,173.333333,174.333333,173,255,0.333333,173.333333,Flask
182,0,0,182,13,255,0,255,0,0,0,255,255,181,12,255,0,255,0,0,0,255,255,177,6,132,0,255,0,0,0,255,255,4,174,1,22.333333,0,159,0,0,0,255,214.333333,7,3,173.333333,0,3,0,3.666667,0,0,0.666667,22.333333,1.333333,7.666667,3.666667,1,173.333333,0,0,0,0,0,0,0,0,0,8,3.666667,1,0,173.333333,175,173,255,1,173.333333,Flask
177,0,0,177,34,169.333333,0,255,0,0,0,255,255,177,30,157.666667,0,255,0,0,0,255,255,176,14,86.333333,0,255,0,0,0,255,255,1,174,2.333333,21,0,84,1,0,0,255,243,2.666667,1.666667,173.333333,0.666667,2.333333,0,2.666667,0,0,0.666667,35,2,3.666667,2,1,173.333333,0,0,0,0,0,0,0,0,0,3.666667,2.666667,1,0,173.333333,174,172,255,0.333333,173.333333,Flask
171,0,0,171,18.333333,212.666667,100.666667,0,191.666667,0,0,255,255,171.333333,17,193.666667,89,0,174.333333,0,0,255,255,173.333333,11,94.333333,27.333333,0,80,0,0,255,255,0,173.333333,3.666667,16,0,0,7,0,0,255,247.666667,0,0,173.333333,0.666667,2.666667,0,0.666667,0,0,0,61,4.666667,0,0,0.333333,173.333333,0,0,0,0,0,0,0,0,0,0,0,0.333333,0,173.333333,173.666667,172.333333,255,0.333333,173.333333,Flask
175.333333,0,1,176,20,83.666667,11.333333,0,67.333333,0,0,255,255,174.666667,18.333333,80,10,0,64.333333,0,0,255,255,173.666667,10.333333,57,6.666667,0,42,0,0,255,255,1.666667,173.666667,3.666667,18.666667,2,0,9,0,0,255,255,1,0,173.333333,0.666667,2.666667,0,0.666667,0.666667,0,0,85.666667,9,1.333333,0.333333,0.333333,173,0,0,0,0,0,0,0,0,0,1.333333,0.333333,0.333333,0,173.333333,174.333333,172.333333,255,0.333333,173.333333,Flask
174.333333,0,1,175,17,131.333333,0,255,0,0,0.666667,255,255,174.333333,15.333333,120,0,255,0,0,0.666667,255,255,174.333333,9.333333,61,0,255,0,0,0.666667,255,255,0.666667,173.666667,3,19.333333,1.333333,85,7.333333,0,0,255,255,1,1.333333,173.333333,0.666667,2.666667,0.666667,0.333333,1.333333,0,0,92.333333,14.333333,1.333333,1.666667,0.333333,173,0,0,0,0,0,0,0,0,0,1.333333,1.666667,0.333333,0,173.333333,174.333333,172.333333,255,1,173.333333,Flask
173.333333,0,5,176,20,87.333333,1.333333,85,30,0,0.333333,255,255,173.333333,18.333333,81.666667,0,85,26.666667,0,0.333333,255,255,174.333333,10,53.333333,0,85,10,0,0.333333,255,255,0,173.666667,2.333333,19.666667,1.333333,85,7.333333,0,0,255,255,0.333333,0.666667,173.333333,0,3.666667,0.666667,0,2,0,0,105,17,0.666667,1,0.333333,173,0,0,0,0,0,0,0,0,0,1,1,0.333333,0,173.333333,174.333333,172.333333,255,1,173.333333,Flask
175,0,0,175,13.666667,104.333333,12.666667,0,87.666667,0,0,85,255,175,12.666667,97,12,0,82,0,0,255,255,173.666667,7.333333,59,3.333333,0,43.333333,0,0,255,255,1.333333,173.666667,2,17,0,0,7,0,0,126.333333,255,1.333333,0,173.333333,0,2.666667,0.666667,0,1.333333,0,0,95.666667,15,1.666667,0.333333,0.333333,173,0,0,0,0,0,0,0,0,0,1.666667,0.333333,0.333333,0,173,173.666667,172.333333,255,0.333333,173,Flask
175,0,0,175,2.666667,55,18.666667,170,35.666667,0,0.666667,255,255,175,2.666667,51,15.666667,170,32.666667,0,0.666667,255,254.333333,173.333333,3.666667,34,0,78.666667,17.333333,0,0,255,216.333333,0.666667,173.333333,2,12.666667,0,0,2.666667,0,0.666667,255,129,1.333333,0,173.333333,0.666667,2.666667,0.666667,0,0.666667,0,0,86.333333,11.333333,1.666667,1,0.333333,173,0,0,0,0,0,0,0,0,0,1.666667,0.333333,0.333333,0,173.333333,174.333333,173,255,0.333333,173,Flask
171,0,0,171,4,59.666667,0,0,26.333333,0,0,255,255,172,3,55,0,0,20.333333,0,0,255,255,173.333333,1,37,0,133.666667,0,0,1.666667,255,255,0,173.333333,1.333333,12,0,16,1.333333,0,0.666667,255,125,0,0,173.333333,0.666667,2,0,0,0.666667,0,0,73.333333,7.666667,0,1,0,173,0,0,0,0,0,0,0,0,0,0,0.333333,0.333333,0,173,174.333333,172.333333,255,0.333333,173,Flask
174,0,0,174,8.333333,55.333333,2.666667,0,30,0,0,255,255,174,8,47.666667,1.333333,0,25,0,0,255,255,173.333333,5.333333,16,0,10,2.666667,0,1.333333,255,184,0.666667,173.333333,1.333333,6.333333,0,4,1.333333,0,0,237.666667,77.333333,0.666667,0,173.333333,0.666667,1.666667,0,0,0.333333,0,0,41.666667,5.333333,0.666667,0,0,173,0,0,0,0,0,0,0,0,0,0.666667,0,0,0,173,174.333333,172.333333,255,0.333333,173,Flask
171,0,0,171,8.333333,95,99.333333,170,95,7.333333,0,255,255,171,8,87,90.333333,170,86.333333,6.666667,0,255,255,172.333333,3.333333,44,40.333333,69.333333,43.666667,2,0,255,255,0,173.333333,1,9.333333,3.333333,0,8,0,0,202.666667,137,0,0,173.333333,0.666667,1.666667,0,0,0.333333,0,0,27,5,0,0,0,173,0,0,0,0,0,0,0,0,0,0,0,0,0,173,174,172.333333,255,0.333333,173,Flask
171.333333,0,5,174,17,57.666667,40,0,48.666667,0,0,255,255,171.333333,15,54,38,0,47,0,0,255,255,172.666667,5.666667,32.666667,22.333333,0,31,0,0,255,255,0,173.333333,1,9.666667,4,0,8,0,0,255,159,0,0,173,0.666667,1.666667,0,0,0,0,0,23.666667,5,0,0,0,173,0,0,0,0,0,0,0,0,0,0.333333,0,0,0,173,173.333333,172.333333,255,0,173,Flask
177,0,0,177,3.666667,84.666667,0,85,10,0,1.333333,255,255,176,3.666667,75,0,85,9.333333,0,1.333333,255,255,174.333333,4.333333,27,0,85,3.333333,0,1.333333,255,213.666667,2.666667,173.333333,1,6,0,18,0,0,0,136.333333,22,3,1,173,0,1.666667,0,0,0,0,0,23.333333,4.666667,3,1,0,173,0,0,0,0,0,0,0,0,0,3,1,0.333333,0,173,173.333333,173,255,0,173,Flask
170,0,0,170,8.666667,46,51.333333,170,50,4,1,255,255,171,7.666667,38.666667,37.333333,0,42.333333,0,1,255,255,173.333333,1.666667,27.333333,0,34.333333,8.666667,0,1,255,255,0,173.333333,0.666667,12,0,56.333333,0,0,1,255,39.333333,0,0,173,0,1.666667,0,0,0,0,0,22,4.666667,0,0.333333,0.333333,173,0,0,0,0,0,0,0,0,0,0,0.333333,0.333333,0,173,174,173,255,0,173.333333,Flask
172,0,4,174,10,34,18.666667,0,24.666667,0,1,255,255,172.666667,8.333333,30,14,0,20.666667,0,1,255,255,173.333333,2,20.333333,0,0,7.333333,0,1,255,255,0,173.333333,1,10.333333,0,20.333333,0,0,0.666667,255,85.666667,0,0,173,0,1.666667,0,0,0,0,0,19.666667,3.666667,0.333333,0.333333,0,173,0,0,0.333333,0,0,0,0,0,0,0.333333,0.333333,0.333333,0,173,174,173,255,0,173,Flask
175,0,0,175,6.333333,54.333333,0,170,11.666667,0,0.666667,255,255,175,6,50.333333,0,170,11.333333,0,0.666667,255,255,174,4.333333,31.666667,0,0,10,0,0,255,255,1,173.333333,2,11,0,0,5.333333,0,0,255,169.666667,1,0,173,0,1.333333,0,0.333333,0,0,0,15,3,1.666667,1,0,173,0,0,0.333333,0,0,0,0,0,0,1.666667,1,0,0,173,173.333333,172,255,0.333333,173.333333,Flask
172.333333,0,1,173,12,88.333333,0,0,45,0,0,255,255,172.333333,10.666667,82,0,0,42.333333,0,0,255,255,173.333333,5.333333,52,0,0,30,0,0,255,255,0,173.333333,1.333333,14,0,0,8,0,0,255,255,0,0,173,0,1.333333,0,0.333333,0,0,0,9.333333,1.666667,0,0.333333,0,173,0,0,0.333333,0,0,0,0,0,0,0,0.333333,0,0,173.333333,174.333333,172.333333,255,0.333333,173,Flask
175,0,0,175,17,88,0,0,41.666667,0,0,255,255,175,15.333333,82.666667,0,0,38.333333,0,0,255,255,174.333333,6.666667,52.333333,0,0,18.333333,0,0,255,255,0.666667,173.333333,1.333333,14.333333,0,13.333333,2,0,0,255,241,1,0.333333,173,0,1.333333,0,0,0,0,0,5,1.666667,2,1,0.333333,173,0,0,0.333333,0,0,0,0,0,0,2,1,0.333333,0,173,174,173,255,0,173,Flask
172,0,0,172,16,102,0,170,6,0,0,255,255,173,14,97,0,170,3.333333,0,0,255,255,174.333333,4.666667,65,0,255,0,0,0,255,255,0,173.333333,0.666667,18.666667,0,146.333333,0,0,0,255,81.666667,0,1,173,0.333333,1,0,0,0,0,0,1.666667,1.666667,0,1.333333,1,173,0,0,0.333333,0,0,0,0.333333,0,0,0,1.333333,1,0,173,174.333333,173,255,0.333333,173,Flask
180,0,0,180,10.333333,143.666667,0,255,0,0,0,255,255,179,10,131,0,255,0,0,0,255,255,175.333333,6,67.666667,0,255,0,0,0,255,161.666667,4,173.333333,2.333333,18.666667,0,156,0,0,0,255,35.333333,5.666667,2,173,1,1,0.333333,0,0.333333,0,0,0.333333,1.666667,6,2,1,173,0,0,0.333333,0,0,0,0.333333,0,0,6,2,0,0,173,173.666667,173,255,0.333333,173,Flask
171,0,0,171,22,82,26.666667,0,75,0,0,255,255,171,20,72,18.666667,0,63.666667,0,0,255,255,173,9.666667,29.666667,0,0,11,0,0,255,255,0,173,3.666667,9,0,36.333333,0,0,0.666667,255,7.666667,0,0,173,1,1.333333,1.666667,0.333333,1.333333,0,0.666667,7.666667,1.666667,0,0,0,173,0,0,0.333333,0,0,0,0.333333,0,0,0,0,0,0,173,173.333333,172,255,0,173,Flask
172,0,0,172,14,50,20.666667,0,45.333333,0,0,255,255,172,12,44.666667,16.333333,0,39.666667,0,0,255,255,172,3.333333,20.333333,2.333333,0,16,0,0,255,255,0,173,3.333333,6,5.333333,0,6,0,0,255,55,0,0,173,1,2.666667,3,2.333333,1.666667,1,0.666667,27.333333,1.333333,0,0,0,173.333333,0,0,0.333333,0,0,0,0.333333,0,0,0,0,0,0,173,173.333333,172,255,0.333333,173,Flask
174,0,0,174,6,85,0,255,0,0,0,255,255,174,6,70,0,255,0,0,0,255,255,172,5,5.666667,0,0,2,0,0,209.666667,58.333333,1,172,2.333333,14.333333,18.666667,67,14,4.666667,0,255,95.333333,1.666667,0,173,0.333333,3,4.333333,5.333333,2.666667,2,1.333333,71,1.666667,1,0,0,173.333333,0,0,0,0,0,0,0.333333,0,0,0.666667,0,0,0,173,173.333333,172,255,0.333333,173,Flask
171,0,0,171,17,101,70,0,97,0,0,255,255,171,15,92.333333,69,0,90,0,0,255,255,171,3,49.333333,55.333333,255,49.333333,5.333333,0,255,255,0,172,0,17,23.666667,125,15.666667,8,1,255,56,0,0,173,0,4,5.333333,7,3,2,0.333333,88.333333,3,0,0,0,173.333333,0,0,0,0,0,0,0.333333,0,0,0,0,0,0,173,173.333333,172,255,0.333333,173,Flask
171,0,0,171,15,75.333333,94.666667,255,75,19.666667,0,255,255,171,13,67.333333,85.666667,255,66.333333,19.333333,0,255,255,171,7,30.333333,42.333333,255,26,15.666667,1,255,113,0,172,1,12.666667,17.666667,66.333333,11.666667,5.333333,1,255,47,0,0,173,0.333333,4,5.333333,6.666667,4,2,0.333333,93,6.333333,0,0,0,173.333333,0,0,0,0,0,0,0.333333,0,0,0,0,0,0,173,173.666667,172,255,0.333333,173,Flask
174,0,0,174,6,130.666667,0,0,48.666667,0,0,255,255,174,6,117.333333,0,0,43.333333,0,0,255,255,173,4,46.666667,0,0,20.666667,0,0,255,255,1,172,2,10,10.333333,3.666667,10,0.333333,0.666667,255,104.666667,1.666667,0,173,1,4,5,5.333333,3.333333,1.666667,0.333333,90.333333,9,1,0,0,173.333333,0,0,0,0,0,0,0.333333,0,0,0.666667,0,0,0,173,174.333333,172.333333,255,1,173,Flask
169,0,0,169,10,25.666667,29.333333,94.666667,25.333333,4,0,255,255,170,9,21.666667,25,80.333333,21.333333,3.666667,0,255,222,172,3,7.333333,8.333333,0,9.333333,0,0,255,101.666667,0,172.333333,1.333333,8.666667,11.333333,22,9.333333,2,0,255,45.666667,0,0,173,1,3.333333,4,2.333333,3.333333,0.666667,0.333333,85.666667,10,0,0,0,173.333333,0,0,0,0,0,0,0.333333,0,0,0,0,0,0,173,174.333333,172.333333,255,0.333333,173,Flask
175,0,0,175,16,86.333333,29.333333,0,75.333333,0,0,255,255,174,14,78.666667,31.333333,0,70.333333,0,0,255,255,172,4.666667,38,29,0,37.333333,0,0,255,255,2,173,2.333333,9,12,36,7.666667,4,0.666667,235,15,2,0,173,1,2.333333,2.333333,0,2.333333,0,0.333333,85.666667,10.666667,1,0,0,173.333333,0,0,0,0,0,0,0.333333,0,0,1,0,0,0,173.333333,174.333333,172.333333,255,0.333333,173.333333,Flask
173,0,0,173,11,51.666667,0,255,0,0,0,255,255,173,9,44,0,255,0,0,0,255,255,173,5.333333,10.333333,0,0,2.666667,0,0,173.666667,177,0,173,3.333333,4.666667,4.666667,7,4.333333,1,0.333333,120.333333,19,0,0,173.333333,1,2,1,0,2,0,1,76.666667,10.666667,0,0,0,173.333333,0,0,0,0,0,0,0.333333,0,0,0,0,0,0,173.333333,174,173,255,0,173.333333,Flask
171,0,0,171,4,51,15.333333,0,51.333333,0,0,255,255,171,4,45,11.666667,0,42.333333,0,0,255,255,173,3.666667,22.333333,0,0,5.333333,0,0,255,193.333333,0,173.333333,2.666667,10.333333,0,0,3,0,1.666667,255,157,0,0,173.333333,1,2.333333,0.666667,0,1.666667,0,1,19.666667,10,0,0,0,173.333333,0,0,0,0,0,0,0.333333,0,0,0,0,0,0,173.333333,174.333333,172.333333,255,0.333333,173.333333,Flask
176,0,0,176,16.666667,40,0,255,0,0,0.333333,255,255,176,14.333333,37,0,232.333333,0,0,0.333333,255,255,174.333333,5.333333,24,0,106.333333,0,0,0.333333,255,255,1.666667,173.333333,0.666667,12.666667,0,4.666667,1.333333,0,1.333333,255,189.333333,2,0.333333,173.333333,0.333333,2.333333,0.333333,0,0.666667,0,1.333333,9,8,2,1,0,173.333333,0,0,0,0,0,0,0.333333,0,0,2,1,0,0,173.333333,174.333333,173,255,0.333333,173.333333,Flask
175.333333,0,5,178,11,76,0,85,11.333333,0,0.333333,255,255,175.333333,9.666667,67.666667,0,85,10,0,0.333333,255,255,174.333333,4,28,0,85,4,0,0.333333,255,216.333333,0.666667,173.333333,1,8.333333,0,16.333333,0.666667,0,0.666667,255,62,1,0.333333,173.333333,0.333333,1.333333,0.333333,0,0.666667,0,1.333333,3.666667,5,2,0.666667,0,173.333333,0,0,0,0,0,0,0.333333,0,0,2,0.666667,0,0,173.333333,174.666667,173,255,0.333333,173.333333,Flask
174,0,0,174,9,51.666667,0,0,19.666667,0,0,255,255,174,8,47.333333,0,0,17.666667,0,0,255,255,174,4,24.333333,0,13,6,0,0,255,255,0,173.333333,1.333333,4,0,0,0.666667,0,0,85,34.333333,0.666667,0,173.333333,0.333333,1.333333,0.333333,0,0.666667,0,0,2.333333,2.333333,0.666667,0.333333,0,173.333333,0,0,0,0,0,0,0.333333,0,0,0.666667,0.333333,0,0,173.333333,174.333333,173,255,0,173.333333,Flask
172,0,0,172,6.333333,29.666667,7.333333,8,9.666667,0.333333,0.666667,255,255,172,5.666667,25.333333,5.666667,0,6.666667,0,0.666667,255,255,173.333333,3,12.666667,0,41.333333,4.333333,0,0,255,89,0,173.333333,1.333333,6.333333,2.666667,0,6,0,0,211,93,0,0,173.333333,0,1.333333,0.666667,0,1.333333,0,0,3,1.666667,0,0,0,173.333333,0,0,0,0,0,0,0.333333,0,0,0,0,0,0,173.333333,174.333333,173,255,0,173.333333,Flask
173,0,0,173,4.333333,42,58,255,37.666667,20.333333,0.666667,255,255,173,4.333333,35.666667,48.333333,255,32,16,0,255,217.666667,173,2.666667,10.666667,10,17.666667,12.333333,1,0,255,199.666667,0,173,1.333333,9.333333,7.666667,13.666667,9,1.333333,0,255,105,0,0,173.333333,0,1.333333,1.333333,0,1.333333,0,0,4,3,0,0,0,173.333333,0,0,0,0,0,0,0.333333,0,0,0,0,0,0,173.333333,174.333333,173,255,0,173.333333,Flask
174,0,0,174,6,30,37.333333,173,30.666667,6.666667,0,255,255,174,5,29,36.333333,168.333333,29,6.333333,0,255,255,173,3,21.333333,23,46.333333,21.666667,2,0,255,255,1,173,1,11,10.666667,30.666667,10.666667,2.333333,0.333333,255,110.666667,0.666667,0,173.333333,0,1.333333,0.333333,0,1.333333,0,0.666667,3,4.333333,0,0,0,173.333333,0,0,0,0,0,0,0.333333,0,0,0.666667,0,0,0,173.333333,174.333333,173,255,0,173.333333,Flask
175,0,0,175,4,26.333333,6.666667,0,26.666667,0,1,255,255,175,4,25.666667,9,0,27,0,1,255,255,173,4,23.666667,15.333333,0,26.333333,0,0.333333,255,255,1,173.333333,2,10.333333,7.666667,4.333333,10,0.333333,0.333333,255,178.333333,1,0,173.333333,0.666667,1.333333,0,0,0.666667,0,0.666667,1,4.333333,1,0,0,173.333333,0,0,0,0,0,0,0.333333,0,0,1,0,0,0,173.333333,174.333333,173.333333,255,0.333333,174,Flask
172,0,0,172,8,52.333333,5.333333,0,53,0,1,255,255,172,7,48.333333,3.333333,0,48.333333,0,1,255,255,174,5.333333,27.333333,1,0,25,0,1,255,255,0,174,3,8,2,0,4.333333,0,1,255,139,0,0,173.333333,0.666667,2.333333,0,0.666667,0.333333,0,0.666667,5.333333,5,0,0,0,173.333333,0,0,0,0,0,0,0.333333,0,0,0,0,0,0,173.333333,174.333333,173,255,0.333333,174,Flask
177,0,0,177,17,38.333333,0,0,2.333333,0,0.333333,255,255,176,15,35.333333,0,17.333333,1,0,0.333333,255,255,175,8,24,0,185.666667,0,0,0.333333,255,249.333333,2,174,2.333333,12.333333,0,58.666667,0.666667,0,1,255,60,2,0.666667,173.333333,1,2.333333,0,1.333333,0.333333,0,0,19.333333,5.666667,3,1,0.666667,173.333333,0,0,0,0,0,0,1,0,0,3,1,0.666667,0,173.333333,174.666667,173,255,0.333333,173.333333,Flask
174,0,0,174,13.666667,89.666667,0,255,0,0,0,255,255,174,12.333333,83.666667,0,255,0,0,0,255,255,175,5.333333,51.333333,0,255,0,0,0,255,255,0,174,0.333333,19,0,104.333333,0,0,0,255,163,0,1,173.333333,1,3,0,2,0.333333,0,0,30.333333,6,0.666667,1.666667,0.666667,173.333333,0,0,0,0,0,0,1,0,0,1,1.666667,1,0,174,174.666667,173,255,0.333333,174,Flask
179,0,0,179,7,102.333333,0,255,0,0,0,255,255,178,6,95.666667,0,255,0,0,0,255,255,175,4,59,0,255,0,0,0,255,255,3,174,2,18.333333,0,64,0,0,0,255,227.666667,4,1,173.333333,1,2.666667,0,1.333333,0.333333,0,0,20,5,4.666667,2,0.666667,173.333333,0,0,0,0,0,0,1,0,0,5,2,1,0,173.333333,174.333333,173,255,0.333333,173.333333,Flask
171,0,0,171,8,77,0,0,12,0,0,255,255,172,8,71.666667,0,0,10,0,0,255,255,174,7,44,0,0,1,0,0,255,255,0,174,4,12.333333,0,0,1,0,0,255,219,0,0,173.333333,1,2,0,0.666667,0.333333,0,0.666667,5,3.666667,0,1,0,173.333333,0,0,0,0,0,0,1,0,0,0,1,0.666667,0,173.333333,174.333333,173,255,0.333333,173,Flask
177,0,0,177,4,62.333333,0,0,9.333333,0,0,255,255,176,4,58,0,0,11.333333,0,0,255,255,174,6,38.333333,0,0,18,0,0,255,255,3,173,4,8.666667,0,0,5.333333,0,0,172.666667,170,3,0.666667,173.333333,1,1.333333,0.666667,0,0.666667,0,0.666667,4.666667,2,3,0.666667,0,173.333333,0,0,0,0,0,0,1,0,0,3,0.666667,0,0,173,174.333333,173,255,0.333333,173,Flask
172,0,0,172,9,49,18,0,44,0,0,255,255,172,8,45.333333,14,0,40,0,0,255,255,173,5,25,0,0,16.666667,0,0,178.333333,255,0,173,3.666667,5,1.333333,0,4.333333,0,0,91,47.333333,0,0,173,1,1.666667,2,1,1.666667,0.333333,0.666667,11,1.333333,0,0,0,173.333333,0,0,0,0,0,0,0.666667,0,0,0,0,0,0,173,174,172.333333,255,0,173,Flask
168,0,0,168,7.666667,100.666667,96.666667,90.666667,102.333333,1.333333,0,255,255,169,7.333333,92,89,103.333333,94,1.333333,0,255,255,172.333333,4.666667,52,53,138.666667,54,3.333333,0,255,255,0,173.333333,2.333333,12,12.333333,18.666667,11.666667,1.333333,0,255,144,0,0,173.333333,0.333333,1,0,0,0.666667,0,0.666667,2,4,0,0,0,173.333333,0,0,0,0,0,0,1,0,0,0,0,0,0,173,173.333333,173,255,0,173,Flask
176,0,0,176,14,36.333333,10,0,33.666667,0,0,255,255,175,12.666667,34,11.333333,0,32,0,0,255,255,173,7.333333,21,20.333333,0,23,0,0,255,255,2,173.333333,2.666667,8,6,7,7.333333,0.666667,0,255,87.333333,2,0,173.333333,0.333333,1.666667,0,0,1,0,0.666667,0,5.333333,2,0,0,173.333333,0,0,0,0,0,0,1,0,0,2,0,0,0,173.333333,174.333333,173,255,0.333333,173,Flask
173,0,0,173,7,80,0,255,0,0,1,255,255,173,7,74.333333,0,255,0,0,1,255,255,174,4.666667,44.666667,0,0,4.333333,0,1,255,255,0,173.333333,1.333333,14,2,0,6.666667,0,1,255,204.666667,0,0.666667,173.333333,0.333333,1.666667,0,0,1,0,0.666667,1.333333,6.666667,0,0.666667,0,173.333333,0,0,0,0,0,0,1,0,0,0,0.666667,0,0,173.333333,174,173,255,0,173.333333,Flask
177,0,0,177,10,89.666667,0,0,23.666667,0,1,255,255,176,9,85.666667,0,0,22.666667,0,1,255,255,174,5,58,0,0,18.333333,0,1,255,255,2,173.333333,2,16.666667,3,0,9.333333,0,1.333333,255,255,3,0.666667,173.333333,0.333333,1.333333,0,0,1.333333,0,0.666667,0.666667,7.666667,2.666667,0.666667,0,173.333333,0,0,0,0,0,0,1,0,0,3,0.666667,0,0,173.333333,174,172.333333,255,0.666667,173.333333,Flask
169,0,0,169,14,37,43.333333,82.666667,41.333333,2,1,255,255,170,14,34,39.666667,85,38,2.333333,1,255,255,173,9.666667,26,26.666667,79,28,2,1.333333,255,255,0,173,2.666667,13,14.333333,29.666667,14.666667,1.333333,0.666667,255,188.333333,0,0,173.333333,0.333333,1.666667,0,0,1.333333,0,0.666667,0.333333,8.333333,0,0,0,173.333333,0,0,0,0,0,0,1,0,0,0,0,0,0,173.333333,174.333333,172.333333,255,0.333333,173,Flask
174,0,0,174,8,71,74.666667,0,82.333333,0,0,255,255,173,7,71.666667,79,52.666667,81.666667,0.666667,0,255,255,172,5.333333,69.666667,88,255,71.666667,16,0,255,255,2,173,2.333333,24.666667,31.333333,162.333333,23.666667,7.333333,0,255,203,0.666667,0,173.333333,1,1.333333,0,0,1.333333,0,1,6,7.333333,0,0,0,173.333333,0,0,0,0,0,0,1,0,0,0,0,0,0,173.333333,174.333333,172.333333,255,1,173,Flask
171,0,0,171,6.333333,138.666667,143.333333,0,156.333333,0,0,255,255,171,6.333333,130,138.333333,85,145.666667,1,0,255,255,172,5.666667,84,101.666667,255,88.666667,13,0,255,255,0,173,3,23.333333,27.333333,108.666667,22.666667,4.666667,0,255,187,0,0,173.333333,1,1.666667,0,0,0.666667,0,1,28,5.666667,0,0,0,173.333333,0,0,0,0,0,0,1,0,0,0,0,0,0,173.333333,174.333333,172.333333,255,0,173.333333,Flask
172,0,0,172,32.333333,40.333333,50,255,37.666667,12.333333,0.666667,255,170.333333,172,29.333333,39.333333,47.333333,203,37.333333,10,0.666667,255,187,173,14.666667,34,28.666667,0,33.666667,0,0.666667,255,255,0,173.333333,4.333333,12.666667,5,0,11,0,1.666667,89,95,0,0,173.333333,1,1.666667,0,0,0,0,1,35.666667,3.333333,0,0,0,173.333333,0,0,0,0,0,0,1,0,0,0,0,0,0,173.333333,174.333333,173,255,0.333333,173.333333,Flask
176,0,0,176,11.333333,162.333333,0,0,57.333333,0,1,255,255,176,10.333333,149.666667,0,0,52.333333,0,1,255,255,175,6.333333,83.666667,0,0,27,0,1,255,255,1,174,2.333333,23.333333,0,36,7.333333,0,1.666667,255,251.666667,2,1,173.333333,1,1.333333,0,0.333333,0,0,0.333333,11.333333,2.333333,2.666667,1,0,173.333333,0,0,0,0,0,0,0,0,0,2.666667,1.666667,0.666667,0,173.333333,174.333333,172,255,0.333333,173.333333,Flask
170,0,0,170,11,57,0,0,30,0,1,255,255,171,11,55.333333,0,0,25.666667,0,1,255,255,174,6.333333,46.666667,0,30.666667,7,0,1,255,255,0,174,2.666667,17,0,58,4,0,0.333333,255,157.666667,0,0,173.333333,1,1.666667,0,0,0.666667,0,0.333333,6.333333,4.666667,0,0.666667,0.666667,173.333333,0,0,0,0,0,0,0,0,0,0,0.666667,0.666667,0,173.333333,174.333333,172,255,1,173.333333,Flask
176,0,0,176,8,54,42,0,63,0,0,255,255,175,8,50.333333,38.666667,0,59,0,0,255,255,173,7,30.333333,17.666667,0,33.333333,0,0,255,255,2,173,2.666667,10.666667,4,7,7.333333,0.666667,0,255,191,2,0,173.333333,1,1.666667,0.333333,0,1,0,0,7,10.666667,2,0,0,173.333333,0,0,0,0,0,0,0,0,0,2,0,0,0,173.333333,174.333333,172,255,1,173,Flask
172,0,0,172,7,65,62,0,70,0,0,255,255,172,7,64,60.333333,0,69.333333,0,0,255,255,172,5,53,43.333333,0,57.666667,0,0,255,255,0,173,2,18.333333,10.666667,0,19,0,0,255,255,0,0,173.333333,0.333333,2.333333,0.666667,0,2.333333,0,0,14,15.666667,0,0,0,173.333333,0,0,0,0,0,0,0,0,0,0,0,0,0,173,174.333333,172,255,1,173,Flask
172,0,0,172,7,45.666667,58,255,48,10,0,255,255,172,8,41,51.333333,255,44.666667,6.666667,0,255,255,173,8,24.666667,21.666667,0,28.666667,0,0,255,255,0,173,3.333333,12.333333,7.333333,0,13,0,0,255,255,0,0,173.333333,0.333333,2.333333,0.666667,0,2.333333,0,0,20.666667,16.333333,0,0,0,173.333333,0,0,0,0,0,0,0,0,0,0,0,0,0,173.333333,174.333333,173,255,0.333333,173.333333,Flask
171,0,0,171,13.333333,56,0,0,32,0,0,255,255,171,12.666667,51.666667,0,0,27.666667,0,0,255,255,173,9.333333,32,0,0,10.666667,0,0.666667,255,255,0,173,3.666667,3.333333,2,0.666667,2.666667,0,0,86.333333,32.666667,0,0,173.333333,0.333333,2.333333,0.333333,0,2,0,0,7.666667,11.666667,0,0,0,173.333333,0,0,0,0,0,0,0,0,0,0,0,0,0,173,174.333333,172.333333,255,0.333333,173,Flask
176,0,0,176,16.666667,77,0,0,29,0,1,255,255,175,15,71,0,0,29.333333,0,1,255,255,173.333333,8.333333,41.333333,0,0,27.666667,0,1,255,255,2,173,2.666667,9.666667,3.333333,0,10.666667,0,1,255,208.333333,2,0,173.333333,0.333333,2,0,0,1,0,0,4,6,2,0,0,173.333333,0,0,0,0,0,0,0,0,0,2,0,0,0,173.333333,174.333333,173,255,0.333333,173,Flask
170,0,0,170,14,80,68.666667,0,95.666667,0,1,255,255,171,12.666667,76.666667,67.333333,0,91.333333,0,1,255,255,172.333333,4.666667,55.333333,54.333333,0,65,0,1,255,255,0,173,2,14.666667,11.333333,0,16.666667,0,1,255,255,0,0,173.333333,0.333333,1.666667,0,0.666667,0,0,0,5.333333,1.333333,0,0,0,173.333333,0,0,0,0,0,0,0,0,0,0,0,0,0,173.333333,174.333333,172,255,0.333333,173,Flask
172,0,0,172,8.666667,152.666667,162,255,153,9,0,255,255,172,8.666667,139.666667,148.333333,255,139.666667,8.666667,0,255,255,172,7.666667,70,76.333333,200.333333,70,5.666667,0,255,255,0,173.333333,2.666667,8.333333,5.333333,0,9,0,0.333333,255,167,0,0,173.333333,0.333333,2,0,1.666667,0,0,1,1.333333,0.333333,0,0,0,173.333333,0,0,0,0,0,0,0,0,0,0,0,0,0,173,173.333333,172.333333,255,0,173,Flask
174,0,0,174,30,65,0,0,36,0,0,255,255,174,27,60,0,0,31.666667,0,0,255,255,174,14,38.666667,0,0,10,0,0,255,255,0,174,2.666667,14,0,54.666667,0.666667,0,0,255,115.666667,0,0.666667,173.333333,0.333333,2.666667,0,2.666667,0,0,0.666667,8.666667,0.666667,0.666667,1,0.666667,173.333333,0,0,0,0,0,0,0,0,0,0.666667,1,1,0,173.333333,174.333333,173,255,0,173.333333,Flask
179,0,0,179,19,247.666667,0,255,0,0,0,255,255,179,17,227.333333,0,255,0,0,0,255,255,176,7,121.333333,0,173,0,0,0,255,255,2,174,1,25.333333,0,99.333333,1,0,0,255,255,4.666667,2,173.333333,0.333333,2.666667,0,2.666667,0,0,0.666667,15.666667,1.666667,5,2.666667,1,173.333333,0,0,0,0,0,0,1.333333,0,0,5.666667,3,1,0,173.333333,175,173,255,1,173.333333,Flask
174,0,0,174,43,47.333333,0.666667,0,17,0,1.333333,255,255,174,39,45,0,0,15,0,1.333333,255,255,174,19.666667,33.333333,0,0,5.666667,0,0,255,255,0,174,4.666667,14.666667,0,27.333333,3,0,0,255,195,0,0,173.333333,1,2,0,1,0,0,0.666667,13,1.666667,0.666667,0.666667,0.666667,173.333333,0,0,0,0,0,0,0,0,0,0.666667,1,1,0,173,173.333333,172,255,0.333333,173,Flask
170,0,0,170,18,211,250.666667,255,206.666667,44,0,255,255,170,17,191.333333,228,255,187.666667,40,0,255,255,171.333333,12.666667,89,105.333333,255,88,18,0,255,255,0,173.333333,5,11,8.333333,0,11.333333,0,0,255,137.666667,0,0,173.333333,1,1.333333,0,0,0,0,0.666667,13.666667,3,0,0,0,173.333333,0,0,0,0,0,0,0,0,0,0,0,0,0,173,173.333333,172.333333,255,0.333333,173,Flask
170.666667,0,7,174,20.666667,61.666667,78.666667,244.666667,62,16.666667,0.666667,255,255,171.333333,19,60.333333,77.666667,255,60,17.666667,0.666667,255,255,172.333333,10.333333,48,63.333333,255,47.666667,15.666667,0,255,255,0.333333,173.333333,4,14.333333,15,22.666667,15,1.333333,0,255,209,0,0,173.333333,1,2.333333,0,0,1.333333,0,0,17.333333,7,0,0,0,173,0,0,0,0,0,0,0,0,0,0,0,0,0,173.333333,174,172.333333,255,0,173.333333,Flask
174,0,0,174,6.666667,128.666667,0,0,36.666667,0,1.333333,255,255,174,7.666667,116.666667,0,0,35.666667,0,1.333333,255,255,173.333333,8.666667,49.666667,0,0,26.666667,0,0.666667,255,255,0.666667,172.666667,3.666667,9.666667,10,14,9.666667,1.333333,0,212.666667,106.333333,0.666667,0,173.333333,0.333333,2.333333,0.666667,0,1.333333,0,0,42.333333,11.333333,0.666667,0,0,173,0,0,0,0,0,0,0,0,0,1,0.333333,0,0,173,174.333333,172.333333,255,0.333333,173,Flask
173,0,0,173,16.333333,61.333333,36,0,56,0,0.666667,255,255,173,15.666667,54.666667,33.333333,0,51,0,0.666667,255,255,172.333333,10,26.333333,21,22,25.333333,2,0.333333,255,117,0,173.333333,3,10.666667,8,3.333333,10.333333,0,1,255,170.333333,0,0,173.333333,0.333333,3,0.666667,0,2,0,0,66.666667,14,0,0,0,173,0,0,0,0,0,0,0,0,0,0,0,0,0,173,173.333333,172.333333,255,1,173.333333,Flask
171.333333,0,1,172,16,115,96.666667,85,117.333333,0.666667,0.333333,255,255,171.333333,15,105.666667,90.666667,85,108.666667,0.666667,0.333333,255,255,172.333333,8.333333,53.333333,55,0,58,0,0.333333,255,255,0,173.333333,3,10,6,0,11,0,1,255,157,0,0,173.333333,0.333333,2.666667,0.666667,0,1.333333,0,0,71.333333,13,0,0,0,173,0,0,0,0,0,0,0,0,0,0,0,0,0,173.333333,173.666667,172.333333,255,0.333333,173,Flask
172,0,0,172,15.666667,65,0,0,27.333333,0,1,255,255,172.333333,14.333333,58.333333,0,0,27,0,1,255,255,173.333333,7.666667,27.333333,3.333333,0,24.333333,0,1,255,255,0,173.333333,2.333333,9,0,0,7.333333,0,1,255,149.666667,0,0,173.333333,0.666667,2.666667,0,0,0.666667,0,0,71,9.333333,0,0,0,173,0,0,0,0,0,0,0,0,0,0,0.333333,0,0,173,173.666667,173,255,0.333333,173,Flask
178.666667,0,7,182,6,97,0,85,0.666667,0,1,255,255,177.666667,5,90,0,85,2,0,1,255,255,174.333333,0.666667,51,0,0,7.333333,0,1,255,255,3,173.333333,1,12,0,0,2.333333,0,1,255,207,4.333333,1,173.333333,0.666667,1.666667,0,0,0,0,0,59.666667,6.333333,4.333333,1.333333,0,173,0,0,0,0,0,0,0,0,0,4.333333,1.333333,0.333333,0,173,174.333333,173,255,0.333333,173,Flask
172,0,0,172,11,24,1.333333,0,17,0,1.666667,255,180.666667,172,10.666667,24.333333,0,0,16.666667,0,1,127.666667,196.666667,173.333333,5.666667,22.666667,0,0,12.333333,0,1,255,255,0,173.333333,1,6.666667,0,1,0.666667,0,1.666667,255,52.333333,0,0,173.333333,0.666667,1.666667,0,0.666667,0,0,0,42.666667,5,0,0,0,173,0,0,0,0,0,0,0,0,0,0,0.333333,0,0,173,173.333333,172.333333,255,0.333333,173,Flask
174,0,0,174,3.666667,66.666667,87.333333,255,64.666667,22.666667,0,255,255,174,4,62.333333,81.666667,255,60,20.666667,0,255,255,173,3.666667,35.666667,46,255,34.666667,11,0,255,255,1,173.333333,1,6,3.333333,0,5.666667,0,0,255,75,0.666667,0,173.333333,0.666667,2.333333,0,0.666667,0,0,0,35,4.333333,0.666667,0,0,173,0,0,0,0,0,0,0,0,0,0.666667,0,0,0,173,173.333333,172.333333,255,0,173,Flask
173,0,0,173,8.666667,63.333333,68.666667,0,69.333333,0,0,255,255,173,7.666667,59,65,42.666667,64,1,0,255,255,173,3.666667,36,41.666667,142.333333,38.333333,4,0,255,255,0,173.333333,1,9.333333,5.666667,0,9,0,0,255,172,0,0,173,0,2.333333,0,0.666667,0,0,0,34.333333,4.666667,0,0,0,173,0,0,0,0,0,0,0,0,0,0,0,0,0,173,173.666667,172.333333,255,0.333333,173,Flask
174,0,0,174,11.333333,35.666667,0,29.333333,10,0,1,170,255,174,9.666667,30.666667,0,24,8.666667,0,1,255,255,173.333333,5,6,0.333333,0,2.666667,0,0.666667,255,84.333333,0.666667,173.333333,1.333333,5,0,0,2.333333,0,0,125,50,0.666667,0,173,0,2.333333,0,0,0,0,0,35.333333,5.333333,1,0,0,173,0,0,0,0,0,0,0,0,0,1,1,0,0,173,174,173,255,0,173,Flask
175,0,0,175,7.333333,35.333333,0,0,12,0,1,170,255,175,6,33,0,0,9.666667,0,1,255,255,174,2,22.333333,0,74,1,0,1,255,255,1,173.333333,1,8.666667,0,37.333333,0,0,0,255,4.666667,1,0,173,0,2.333333,0,0,0,0,0,32,5,1.666667,1,0,173,0,0,0,0,0,0,0,0,0,1.666667,1,0.333333,0,173,174,173,255,0,173,Flask
175,0,0,175,9.333333,35,0,98.666667,0,0,0,255,255,175,8,33,0,180.333333,0,0,0,255,255,174,1.666667,22.666667,0,233,0,0,0.333333,255,27.666667,1,173.333333,0.333333,11,0,42,0,0,0,255,35,1,0.666667,173,0,2.333333,0,0,0,0,0,25.666667,4.333333,1.666667,1,0,173,0,0,0.333333,0,0,0,0,0,0,2,1,0.333333,0,173,174,173,255,0,173,Flask
174,0,0,174,7,45.666667,0,0,16,0,0,255,255,174,6,43,0,0,13.666667,0,0,255,255,174,3,31,0,10,5.333333,0,0,255,255,0,173.333333,1,12,0,0,2,0,0,255,156.333333,0.666667,0,173,0,1.333333,0,0.333333,0,0,0,15.666667,3,1,1,0,173,0,0,0.333333,0,0,0,0,0,0,1,1,0,0,173,173.333333,172,255,0.333333,173,Flask
174,0,0,174,12.333333,83.333333,0,0,37.666667,0,0,255,255,174,10.666667,77.333333,0,0,34.666667,0,0,255,255,173.333333,3.666667,45.333333,0,0,22,0,0,255,255,0,173.333333,1,14,0,0,5.333333,0,0,255,255,0.666667,0.333333,173,0,1.333333,0,0.333333,0,0,0,5.333333,1.333333,1,0.333333,0,173,0,0,0.333333,0,0,0,0,0,0,1,0.333333,0,0,173,174,172.333333,255,0,173.333333,Flask
178.333333,0,9,183,12.666667,114.333333,0,85,28.666667,0,0,255,255,178,11.666667,102.333333,0,85,27.333333,0,0,255,255,174.666667,6,48.333333,0,85,16,0,0,255,255,3.333333,173.333333,1.333333,13,0,23,2,0,0,255,199,4,0.666667,173,0,1.333333,0,0.333333,0,0,0,0.666667,0,4.666667,1.333333,0.333333,173,0,0,0.333333,0,0,0,0.333333,0,0,4.666667,1.333333,0.333333,0,173,173.333333,173,255,0,173,Flask
175.333333,0,1,176,15.666667,82.333333,0,255,0,0,0,255,255,175.333333,14.666667,76,0,255,0,0,0,255,255,174.333333,7.666667,42.666667,0,255,0,0,0,255,250.333333,1,173.333333,2,13.333333,0,87,0,0,0,255,24.333333,1.333333,1,173,0.333333,1,0,0,0,0,1,0,0,2.333333,1.333333,0.333333,173,0,0,0.333333,0,0,0,0.333333,0,0,2,1.333333,0.333333,0,173,174.333333,172,255,0.333333,173,Flask
175,0,0,175,19.333333,74.666667,0,255,0,0,1,255,255,175,18.333333,70.333333,0,255,0,0,1,255,255,174,9.666667,37.666667,0,255,0,0,1,255,218,1,173.333333,3.333333,12.333333,0,54.333333,0,0,1,255,46,1.666667,1,173,1,1,0.333333,0,1,0,1,0,1.666667,2,1,0,173,0,0,0.333333,0,0,0,0.333333,0,0,2,1,0,0,173,173.333333,172,255,0,173,Flask
171,0,0,171,13,89,41.333333,0,83.666667,0,0,255,255,171,12,78,35,0,72.666667,0,0,255,255,173,8.333333,23,4.666667,0,21,0,0,255,255,0,173,3.333333,6.666667,0,0,3.666667,0,1,255,122.333333,0,0,173,1,1.333333,1.666667,0.333333,1.333333,0.333333,1,5.666667,2,0,0,0,173,0,0,0.333333,0,0,0,0.333333,0,0,0,0,0,0,173,173.333333,172,255,0,173,Flask
176,0,0,176,11,61,0,255,0,0,0,255,255,175,9,52,0,184,0,0,0,255,255,173,3.333333,18,1,0,14.333333,0,0.666667,255,255,2.666667,172.333333,3.333333,10.333333,10.333333,0,12.333333,0,1,255,219.666667,3,0,173,0,2.333333,3,2.333333,2.333333,0.333333,1,30.333333,2,2.666667,0,0,173,0,0,0.333333,0,0,0,0.333333,0,0,2,0,0,0,173,173.666667,173,255,0.333333,173,Flask
173,0,0,173,21,61,0,255,0,0,1,255,255,173,18,50,0,255,0,0,1,255,255,172,6,16.333333,7.666667,0,19.333333,0,1,255,255,1,172,1.333333,16.333333,19.333333,26,17.333333,1.333333,1,255,241,1,0,173,0,3,4,4.333333,2.666667,1.333333,1,78.666667,2,0,0,0,173.333333,0,0,0.333333,0,0,0,0.333333,0,0,0,0,0,0,173,173.333333,172,255,0.333333,173,Flask
168,0,0,168,6,162,200,255,164,36,0,255,255,168,5,145,178,255,147,31,0,255,255,171,2,61,72.333333,255,64,8.333333,0,255,255,0,172,2,14.333333,18.666667,56.666667,14.666667,3.333333,1,255,118.666667,0,0,173,0,3.666667,5,5.666667,3,2,0.333333,87,2.666667,0,0,0,173.333333,0,0,0,0,0,0,0.333333,0,0,0,0,0,0,173,173.333333,172,255,0.333333,173,Flask
169,0,0,169,27,69,80,255,75,5,1,255,255,170,24,61,71,255,66,5,1,255,255,172,11,23.333333,24.333333,0,24.333333,0,1,255,255,0,172,2.333333,8,9.333333,13,7.333333,1.333333,0.333333,255,41.333333,0,0,173,0.333333,4,5,5.333333,3,1.333333,0.333333,95.666667,4.333333,0,0,0,173.333333,0,0,0,0,0,0,0.333333,0,0,0,0,0,0,173,174.333333,172.333333,255,0.333333,173,Flask
175,0,0,175,13,169,0,0,30,0,0,255,255,175,12,152,0,0,28,0,0,255,255,173,5,62,0,0,16.666667,0,0,255,255,1,172.333333,2.333333,8,4,0,8,0,0,141,128,2,1,173,0.333333,3.666667,4,4.333333,3,1,0.333333,98.333333,6,1.666667,0.666667,0,173.333333,0,0,0,0,0,0,0.333333,0,0,1.666667,0,0,0,173,174.333333,172.333333,255,1,173,Flask
173,0,0,173,18,82,46,0,89,0,0,255,255,173,16,72,40.333333,0,79,0,0,255,255,172,5,27.666667,14.666667,0,31,0,0,255,255,0,173,1.333333,9.333333,9.666667,19.333333,9.666667,1.333333,0,255,91,0,0,173,1,2.666667,3.666667,1.333333,2.666667,0.666667,0.333333,90.333333,5.666667,0,0,0,173.333333,0,0,0,0,0,0,0.333333,0,0,0,0,0,0,173,173.666667,172.333333,255,0.333333,173,Flask
170,0,0,170,21,119,64,0,110,0,0,255,255,171,19,109,61.333333,0,101,0,0,255,255,172,6,51.666667,40.333333,0,50.333333,0,0,255,255,0,173,2.333333,11.666667,14.333333,47.333333,10.666667,3.666667,0,255,48,0,0,173,1,2,1.666667,0,2,0,0.333333,51,5.333333,0,0,0,173.333333,0,0,0,0,0,0,0.333333,0,0,0,0,0,0,173.333333,174,172.333333,255,0.333333,173.333333,Flask
179,0,0,179,9,101,0,255,0,0,1,255,255,178,8,86,0,255,0,0,1,255,255,174,6,15.666667,0,18,1.666667,0,1,255,244.333333,4,173,3.333333,6.333333,7.333333,11.666667,6.333333,1,0.666667,155.666667,40.666667,5,1,173.333333,1,1.666667,0.333333,0,1,0,0.666667,9.333333,6,4.666667,0.666667,0,173.333333,0,0,0,0,0,0,0.333333,0,0,4.666667,0.666667,0,0,173.333333,174.333333,172.333333,255,0.333333,173.333333,Flask
172,0,0,172,11,38.666667,16.666667,85,29.333333,2.666667,0,255,255,172,9,36.666667,14,85,26.666667,2.666667,0,255,255,173,1.666667,27.666667,1.666667,0,14.666667,0,0,255,244.333333,0,173.333333,2.666667,11.666667,0,0,6.666667,0,0.666667,177,241.666667,0,0,173.333333,1,2.333333,0,0,0.666667,0,1.333333,3.333333,6.666667,0,0,0,173.333333,0,0,0,0,0,0,0.333333,0,0,0,0,0,0,173.333333,174.333333,172.333333,255,0.333333,173.333333,Flask
172,0,0,172,8.333333,73,81.333333,190,74.333333,7,0,255,255,172,7.666667,64,69.666667,170,66,4.666667,0,255,255,173.333333,3.666667,32.333333,18.666667,0,27.333333,0,0,255,255,0,173.333333,0.666667,14.333333,0,0,6.333333,0,1.333333,255,255,0,0,173.333333,0.333333,2,0,0,0.333333,0,1.333333,8.333333,6,0,0,0,173.333333,0,0,0,0,0,0,0.666667,0,0,0,0,0,0,173.333333,174.666667,173,255,1,173.333333,Flask
172.333333,0,10,177,6.666667,108,66.666667,170,67.333333,3.333333,0,255,255,173,5.666667,95.666667,60,170,59.666667,4,0,255,255,173.666667,2.333333,41.333333,28,144.666667,24,3.333333,0,255,255,0.666667,173.333333,1,11.333333,0.666667,0,4.666667,0,0,116.333333,187.666667,1,0.333333,173.333333,0.333333,2,0,0,0.333333,0,0,4.666667,4,1,0.333333,0,173.333333,0,0,0,0,0,0,0.666667,0,0,1,0.333333,0,0,173.333333,174.333333,173,255,0.333333,173.333333,Flask
173,0,0,173,11,45.333333,56.666667,170,40.666667,18,0.666667,255,255,173,9.666667,40,50,170,35.666667,15.333333,0.666667,255,255,173.333333,4,18.333333,18.666667,108,14,4.666667,0,255,148.666667,0,173.333333,1.333333,5.666667,2.666667,0,4.666667,0,0,255,64.333333,0,0,173.333333,0.333333,1,0.333333,0,0.333333,0,0,1,1.333333,0,0,0,173.333333,0,0,0,0,0,0,0.666667,0,0,0,0,0,0,173.333333,174.333333,173,255,0.333333,173.333333,Flask
175,0,0,175,3,42.333333,9.333333,0,25.333333,0,0.666667,255,255,175,2.666667,37.333333,8.666667,0,22,0,0.666667,255,255,173,2,13.333333,4.333333,0,8.666667,0,0.666667,255,249.333333,1,173.333333,1.666667,6,7.666667,9.333333,6.666667,1.666667,0,255,40.333333,1.666667,0,173.333333,0.333333,1,0.333333,0,1,0,0,0.333333,1.666667,1,0,0,173.333333,0,0,0,0,0,0,0.666667,0,0,1,0,0,0,173.333333,174.333333,173,255,0,173.333333,Flask
172,0,0,172,9,20.666667,0,29.333333,0.333333,0,0,255,255,172,7,17.666667,0,18.666667,0.333333,0,0,255,255,173,3,8,5.333333,16,6,1.333333,0,255,86.333333,0,173,1,12,14.333333,47.333333,12,3,0,255,84.666667,0,0,173.333333,0.333333,1,1,0,1,0,0,2,3,0,0,0,173.333333,0,0,0,0,0,0,0.666667,0,0,0,0,0,0,173.333333,174,173,255,0,173.333333,Flask
171,0,0,171,4,52.666667,47.333333,0,58.333333,0,0,255,255,171,4,49,45.666667,0,53.333333,0,0,255,255,172,2,32.666667,35.333333,85,33,3,0,255,255,0,173,1,15.333333,18,63.333333,15,3,0.333333,255,164,0,0,173.333333,0.333333,1,0.333333,0,1,0,0,1,4.333333,0,0,0,173.333333,0,0,0,0,0,0,0.333333,0,0,0,0,0,0,173.333333,174.333333,172.333333,255,1,173.333333,Flask
172,0,0,172,7,67.333333,61.333333,20,68.333333,0.333333,0,255,255,172,7,63.333333,58,31.333333,64.333333,0.333333,0,255,255,173,6,40,39,64.333333,40.666667,1.333333,0,255,255,0,173.333333,3,12.333333,11,22.666667,11.666667,1.333333,0.333333,255,158.333333,0,0,173.333333,1,1.333333,0,0,1,0,0,0.333333,4.666667,0,0,0,173.333333,0,0,0,0,0,0,0.333333,0,0,0,0,0,0,173.333333,174.333333,173,255,0.333333,173.333333,Flask
173,0,0,173,15.333333,41,0,0,22.666667,0,0.333333,255,255,173,14.333333,37.333333,0,0,20.666667,0,0.333333,255,255,174,9.333333,19.666667,0,0,9,0,0.333333,255,255,0,174,3.333333,9,0.666667,14,2.666667,0,0.333333,255,91.333333,0,0,173.333333,1,1.333333,0,0,0.333333,0,0,10.666667,4.666667,0,0,0,173.333333,0,0,0,0,0,0,0.333333,0,0,0,0.666667,0,0,174,174.333333,173,255,0.333333,174,Flask
177,0,0,177,8,88.666667,0,255,0,0,0,255,255,177,8,83,0,255,0,0,0,255,255,175,5.333333,53,0,255,0,0,0,255,255,1,174,2,18.333333,0,98.666667,1,0,0,255,116.333333,2.666667,1,173.333333,1,2.333333,0,0.666667,0.333333,0,0,25.333333,4.666667,3,1.666667,0.666667,173.333333,0,0,0,0,0,0,1,0,0,3.666667,2,1,0,173.333333,174.333333,173,255,1,174,Flask
177,0,0,177,9.666667,108.333333,0,255,0,0,0,255,255,177,8.666667,100.666667,0,255,0,0,0,255,255,175.333333,3.666667,62.666667,0,254.333333,0,0,0,255,255,1,174.333333,1.666667,21,0,105.333333,0.333333,0,0,255,195,2,1,173.333333,1,2.333333,0,0.666667,0.333333,0,1.333333,31,5.666667,3,2,1,173.333333,0,0,0,0,0,0,1,0,0,3,2,1,0,173.333333,174.666667,173,255,0.333333,174,Flask
174.333333,0,1,175,20,47,0,0,16.666667,0,0,255,255,174.333333,18.666667,44.666667,0,0,14.333333,0,0,255,255,174.333333,10.666667,31.666667,0,0,2.666667,0,0,255,255,0,174,4,14,0,32.666667,0.666667,0,0,255,159.666667,0.333333,1,173.333333,1,2,0,0,0.333333,0,0.666667,19.666667,6,1,1,0.666667,173.333333,0,0,0,0,0,0,1,0,0,1,1,1,0,173.333333,174.333333,173,255,0.333333,173.333333,Flask
174,0,0,174,15.333333,40.333333,16.666667,9.333333,34.333333,0.333333,0,255,255,174,15,35.666667,13.666667,2.666667,30.333333,0,0,255,255,173,10.666667,14,1.666667,0,11,0,0,141,231.333333,0,173.333333,5,3,0.666667,0,3,0,0,96.333333,39.666667,0,0,173.333333,1,2,0,0,1,0,1,4.333333,5,0,0,0,173.333333,0,0,0,0,0,0,1,0,0,0.666667,0,0,0,173.333333,174.333333,173,255,0.333333,173,Flask
174,0,0,174,16,22.666667,0,166.666667,0,0,1.333333,255,191.333333,174,15,17,0,75.666667,0,0,0.666667,255,176,173,9.666667,16,15.333333,31,15.666667,1.666667,0,255,214.333333,1,173,4,9,12.666667,39.333333,7.666667,5,0,255,8.666667,1,0,173.333333,1,1.333333,1.333333,0,2,0,1,8.666667,5.333333,0.666667,0,0,173.333333,0,0,0,0,0,0,0.666667,0,0,0.666667,0,0,0,173,174,172.333333,255,1,173.333333,Flask
171,0,0,171,15,65,54.666667,0,65.666667,0,0,255,255,171,14,59,52,0,60,0,0,255,255,172,7.666667,29.666667,35,129.666667,30.666667,4.333333,0,255,255,0,173,3,13.333333,17.666667,61,12.666667,4.333333,1,255,67.333333,0,0,173,1,2.333333,2.666667,1,2.333333,0.333333,1,42.666667,5.333333,0,0,0,173.333333,0,0,0,0,0,0,0.666667,0,0,0,0,0,0,173,173.333333,172.333333,255,0,173,Flask
175,0,0,175,2.666667,65,45.333333,85,64.666667,6.666667,0,255,255,174,1.666667,61.333333,45.666667,85,62.333333,6.666667,0,255,255,173,2.333333,42,39.666667,85,44.333333,4.333333,0,255,255,2,173,1.666667,10.333333,12.333333,11.666667,11,1.333333,0,255,104,1.666667,0,173.333333,0.333333,1,0.666667,0,1,0,0,1.333333,2.666667,1,0,0,173.333333,0,0,0,0,0,0,0.666667,0,0,1,0,0,0,173.333333,174.333333,173,255,0.333333,173,Flask
173,0,0,173,10,65.666667,24,0,62.666667,0,0,255,255,173,9,61,26.666667,0,59,0,0,255,255,173,5,36,31.333333,16.333333,38.333333,0.333333,0,255,255,0,173,2,8.333333,10.333333,18,8.333333,1.333333,0,255,49.666667,0,0,173.333333,0.333333,1,0.333333,0,1,0,0.666667,0.333333,2.333333,0,0,0,173.333333,0,0,0,0,0,0,1,0,0,0,0,0,0,173.333333,174,173,255,0,173,Flask
173,0,0,173,13,36,0,0,10,0,1,255,255,173,12,34,0,0,7.666667,0,1,255,255,174,7,22,0,0,2.666667,0,1,255,255,0,173,2,9.333333,2,0,5.666667,0,1,255,179.666667,0,0,173.333333,0.333333,1,0.333333,0,1,0,0.666667,0.333333,3.333333,0,0,0,173.333333,0,0,0,0,0,0,1,0,0,0,0,0,0,173.333333,174,173,255,0,173.333333,Flask
174,0,0,174,4,98.666667,0,0,10.666667,0,1,255,255,174,3,92.666667,0,0,9.666667,0,1,255,255,174,1,57.333333,0,0,6,0,1,255,255,0,173.333333,0.666667,14.333333,0.333333,0,7,0,1,255,255,1,1,173.333333,0.333333,1,0.333333,0,1,0,0.666667,1,5,0.666667,0.666667,0,173.333333,0,0,0,0,0,0,1,0,0,1,1,0,0,173.333333,174,172.333333,255,0.666667,173.333333,Flask
175,0,0,175,13,38.333333,0,112,4.333333,0,1,255,255,175,12,36.666667,0,62,4.333333,0,1,255,255,174,8,28.666667,0,0,8,0,1,255,255,1,173,1.666667,10,5,0,10.333333,0,1,163,237.666667,1,0,173.333333,0.333333,1,0.333333,0,1,0,1.333333,1.666667,6.333333,1,0,0,173.333333,0,0,0,0,0,0,1,0,0,1.666667,0,0,0,173.333333,174.333333,172.333333,255,1,173.333333,Flask
172,0,0,172,12.333333,22,20.666667,10.666667,22.666667,0.666667,0,255,255,172,11.333333,22.666667,25.333333,62.666667,23,3.333333,0,255,189.666667,172.333333,9.333333,31.333333,42.333333,255,28,14.333333,0,255,194,0,173,1.666667,17.666667,22.333333,105.666667,17,5.333333,0,255,128,0,0,173.333333,1,1.333333,0,0,1,0,1,3.666667,7,0,0,0,173.333333,0,0,0,0,0,0,1,0,0,0,0,0,0,173,174,172.333333,255,0,173,Flask
170,0,0,170,12.333333,143.333333,196.666667,255,132,64.666667,0,255,255,170,10.333333,133.666667,183.333333,255,123.666667,59.666667,0,255,255,171,3.666667,81.666667,109.666667,255,76.666667,33,0,255,255,0,173,2.666667,20.666667,26.666667,141.666667,19.666667,6.666667,0,255,142.333333,0,0,173.333333,1,1.666667,0,0,0.333333,0,1,16,7,0,0,0,173.333333,0,0,0,0,0,0,1,0,0,0,0,0,0,173,174,172.333333,255,0.333333,173,Flask
168,0,0,168,21,153.666667,216,255,125,91,0,255,255,169,19,138.333333,193.666667,255,113.666667,80,0,255,255,172,11,61.666667,83.333333,255,57,26.333333,0,255,255,0,173.333333,3.333333,13.666667,10,0,13.333333,0,0,255,152.333333,0,0,173.333333,1,1.666667,0,0.666667,0.333333,0,0.333333,23.666667,6,0,0,0,173.333333,0,0,0,0,0,0,1,0,0,0,0,0,0,173.333333,174.333333,173,255,0.333333,173.333333,Flask
177,0,0,177,23,139.333333,0,0,66.666667,0,1,255,255,176,21,128.333333,0,0,60.666667,0,1,255,255,174,10,71,0,0,29.333333,0,2,255,255,2,174,1.666667,22.666667,0,0,8.333333,0,0.666667,255,255,3,1,173.333333,1,2.333333,0,0.666667,0.333333,0,0.333333,16.333333,5.333333,3,1,0,173.333333,0,0,0,0,0,0,0.333333,0,0,3,1,0.666667,0,173.333333,174.333333,173,255,0.333333,173.333333,Flask
176,0,0,176,20,150.333333,0,0,23.666667,0,2,255,255,176,17,138.666667,0,0,20.666667,0,2,255,255,175,6.333333,78.333333,0,0,7.333333,0,0.666667,255,255,1,174,2.333333,20,0,0,4.333333,0,0.666667,255,255,2,1,173.333333,1,1.666667,0,0,0.333333,0,0.333333,22.666667,6.333333,2.666667,1.666667,0.666667,173.333333,0,0,0,0,0,0,0,0,0,2.666667,1.666667,0.666667,0,173.333333,174.333333,172.333333,255,1,173.333333,Flask
171,0,0,171,20,63,62,0,76,0,0,255,255,171,19,55,53,0,67,0,0,255,255,173,12,20,14,0,24.333333,0,0,255,255,0,173,3.333333,7.333333,3,0,7,0,0,255,141.666667,0,0,173.333333,1,1.666667,0.666667,0.333333,1,0.333333,0,15,9.333333,0,0,0,173.333333,0,0,0,0,0,0,0,0,0,0,0,0,0,173.333333,174.333333,172.333333,255,1,173.333333,Flask
170,0,0,170,7,102,124,255,102,22,0,255,255,170,6,96,117,255,97,20,0,255,255,172,5,60.333333,73.333333,255,61.333333,12,0,255,255,0,173,3,15.666667,18,28.333333,17.333333,1.333333,0,255,252,0,0,173.333333,0.333333,2.333333,1,0.333333,2.333333,0,0,13.666667,12.666667,0,0,0,173.333333,0,0,0,0,0,0,0,0,0,0,0,0,0,173,174.333333,172,255,1,173,Flask
174,0,0,174,7,29.666667,40.666667,255,26.666667,14,0,255,177.333333,174,7,32.666667,44.666667,255,29.666667,15,0,255,226.333333,172,5,40,54.333333,255,37,17,0,255,255,2,173,2,16.666667,22,88.666667,16.333333,4.666667,0,255,136.666667,1,0,173,0.333333,2.333333,1.666667,0.333333,2.333333,0,0,34.333333,14,0.666667,0,0,173.333333,0,0,0,0,0,0,0,0,0,0.666667,0,0,0,173,174,172.333333,255,0.333333,173,Flask
173,0,0,173,5,43.333333,20,0,38.666667,0,0,255,255,173,5,42.333333,22,0,38.666667,0,1.333333,255,255,172,5.333333,34,27.333333,0,34,0,1,255,255,0,173,2.333333,12.333333,17,71.333333,9.666667,7.333333,0.333333,117.666667,15,0,0,173,0.333333,2.333333,1.666667,0.333333,2.333333,0,0,21,10,0,0,0,173.333333,0,0,0,0,0,0,0,0,0,0,0,0,0,173.333333,174,173,255,0,173,Flask
171,0,0,171,3,79,58,0,85,0,1,255,255,171,3,73.666667,54,0,79,0,1,255,255,172,3,42.666667,31.666667,0,47.666667,0,1,255,255,0,173,2.333333,11.666667,12.666667,2,13,0,1,255,148.333333,0,0,173.333333,1,1,0.333333,0,1,0,0,1.333333,4,0,0,0,173.333333,0,0,0,0,0,0,0,0,0,0,0,0,0,173.333333,174,172.333333,255,0.333333,173.333333,Flask
172,0,0,172,5,102.666667,111.333333,0,118,0,1,255,255,172,5,93.666667,101.333333,0,108,0,1,255,255,172,3.666667,47,49.666667,0,55.333333,0,1,255,255,0,173,3,10.666667,8.333333,0,12,0,0.333333,255,197.666667,0,0,173.333333,1,0.666667,0,0,0,0,0.333333,0,1,0,0,0,173.333333,0,0,0,0,0,0,0,0,0,0,0,0,0,173,174.333333,172,255,1,173.333333,Flask
173,0,0,173,16,83.333333,112.666667,255,74,38.666667,0,255,255,173,15,75,101.333333,255,67.333333,34,0,255,255,173,9.333333,30.333333,36.333333,154.333333,29.666667,6.666667,0,255,255,0,173.333333,3,6,0,4.666667,1.666667,0,0.333333,255,54.666667,0,0,173.333333,1,1,0,0.666667,0,0,1,2.333333,1,0,0,0,173.333333,0,0,0,0,0,0,0.666667,0,0,0,0,0,0,173.333333,174,173,255,0.333333,173.333333,Flask
172,0,0,172,14,104.666667,10,0,92,0,0,255,255,173,13,96,7.666667,0,82.333333,0,0,255,255,174,7.666667,56.333333,0,0,28.333333,0,0,255,255,0,174,1.666667,20,0,58,1.333333,0,0,255,246.333333,0,0,173.333333,0.333333,2,0,1,0,0,0.666667,19.666667,2.666667,0,1,0.666667,173.333333,0,0,0,0,0,0,1,0,0,0,1,1,0,173.333333,174.333333,173,255,0.333333,173.333333,Flask
177,0,0,177,8,181.333333,0,0,87.333333,0,0,255,255,177,8,168,0,0,78.333333,0,0,255,255,175,6,95,0,0,29.333333,0,0,255,255,2,174,2,24,0,37.333333,2.333333,0,0,255,255,2.666667,1,173.333333,0.333333,2,0,0.666667,0,0,0.666667,23.333333,4.333333,3,1.666667,0.666667,173.333333,0,0,0,0,0,0,1,0,0,3,1.666667,1,0,173.333333,174.333333,173,255,1,173.333333,Flask
170,0,0,170,27,122.333333,97.333333,0,124,0,1,255,255,171,25,110,86.333333,0,111.333333,0,1,255,255,173,15.666667,46,31.333333,0,44,0,0.666667,255,255,0,173.333333,5,9.666667,1.666667,0,5.666667,0,0,255,156.333333,0,0,173.333333,1,1.666667,0,0,0,0,0.666667,6.666667,2.666667,0,0,0,173.333333,0,0,0,0,0,0,1,0,0,0,0,0,0,173,173.333333,172.333333,255,0,173,Flask
169,0,0,169,8,203,255,255,172,108,0,255,255,169,8,186,255,255,158.333333,98.666667,0,255,255,171,6.666667,96,130.666667,255,83.333333,47.333333,0,255,255,0,173,4.333333,16,21.666667,92.666667,16,5.666667,0,255,111.333333,0,0,173.333333,1,1,0,0,0.666667,0,0.666667,0.333333,2,0,0,0,173.333333,0,0,0,0,0,0,2,0,0,0,0,0,0,173,174,172,255,0.333333,173,Flask
171,0,0,171,19,94,122,255,87,35,0,255,255,171,16.666667,89.666667,117.666667,255,82,35.666667,0,255,255,171.333333,5.666667,62.333333,84.666667,255,52.666667,32.333333,0.666667,255,149.666667,0,172.333333,2.666667,21,27.666667,163.666667,19.333333,8.333333,0.666667,255,129.666667,0,0,173.333333,1,1.666667,0.666667,0,1.666667,0,0,4.666667,4,0,0,0,173,0,0,0,0,0,0,0.666667,0,0,0,0,0,0,173,174,173,255,0,173,Flask
176,0,0,176,5.666667,145.333333,0,0,78.666667,0,0.666667,255,255,175,5.666667,132.666667,0,0,76.333333,0,0.666667,255,255,172.333333,3,68,17.666667,0,56.333333,0,1.333333,255,255,2.666667,172.333333,1.666667,17.333333,22.333333,76.666667,17.333333,4.666667,1.333333,255,141,2.666667,0,173.333333,0.333333,1.666667,1.333333,0,1.666667,0,0,21.333333,7,2,0,0,173,0,0,0,0,0,0,0,0,0,2,0,0,0,173,173.333333,172.333333,255,0,173,Flask
168,0,0,168,17.666667,109.333333,126,255,107.666667,18.333333,0.666667,255,255,169,15.666667,102,118,255,101.333333,16.666667,0.666667,255,255,171.333333,5,63,71,255,62.333333,8,1.666667,255,255,0,172.333333,2,16,19,43,15.666667,3.333333,1,255,113.666667,0,0,173.333333,0.333333,2,1.333333,0,1.666667,0,0,20.333333,8.333333,0,0,0,173,0,0,0,0,0,0,0,0,0,0,0,0,0,173,173.333333,172.333333,255,0,173,Flask
171,0,0,171,10.333333,178.666667,245,255,142.333333,107.666667,0,255,255,171,9.666667,162.333333,227.666667,255,128.333333,99.333333,0,255,255,171,5.333333,78.666667,111,255,62,49,0.333333,255,123,0,173,2.666667,12.333333,15,21.333333,13,2.666667,1,255,100.333333,0,0,173.333333,0.333333,2,0.666667,0,1.666667,0,0,8.333333,7.333333,0,0,0,173,0,0,0,0,0,0,0,0,0,0,0,0,0,173,174.333333,172,255,0.333333,173.333333,Flask
173,0,0,173,25.666667,67,28.666667,0,60.333333,0,1.333333,255,255,173,22.666667,61.333333,29.666667,0,56.666667,0,1,255,255,173,11.666667,34.333333,27.333333,0,34.666667,0,1,255,255,0,173.333333,3,7.666667,2.333333,0,7.333333,0,1,109.666667,126.333333,0,0,173.333333,1,1.333333,0,0,0.666667,0,0,14.666667,5.666667,0,0,0,173,0,0,0,0,0,0,0,0,0,0,0,0,0,173,173.333333,173,255,0.333333,173,Flask
176,0,0,176,4.333333,110.666667,0,0,19,0,1,255,255,176,3,102,0,0,18.333333,0,1,255,255,174.333333,3.333333,57.333333,0,0,13.333333,0,1,255,255,1.666667,173.333333,1.666667,13,0,0,1.666667,0,1,255,200.333333,2,1,173.333333,1,1.333333,0,0,0,0,0,19.666667,3.333333,2.666667,1,0,173,0,0,0,0,0,0,0,0,0,2.666667,1,0,0,173,174.333333,173,255,0.333333,173,Flask
171,0,0,171,8.666667,31.333333,0,0,21,0,1,255,255,172,8,30.666667,0,0,17.333333,0,1,255,255,174,5,29.333333,0,0,5.333333,0,1,255,255,0,173.333333,1.666667,10.333333,0,18,0,0,0.333333,255,67,0,0,173.333333,0,2.333333,0,0.666667,0,0,0,18,2.666667,0,0.666667,0,173,0,0,0,0,0,0,0,0,0,0,1,1,0,173,174,172.333333,255,0.333333,173,Flask
174.333333,0,1,175,12,25.333333,29.333333,85,26,4,0,255,255,174.333333,11,23.333333,29,97,24.333333,4.666667,0,255,248.666667,173,6.666667,15.666667,18.666667,25.666667,17.333333,1.333333,0,255,255,1,173.333333,1.666667,4,0,0,3,0,0,93,43.666667,0.333333,0,173,0,2,0,1,0,0,0,20,3,1,0,0,173,0,0,0,0,0,0,0,0,0,1,0,0,0,173,174,172,255,0.333333,173,Flask
168,0,0,168,7,78,94,255,85,9,0,255,255,169,6,72,85,255,78,7,0,255,255,172.333333,1.666667,38.666667,40.666667,20.666667,42.666667,0.333333,0,255,255,0,173.333333,1,9,5.333333,0,9,0,0,255,180.333333,0,0,173,0,2,0,0.666667,0,0,0,24.666667,4,0,0,0,173,0,0,0,0,0,0,0,0,0,0,0,0,0,173,174.333333,172.333333,255,1,173,Flask
173.333333,0,1,174,13,32,36.666667,68,35.333333,2,0,255,255,173.333333,11.666667,29.333333,32.333333,49.666667,32.666667,1.666667,0,255,255,173,5,17.666667,13.333333,0,19,0,0,255,255,0.333333,173.333333,1.333333,5.666667,1.333333,0,5.333333,0,0,103.666667,100.333333,0,0,173,0,2,0,0.666667,0,0,0,25,4,0,0,0,173,0,0,0,0,0,0,0,0,0,0,0,0,0,173,174,172.333333,255,0,173,Flask
174,0,0,174,6.666667,57.333333,0,255,0,0,1.333333,255,191.666667,174,5.666667,51.333333,0,255,0,0,0.666667,255,166.333333,174,4,25.666667,0,206,0,0,0,255,122.333333,0,173.333333,1.333333,5.333333,0,8.333333,0,0,0,255,22.666667,0.666667,0.666667,173,0.333333,2,0,0,0,0,0,21,4,1,1,0,173,0,0,0.333333,0,0,0,0,0,0,1,1,0,0,173,174,173,255,0.333333,173,Flask
175,0,0,175,6,64.666667,0,255,0,0,0,255,255,175,6,59,0,255,0,0,0,255,252.333333,174,3.333333,29.666667,0,231.333333,0,0,0,255,119,1,173.333333,1.333333,7,0,23.333333,0,0,0,241,9.333333,1,1,173,0.333333,2,0,0,0,0,0,13.666667,3,1.666667,1,0,173,0,0,0.333333,0,0,0,0,0,0,2,1,0,0,173,174,172.333333,255,0,173,Flask
174,0,0,174,11,20.666667,11.333333,0,14.666667,0,0,255,255,174,10,19,10.333333,0,13.333333,0,0,255,247.666667,173,5.333333,12.666667,2.666667,13.333333,5.333333,0,0,255,142.333333,0,173.333333,2,5.333333,0,2.666667,0.666667,0,0,255,35.666667,0.666667,0,173,0.333333,1.333333,0,0,0,0,0,6.333333,1.666667,0.666667,0,0,173,0,0,0.333333,0,0,0,0.333333,0,0,0.666667,0.666667,0,0,173,173.333333,172,255,0,173,Flask
170,0,0,170,7.666667,58.333333,66.666667,255,62,4.666667,0,255,255,171,7.666667,50.666667,59,249,53.666667,5,0,255,255,173,5.666667,18.333333,21.333333,62.666667,18.666667,4,0,255,162.333333,0,173.333333,2.333333,5.666667,0.666667,0,3.666667,0,0,148.333333,71.333333,0,0,173,0.333333,1.333333,0,0,0,0,0,2.666667,0.666667,0,0,0,173,0,0,0.333333,0,0,0,0.333333,0,0,0,0,0,0,173,173.333333,172,255,0,173,Flask
171,0,0,171,16.666667,90.666667,106.666667,170,88.666667,24,0,255,255,171.333333,15,80,94,170,77.666667,22,0,255,255,172.333333,7,28.666667,32.333333,170,27,9.333333,0,255,255,0,173.333333,2.333333,4.666667,2.666667,4.666667,2.666667,0,0,255,18,0,0,173,0.333333,1,0,0,0,0,1,1.333333,0.666667,0,0,0,173,0,0,0.333333,0,0,0,0.333333,0,0,0,0,0,0,173,173.333333,172,255,0,173,Flask
170,0,4,172,15.666667,90.333333,74,170,88.666667,2.666667,1,255,255,170.666667,14.666667,80.666667,65,170,79,2,1,255,255,172.333333,7.333333,34.666667,20,0,30,0,1.666667,255,255,0,173.333333,2.333333,6.666667,0.666667,1,2.666667,0,1.666667,148.333333,69.333333,0,0,173,0.333333,1,0,0,0.333333,0,1,0.333333,2.666667,0,0,0,173,0,0.333333,0.333333,0,0,0,0.333333,0,0,0,0,0,0,173,174,172,255,0.333333,173,Flask
174,0,0,174,7.333333,117,13.333333,0,92,0,1,255,255,174,7,105.333333,12.666667,0,83.333333,0,1,255,255,173,5.333333,45.333333,8,0,37.666667,0,1,255,255,1,173,2.666667,10.333333,0.666667,0,7.333333,0,1,211,245,1,0,173,0,1.333333,0.333333,0,1.333333,0,1,2.333333,5.333333,1,0,0,173,0,0.333333,0.333333,0,0,0,0.333333,0,0,0.666667,0,0,0,173,174,172,255,0,173,Flask
169,0,0,169,10,103,143.333333,255,84,59.333333,0,255,203.333333,169,10,91.666667,127,255,74,53,0,255,172.666667,172,5.333333,37.333333,43.666667,163,38.333333,5.666667,1,255,255,0,173,2.333333,11.333333,6.666667,0,12.666667,0,1,255,255,0,0,173,0,1.333333,1.666667,0,1.666667,0,1,24,6,0,0,0,173,0,0.333333,0.333333,0,0.333333,0,0.333333,0,0,0,0,0,0,173,173.333333,172,255,0.333333,173,Flask
172,0,0,172,16,65,62,0,66,0,1,255,255,172,13,60,58.333333,0,60,0,1,255,255,172,3,32,37.666667,123.333333,34,4,1,255,255,0,172,1.333333,14.333333,15.333333,0,16.666667,0,1,255,255,0,0,173,0,1.666667,2,0.666667,2.666667,0,1,67.666667,5.666667,0,0,0,173,0,0.333333,0.333333,0,0.333333,0,0.333333,0,0,0,0,0,0,173,174,172,255,0.333333,173,Flask
172,0,0,172,12,75,22,0,73,0,1,255,255,172,10,66,25,0,67,0,1,255,255,172,3,34.333333,37.333333,0,40.333333,0,1,255,255,0,172,1,15,18,19.333333,17,1,1,255,209.666667,0,0,173,0.333333,2.666667,3,2.333333,2,1,1,87,4,0,0,0,173.333333,0,0,0.333333,0,0,0,0.333333,0,0,0,0,0,0,173,173.333333,172,255,0.333333,173,Flask
169,0,0,169,12,148,160,255,153,7,0,255,255,170,11,132.333333,143.333333,255,137,7,0,255,255,171,7,51.666667,57,115,55,2,0,255,255,0,172,2.333333,8.333333,10.666667,10.666667,9.666667,1,1,255,78.666667,0,0,173,0.333333,2.666667,4,3.333333,2.666667,1,0.333333,87,2.666667,0,0,0,173.333333,0,0,0,0,0,0,0.333333,0,0,0,0,0,0,173,173.333333,172.333333,255,0,173,Flask
177,0,0,177,29,46,0,255,0,0,0,255,255,176,26,42.666667,0,255,0,0,0,255,243.333333,173,12,26.666667,0,176,0,0,0,255,255,3,173,2.666667,5.666667,2,0,3.333333,0,0.333333,255,66,3.666667,1,173,0.333333,2.666667,3.666667,3,2.666667,1,0.333333,63.666667,3.333333,3,0.666667,0,173.333333,0,0,0,0,0,0,0.333333,0,0,3,0,0,0,173.333333,174.333333,173,255,0.333333,173,Flask
176,0,0,176,9,212,0,255,0,0,0,255,255,176,8,190.666667,0,255,0,0,0,255,255,174,5.333333,78,0,170,0.666667,0,0,255,255,2,173,2,8.333333,2,0,5,0,0.333333,255,149,3,1.666667,173,0.333333,2.333333,3.333333,1.666667,2.333333,0.333333,0.333333,39,4,3,1.666667,0,173.333333,0,0,0,0,0,0,0.333333,0,0,2.666667,1,0,0,173,173.666667,172.333333,255,0,173,Flask
172,0,0,172,30,89.666667,90.666667,0,96.666667,0,0,255,255,172,27,81.666667,83,56.333333,88.333333,0.666667,0,255,255,172,10,39.333333,38,85,40,5.666667,0,255,255,0,173,2,10.666667,8.666667,20,10.666667,1.333333,0.333333,255,153,0,0,173,1.333333,2,2,0.333333,2,0,0.333333,16.333333,3.666667,0,0,0,173.333333,0,0,0,0,0,0,0.666667,0,0,0,0,0,0,173,174.333333,172,255,1,173,Flask
167,0,0,167,13,188,239.333333,255,177,62.333333,0,255,255,168,12,170,215.666667,255,160,55.666667,0,255,255,171,5,78.666667,97.666667,255,73.333333,24,0,255,255,0,173,3,14,15.333333,43,13.333333,2.666667,0,255,141.333333,0,0,173.333333,1.333333,1.333333,0.666667,0,1,0,0,1.666667,3,0,0,0,173.333333,0,0,0,0,0,0,0.666667,0,0,0,0,0,0,173.333333,174,173,255,0.333333,173,Flask
173,0,0,173,22,113.666667,0,0,66.666667,0,1,255,255,173,19,100.333333,0,0,61,0,1,255,255,173,9.333333,38.333333,14,0,33.666667,0,1,255,255,0,173.333333,3.666667,7.333333,6.333333,0,8.333333,0,0.666667,173.666667,101.666667,0,0,173.333333,1,0.666667,0,0,0.333333,0,0,2.333333,2.333333,0,0,0,173.333333,0,0,0,0,0,0,0,0,0,0,0,0,0,173.333333,174.333333,172.333333,255,0.333333,173.333333,Flask
174,0,0,174,9,63.333333,9.333333,0,37.666667,0,1,255,255,174,8,61,9,0,36.333333,0,1.333333,255,255,174,3.333333,46.333333,5.666667,0,27,0,0.666667,255,255,0,173.333333,2.666667,13.333333,0.333333,0,6.666667,0,0.666667,252.333333,211,0.666667,0,173.333333,1,1.333333,0,0,0,0,0,10,3.666667,0.666667,0.666667,0,173.333333,0,0,0,0,0,0,0,0,0,0.666667,0.666667,0,0,173.333333,174.333333,173,255,0.333333,173.333333,Flask
173,0,0,173,13.333333,32.666667,38,117.333333,37.333333,3.333333,0.666667,255,255,173,12,30.333333,33.666667,73.333333,34,2.666667,0.666667,255,255,173.333333,5.333333,29,9.333333,0,25.666667,0,0.666667,255,255,0,174,1.333333,14.666667,0,0,5.666667,0,0.666667,255,255,0,0,173.333333,1,2,0,0,0,0,1.333333,14.666667,3.666667,0,0,0,173.333333,0,0,0,0,0,0,0,0,0,0,0,0,0,173.333333,174.666667,173,255,1,173.333333,Flask
176,0,4,178,12.333333,70.333333,10.666667,0,35.333333,0,0,255,255,175.666667,11,64,13.333333,0,34.333333,0,0,255,255,173.666667,5,35,19.333333,0,27,0,0,255,255,1.666667,173.333333,2,11.333333,0,0,5.333333,0,0,255,201,1.666667,0.333333,173.333333,0.333333,1.666667,0,0,0,0,0,8.333333,2.666667,1.666667,0.333333,0,173.333333,0,0,0,0,0,0,0,0,0,2.666667,0.333333,0,0,173.333333,174.333333,173,255,0,173.333333,Flask
170,0,0,170,9.666667,62,77.333333,255,65.333333,12,0,255,255,171,8.333333,54.666667,68.666667,255,57,11.666667,0,255,195.666667,173,4.333333,28,28.333333,0,30,0,0,255,255,0,173.333333,2.333333,7,2.333333,0,6.666667,0,0.666667,255,112,0,0,173.333333,0.333333,0.666667,0,0,0,0,0,2,1.333333,0,0,0,173.333333,0,0,0,0,0,0,0,0,0,0,0,0,0,173.333333,174.333333,173,255,0.333333,173.333333,Flask
173,0,0,173,12,27.666667,10,0,19,0,0,255,255,173,10,26.333333,10,0,19,0,0,255,255,173,1.666667,21.666667,12.666667,74.666667,18.666667,4.666667,0.333333,255,171.666667,0,173.333333,2,10.333333,11.333333,25,10.666667,1.666667,0.333333,255,108.666667,0,0,173.333333,0.333333,0.666667,0,0,0.666667,0,0,0,1.333333,0,0,0,173.333333,0,0,0,0,0,0,0,0,0,0,0,0,0,173.333333,174,173,255,0,173.333333,Flask
176,0,0,176,7,61.666667,0,255,0,0,0.666667,255,255,175,7,50,0,255,0,0,0.666667,255,255,173,4,13,9.666667,54.666667,11,2.666667,0.333333,255,226.333333,2,173,1.333333,15.666667,20.333333,83,16.333333,3.666667,0.333333,255,167,2.666667,0,173.333333,0.333333,0.666667,0,0,0.666667,0,0,0.666667,3.333333,1.666667,0,0,173.333333,0,0,0,0,0,0,0,0,0,2,0,0,0,173.333333,174.333333,173,255,0,173.333333,Flask
172,0,0,172,11,64.333333,63.333333,53.333333,64.666667,0.666667,0,255,255,172,9.666667,61,62,85,61.333333,2,0,255,255,172,2.333333,45,53.333333,171,44.666667,9.666667,0.333333,255,255,0,173,1.666667,18.666667,22.666667,96.666667,19,4.666667,0.333333,255,207.333333,0,0,173.333333,0.333333,1,0.666667,0,1.333333,0,0,1.333333,4,0,0,0,173.333333,0,0,0,0,0,0,0.666667,0,0,0,0,0,0,173.333333,174.333333,172.333333,255,1,173.333333,Flask
172,0,0,172,11,104.333333,132,255,101.666667,30.333333,0,255,255,172,10,95.666667,121,255,93.333333,27.666667,0,255,255,172.333333,7,51,63,255,50,13,0.333333,255,255,0,173.333333,3.666667,12.333333,12,10.333333,12,0.666667,0.333333,255,162.333333,0,0,173.333333,1,1.333333,0,0.333333,0.666667,0,0,2.666667,4,0,0,0,173.333333,0,0,0,0,0,0,0.333333,0,0,0,0,0,0,173.333333,174.333333,173,255,0.333333,173.333333,Flask
175,0,0,175,18.666667,41,4.666667,0,31,0,0.666667,255,255,175,17.666667,37.333333,3.333333,0,28,0,0.666667,255,255,174,10.666667,22.666667,0.333333,0,11.666667,0,0,255,185,0.666667,174,4.333333,10.666667,0,5.333333,3.666667,0,0,255,112.333333,1,0,173.333333,1,1.666667,0,0.333333,0,0,0,13.333333,2.666667,1,0,0,173.333333,0,0,0,0,0,0,0.333333,0,0,1.666667,1,0.333333,0,173.333333,174.333333,173,255,0.333333,173.333333,Flask
175.333333,0,1,176,4.666667,110.333333,0,0,23,0,0,255,255,175.333333,4.666667,104.333333,0,0,19.333333,0,0,255,255,175.333333,4.333333,66.666667,0,170,6.333333,0,0,255,255,0,174.333333,2.666667,20,0,57.333333,2.333333,0,0,255,184.333333,1,1,173.333333,1,1.666667,0,0.666667,0,0,0,19.666667,2.333333,2,1.666667,1,173.333333,0,0,0,0,0,0,1,0,0,2,2,1,0,173.333333,174.666667,172.333333,255,1,173.333333,Flask
173,0,0,173,9.333333,82,0,0,30,0,0,255,255,173,9.333333,75.666667,0,0,25.666667,0,0,255,255,175,8.333333,45.666667,0,0,7,0,0,255,255,0,174.333333,3,18.333333,0,27.333333,1.333333,0,0,255,238.333333,0,0.666667,173.333333,1,2,0,0.333333,0,0,0.666667,18,3.666667,0,1,1,173.333333,0,0,0,0,0,0,1,0,0,0,1,1,0,173.333333,174.333333,173,255,0.333333,173.333333,Flask
174,0,0,174,20,67.666667,92.666667,255,56.666667,36,1,255,183.666667,174,19,61,83,255,52,31,1,255,225,173.333333,11,27,31,129.333333,26.333333,4.666667,1.333333,255,255,0.666667,173.333333,4,10,0,0,5,0,0.666667,255,192.666667,0,0,173.333333,1,2,0,0,0.666667,0,1,12.666667,6.333333,0,0,0,173.333333,0,0,0,0,0,0,1,0,0,0,0,0,0,173.333333,174.333333,172.333333,255,1,173.333333,Flask
168,0,0,168,7.333333,96.666667,125.333333,255,91,34.333333,1,255,255,169,7,89,115,255,85,30,1,255,255,172,7,49.333333,60.333333,240,48.666667,12.333333,1,255,255,0,173,4,13.333333,14.666667,9,14,0.666667,1,255,176.666667,0,0,173.333333,1,1.666667,0,0,1,0,1,0.666667,8.333333,0,0,0,173.333333,0,0,0,0,0,0,1,0,0,0,0,0,0,173.333333,174.333333,172.333333,255,0.333333,173.333333,Flask
173,0,0,173,6.666667,94.666667,59.333333,0,90,0,0.666667,255,255,173,6.666667,86,61.333333,0,84,0,0.666667,255,255,172,6.333333,53.333333,63.666667,255,52,11.666667,1.333333,255,255,1,173,3,21,27.333333,144.333333,20.333333,7,1,255,177.666667,0,0,173.333333,1,2,1.333333,0,2,0,1,17.333333,10.333333,0,0,0,173.333333,0,0,0,0,0,0,0.666667,0,0,0,0,0,0,173,174,172.333333,255,0.666667,173,Flask
168,0,0,168,9,112,157.333333,255,88.666667,68.666667,0.666667,255,255,168,8,103,145.333333,255,81,63.333333,0.666667,255,255,171,3,58.333333,81.333333,255,48.333333,33,1,255,207.666667,0,172.333333,1.333333,23.666667,31,187.333333,22.666667,8.333333,1,255,197,0,0,173,1,2.333333,2.333333,0.333333,3,0,1,67.333333,10,0,0,0,173.333333,0,0,0,0,0,0,0.666667,0,0,0,0,0,0,173,174,172,255,0.666667,173,Flask
172,0,0,172,11,69.666667,0,0,30.666667,0,0.333333,170,255,172,10,66,0,0,28,0,0.333333,255,255,173,4.666667,39,0,0,13,0,0.333333,255,255,0,173,1.666667,4.666667,1,0,3.666667,0,0.333333,85,88.333333,0,0,173,0.333333,1,0.666667,0,1,0,0,2.333333,2.333333,0,0,0,173.333333,0,0,0,0,0,0,0.666667,0,0,0,0,0,0,173,173.333333,173,255,0,173.333333,Flask
174,0,0,174,10,50,36.666667,0,60.333333,0,0,255,255,174,9,46.666667,37.333333,0,56,0,0,255,255,173,5.333333,30.333333,31.333333,85,32,6,0,255,222.333333,1,173,1.333333,8.666667,10.333333,12,9.333333,1,0.333333,255,73.666667,1,0,173,0.333333,1,1,0,1,0,0,1.333333,1,0.666667,0,0,173.333333,0,0,0,0,0,0,0.666667,0,0,0.666667,0,0,0,173.333333,174,172.333333,255,0,173.333333,Flask
167,0,0,167,7,114.333333,146.666667,255,110,36.666667,0,255,255,168,6,104.666667,134,255,101.333333,32.666667,0,255,255,172,2,55,67.666667,255,55,12.666667,0,255,255,0,173,1,9.333333,12,27.666667,9,2.333333,0,255,48,0,0,173.333333,0.333333,1,1.333333,0.333333,1,0.333333,0.666667,0.666667,1,0,0,0,173.333333,0,0,0,0,0,0,0.666667,0,0,0,0,0,0,173,174,172.333333,255,0,173.333333,Flask
175,0,0,175,22,40,52,255,41,11,1,255,255,174,19,35,46,255,36,10,1,255,255,173,9,13.666667,15.666667,18.333333,14,1,1,255,165.666667,1,173,2,4.666667,2,0,3.666667,0,1,166.333333,47.333333,1,0,173.333333,0.333333,1.333333,0.666667,0.333333,1,0.333333,0.666667,0.666667,0.666667,1,0,0,173.333333,0,0,0,0,0,0,1.333333,0,0,1,0,0,0,173.333333,174.333333,173,255,0.333333,173.333333,Flask
175,0,0,175,4,102.666667,0,255,0,0,1,255,255,175,4.333333,94.333333,0,255,0,0,1,255,255,174,3.333333,49.333333,0,136,0,0,1,255,255,1,173.333333,1,10.333333,0,0,3,0,1,255,197,1.666667,1,173.333333,0.333333,1.333333,0.666667,0.333333,1.333333,0,1.333333,1.666667,2.333333,1.666667,1,0,173.333333,0,0,0,0,0,0,1,0,0,1.666667,1,0,0,173.333333,174,173,255,0,173.333333,Flask
175,0,0,175,6.333333,53,0,194,0,0,1,255,255,175,6.333333,50.666667,0,202.333333,0,0,1,255,255,174,3.666667,38.333333,0,99.333333,0,0,1,255,255,1,173.333333,1,8.666667,0,0,5.333333,0,1,255,225,1,1,173.333333,0.333333,1.333333,0.333333,0,0.666667,0,1.333333,4.666667,4,1.666667,1,0,173.333333,0,0,0,0,0,0,1,0,0,1.666667,1,0,0,173.333333,174.333333,172.333333,255,1,173.333333,Flask
173.333333,0,1,174,9.666667,53.333333,0,0,38.666667,0,1,255,255,173.333333,9.666667,49.666667,0,0,36.333333,0,1,255,255,173.333333,7.666667,31,3.333333,0,26.666667,0,1,255,255,0,173.333333,2,10,7.666667,0,11.333333,0,0.333333,255,206.666667,0,0,173.333333,0.333333,2,0,0,0.666667,0,1,6,5.666667,0,0,0,173.333333,0,0,0,0,0,0,1,0,0,0,0,0,0,173.333333,174,172.333333,255,0,173.333333,Flask
173,0,0,173,21.666667,58.666667,69.333333,255,61,8.333333,0,255,255,173,19.666667,56.666667,66.333333,255,58.333333,8,0,255,255,173,9.666667,44,49.666667,233.666667,43.333333,6.333333,0,255,255,0,173.333333,3,10,12,19,9.333333,2,0.333333,255,65.333333,0,0,173.333333,1,2.333333,0,1.333333,0.666667,0,1,11,7,0,0,0,173.333333,0,0,0,0,0,0,1,0,0,0,0,0,0,173.333333,174.333333,172.333333,255,0.333333,173,Flask
171,0,0,171,19.666667,119.666667,120.666667,0,129,0,0,255,255,171,18.333333,106.333333,108.333333,0,115.666667,0,0,255,255,173,11,42.333333,46.333333,0,48.666667,0,0,255,255,0,174,3,8,1.333333,0,7,0,0,217,162.333333,0,0,173.333333,1,2.333333,0,2,0.666667,0,0.666667,20.666667,7.333333,0,0,0,173.333333,0,0,0,0,0,0,1,0,0,0,0,0,0,173.333333,174.666667,172.333333,255,0.333333,173.333333,Flask
175,0,0,175,24.666667,95.666667,0,255,0,0,0,255,255,175,22,89.333333,0,255,0,0,0,255,255,175,9.666667,55.666667,0,0,5.666667,0,0,255,255,0,174,2,20.333333,0,0,5.333333,0,0,255,255,1,1,173.333333,1,3,0,1.333333,0.333333,0,0.666667,27.666667,6.666667,1.666667,1,0.666667,173.333333,0,0,0,0,0,0,0.333333,0,0,1.666667,1.666667,0.666667,0,173.333333,174.333333,173,255,0.333333,173.333333,Flask
179,0,0,179,8,201.666667,0,255,0,0,1.333333,255,255,178,8,181.666667,0,255,0,0,0,255,255,176,5,84,0,255,0,0,0,255,255,3,174,2.333333,19,0,0,3.666667,0,0,255,255,5,2,173.333333,1,2,0,0,0.333333,0,0.666667,34.666667,5.666667,5,2,0.666667,173.333333,0,0,0,0,0,0,0.333333,0,0,5,2.666667,0.666667,0,173.333333,174.333333,173,255,0.333333,173.333333,Flask
175,0,0,175,31,50,0,0,28,0,0,255,255,175,28,42,0,0,23,0,0,255,255,174,14,7.666667,0,0,3.333333,0,0,255,122.333333,1,173,4,5.666667,1.666667,0,5,0,0,95,78.666667,1,0,173.333333,1,1.666667,0.666667,0.333333,1,0.333333,0,16.333333,7.333333,1.666667,0,0,173.333333,0,0,0,0,0,0,0.333333,0,0,1.666667,0,0,0,173.333333,174.333333,172.333333,255,1,173.333333,Flask
169,0,0,169,3,124,152,255,120,32,0,255,255,169,3,114,139,255,110,30,0,255,255,171,6,59.333333,76,255,56,20,0,255,255,0,173,3,15,20,82.666667,14,5.666667,0,255,68.333333,0,0,173,1,2.333333,1.333333,1,2.333333,0.333333,0,9.666667,9.333333,0,0,0,173.333333,0,0,0,0,0,0,0.333333,0,0,0,0,0,0,173,174,172,255,0.333333,173,Flask
172,0,0,172,4,60,64,204,61,3,0,255,255,172,4,56,64,255,56,7.333333,0,255,255,172,1,42.333333,58.666667,255,36,22.666667,0,255,172.666667,0,172,1,18.666667,26,150,17.333333,8.333333,0,255,78.333333,0,0,173,0.333333,2.333333,2,1,3,0.333333,0,48.666667,10.333333,0,0,0,173.333333,0,0,0,0,0,0,0,0,0,0,0,0,0,173,174.333333,172,255,1,173,Flask
169,0,0,169,3,43.333333,46.666667,137.333333,43.333333,3.333333,0,255,255,170,3,40.666667,44.333333,155,40.666667,4,0,255,255,172,2,28,35.333333,169,27.333333,8.666667,0,255,216,0,172.333333,1.333333,15.666667,21.333333,112.666667,14,8.333333,0,255,31,0,0,173,0.333333,2.333333,2.666667,1,2.333333,0.333333,0,40.666667,7.333333,0,0,0,173.333333,0,0,0,0,0,0,0,0,0,0,0,0,0,173,174.333333,172,255,0.333333,173,Flask
175,0,0,175,8,50.333333,42.666667,0,55.666667,0,0,255,255,174,7,45.666667,39.333333,0,50.666667,0,0,255,255,172.333333,5,22.333333,22.333333,0,24.666667,0,0.333333,255,254.333333,2,173,2.666667,10.666667,13.666667,33,10.333333,3.333333,0.333333,255,52.666667,1.666667,0,173,1,2,2,0.333333,2,0.333333,0,6.666667,2.333333,1,0,0,173.333333,0,0,0,0,0,0,0.333333,0,0,1,0,0,0,173.333333,174,172.333333,255,0.333333,173.333333,Flask
171,0,0,171,17.666667,64.666667,0,0,22.666667,0,0.333333,255,255,172,16.666667,59.666667,0,0,21,0,0.333333,255,255,173.333333,8.333333,31.333333,0,0,15,0,0.333333,255,255,0,173.333333,3.333333,5.666667,2.666667,0,4.333333,0,0.333333,255,64,0,0,173,1,0.333333,0.333333,0,0.333333,0,0.333333,0,0.333333,0,0,0,173.333333,0,0,0,0,0,0,0.333333,0,0,0,0,0,0,173.333333,174.333333,172.333333,255,0.333333,173.333333,Flask
176,0,0,176,17.666667,104.333333,0,255,0,0,0,255,255,176,15.666667,94.666667,0,255,0,0,0,255,255,174.333333,8,46.333333,0,154.333333,0,0,0,255,255,1,173.333333,3,11,0,44.666667,0,0,0,255,54.333333,2,1,173.333333,1,1.333333,0,0,0.333333,0,1,1.666667,3,2.666667,1.333333,0.333333,173.333333,0,0,0,0,0,0,1,0,0,3,1.333333,0.333333,0,173.333333,174,173,255,0,173.333333,Flask
177,0,0,177,5.666667,90.666667,0,170,10,0,0,255,255,176,5.333333,84,0,170,8.333333,0,0,255,255,175,3.666667,55.666667,0,170,0.666667,0,0,255,255,1.666667,174,1.333333,22.666667,0,70.666667,0,0,0,255,255,2.666667,1,173.333333,0.333333,2,0,0,1,0,0.666667,16.666667,7.666667,3,2,1,173.333333,0,0,0,0,0,0,1,0,0,3,2,1,0,173.333333,174.333333,173,255,0,173.333333,Flask
174,0,0,174,4,84,0,255,0,0,0.666667,255,255,174,4.333333,81,0,255,0,0,0.666667,255,255,175,5.666667,58.666667,0,229,0,0,1.333333,255,255,0,174,3.333333,20,0,6.666667,1,0,1.333333,255,255,0.666667,1,173.333333,0.333333,2,0,0,1,0,0.666667,16.333333,9,1,1,0.666667,173.333333,0,0,0,0,0,0,1,0,0,1,1.666667,0.666667,0,173.333333,175,173,255,1,173,Flask
175,0,0,175,19,57,0,0,1,0,1,255,255,175,18,49.666667,0,0,2.333333,0,1,255,255,173,12,18,1.333333,0,10.333333,0,0.666667,255,255,1,173,4.333333,7.333333,3.333333,3.333333,7,0.333333,0.666667,88.333333,109.666667,1,0,173.333333,1,2,0,0,1,0,0.666667,1.333333,7,1.666667,0,0,173.333333,0,0,0,0,0,0,1,0,0,1.666667,0,0,0,173,174,172.333333,255,0,173,Flask
172,0,0,172,19,126,80.666667,0,119,0,0,255,255,172,16.666667,118,80.333333,0,113.666667,0,0,255,255,172,6.666667,70.333333,65.666667,73.333333,71.333333,1,0,255,255,0,173,3,18.333333,23.333333,99.333333,17.666667,5.666667,0.666667,255,168.666667,0,0,173,1,1,1,0,1.333333,0,0.666667,3.666667,3.333333,0,0,0,173,0,0,0,0,0,0,1,0,0,0,0,0,0,173,173.333333,172.333333,255,0,173,Flask
169,0,0,169,13,62.666667,62.666667,85,60.666667,7.333333,0,255,255,169,12,57,58,85,55.666667,7,0,255,255,172,6.333333,35.666667,41.333333,115,35,6,0.333333,255,245.666667,0,172.333333,1.333333,19.333333,25,122.333333,17.666667,7.333333,0.333333,255,147,0,0,173,0.333333,2,2,0.333333,2,0.333333,0.666667,8.333333,1.666667,0,0,0,173,0,0,0,0,0,0,0.666667,0,0,0,0,0,0,173,174,172.333333,255,0,173,Flask
172,0,0,172,11,110,0,0,41.666667,0,1,255,255,172,10.666667,99.666667,0,0,38.333333,0,1,255,255,173,5.666667,41.666667,0,0,22.666667,0,1,255,255,0,172.333333,1.333333,13,16.333333,51,12.666667,3.666667,1,255,93,0,0,173,0.333333,2,2,0.333333,1.666667,0.333333,0,17.666667,3.333333,0,0,0,173,0,0,0,0,0,0,0.666667,0,0,0,0,0,0,173,174,173,255,0,173,Flask
173,0,0,173,23,60.333333,50.666667,0,63.333333,0,1,255,255,173,20,55.333333,48,0,57.666667,0,1,255,255,172,8,27,29,48.666667,28,1.666667,1,255,255,0,173,2,10.333333,12.666667,32,9.333333,3.333333,0.333333,255,60,0,0,173,0.333333,1.666667,2,0.333333,1.666667,0.333333,0,14.333333,4,0,0,0,173,0,0,0,0,0,0,0,0,0,0,0,0,0,173,174,172.333333,255,0,173,Flask
168,0,0,168,18,144.666667,192.666667,255,134,58.666667,0,255,255,169,16,130.666667,173.666667,255,120,53,0,255,255,172,8.666667,56,73.666667,255,52.666667,21.666667,0,255,255,0,173,2.666667,7.333333,8.666667,17.333333,7,1.333333,0.333333,255,39,0,0,173,0.333333,1.666667,1,0,1,0,0.333333,2.333333,3.333333,0,0,0,173,0,0,0,0,0,0,0,0,0,0,0,0,0,173,174,173,255,0,173,Flask
172,0,0,172,22,62.666667,30,0,62.666667,0,0,255,255,172,21,54.333333,27.333333,0,55,0,0,255,255,173,11,17.666667,10,0,20,0,0,255,255,0,173,3,5,0.666667,7.333333,1.666667,0,0.333333,227.333333,25.333333,0,0,173,0.333333,1,0,0,0.333333,0,0.333333,1,2.333333,0,0,0,173,0,0,0,0,0,0,0,0,0,0,0,0,0,173.333333,174,173,255,0,173,Flask
175,0,0,175,5,86.666667,0,0,13.333333,0,0,255,255,175,5,80.333333,0,0,10,0,0,255,255,174,4.666667,49,0,170,0.666667,0,0,255,255,0.666667,174,2,14.333333,0,60.666667,0,0,0.333333,255,76.666667,1,1,173,0.333333,1,0,0.666667,0,0,0.333333,3,1.333333,1.666667,1,0.666667,173,0,0,0,0,0,0,0,0,0,2,1,0.666667,0,173.333333,174,173,255,0,173.333333,Flask
175,0,0,175,3.666667,41.666667,0,255,0,0,0.333333,255,223.666667,175,3.666667,41.333333,0,255,0,0,0.333333,255,157.666667,174,3.666667,38.666667,0,255,0,0,1,255,147.666667,0,174,1,13.666667,0,79,0,0,0.666667,255,33.666667,1,1,173,0.333333,2,0,1.666667,0,0,0.333333,5.666667,1,1.666667,1,0.666667,173,0,0,0,0,0,0,0,0,0,2,1,1,0,173,173.333333,173,255,0,173,Flask
177,0,0,177,8.666667,54.333333,0,255,0,0,0,255,255,177,7.666667,48.333333,0,255,0,0,0,255,255,174,5.666667,22,0,27.666667,0,0,0,255,255,2,173.333333,2,6.666667,0,6,0,0,0,255,36.333333,3,1,173,0.333333,2,0,1.666667,0,0,0,9.666667,1.666667,3,1,0,173,0,0,0,0,0,0,0,0,0,3.666667,1,0.666667,0,173,174,172,255,0.333333,173,Flask
174,0,0,174,9.666667,57,10,0,47,0,0,255,255,174,9,53.666667,11,0,45,0,0,255,255,173,4,33,14.333333,0,30.666667,0,0,255,255,1,173,1,8.333333,3,0,7,0,0,255,147.333333,0.666667,0,173,0.333333,2,0,1,0,0,0,13,1.666667,0.666667,0,0,173,0,0,0,0,0,0,0,0,0,0.666667,0,0,0,173,174,173,255,0,173,Flask
174,0,0,174,5.333333,64.666667,46.666667,0,67.666667,0,0,255,255,174,5,58.666667,43,0,61.666667,0,0,255,255,173,2.333333,28,21.666667,0,29.333333,0,0,255,255,1,173,0.333333,6,3.333333,0,6,0,0,255,78.333333,1,0,173,0.333333,2,0,0.666667,0,0,0,12.333333,2.666667,0.666667,0,0,173,0,0,0.333333,0,0,0,0,0,0,1,0,0,0,173,173.333333,173,255,0,173,Flask
173,0,0,173,7,43.666667,0,0,8.333333,0,0,255,255,173,7,39.666667,0,0,7.666667,0,0,255,255,173,4,19.666667,0,0,5,0,0,255,255,0,173,1.333333,4,0.333333,0,2,0,0,197.666667,37,0,0,173,0.333333,2,0,0,0,0,0,7.666667,3,0,0,0,173,0,0,0.333333,0,0,0,0,0,0,0,0,0,0,173,174,173,255,0,173,Flask
174,0,0,174,8,52.666667,0,0,12,0,0,255,255,174,8,48,0,0,10.333333,0,0,255,255,174,5,25,0,0,5.666667,0,0,255,255,0,173,1.333333,5.666667,0.333333,0,2,0,0,180,51.666667,1,0,173,0.333333,1,0,0,0,0,0,3.666667,2,1,0,0,173,0,0,0.333333,0,0,0,0.333333,0,0,1,0.666667,0,0,173,173.333333,172.333333,255,0,173,Flask
172,0,0,172,7,50.333333,50.666667,81.333333,54,1.333333,0,255,255,172,7,44,45.333333,85,47,2.333333,0,255,255,173,5,13,16.333333,61.666667,12.666667,4.333333,1,255,140,0,173,2.333333,3,1.666667,0,3,0,0,85.666667,17,0,0,173,0.333333,1,0,0,0,0,0,1,1.333333,0,0,0,173,0,0,0.333333,0,0,0,0.333333,0,0,0,0,0,0,173,173.333333,172,255,1,173,Flask
175,0,0,175,8,44,7.333333,0,32,0,1,255,255,175,6,38.333333,8.666667,0,30.666667,0,1,255,255,173,2,19.666667,21.666667,63.333333,21.333333,2.333333,0.666667,255,255,2,173,2.333333,5.333333,8,13.333333,4.666667,2.666667,0.666667,132.333333,7,1.666667,0,173,0.333333,1,0,0,0.333333,0,0.333333,1,1.666667,1.666667,0,0,173,0,0,0.333333,0,0,0,0.333333,0,0,1.666667,0,0,0,173,174,172,255,0,173,Flask
172,0,0,172,16.666667,49,60.666667,254,49,11.666667,0,255,255,172,14.333333,45.666667,55.666667,224.333333,44.333333,11.333333,0,255,219.666667,172.333333,3,29,35,174.666667,25.666667,9.333333,1.333333,255,113,0,173,1.666667,8,9.666667,17.333333,7.333333,2,1,255,38.666667,0,0,173,0.333333,1,0,0,1,0,1,0,3.666667,0,0,0,173,0,0.333333,0.333333,0,0,0,0.333333,0,0,0,0,0,0,173,173.333333,172,255,0,173,Flask
171,0,0,171,14.666667,60,74.666667,255,57.333333,17.333333,0.333333,255,255,171,12.666667,53.666667,68,255,50.666667,16.666667,0.333333,255,255,172,3.333333,27.333333,31,157.333333,25.666667,7.333333,1,255,157.666667,0,173,1.333333,10.666667,8.333333,0,10.666667,0,1,255,167.666667,0,0,173,0,1.333333,0.333333,0,1.333333,0,1,1.333333,6.666667,0,0,0,173,0,0.333333,0.333333,0,0,0,0.333333,0,0,0,0,0,0,173,173.333333,172,255,0,173,Flask
177,0,0,177,7,100,0,0,7.666667,0,1,255,255,176,6,87.333333,0,0,12,0,1,255,255,173,2,34.333333,0.333333,0,25,0,1,255,255,3,173,0.666667,13,7.666667,0,13.666667,0,1,255,255,3.666667,0.666667,173,0,1.333333,0.333333,0,1.666667,0,1,11.666667,9.666667,3,0,0,173,0,0.333333,0.333333,0,0,0,0.333333,0,0,3,0,0,0,173,174,172,255,0.333333,173,Flask
170,0,0,170,20,34.333333,46.666667,255,31.333333,15.333333,0.666667,255,162.333333,170,17.333333,31.666667,42.333333,255,29.666667,12.666667,1,255,178.333333,172,5.333333,24.666667,22.333333,0,27.333333,0,1,255,255,0,173,1.333333,13.666667,11,0,15.333333,0,1,255,255,0,0,173,0,1.666667,0.666667,0,1.666667,0,1,36.666667,10,0,0,0,173,0,0.333333,0.333333,0,0.333333,0,0.333333,0,0,0,0,0,0,173,173.333333,172,255,0.333333,173,Flask
171,0,0,171,13,54,76,255,41,35,0,255,32,171,11,48.333333,68.333333,255,37,32,0,255,21,172,4,27.666667,37.333333,255,26,11.333333,1,255,209.666667,0,173,2,13.333333,14.666667,0.666667,14.666667,0,1,255,199,0,0,173,0.333333,1.666667,1,0,2,0,1,61.333333,7.333333,0,0,0,173,0,0,0.333333,0,0,0,0.333333,0,0,0,0,0,0,173,173.333333,172.333333,255,0.333333,173,Flask
172,0,0,172,9,22,0,0,18,0,1,0,255,172,8,18,6,0,19,0,1,255,255,172,4.333333,24.666667,30.666667,124.666667,25.666667,5,0,255,255,0,173,2.333333,10.333333,13.333333,21.666667,10.666667,2,1,255,92,0,0,173,0.333333,1.666667,2,0.333333,2,0,1,59.666667,4.666667,0,0,0,173.333333,0,0,0.333333,0,0,0,0.333333,0,0,0,0,0,0,173,173.333333,172.333333,255,0,173,Flask
173,0,0,173,9,103.666667,70,0,99,0,0,255,255,173,9,91.666667,62.333333,0,88,0,0,255,255,172,8,31.333333,18.333333,0,29.666667,0,0,255,255,0,173,3.333333,4,3,0,4.333333,0,0.333333,99,46,0,0,173,0.333333,1.666667,2,0.333333,1.666667,0,0.333333,34.666667,3.333333,0,0,0,173.333333,0,0,0,0,0,0,0.333333,0,0,0,0,0,0,173,174,172.333333,255,0,173,Flask
171,0,0,171,21,87.666667,0,255,0,0,0,255,255,172,19,83,0,255,0,0,0,255,255,174,8.333333,54,0,255,0,0,0,255,255,0,173,2.666667,8.666667,0,0,1,0,0.333333,200.666667,144.333333,0,1,173,0.333333,2,2.333333,0.333333,2,0,0,16.333333,4,0,1,0,173.333333,0,0,0,0,0,0,0.666667,0,0,0,0.666667,0,0,173.333333,174,172.333333,255,0,173.333333,Flask
178,0,0,178,12,192,0,170,1.333333,0,0.666667,255,255,177,11.666667,172.666667,0,170,1,0,0.666667,255,255,174.333333,6.666667,72.333333,0,170,0.666667,0,0.333333,255,255,3,173,2.333333,8,0,0,3.333333,0,0.333333,170.333333,172.666667,4,1.666667,173,0.666667,1.666667,1.666667,0,1.666667,0,0,17,5,4,1.666667,0,173.333333,0,0,0,0,0,0,0,0,0,4,1,0,0,173.333333,174,172.333333,255,0,173,Flask
170,0,0,170,29,128.333333,124,85,128.666667,14.666667,0.333333,255,255,170,26,118.333333,114,85,118.666667,13.333333,0.333333,255,255,172,11,60.333333,54.333333,85,60.333333,5,0.333333,255,255,0,173.333333,2.666667,11.666667,7,0,11.333333,0,0.333333,255,218,0,0,173.333333,1.333333,1.666667,1.333333,0,1.333333,0,0,12.666667,5,0,0,0,173.333333,0,0,0,0,0,0,0,0,0,0,0,0,0,173,173.666667,172.333333,255,1,173,Flask
171,0,0,171,18,203,219.666667,255,196,46,0.333333,255,255,171,16.666667,184.666667,207,255,178.666667,41.333333,0.333333,255,255,171.333333,8.666667,88,101,85,86,14.666667,0.333333,255,255,0,173.333333,3.666667,13,10.333333,4,12.333333,0.666667,0.333333,255,178,0,0,173.333333,1.333333,1.333333,0.666667,0.333333,0.666667,0,0,7,3.666667,0,0,0,173.333333,0,0,0,0,0,0,0,0,0,0,0,0,0,173.333333,173.333333,172.333333,255,0,173.333333,Flask
174,0,0,174,24.333333,121.333333,5.333333,0,63.666667,0,1.333333,255,255,174,22.333333,107.666667,5.666667,0,56.666667,0,1.333333,255,255,173.333333,13.666667,37.666667,7.333333,0,24.666667,0,0.666667,255,255,0.666667,173.333333,4,8,0,0,5.333333,0,0,255,143,0.666667,0,173.333333,1,1.666667,0,0.666667,0,0,0,20,2.333333,0.666667,0,0,173.333333,0,0,0,0,0,0,0,0,0,0.666667,0,0,0,173.333333,174.333333,173,255,0,173.333333,Flask
176,0,0,176,9,79.333333,8.666667,170,31.666667,0,1.333333,255,255,176,8,75,7,170,29,0,1.333333,255,255,174.333333,6.333333,50.333333,0,170,15,0,0.666667,255,255,1,174.333333,3.333333,14,0,36.666667,2.666667,0,0.666667,255,119.666667,1.666667,0.666667,173.333333,1,1.666667,0,0.666667,0,0,0,25.333333,2.333333,2.666667,1,0.333333,173.333333,0,0,0,0,0,0,0,0,0,2.666667,1,0.333333,0,173.333333,174.333333,172.333333,255,0.333333,173.333333,Flask
172,0,0,172,6.333333,45.333333,16.666667,0,28,0,0,255,255,173,5.333333,41.333333,14.666667,0,24,0,0,255,255,174,4.666667,27.333333,1.666667,145.333333,10.333333,0,0.666667,255,255,0,174.333333,2,15.333333,0,54,1.666667,0,0.666667,255,138.333333,0,0,173.333333,1,2.333333,0,1.333333,0,0,1.333333,21.333333,2.666667,0,0.666667,1,173.333333,0,0,0,0,0,0,0,0,0,0,1,1,0,173.333333,174.333333,172.666667,255,0,173.333333,Flask
178,0,0,178,6,53.666667,0,170,7.333333,0,1,255,255,177,5.666667,47,0,170,7,0,1,255,255,174.333333,5,18,0,43.333333,4,0,0.666667,255,170.333333,3,174,2,10.333333,0,34.666667,0,0,0.666667,255,49,3,0.666667,173.333333,0.333333,2,0,1,0,0,0,16.666667,3,3.666667,1,0.666667,173.333333,0,0,0,0,0,0,0,0,0,4,1,1,0,173.333333,174.333333,173,255,0,173.333333,Flask
172,0,0,172,13.333333,45,55.333333,255,45,10.333333,0.333333,255,255,172,12.333333,39.333333,46.666667,227,40.666667,6.666667,0.333333,255,255,173.333333,7,17.666667,6.666667,0,16.333333,0,0.333333,255,255,0,174,3,6.333333,1.333333,7.333333,2,0,0.333333,255,45,0,0,173.333333,0.333333,2,0,0,0,0,0,7.666667,2.666667,0,0,0,173.333333,0,0,0,0,0,0,0,0,0,0,0,0,0,173.333333,174.333333,172.333333,255,0.333333,173.333333,Flask
173,0,0,173,1,84,66,74.666667,90.666667,0.666667,0,255,255,173,1,75,57.333333,85,80.333333,1.666667,0,255,255,173,4.333333,33.333333,22.666667,85,32.333333,5,0.333333,255,255,0,173.333333,3,8.666667,8,0,10.333333,0,0.333333,208.333333,125,0,0,173.333333,0.333333,1.333333,0,0,0,0,0,3.666667,3,0,0,0,173.333333,0,0,0,0,0,0,0,0,0,0,0,0,0,173.333333,174.333333,172.333333,255,0,173.333333,Flask
172,0,0,172,13,60.333333,54.666667,85,61.666667,3,0.333333,255,255,172,11.666667,55.666667,55,85,57.666667,4.666667,0.333333,255,255,172.333333,4.333333,37.666667,47.666667,89,40.333333,7.333333,0.333333,255,255,0,173.333333,2.666667,16.333333,19.333333,33,17.666667,1.333333,0.333333,255,167,0,0,173.333333,0.333333,1.333333,0,0,0.666667,0,0,4.333333,4,0,0,0,173.333333,0,0,0,0,0,0,0,0,0,0,0,0,0,173.333333,174.333333,173,255,0,173.333333,Flask
172,0,0,172,3.666667,103.333333,124.666667,255,111.666667,13,0.333333,255,255,172,3,97.666667,118.333333,255,103.333333,14.666667,0.333333,255,255,172,4,61,77.333333,255,61.666667,15.333333,0.333333,255,255,0,173.333333,2,16.333333,19.666667,47,17.333333,2.666667,0.333333,255,212,0,0,173.333333,0.333333,1.333333,0.666667,0.666667,1.333333,0,0,7,4.666667,0,0,0,173.333333,0,0,0,0,0,0,0,0,0,0,0,0,0,173.333333,174.333333,172.333333,255,0,173.333333,Flask
169,0,0,169,14.333333,91.333333,113.333333,255,88.666667,24.666667,0.333333,255,255,170,13.333333,83.333333,103,255,81.333333,21.333333,0.333333,255,255,172.333333,9.666667,43.666667,49.333333,209.666667,44,5,0.333333,255,255,0,173.333333,3.666667,11.333333,8,0,11.333333,0,0,255,223,0,0,173.333333,0.666667,1.666667,0.666667,1.333333,0.666667,0,0,8.666667,3.666667,0,0,0,173.333333,0,0,0,0,0,0,0.333333,0,0,0,0,0.333333,0,173.333333,174.333333,173,255,0.333333,173.333333,Flask
174.333333,0,5,177,19.666667,74.666667,0,0,34.333333,0,0,255,255,174.333333,18.333333,70.666667,0,0,31.666667,0,0,255,255,174.666667,10,46,0,0,20,0,0,255,255,0.333333,173.666667,3.333333,13.333333,0,0,5,0,0,255,196.333333,0.666667,0.333333,173.333333,0.666667,1.666667,0,1.666667,0.666667,0,0,9.666667,1.666667,0.666667,0.333333,0.333333,173.333333,0,0,0,0,0,0,0.333333,0,0,1,0.666667,0.333333,0,173.333333,174.666667,173,255,0.333333,173.333333,Flask
175.333333,0,1,176,5.333333,118.666667,0,170,6.666667,0,0,255,255,175.333333,5.666667,109.666667,0,170,7,0,0,255,255,175.333333,4.666667,62.333333,0,170,7.333333,0,0,255,255,0.666667,174.333333,2.666667,17,0,3.333333,1.666667,0,0,255,186.333333,1.666667,1,173.333333,1,1.666667,0,1.666667,0,0,0,2.333333,0.666667,2,1.333333,0.333333,173.333333,0,0,0,0,0,0,1,0,0,2,1.333333,0.333333,0,173.333333,174.333333,172.333333,255,1,173.333333,Flask
177,0,0,177,15,46.333333,0.666667,0,18.333333,0,0.666667,255,255,176,14,42,0.666667,0,18,0,0.666667,255,255,174.333333,8.666667,25,0,0,13.666667,0,0.666667,255,255,2,173.666667,3.333333,12.333333,0,0,3.666667,0,0.666667,255,214.333333,2.666667,0,173.333333,1,1.666667,0,1,0.666667,0,1,4.333333,2.666667,2.666667,1,0,173.333333,0,0,0,0,0,0,1,0,0,3,1,0.333333,0,173.333333,174.333333,172.333333,255,0.333333,173.333333,Flask
172,0,4,174,11.333333,93,99.333333,170,107,2.666667,1,255,255,172,10.666667,85,90.333333,155.333333,98,1.333333,1,255,255,172.666667,5.666667,46,44.333333,0,53.666667,0,1,255,255,0,173.333333,3.333333,13.333333,4,0,13,0,1,255,224,0,0,173.333333,1,2,0,0,0.666667,0,1,11.666667,8.333333,0,0,0,173.333333,0,0,0,0,0,0,0.666667,0,0,0,0,0,0,173.333333,174.333333,172.333333,255,1,173.333333,Flask
171.333333,0,5,174,11.333333,78.333333,68,170,74.666667,5.333333,1,255,255,171.333333,9.666667,74.333333,63.666667,170,72,3.333333,1,255,255,172.333333,5.333333,53,49,0,55.333333,0,1,255,255,0.333333,173,3.333333,19,16.666667,0,21.333333,0,1,255,255,0,0,173.333333,1,2,0,0,1.666667,0,1,3.333333,13.333333,0,0,0,173.333333,0,0,0,0,0,0,0.666667,0,0,0,0,0,0,173.333333,174.333333,172.333333,255,1,173.333333,Flask
175,0,0,175,11,67,31.333333,0,61,0,0,255,255,174.333333,10,64.666667,37.666667,0,60.333333,0,0.666667,255,255,172.333333,7,54.333333,60,255,54.666667,5.333333,0.333333,255,255,2,173,3.333333,22,25.666667,66.666667,23,3,1,255,255,1.666667,0,173.333333,0.333333,2,0.666667,0,2,0,1,10.333333,15.333333,1,0,0,173.333333,0,0,0,0,0,0,0.666667,0,0,1,0,0,0,173,174.333333,172,255,0.333333,173.333333,Flask
169,0,0,169,10,107.666667,147.333333,255,92.333333,55,0,255,255,169,9,100.333333,138.666667,255,83.666667,55,0,255,255,171,5,64.333333,89.666667,255,52.666667,37.666667,0.333333,255,140.333333,0,172.333333,3,22.333333,29,166.333333,21,8.666667,1,255,143,0,0,173.333333,0.333333,2,1.666667,0,3,0,1,35,13,0,0,0,173.333333,0,0,0,0,0,0,0.666667,0,0.333333,0,0,0,0,173,173.333333,172,255,0.333333,173,Flask
173,0,0,173,17,51.333333,64,255,51,13,0,255,255,173,15,49.666667,62,255,49,13,0,255,255,172,6.666667,42,51.333333,255,40.333333,11,0,255,255,1,172.333333,3,18.333333,24,118,17,7.333333,1,255,110.666667,0,0,173,0.333333,2,2,0,2,0,1,33.666667,8,0,0,0,173.333333,0,0,0,0,0,0,0.666667,0,0.333333,0,0,0,0,173.333333,173.333333,173,255,0,173.333333,Flask
174,0,0,174,11,127,0,255,0,0,0,255,255,174,10,116.666667,0,255,0,0,0,255,255,174,4,59,0,255,0,0,1.666667,255,255,0,173,0.333333,5,1,1.333333,3,0,0.333333,186.333333,70,1,1,173,0.333333,1.333333,1,0,1.333333,0,0,3.333333,2,1,1,0,173.333333,0,0,0,0,0,0,0.666667,0,0,1,1,0,0,173.333333,174,173,255,0,173.333333,Flask
175,0,0,175,14,40,8,0,33,0,0,255,255,175,13,37.666667,9.333333,0,31,0,0,255,255,173,8,21,12.333333,0,19.333333,0,0,255,255,2,173,1,6.333333,6.666667,5,6.666667,0.333333,0.333333,255,43.333333,2,0,173,0.333333,1.333333,1.333333,0.333333,1.333333,0,0,3.666667,1.333333,1.666667,0,0,173.333333,0,0,0,0,0,0,0.666667,0,0,1,0,0,0,173,174,172.333333,255,0,173,Flask
171,0,0,171,7,126,146,255,124,22,0,255,255,171,6,116,135,255,114,21,0,255,255,172,2,60.666667,73,255,59.333333,13.333333,0,255,255,0,173,1,8.333333,10.333333,20,8,2,0,255,37.333333,0,0,173,0.333333,1.333333,1.666667,0.333333,1.333333,0.333333,0,2,0.333333,0,0,0,173.333333,0,0,0,0,0,0,0.666667,0,0,0,0,0,0,173,174,172.333333,255,0,173,Flask
171,0,0,171,19,44,52,255,46,6,0,255,255,171,18,40,46.333333,196,41,5,0,255,255,173,9,19,20.333333,13,21,0.666667,0,255,255,0,173,2,2.333333,1.666667,1.666667,2.333333,0.666667,0,11.666667,8,0,0,173,0.333333,0.666667,1,0.666667,0.666667,0.333333,0,1.333333,0.333333,0,0,0,173.333333,0,0,0,0,0,0,0.666667,0,0,0,0,0,0,173.333333,174.333333,173,255,0.333333,173.333333,Flask
175,0,0,175,4,109,0,0,16,0,0,255,255,175,4,98,0,0,13.666667,0,0,255,255,174,3.333333,43.333333,0,0,4,0,0,255,255,1,173.333333,1.333333,5.666667,0,11.333333,0,0,1,255,15.666667,1,1,173.333333,0.333333,1.333333,0.666667,0.333333,0.666667,0.333333,0,1.333333,0.333333,1.666667,1,0,173.333333,0,0,0,0,0,0,1.333333,0,0,1.666667,0.666667,0,0,173.333333,174,173,255,0,173.333333,Flask
173,0,0,173,7.333333,45,0,0,20.666667,0,0,255,255,173,7.333333,41.333333,0,0,16.666667,0,0,255,255,174,3,22.666667,0,19.666667,1.333333,0,0,255,255,0,173.333333,1,9.333333,0,0,2.666667,0,1,255,163.333333,0,0,173.333333,0.333333,1,0.333333,0,0.333333,0,0.666667,2.666667,1.666667,0,0.333333,0,173.333333,0,0,0,0,0,0,1.333333,0,0,0,1,0,0,173.333333,174,172.333333,255,0.666667,173.333333,Flask
174,0,4,176,7,96.666667,0,0,56.333333,0,0,255,255,174,6,89,0,0,52.333333,0,0,255,255,174,2,49.666667,0,0,32.333333,0,0,255,255,0.333333,174,2,13,0,0,8.333333,0,0,255,255,0.666667,0.333333,173.333333,0.333333,2,0,0.666667,0.333333,0,0.333333,4,3.666667,0.666667,0.333333,0,173.333333,0,0,0,0,0,0,1,0,0,0.666667,0.333333,0,0,173.333333,174.333333,173,255,0,173.333333,Flask
176,0,0,176,9,81.333333,0,0,3,0,1,255,255,176,9,73.666667,0,0,5.666667,0,1,255,255,174.333333,7,37,0,0,17,0,0,255,255,1.666667,174,3,9,0,0,3.333333,0,0,255,158.666667,2,1,173.333333,0.333333,3,0,2,0.333333,0,0.666667,11.666667,5.333333,2,1,0,173.333333,0,0,0,0,0,0,1,0,0,2.666667,1,0.666667,0,173.333333,174.333333,173,255,0.333333,173.333333,Flask
174.333333,0,1,175,8,62.333333,4,0,55.333333,0,0,255,255,174.333333,8,56,1.666667,0,48.333333,0,0,255,255,174,7,23.666667,0,0,14.333333,0,0,255,255,0,174,3,11.666667,0,44.333333,0,0,0,255,53.333333,0.333333,0,173.333333,0.333333,3,0,3.333333,0.333333,0,0.666667,29.666667,6.333333,1,1,0.666667,173.333333,0,0,0,0,0,0,1,0,0,1,1,1,0,173.333333,174.666667,172.333333,255,0.333333,173.333333,Flask
175,0,0,175,9.333333,79.666667,0,0,66,0,0,255,255,175,8.333333,74.333333,0,0,57.666667,0,0,255,255,175,2.666667,50,0,0,19.333333,0,0,255,255,0,174,2,20,0,31.333333,0,0,0,255,255,1,0,173.333333,0.333333,3,0,2.666667,0.333333,0,0.666667,34,6.333333,1.666667,1,1,173.333333,0,0,0,0,0,0,0.333333,0,0,1.666667,1,1,0,173.333333,174.333333,173,255,0.333333,173.333333,Flask
175,0,0,175,16,112,0,0,8.333333,0,0,255,255,175,15,102.333333,0,0,7,0,0,255,255,175,7,52,0,0,1.333333,0,0,255,255,0,174,3.333333,15.666667,0,15,0,0,0,255,227,1,1,173.333333,1,2.666667,0,1.333333,0.333333,0,0,26.666667,4.666667,1.666667,1,0.666667,173.333333,0,0,0,0,0,0,0.333333,0,0,1.666667,1,0.666667,0,173.333333,174.333333,173,255,0.333333,173.333333,Flask
173,0,0,173,22,63.666667,33.333333,0,75,0,1,255,255,173,20,56.666667,31.333333,0,67.666667,0,1,255,255,173,11,24,14.333333,0,28,0,1,255,255,0,173,4.333333,1,0.333333,0,0.666667,0,0,4,1.333333,0,0,173,1,1.666667,0.666667,0.333333,0.333333,0.333333,0,9.666667,4,0,0,0,173.333333,0,0,0,0,0,0,0.333333,0,0,0,0,0,0,173,174,172.333333,255,0.333333,173,Flask
170,0,0,170,6,102.333333,114.666667,255,109,5.666667,0,255,255,170,6,93.333333,104.666667,255,99,5.666667,0,255,255,172,5,47,53.333333,169.666667,50,3.333333,0,255,255,0,173,3,11.333333,14.333333,29.666667,11.333333,3,0,255,77,0,0,173,1,2.333333,1.333333,1,2.333333,0.333333,0,9.333333,6,0,0,0,173.333333,0,0,0,0,0,0,0.333333,0,0,0,0,0,0,173,174,172,255,0.333333,173,Flask
174,0,0,174,13,35,6,0,29,0,0,255,255,174,11,30,9,0,26,0,0,255,255,172,5,17.333333,23,101.666667,17.333333,5.666667,0,255,128,1,172.333333,1.666667,15,19,57.333333,15,4,0,255,132.666667,1,0,173,1,2.666667,3,1.333333,3,0.333333,0,58.333333,7.666667,0.666667,0,0,173.333333,0,0,0,0,0,0,0.333333,0,0,0.666667,0,0,0,173,174,172,255,0.333333,173,Flask
171,0,0,171,9,38.666667,7.333333,0,42,0,0,255,255,171,8,36.333333,8,0,39.333333,0,0,255,255,172,3,25,15,0,28.333333,0,0,255,255,0,172.333333,0.666667,15,17.666667,32.333333,15.666667,2,0,255,175,0,0,173,0.333333,3,3.333333,2,3,0.333333,0,54,5,0,0,0,173.333333,0,0,0,0,0,0,0.333333,0,0,0,0,0,0,173,174.333333,172.333333,255,1,173,Flask
172,0,0,172,8,101,24.666667,0,87,0,0,255,255,172,7.333333,92,23,0,79.666667,0,0,255,255,172.333333,4.666667,43.666667,15.333333,0,40.333333,0,0,255,255,0,172.333333,2.666667,12,12.333333,6,12.666667,0.666667,0,255,169.333333,0,0,173,0.333333,2,3,1.333333,2,1,0,8.666667,1.333333,0,0,0,173.333333,0,0,0,0,0,0,0.333333,0,0,0,0,0,0,173.333333,174.333333,172,255,1,173.333333,Flask
175,0,0,175,20,107.333333,0,85,4,0,0,255,255,175,18.333333,96.333333,0,85,5.333333,0,0,255,255,173.666667,10.333333,42,0,85,11.333333,0,0,255,255,0.666667,173.333333,3.666667,7.666667,4.666667,10.333333,4.666667,0,0,255,51.666667,1.666667,0.333333,173,1,1,1.666667,0.666667,1,0.666667,1,2,0.666667,2,0.333333,0,173.333333,0,0,0,0,0,0,0.333333,0,0,1.666667,0.333333,0,0,173.333333,174.333333,173,255,0.333333,173.333333,Flask
179.666667,0,11,185,13,127.333333,0,255,0,0,0,255,255,178.333333,11.666667,115,0,255,0,0,0,255,255,175,7.333333,52.666667,0,236.333333,0,0,0,255,240.333333,3.666667,173.333333,3,12,0,69,0.666667,0,0,255,85.333333,5,1.666667,173,1,1.333333,0,0,1,0,1,1,6.666667,5.333333,1.666667,0.333333,173.333333,0,0,0,0,0,0,1,0,0,5.333333,1.666667,0.333333,0,173.333333,174.333333,172.333333,255,0.666667,173.333333,Flask
171,0,0,171,19.333333,50,0,0,1,0,0.666667,255,255,172,17,48,0,202.333333,0,0,0.666667,255,255,174.333333,7.333333,46.333333,0,255,0,0,0.666667,255,255,0,173.333333,1.666667,21,0,56.333333,1.333333,0,1.333333,255,255,0,0.333333,173.333333,0.333333,2.333333,0,0,1.333333,0,1.333333,6,13.666667,0,1.333333,0.333333,173.333333,0,0,0,0,0,0,1,0,0,0,1.333333,0.333333,0,173.333333,174.333333,172.333333,255,1,173,Flask
177,0,0,177,9,74,0,170,0.333333,0,0.666667,255,255,176,9,69.666667,0,208.666667,0,0,0.666667,255,255,174,7,44.666667,0,255,0,0,0.666667,255,219,2,173.333333,3.333333,16.666667,0,0,3.333333,0,0.666667,255,233.666667,3,1,173.333333,0.333333,3,0,0,2,0,0.666667,4,15.333333,3,1,0,173.333333,0,0,0,0,0,0,1,0,0,3,1,0,0,173,175,172.333333,255,1,173,Flask
173,0,0,173,20,73,0,255,0,0,0,255,255,173,19,63.666667,0,255,0,0,0,255,255,173,11,23,0.333333,0,12.333333,0,0,255,255,0,173,3.666667,9,7.666667,12,9.333333,1.333333,1,255,150.666667,0,0,173,0.333333,2.333333,0.333333,0,2,0,0.666667,4.666667,11,0,0,0,173.333333,0,0,0,0,0,0,1,0,0,0,0,0,0,173,174,172.333333,255,0,173,Flask
174,0,0,174,13,146,46,0,126,0,0,255,255,174,12,134.666667,47.333333,0,119,0,0,255,255,172,4,71.666667,46.666667,0,70,0,0,255,255,1,173,2,16.666667,21,68,17.666667,4,0.666667,255,185.333333,1,0,173,0.333333,2.333333,1.666667,0,2.333333,0,0.666667,21.333333,5.333333,0.666667,0,0,173,0,0,0,0,0,0,1,0,0,0.666667,0,0,0,173,173.333333,172,255,0.333333,173,Flask
173,0,0,173,10,78,0,0,59,0,0,255,255,173,10,70.666667,0,0,53.666667,0,0,255,255,172,6,35.666667,6.666667,0,30.666667,0,0,255,255,1,172.333333,0.666667,13.666667,16.333333,39,13,3.333333,0,255,114.666667,0,0,173,0.333333,2.333333,2.666667,1.333333,2.333333,1,0.666667,21.333333,2,0,0,0,173,0,0,0,0,0,0,0.666667,0,0,0,0,0,0,173,173.333333,172.333333,255,0,173,Flask
176,0,0,176,12,104,0,255,0,0,1,255,255,176,11,95.666667,0,255,0,0,1,255,255,174,6,45,0,255,0,0,1,255,188.333333,2,173,1.666667,6,4.333333,6.666667,5,1.333333,0,219.333333,49,3,1,173,0.333333,2.333333,3.333333,2,2.333333,1,0,16.333333,1.333333,2.666667,0.666667,0,173,0,0,0,0,0,0,0.666667,0,0,2.666667,0.666667,0,0,173,173.333333,173,255,0,173,Flask
175,0,0,175,11,103,0,255,0,0,0,255,255,175,10,94,0,255,0,0,0,255,255,174,5,43.666667,0,255,0,0,0,255,255,1,173,1.666667,7.333333,1.666667,0,5,0,0,255,114.666667,2,1,173,0.333333,2.333333,2.666667,1.666667,2,0.333333,0,11,2.333333,2,0.666667,0,173,0,0,0,0,0,0,0,0,0,1.666667,0.666667,0,0,173,174,172.333333,255,0,173,Flask
[truncated: 54,177,662 more chars]
