# Supplementary material for: A doxycycline- and light-inducible Cre recombinase mouse model for optogenetic genome editing
Source: Nat Commun. 2022 Oct 28;13:6442. doi: 10.1038/s41467-022-33863-z (PMC9616875; doi:10.1038/s41467-022-33863-z)
Supplement: Supplementary file 11 — Supplementary Software [file 41467_2022_33863_MOESM11_ESM.zip › Supplementary Software/Weka classifiers_Vizoso et al/HEK293T/Nuclear Rois/dataNuclei.arff]

@relation TWS-2D-v3.2.35-RGB

@attribute original numeric
@attribute Hue numeric
@attribute Saturation numeric
@attribute Brightness numeric
@attribute Sobel_filter_0.0 numeric
@attribute Hessian_0.0 numeric
@attribute Hessian_Trace_0.0 numeric
@attribute Hessian_Determinant_0.0 numeric
@attribute Hessian_Eigenvalue_1_0.0 numeric
@attribute Hessian_Eigenvalue_2_0.0 numeric
@attribute Hessian_Orientation_0.0 numeric
@attribute Hessian_Square_Eigenvalue_Difference_0.0 numeric
@attribute Hessian_Normalized_Eigenvalue_Difference_0.0 numeric
@attribute Gaussian_blur_1.0 numeric
@attribute Sobel_filter_1.0 numeric
@attribute Hessian_1.0 numeric
@attribute Hessian_Trace_1.0 numeric
@attribute Hessian_Determinant_1.0 numeric
@attribute Hessian_Eigenvalue_1_1.0 numeric
@attribute Hessian_Eigenvalue_2_1.0 numeric
@attribute Hessian_Orientation_1.0 numeric
@attribute Hessian_Square_Eigenvalue_Difference_1.0 numeric
@attribute Hessian_Normalized_Eigenvalue_Difference_1.0 numeric
@attribute Gaussian_blur_2.0 numeric
@attribute Sobel_filter_2.0 numeric
@attribute Hessian_2.0 numeric
@attribute Hessian_Trace_2.0 numeric
@attribute Hessian_Determinant_2.0 numeric
@attribute Hessian_Eigenvalue_1_2.0 numeric
@attribute Hessian_Eigenvalue_2_2.0 numeric
@attribute Hessian_Orientation_2.0 numeric
@attribute Hessian_Square_Eigenvalue_Difference_2.0 numeric
@attribute Hessian_Normalized_Eigenvalue_Difference_2.0 numeric
@attribute Difference_of_gaussians_2.0_1.0 numeric
@attribute Gaussian_blur_4.0 numeric
@attribute Sobel_filter_4.0 numeric
@attribute Hessian_4.0 numeric
@attribute Hessian_Trace_4.0 numeric
@attribute Hessian_Determinant_4.0 numeric
@attribute Hessian_Eigenvalue_1_4.0 numeric
@attribute Hessian_Eigenvalue_2_4.0 numeric
@attribute Hessian_Orientation_4.0 numeric
@attribute Hessian_Square_Eigenvalue_Difference_4.0 numeric
@attribute Hessian_Normalized_Eigenvalue_Difference_4.0 numeric
@attribute Difference_of_gaussians_4.0_1.0 numeric
@attribute Difference_of_gaussians_4.0_2.0 numeric
@attribute Gaussian_blur_8.0 numeric
@attribute Sobel_filter_8.0 numeric
@attribute Hessian_8.0 numeric
@attribute Hessian_Trace_8.0 numeric
@attribute Hessian_Determinant_8.0 numeric
@attribute Hessian_Eigenvalue_1_8.0 numeric
@attribute Hessian_Eigenvalue_2_8.0 numeric
@attribute Hessian_Orientation_8.0 numeric
@attribute Hessian_Square_Eigenvalue_Difference_8.0 numeric
@attribute Hessian_Normalized_Eigenvalue_Difference_8.0 numeric
@attribute Difference_of_gaussians_8.0_1.0 numeric
@attribute Difference_of_gaussians_8.0_2.0 numeric
@attribute Difference_of_gaussians_8.0_4.0 numeric
@attribute Gaussian_blur_16.0 numeric
@attribute Sobel_filter_16.0 numeric
@attribute Hessian_16.0 numeric
@attribute Hessian_Trace_16.0 numeric
@attribute Hessian_Determinant_16.0 numeric
@attribute Hessian_Eigenvalue_1_16.0 numeric
@attribute Hessian_Eigenvalue_2_16.0 numeric
@attribute Hessian_Orientation_16.0 numeric
@attribute Hessian_Square_Eigenvalue_Difference_16.0 numeric
@attribute Hessian_Normalized_Eigenvalue_Difference_16.0 numeric
@attribute Difference_of_gaussians_16.0_1.0 numeric
@attribute Difference_of_gaussians_16.0_2.0 numeric
@attribute Difference_of_gaussians_16.0_4.0 numeric
@attribute Difference_of_gaussians_16.0_8.0 numeric
@attribute Membrane_projections_0_19_1 numeric
@attribute Membrane_projections_1_19_1 numeric
@attribute Membrane_projections_2_19_1 numeric
@attribute Membrane_projections_3_19_1 numeric
@attribute Membrane_projections_4_19_1 numeric
@attribute Membrane_projections_5_19_1 numeric
@attribute class {Flask,Nuclei}

@data
198,0,0,198,32,255,0,0,255,0,0,255,255,195,34,255,0,0,255,0,0,255,255,187,49,255,0,0,250.333333,0,0,255,255,8,182.666667,33,188.333333,37.666667,0,113.333333,0,0,255,255,13,4.333333,181.333333,12,32.666667,2.333333,0,19.333333,0,0.333333,255,255,13.666667,6,2.666667,180,2,3,0.666667,1.333333,2,0,0.333333,104.333333,17.666667,15,7,3.333333,1.333333,183,190,173.333333,255,6,184.333333,Flask
179,0,0,179,57,52.333333,18,0,41.666667,0,0,255,255,181,52,81.666667,11.666667,0,41.333333,0,0.666667,255,255,187,31.666667,242.333333,0,170,58.666667,0,0.333333,255,255,0,185,18,191.333333,13,170,62.666667,0,0.333333,255,255,0,2,182.333333,11.666667,35,0,0,13,0,0.333333,255,255,1.333333,6,4,180,2,3,0.666667,3,1.333333,0,0.333333,87,11,2.666667,7,5,2.333333,182,188.666667,173.333333,255,5,182.333333,Flask
186,0,0,186,32,255,0,0,183,0,1,255,255,186,26,248.666667,0,0,158.666667,0,1,255,255,186.333333,22,198.333333,17.666667,170,73.666667,0,1,255,255,0,185.333333,21.666667,144.666667,22,170,63.333333,0,0.333333,255,255,1.333333,1.333333,182.666667,12.333333,31.666667,0,24,8.666667,0,0.333333,255,255,4.666667,4.666667,3.333333,180,2.666667,2.666667,0,4,0.666667,0,0.333333,85,7,5.333333,6,5.333333,2.333333,182,188.333333,173.333333,255,5,182.333333,Flask
198,0,0,198,33,255,0,255,0,0,0.333333,255,255,196,31.333333,255,0,255,0,0,0.333333,255,255,187,25.333333,205,13.666667,0,42,0,0.333333,255,255,9.666667,183.666667,26.666667,127,44,0,71.333333,0,0.666667,255,255,12.666667,3.666667,182.666667,14,25.666667,0,71.333333,8.666667,0,0.666667,255,139,13.333333,5.333333,2,180,2.666667,2.666667,0,4.333333,0,0,0.333333,85.666667,5.333333,16,6.333333,3.333333,2.666667,182,188.666667,173,255,4.666667,182.333333,Flask
198,0,0,198,113,255,0,0,193.666667,0,0,255,255,197,106.333333,255,0,0,198.333333,0,0,255,255,186,72.333333,255,0,0,231.666667,0,0,255,255,10.666667,180,36.333333,149.333333,68,85,132,21,0,255,255,16.333333,5.666667,181,10.666667,30.333333,0,0,23,0,0.333333,255,255,16,6,0.666667,180,2,4,2,0,2.666667,0,0,210.333333,31,16.666667,6,0.666667,0.666667,180.333333,187.666667,167,255,7.666667,184.333333,Flask
186,0,0,186,46,255,0,0,77.666667,0,0,255,255,187,40,255,0,0,82.333333,0,0,255,255,186.333333,12,249.333333,18,0,131.333333,0,0,255,255,0.666667,183,27.666667,153.666667,50.666667,0,98.333333,0,0.333333,255,255,4,3.333333,182,10.666667,31.666667,0,0,15.333333,0,0.333333,255,255,6,6,2.666667,180,2,4,1.333333,2.666667,2,0,0,137,23,7,6,3,2,180.666667,189,167.666667,255,7.666667,183.333333,Flask
190,0,0,190,67.333333,255,255,85,255,75,0.333333,255,255,188,59,244.333333,223.666667,85,243.666667,62.666667,0.333333,255,255,182.666667,29.333333,141,85,0,115.666667,0,0.333333,255,255,4.666667,185,27.666667,181.333333,32.333333,0,92.666667,0,0.333333,255,255,4,0,182.666667,12.333333,31.666667,0,0,8.666667,0,0.333333,255,255,6.666667,2.666667,2.666667,180,2,3.666667,0.666667,5,1.333333,0,0.333333,100.333333,15,7.666667,3.333333,4.666667,2.333333,181.333333,189.666667,170,255,7,182.333333,Flask
174,0,0,174,78.666667,176.333333,85,170,85,0,0.333333,255,255,176.333333,69,176.333333,85,170,85,0,0.333333,255,255,183.333333,40.666667,175,85,0,88.333333,0,0.333333,255,255,0,184.666667,36.666667,147,29.666667,0,88,0,0.333333,255,255,0,0.666667,183,13.666667,27.666667,0,16.666667,4,0,0.333333,255,255,0,2.666667,2,180.333333,2.666667,3,0.666667,6.666667,1.333333,0,0.333333,87.666667,9.333333,0,3.333333,4.666667,2.666667,181.666667,188.666667,172.666667,255,4.666667,181.666667,Flask
202,0,0,202,65.666667,255,48,170,85,0,0,255,255,198.333333,63,255,58.666667,170,85,0,0,255,255,184.666667,59,223,85,0,96.333333,0,0,255,255,13.333333,182.666667,43.666667,125.666667,47.666667,0,110,0,0,255,255,15.666667,3.333333,183,15,20.333333,0,31.333333,1.333333,0,0.333333,255,211.666667,15.333333,3.333333,0.666667,180.333333,2.666667,3,0,7.666667,0.666667,0,0.333333,85,6,18,4.666667,3,2.666667,181,187,170.333333,255,5.333333,181.333333,Flask
166,0,0,166,96.666667,255,85,85,255,20.666667,0,255,255,169,91.333333,255,85,85,255,17.333333,0,255,255,177.666667,67,255,99,0,255,0,0,255,255,0,180.333333,42.666667,159.666667,109.333333,0,152.666667,0,0,255,255,0,0,182.333333,15.333333,18.333333,0,13.333333,4.666667,0,0,241.666667,232.333333,0,0,0,180.333333,2.666667,2.333333,0,7.666667,0,0,0.333333,85,3.666667,0,0,0.666667,2.666667,181,188.333333,171,255,5.333333,181,Flask
184,0,0,184,96.333333,255,85,85,255,60.666667,0,255,255,182,90.333333,255,85,85,255,60.666667,0,255,255,176.666667,56,255,85,85,215.666667,44.333333,0,255,255,5.333333,179.333333,37.333333,153.666667,115,85,149.666667,7.666667,0,255,255,4,0,182,15,20,1.333333,0,10.333333,0,0,255,255,3.333333,0,0,180.333333,3,2.333333,0,6.333333,0,0,1,85,3.666667,3.333333,0,0,1.666667,181.333333,188.666667,170.333333,255,5.333333,181.333333,Flask
181,0,0,181,73,255,42,0,140.333333,0,1,255,255,182,68.333333,255,58.666667,0,140.333333,0,1,255,255,180.333333,45,230.333333,85,0,147.666667,0,1.333333,255,255,1.666667,179.666667,31.333333,120.333333,82.666667,85,116.666667,4.333333,0.666667,255,255,2.666667,2,181.333333,14,18.666667,0,0,13.666667,0,0,129,255,2.666667,2,0,180,3,2.666667,0,4.666667,0.666667,0,1,85,4.666667,3.333333,2,0,1.333333,180.333333,187,172,255,5,183,Flask
170,0,0,170,67.333333,255,9.333333,0,197,0,0,255,255,174,56.333333,255,0,0,188.333333,0,0,255,255,187.333333,22.666667,255,0,0,136.333333,0,0,255,255,0,183,26.333333,182.666667,0,0,84.666667,0,0,255,255,0,4.333333,181,9,36,0,0,24.333333,0,0,255,255,0,6.333333,2,180,2,4.666667,2,0,3.666667,0,0,255,44.666667,0,7.333333,3,1,180.333333,194,169.333333,255,8,179,Flask
201,0,0,201,77.666667,253.333333,0,170,53,0,0,255,255,198,68.666667,255,5,170,64.333333,0,0,255,255,186.666667,23.666667,255,63.666667,0,141,0,0,255,255,11.333333,183,21.666667,151.333333,36,0,103,0,0,255,255,15,4,181.333333,8,36.333333,0,0,17.666667,0,0,255,255,16.666667,6,2,180,2,4.333333,2,0.333333,2.666667,0,0,255,36.666667,18,7.333333,3,1.333333,180,189,170.666667,255,7,181,Flask
182,0,0,182,97,202.333333,86.333333,0,185.666667,0,0.333333,255,255,181.333333,83,188.333333,85,0,169.666667,0,0.333333,255,255,182.666667,44,138.333333,85,0,101,0,0.333333,255,255,0.666667,184.333333,27.333333,109.666667,28.666667,0,74.333333,0,0.333333,255,255,0.666667,0,182,9.666667,37.666667,0,80.333333,12,0,0,255,255,2.666667,2.666667,2.333333,180,2,4.333333,2,3.333333,2.666667,0,0,184.333333,27.333333,3.333333,2.666667,5,2.666667,180.333333,189,169,255,7,181.333333,Flask
161,0,0,161,69.666667,255,255,255,255,90.666667,1,255,255,164.666667,66.666667,255,255,255,255,64,1,255,255,180.666667,54,193,159,0,192.333333,0,1,255,255,0,186,38,141.333333,0,0,70.333333,0,0.333333,255,255,0,0,182.666667,11.666667,36,0,85,10.666667,0,0.333333,255,255,0,0,3.333333,180.333333,2,4,1.333333,6.666667,2,0,0.333333,130.333333,19.333333,0,0.333333,6,2.666667,181,186.666667,171.333333,255,5.333333,182.333333,Flask
181.666667,0,10,187,94.333333,255,85,0,255,0,0.333333,255,255,182,88.666667,255,85,0,255,0,0.333333,255,255,184.666667,71.666667,255,72,0,245.666667,0,0.333333,255,255,0,186,50,147.333333,0,0,76.333333,0,0.333333,255,255,0.666667,0,183,13.666667,31.333333,0,85,8.666667,0,0.333333,255,255,1.333333,2,3,180.333333,1.666667,4,1.333333,9,1.333333,0,0.333333,101.666667,12.666667,2,5,5.666667,3,180.666667,188.666667,170.666667,255,5.333333,181.333333,Flask
176,0,28,190,171,255,90,0,255,0,0,255,255,177.333333,161.666667,255,91,0,255,0,0,255,255,182,113,255,103.333333,0,255,0,0,255,255,0,183.333333,57,117.666667,51.333333,0,96,0,0,255,255,0,0,182.666667,15,27,4,85,7.333333,0,0.333333,255,227,0,1.666667,2,180.333333,2.333333,3.666667,0.666667,10.333333,1.333333,0,0.333333,89.666667,8,2,4.333333,5,3,179.666667,186.333333,169.666667,255,5.333333,180.666667,Flask
172.666667,0,19,182,189.333333,255,255,170,255,122.666667,0,255,255,171.333333,177,255,255,170,255,122,0,255,255,171.333333,116,255,255,170,255,97.333333,0,255,255,2,180,54.333333,154,161.666667,170,148.666667,30.666667,0,255,255,0,0,182.666667,15.333333,28.333333,10,87.666667,9.333333,0,0.333333,255,139.666667,0,0,0.666667,180.333333,2.333333,3.666667,0.666667,10.666667,0.666667,0,0.333333,85.666667,5.333333,0,0.333333,3.666667,3,179.333333,185.666667,169.666667,255,5.666667,180.333333,Flask
156,0,0,156,122,255,255,255,255,146.333333,0,255,255,158,117.666667,255,255,255,255,155,0,255,255,167.666667,90.666667,255,255,255,255,173,0,255,255,0,178.666667,49,162.666667,200,255,165.666667,34.666667,0,255,255,0,0,182.333333,15,27.666667,10.666667,85,12.666667,0,0,255,186,0,0,0,179.666667,2.666667,3.333333,0.666667,9.333333,0.666667,0,1,85,4,0,0,2.333333,2.666667,179.666667,189.333333,168.666667,255,5.666667,180.333333,Flask
175,0,0,175,89.333333,255,85,85,255,20,1,255,255,174.333333,86.666667,255,85,85,255,26,1,255,255,174.666667,72.333333,255,168.333333,85,255,45.333333,0.666667,255,255,1.333333,179,44.666667,126.666667,131.333333,85,142.333333,4.333333,0.666667,255,255,0.666667,0,181.666667,14.666667,23,7.333333,85,12,0,0.666667,255,255,0,0,0,179.666667,3,3,0.666667,7.333333,0.666667,0,1,85.666667,4.333333,0,0,1.666667,2.333333,180.333333,188.333333,170,255,5.666667,178.666667,Flask
173,0,0,173,47.333333,255,110.333333,0,255,0,1,255,255,174.333333,45,255,99.666667,0,255,0,1,255,255,179,44,255,85,0,245,0,0.666667,255,255,0,180.333333,35,131,48.666667,0,118,0,0.666667,255,255,0,0,181,14,18,1.333333,27,9.333333,0,0.666667,255,255,0,0,0,179.333333,3,2.666667,0.666667,4.666667,0.666667,0,1,86.333333,4.666667,0,0,1,1.666667,181,188.333333,173,255,5,181.333333,Flask
186,0,0,186,84.666667,255,195.666667,85,255,61.333333,0,255,255,185.333333,80,255,161,85,255,41.666667,0,255,255,185.333333,49,197,48,0,131,0,0,255,255,1.333333,184.666667,8.666667,155.666667,0,170,56.666667,0,0,255,255,2.666667,1.333333,181.333333,7,39.333333,0,0,16,0,0,255,255,5.333333,4,3.333333,180,2.333333,5,2,0,3.666667,0,0,255,46.666667,5.666667,5.333333,4.666667,1.333333,180,195.666667,166.333333,255,9.666667,180,Flask
177,0,0,177,75,255,255,255,255,221,0.333333,255,255,177.333333,70,255,255,255,255,188.333333,0.333333,255,255,180,47.333333,223.666667,252.333333,170,221.666667,30.666667,0,255,255,0,184.666667,20.333333,131.666667,10.666667,0,94.333333,0,0,255,255,0,0,182,7.666667,41,0,0,11,0,0,255,255,0,0,2.666667,180,2.333333,5,2,0.333333,2.666667,0,0,255,39,0,0,4.666667,2,180.666667,193.333333,168.333333,255,8.333333,180.333333,Flask
169,0,17,177,80.666667,255,255,0,255,0,1,255,255,171.333333,78,255,255,0,255,0,1,255,255,181.333333,63,255,255,0,255,0,1,255,255,0,186,32.333333,107,0,0,56,0,0,255,255,0,0,182.666667,9.666667,43,0,85,10,0,0,255,255,0,0,3.333333,179.333333,2,4.666667,2,3.666667,2.666667,0,0,235,30.333333,0,2.666667,6.666667,2.666667,181.666667,194.666667,168,255,8,182.333333,Flask
188.333333,0,50,217,161,255,61.333333,0,255,0,1,255,255,188.666667,151.666667,255,39.333333,0,255,0,1,255,255,190.333333,91,243,0,0,146.666667,0,1,255,255,1,188.333333,42,156.666667,0,85,20,0,0.333333,255,255,2.666667,2,182.666667,11.666667,42.333333,0,85,11.333333,0,0,255,255,6.666667,7.666667,5.666667,179.666667,2,4.666667,2,7.333333,2,0,0,172.333333,21.666667,10,10.666667,8.666667,3,182.333333,190.333333,173,255,5.666667,181.666667,Flask
219.666667,0,53,255,141,255,0,85,87.333333,0,0,255,255,215.666667,135.666667,255,0,85,87.333333,0,0,255,255,198.666667,97.666667,255,0,85,68,0,0.333333,255,255,17.333333,188.666667,51.666667,145.666667,0,85,32.666667,0,0.333333,255,255,27.333333,10,182.333333,12,39.666667,4.666667,85,11.333333,0,0,255,255,33,15.666667,5.666667,179.666667,1.666667,4.333333,2,10.333333,2,0,0.333333,127.666667,15.666667,36,18.333333,9.333333,3.666667,183,189,176,255,3.666667,183,Flask
190.333333,0,92,251,223,255,76,85,170,0,0,255,255,190.333333,212.333333,255,81.333333,85,170,0,0,255,255,189.333333,141.333333,244.333333,103.333333,85,170,0,0,255,255,5.666667,185.666667,56.333333,147,84.666667,255,59.333333,25.333333,0.333333,255,190,11,5.333333,182.666667,11.666667,42.333333,14.666667,133,12,2.666667,0,255,207.666667,16.333333,10.666667,5.333333,179.666667,2.333333,4.333333,1.333333,12,1.333333,0,0.333333,101,10.666667,20,14.333333,9.333333,3.666667,181.333333,186.333333,171.666667,255,4.333333,181.333333,Flask
157.333333,0,101,214,152.333333,208.666667,170,170,190.333333,170,0,255,255,160,148.333333,211.333333,170,170,191.666667,170,0,255,255,172.333333,114.333333,219.666667,170,170,185,170,0,255,255,0.333333,181.333333,49,208.666667,170,255,130,56.666667,0,255,255,1.333333,1,182,12,45,20,206.333333,14.666667,5.333333,0,255,201,5.333333,5,4,179.666667,2.333333,4.666667,1.333333,13,1.333333,0.666667,0.333333,88.333333,8.333333,9,8.666667,7.666667,3.666667,180,187.333333,170,255,5.666667,181.333333,Flask
149,0,56,175,163,255,255,255,255,255,0.666667,255,255,151.333333,156.333333,255,255,255,255,255,0.666667,255,255,167,104.666667,255,255,255,255,204.666667,0.666667,255,255,0,179.666667,46.333333,183.666667,170,170,144,52.666667,0,255,255,0,0,181.666667,12.333333,42.333333,19.333333,172.333333,16,3.333333,0,255,255,0,0,2.666667,179.666667,2.333333,3.666667,1.333333,11.666667,0.666667,0.666667,1.666667,85.666667,7,0,2.666667,6,3.333333,180,187,170.333333,255,6,180.666667,Flask
180.333333,0,28,195,183.666667,255,202.333333,85,255,82.666667,0.666667,255,255,179.666667,173.333333,255,206.333333,85,255,75,0.666667,255,255,177.333333,117,255,220.333333,85,255,32.333333,0.666667,255,255,2.666667,181,49.333333,102,79.333333,142,90,1.333333,0.666667,255,255,0.666667,0,181.666667,13.333333,34,14,85.666667,14,0,0.666667,255,255,0,0.333333,2,179.666667,2.666667,3.333333,1.333333,9.666667,0.666667,0,1,87,6.333333,2.666667,3,5,3,181,188.666667,171.333333,255,5.333333,181,Flask
191,0,26,205,121.666667,255,0,170,55,0,0.666667,255,255,191,115,255,0,170,56,0,0.666667,255,255,187.333333,84,255,0,0,85,0,0.666667,255,255,3.666667,183,42.666667,103,0,0,48,0,0.666667,255,255,7.333333,4.333333,181,13.333333,25.333333,6,85,10,0,0.666667,255,255,9,6,1.666667,179.333333,2.333333,3,1.333333,6,1.333333,0,1,91,6.333333,10.666667,7.666667,4,2.333333,181.666667,190,174.666667,255,4.333333,182,Flask
195,0,25,209,105.666667,255,0,170,46,0,0.666667,255,255,193.666667,98.666667,255,0,170,49,0,0.666667,255,255,188.333333,60.333333,255,0,170,52,0,0.666667,255,255,5.333333,183.666667,30,116.333333,0,0,43,0,0.666667,255,255,10,5,181,13,20.333333,0,72.666667,6,0,0.666667,255,255,12.666667,7.333333,2.666667,179.333333,2.666667,3,1.333333,3.333333,1.333333,0,1,95.666667,6.666667,14.333333,9,4.333333,1.666667,181,190.333333,174.666667,255,4.666667,181,Flask
177.666667,0,7,181,136,255,134.333333,0,255,0,0.666667,255,255,178,126.666667,255,120.666667,0,249.666667,0,0.666667,255,255,180.666667,73.666667,177,47,0,144.333333,0,1.333333,255,255,0,181.666667,23,82.333333,10,0,59,0,0,255,255,0,0,181,11.333333,17.666667,0,0,4.666667,0,0.666667,255,255,0,0.666667,0.666667,179.333333,2.666667,2.333333,1.333333,1,1.333333,0,1,35.333333,8,0,1.666667,2.333333,1,179.333333,187,174,255,4,178.666667,Flask
180.333333,0,13,187,148,255,30,0,197,0,0,255,255,181.333333,132.666667,253,31,0,186.333333,0,0,255,255,184.333333,56.666667,193.666667,31.666667,0,139,0,0,255,255,0,184,16,104.333333,0,170,57.333333,0,0,255,255,0,0.666667,181.333333,7.333333,38.666667,0,0,8.333333,0,0,255,255,0.666667,3,2.666667,180,2.333333,5,2,0,4,0,0,255,45.333333,1.333333,5,4.666667,2,179.333333,191.333333,166.333333,255,8,178.666667,Flask
159.333333,0,40,178,60.666667,255,255,170,255,170,0,255,255,162.666667,59,255,255,170,255,170,0,255,255,176.333333,45.666667,255,255,170,255,112.666667,0,255,255,0,185,24.666667,92.333333,0,0,77.666667,0,0,132.333333,255,0,0,182,9.666667,41.666667,0,0,4.666667,0,0,255,255,0,0,3,179.333333,2.333333,5,2.666667,0,2.666667,0,0,255,37.666667,0,1,5.666667,2,180,190.666667,168,255,8,179,Flask
193.666667,0,44,219,153,255,170,170,255,32.666667,0,255,255,191.666667,147,255,170,170,255,36.666667,0,255,255,186,90.666667,255,170,170,255,46.666667,0,255,255,5.666667,187.333333,32.666667,119,0,0,32.666667,0,0,255,255,4.333333,1.333333,182.333333,11.333333,43,0,85,7.333333,0,0,255,255,9.333333,5,5,179.333333,2.333333,4.666667,2.666667,3.333333,2.666667,0,0,255,29.666667,12.333333,7.666667,8,2.666667,182.333333,194.333333,167,255,7.666667,182,Flask
209.666667,0,68,255,140,255,0,255,0,0,0,255,255,208.666667,133.333333,255,0,255,0,0,0,255,255,201.333333,85,255,0,255,0,0,0,255,255,7.333333,190.333333,37.333333,163,0,85,13.333333,0,0,255,255,18.333333,11.333333,182.333333,11.666667,43,0.666667,85,10,0,0,255,255,26.333333,19.333333,8,179.666667,2,5,2.666667,7,2.666667,0,0,214.333333,22.333333,29.333333,22,10.666667,3.333333,184.333333,193.666667,174.333333,255,6.333333,184,Flask
217.666667,0,56,255,55.333333,255,0,255,0,0,0,255,255,217,59.666667,255,0,255,0,0,0,255,255,207.333333,70,255,0,255,0,0,0,255,255,9,190.333333,38.666667,131,0,85,13.333333,0,0,255,255,26.333333,16.666667,182,10.333333,47,12.666667,89,12.666667,0,0,255,255,34.333333,25,8.333333,179.666667,2,5,2,10.666667,2,0,0.333333,159,17,37.333333,27.666667,12.333333,4,183.666667,192,177,255,4.666667,183,Flask
207.666667,0,71,255,180.333333,255,0,85,88,0,0,255,255,205.666667,171,255,0,85,91.333333,0,0,255,255,196,113.666667,223.666667,6,85,102,0,0,255,255,9.666667,186.666667,37.666667,160.333333,89.333333,255,73.333333,16,0,255,255,19,8.666667,182.333333,7.666667,55,23.333333,255,15.333333,8,0,255,157,24,16,8.333333,179.666667,1.666667,5.333333,2,13,2,0.666667,0.333333,117.666667,14,26,20.333333,12.333333,4,181.333333,190,170.666667,255,6.333333,181.333333,Flask
186.333333,0,103,255,108.333333,255,170,0,255,0,0,255,255,184.333333,100.333333,255,170,0,255,0,0,255,255,180.333333,65,255,170,170,224.333333,6,0,255,255,5.333333,183,26,243.666667,170,255,158.666667,28,0,255,255,10.666667,5.333333,181.666667,7.333333,57,28.666667,255,18.666667,10,0,255,195.666667,17.333333,12,6.666667,179.666667,1.333333,4.666667,2,13.666667,1.333333,0.666667,0.333333,94.333333,12,21.333333,16,10.666667,4,180,188.666667,170,255,6.666667,181.666667,Flask
172,0,86,222,190,255,170,170,255,164,0.666667,255,255,173.666667,175.666667,255,170,170,255,150.666667,0,255,255,179,101.333333,255,170,170,255,94.666667,0,255,255,0,182,32.666667,209.666667,156,170,141.333333,31.333333,0,255,255,2.666667,2.666667,181.333333,9,53.333333,26.666667,255,18.666667,8,0,255,245,8,8.333333,5.333333,179.666667,1.666667,4.666667,2,12.666667,1.333333,0.666667,0.333333,86.333333,11.333333,12,12,9,3.666667,181,190,173,255,5,181.333333,Flask
183.333333,0,60,218,156,255,0,0,214.333333,0,0,255,255,184.333333,147,255,0,0,208,0,0,255,255,186.666667,100.666667,232.333333,0,0,116.666667,0,0,255,255,0,184.333333,41.333333,124.333333,43.333333,77.333333,43,1.333333,0.666667,255,255,2.666667,3.333333,181.666667,10.666667,44,18.666667,176.333333,14.666667,4,0.666667,255,255,7.333333,8,4.666667,179.666667,2,4.333333,2,10.333333,1.333333,0.666667,1,88.333333,11.333333,10.666667,11.333333,8,3.333333,182,190.666667,175.333333,255,4.666667,181.333333,Flask
207.333333,0,46,236,83,255,0,255,0,0,0,255,255,205,79,255,0,255,0,0,0,255,255,194.333333,63,255,0,255,0,0,0,255,255,10.666667,186,37.333333,151.666667,0,85,15.333333,0,1.333333,255,255,19.333333,8.666667,181,12,33.666667,9.333333,85,10.666667,0,0.666667,255,255,23.666667,12.666667,5,179.666667,2.333333,4,2,6.666667,1.333333,0,1,95,10.666667,25.666667,15,7,2.666667,182,189.333333,176.333333,255,4,182,Flask
202,0,37,224,61.333333,255,0,255,0,0,0,255,255,201,58.666667,255,0,255,0,0,0,255,255,194.333333,46.333333,255,0,255,0,0,0.666667,255,255,6.666667,186,28.666667,157.333333,0,255,0,0,1.333333,255,255,14.666667,8,181,12,27.666667,0.666667,85,6.666667,0,0.666667,239.666667,255,20,13.333333,5.333333,179.333333,2.333333,3.333333,1.333333,3,1.333333,0,1,103.666667,10.666667,21.333333,14.666667,6.666667,2,181.333333,190.333333,177.333333,255,4,180.333333,Flask
194.666667,0,24,208,86.666667,255,0,255,0,0,0.666667,255,255,194.666667,83,255,0,255,0,0,0.666667,255,255,189.666667,60,255,0,255,0,0,0.666667,255,255,5,183.666667,25,91.666667,0,255,0,0,0,255,255,11,6,180.666667,11.666667,23.333333,0,30.666667,4,0,0.666667,255,255,13.666667,9,3,179.333333,2.666667,2.666667,1.333333,0.666667,2,0,1,112.333333,10.666667,15.333333,10.333333,4.333333,1.333333,180.333333,188.666667,177,255,3.333333,179.333333,Flask
199,0,0,199,120,255,26,0,132.333333,0,0,255,255,195.333333,111.666667,255,32.333333,0,128.333333,0,0,255,255,182.333333,65.333333,216.333333,54.333333,0,103,0,0,255,255,13.666667,180.333333,25.333333,52.333333,23,0,44.333333,0,0,255,255,15,2,180,10,19.666667,0,0,4.666667,0,0.666667,255,255,15.333333,2.666667,0.666667,179,2.666667,2,1.333333,0,2.333333,0,1,51.333333,11.666667,16.333333,3.333333,1.333333,0.666667,178.666667,187,173.666667,255,4,177,Flask
196,0,0,196,130,255,0,0,109.666667,0,0.666667,255,255,193.666667,116.666667,255,0,0,112.333333,0,0.666667,255,255,185,54,192.333333,37,0,129.666667,0,0.666667,255,255,9.333333,183.333333,19.666667,87,18.333333,0,59,0,0.666667,255,255,11,2,181,10.333333,33.333333,0,59.333333,5.333333,0,0,255,255,12.666667,3.333333,2.333333,179,2.666667,4.666667,2.666667,0,3.333333,0,0,255,40.333333,14.333333,5,3.333333,1.666667,180,188.333333,172.666667,255,5,179.666667,Flask
164.333333,0,31,179,75.666667,255,255,170,255,68,0,255,255,166.333333,71,255,255,170,255,64,0,255,255,177,48.333333,255,255,170,255,45.333333,0,255,255,0,184,27,100.333333,0.666667,0,65.333333,0,0.666667,255,255,0,0,181,12,35.666667,0,0,0.666667,0,0,255,255,0,0,3,179.333333,2.666667,5,2.666667,0,3,0,0,255,33,0,1.333333,4.666667,2,180,189.333333,170.666667,255,5.666667,180.666667,Flask
185,0,53,215,168.333333,255,170,170,255,33.333333,0,255,255,185.666667,160.333333,255,170,170,255,29.333333,0,255,255,187.333333,98,178.333333,110,170,177.333333,5.333333,0,255,255,0.666667,187.333333,34,135.666667,0,0,15,0,0,255,255,2.666667,2,182,13.333333,37,0,85,4.666667,0,0,255,255,7,6.333333,5.666667,179.333333,2.666667,5,2.666667,2.333333,2.666667,0,0,255,26,9.666667,8.666667,8,2.666667,182,191.666667,173,255,6,182.666667,Flask
210.333333,0,67,255,96.666667,255,0,85,28,0,0,255,255,209.666667,92.666667,255,0,85,26,0,0,255,255,203,63.333333,255,0,85,15.333333,0,0,255,255,7,189.666667,40.666667,171.666667,0,85,14.666667,0,0,255,255,19.333333,13.333333,181.333333,14,39,5.333333,85,8.666667,0,0,255,255,27.666667,21.666667,8.333333,179.333333,2.333333,4.666667,2.666667,6.333333,2.666667,0,0,240.333333,20.666667,30.333333,23.333333,10.333333,3.333333,183.333333,191,172,255,5.666667,183.666667,Flask
213.666667,0,62,255,100.333333,255,0,255,0,0,0,255,255,212.333333,101,255,0,255,0,0,0,255,255,203.333333,94.333333,255,0,255,0,0,0,255,255,8.333333,189,46.333333,112.333333,0,85,12.666667,0,0,255,255,23.333333,15,181,12,48.666667,19.333333,209.666667,12.666667,6.666667,0,255,132.333333,30.666667,22,8.333333,179.666667,2.333333,5,2.666667,9.666667,2.666667,0.666667,0.333333,183.666667,17,32.666667,24.333333,12,3.666667,182,188.333333,176.333333,255,3.666667,181,Flask
187,0,102,255,235.666667,255,170,85,170,0,0,255,255,187.666667,220.666667,255,170,85,170,0,0,255,255,188.666667,130,255,170,85,170,0,0,255,255,3.666667,184.666667,44.333333,195,112,255,110.666667,1.333333,0,255,255,10.333333,6.666667,180.666667,10.333333,57.333333,30,255,18,12,0,255,140.333333,18.333333,14.666667,8,179.666667,2,5.333333,2.666667,12,2,0.666667,0.333333,135,15.666667,22,18.333333,11.666667,3.666667,180,191.333333,170.666667,255,6.666667,180.333333,Flask
159.666667,0,108,223,130,255,170,0,255,0,0,255,255,163,116.666667,255,170,0,255,0,0,255,255,178,56.666667,255,170,0,255,0,0,255,255,0,182,26,255,170,0,176.333333,0,0,255,255,2.333333,4,180.666667,8.333333,60,34,255,21.333333,12.666667,0,255,203,8.666667,10.333333,6.666667,179.666667,1.666667,5.333333,2.666667,13.333333,2,0.666667,0.333333,103,16.333333,12.666667,14.333333,10.333333,3.666667,179.666667,190.666667,170,255,6.333333,180.666667,Flask
216.333333,0,58,255,159,255,0,170,49.666667,0,0.666667,255,255,211.666667,147.666667,255,0,170,54,0,0.666667,255,255,190,88.333333,217,0,0,160.666667,0,0,255,255,21,182.333333,33.666667,185,102.666667,0,128.666667,0,0,255,255,28.666667,7.666667,180.666667,8.333333,55.333333,30.666667,255,19.333333,11.333333,0.666667,255,191.666667,30.666667,11.666667,5.666667,179.666667,1.666667,5.333333,2.666667,12.333333,1.333333,1.333333,0.333333,88.333333,16.666667,32,15.333333,9.333333,3.666667,181,189.333333,175,255,5,181.333333,Flask
198.666667,0,78,250,68.666667,255,0,85,56,0,0,255,255,198.333333,59.666667,255,0,85,45.333333,0,0,255,255,194.666667,41,255,0,85,5.333333,0,0,255,255,5,185,32.333333,102.333333,0,85,6,0,0.666667,255,255,13.333333,9.666667,181,9.333333,46.333333,21.333333,235.666667,14.666667,6.666667,0.666667,255,177.666667,17.333333,13.666667,5.333333,179.666667,1.666667,5,2.666667,9.666667,1.333333,0.666667,1,88.333333,17.333333,20,15.666667,8.666667,3.333333,181,189.666667,175.333333,255,5,181.666667,Flask
191.666667,0,62,229,68,255,170,0,178.666667,0,0,255,255,191.666667,61,255,170,85,170,0,0,255,255,191.666667,29,222.333333,0,85,104,0,0,255,255,1.333333,187,25.666667,156.333333,0,85,0.666667,0,0,255,255,6,4.666667,181,10.333333,37,10.666667,85,10.666667,0,0.666667,255,255,11,11,5.666667,179.666667,2,4,2,6,1.333333,0.666667,1,95.666667,17,14,12.666667,8,2.666667,180.666667,188.333333,175.333333,255,3.666667,180.666667,Flask
179.333333,0,52,208,82,167.666667,105.333333,255,88.666667,16.666667,1,255,255,182,77,149,82.666667,255,67.333333,15.333333,0.666667,255,255,190.333333,49.666667,112.333333,0,109.666667,0,0,0,255,255,0,186.666667,22,155.666667,0,255,0,0,0,255,255,1.666667,3.666667,181,11,31.666667,1.333333,85,8,0,0.666667,255,255,5.666667,9.333333,6.333333,179.333333,2.333333,3.666667,2,2.666667,1.333333,0.666667,1,107,16.333333,8,10.666667,7.666667,2.333333,180.666667,188.666667,175.333333,255,4.333333,180,Flask
203,0,27,219,89.333333,255,0,255,0,0,1,255,255,200,84,255,0,255,0,0,1,255,255,190,54,229,0,255,0,0,0.666667,255,255,10,185,23,119.666667,0,255,0,0,0,255,255,15,5.333333,180.333333,10.333333,27.333333,0,69,5.333333,0,1.333333,255,255,19.666667,9.666667,4.666667,179.333333,2.333333,3,2,0.666667,2,0,1,118.333333,15.666667,20.666667,11.333333,5.666667,1.666667,180.666667,189,175.333333,255,4.333333,180,Flask
168,0,0,168,102.666667,255,24,170,85,0,0,255,255,171.666667,95.333333,255,23,170,85,0,0,255,255,183,58.333333,209,13,170,65.333333,0,0,255,255,0,181.333333,26.333333,56.333333,0,170,23.666667,0,0,255,163.666667,0,2,180,9.666667,22.333333,0,0,5.333333,0,1.333333,255,255,0,3.666667,1.333333,179.333333,2.666667,2.333333,2,0,2.333333,0,1,111.333333,15.333333,0,4.333333,2.333333,1,178,188,172.666667,255,4.333333,177.333333,Flask
181,0,0,181,116.666667,255,85,0,212.333333,0,0,255,255,180,103,255,85,0,205,0,0,255,255,177,46.666667,201.666667,85,0,165,0,0,255,255,3.333333,178,21.333333,75.333333,65.333333,0,77.333333,0,0,255,255,2.666667,0,179.333333,8.666667,18,0,0,7,0,0.666667,255,255,2.666667,0,0,179,2.666667,3,2,0,3,0,1,60.333333,16.666667,2.666667,0,0,0.333333,176.666667,185,169,255,4.333333,176.666667,Flask
184,0,0,184,89,255,85,85,255,66.333333,1,255,255,183,80,255,85,85,254.666667,70.333333,1,255,255,180.666667,36.666667,173,85,85,168,29.333333,0.666667,255,255,2.666667,181.333333,18.333333,72.333333,34,0,51,0,0.666667,255,255,2.666667,0.666667,180.333333,12,25.666667,0,65.333333,5.666667,0,0,255,182.333333,4.666667,2,1.333333,179,2.666667,4.666667,2.666667,0,3.333333,0,0,255,33.333333,4.666667,2,2.333333,0.666667,179.333333,186.666667,173.666667,255,4.333333,178,Flask
168.333333,0,1,169,53.333333,255,255,85,255,50,0,255,255,169.666667,52.666667,255,255,85,255,37.666667,0,255,255,178,45.333333,255,255,0,255,0,0,255,255,0,182.666667,27,86,4.333333,140.666667,51.333333,0,0.666667,255,255,0,0,180.333333,14,27,0,7.333333,1.666667,0,0,255,255,0,0,3,179,2.666667,4.666667,2.666667,0,3,0,0,255,27,0,0,3.666667,1.333333,179.333333,188.666667,171.333333,255,4.666667,179.333333,Flask
185.333333,0,20,196,161.666667,255,14.666667,0,201.666667,0,0,255,255,185.666667,153,255,1,0,189,0,0,255,255,187.666667,86,199,0,0,129,0,0,255,255,0,185.666667,38.333333,150.666667,0,0,18,0,0,255,255,1.333333,2,180.333333,15.666667,26.666667,0,85,3.333333,0,0,255,228.333333,5.333333,7,5,179.333333,2.666667,4.666667,3.333333,2,2.666667,0,0,255,21,6.666667,8.333333,6.333333,2,181.333333,189.666667,174,255,4.333333,182,Flask
211,0,58,249,127.666667,255,0,85,170,0,0,255,255,208.333333,123.666667,255,0,85,170,0,0,255,255,196.666667,88.333333,255,0,85,106,0,0,255,255,12.333333,186,54,175,0,85,18,0,0,255,255,22.333333,10.666667,180.333333,16.333333,31.333333,10,112.333333,7.333333,2.666667,0,255,120.333333,28.666667,16.333333,5.666667,179.333333,2.666667,5,3.333333,5.666667,2.666667,0.666667,0,240.333333,17,29.666667,17.333333,7.333333,2.333333,181.333333,187.333333,172.666667,255,4,180.666667,Flask
197,0,87,255,190.333333,255,0,85,170,0,0,255,255,195.333333,187,255,0,85,168.666667,0,0,255,255,190,156.666667,255,0,85,112.666667,0,0,255,255,6.666667,183,68.333333,113,30,85,32,0,0,255,255,13,7,179.666667,14.666667,42,23.333333,255,12.666667,10.666667,0,255,91.666667,18.333333,11.666667,5.333333,179.333333,2.666667,5.333333,3.333333,8.666667,2.666667,0.666667,0.333333,191.666667,16.333333,21.333333,14.666667,8.333333,3,180,184.666667,176,255,3.333333,179.666667,Flask
183.333333,0,82,234,213.666667,255,170,170,241.333333,110.666667,0,255,255,181.666667,203,255,170,170,238.666667,100.666667,0,255,255,174.666667,151.666667,255,170,170,213,46.666667,0,255,255,7,178.333333,63,232.333333,170,255,146.666667,23.333333,0,255,255,7.666667,2.333333,180,13,50,33.333333,255,20.666667,12.666667,0,255,174.333333,11.666667,6.666667,4.333333,179,2.333333,5.666667,3.333333,10.666667,2,0.666667,0.333333,145.666667,17.333333,15,9.666667,7.333333,3,178,186,170.666667,255,5,178.666667,Flask
133.666667,0,79,169,190.333333,255,255,0,255,0,0,255,255,139,181,255,255,0,255,0,0,255,255,166,129.666667,255,231.333333,0,255,0,0,255,255,0,176.666667,48,255,170,170,208,10,0,255,255,0,0,179.333333,10,53,36.666667,255,22.666667,13.333333,0,255,213.666667,0,1.333333,3,179,2,5,3.333333,11,2,1.333333,0.333333,111.666667,20,0,4.666667,6.333333,3,179.333333,189.333333,169.666667,255,6,179,Flask
211.333333,0,37,234,246.333333,255,0,170,5,0,1,255,255,207.333333,233.666667,255,0,170,16,0,1,255,255,187,150.333333,255,0,170,69.333333,0,0.666667,255,255,20.333333,179,57,159.666667,75.333333,0,120.666667,0,0,255,255,28.333333,8,180,10,48.666667,32,255,19.333333,12.666667,0.666667,255,145.666667,27.333333,7,3,179,1.666667,5.333333,3.333333,10,2,1.333333,0.333333,92.333333,23,28.333333,8.666667,6,3,180,190.333333,175,255,5,180,Flask
196,0,41,220,162.333333,255,0,255,0,0,0.333333,255,255,195.333333,144.666667,255,0,255,0,0,0.333333,255,255,192,62,255,0,255,0,0,0.333333,255,255,3,183.333333,49,129.666667,0,46.666667,12.333333,0,1.333333,255,255,12.666667,8.666667,179.666667,10.333333,40.333333,21.333333,247.666667,13.333333,8,1,255,129.666667,15.333333,12.333333,3.666667,179,1.666667,5,2.666667,8.333333,1.333333,1.333333,1,87.666667,24.333333,16.333333,13.333333,6.333333,2.666667,180.666667,191,174.666667,255,5.333333,179.333333,Flask
182.333333,0,51,211,94,255,190.666667,170,255,170,0,255,255,183,88.666667,255,170,170,255,152,0,255,255,186,53,161,42.666667,0,106.666667,0,0.333333,255,255,0,185.333333,31.333333,163,0,85,2,0,0.333333,255,255,1.666667,2,180,10.666667,33.666667,10,85,10.666667,0,1.666667,255,255,5.666667,5.666667,5.333333,179,2,4.666667,2.666667,5,1.333333,1.333333,1,92.333333,25.333333,8.333333,8.333333,6.333333,2.333333,180.333333,189.666667,174,255,4.666667,179.666667,Flask
185.333333,0,66,224,67.666667,255,170,170,229,138,0.333333,255,255,185,62.333333,255,170,170,224.333333,126,0.333333,255,255,185.666667,38.333333,205.666667,158.666667,170,146,39.333333,0.333333,255,255,3.333333,186,20,143,0,85,1.333333,0,0.333333,255,255,6,2.666667,180.333333,10,30.666667,1.333333,85,8.666667,0,0.333333,255,255,9.666667,6.333333,5,178.666667,2,4.333333,2.666667,2,2,0.666667,1,102.333333,24.333333,11.666667,8.333333,6.333333,2,180,189.333333,171.333333,255,5,181.333333,Flask
190.333333,0,40,213,66,255,24,0,223.333333,0,0.333333,255,255,191,61,255,22,0,223,0,0.333333,255,255,187.333333,37,227.666667,0,0,142.333333,0,1.666667,255,255,3,184.333333,18.333333,117,0,114,9,0,0.333333,255,255,6.666667,3,180.333333,9,27.666667,0,14,6.666667,0,0.333333,255,255,10.666667,7.333333,4,178.666667,2.333333,4,2,1.333333,2.333333,0.666667,1,115,22.666667,11.666667,8.666667,5,1.333333,179.666667,189.666667,171.666667,255,5,179.333333,Flask
188.333333,0,9,193,82.333333,255,202.333333,0,255,0,1.666667,255,255,185.666667,77,255,185.666667,0,255,0,1.666667,255,255,181,49.666667,244.333333,36,0,199.666667,0,1,255,255,5,181.666667,22,72.666667,0,0,26.666667,0,0.666667,255,255,4.666667,0,179.333333,8.333333,23,0,0,7,0,0,255,255,6.333333,1.333333,2,179.333333,2.333333,3.333333,2,0.666667,2.666667,0,1,128.333333,21.333333,6.666667,2.333333,3,1,179.333333,187.333333,171.666667,255,5,179.333333,Flask
160.666667,0,21,170,74.666667,255,255,255,255,151.666667,1.666667,255,255,163.333333,70,255,255,255,255,145.333333,1.666667,255,255,173.333333,49.666667,235,255,255,231.666667,94,0.333333,255,255,0,179,21.333333,57.333333,34.333333,170,49.333333,9.333333,0,255,146.333333,0,0,178.666667,7.666667,18.333333,0,0,8.333333,0,1.333333,255,255,0,0,0.333333,179,2.333333,3,2,0,3,0,1,60.333333,20.666667,0,0,0.333333,0.333333,177,185.333333,169,255,5,176.666667,Flask
179,0,0,179,51,255,254.333333,85,255,25,0,255,255,178,48,255,231,85,255,21.333333,0,255,255,178.666667,37,246.333333,98.333333,0,209.666667,0,0,255,255,0,180.666667,24.666667,92,24,170,60,0,0.666667,255,231,0,0,178.666667,15,20,0,0,7.666667,0,1.333333,255,255,2,2,2,179,3,4,2.666667,1.333333,3.333333,0,0,237.666667,19.333333,1.333333,1.333333,2,0.666667,178.333333,187.333333,170.666667,255,5.666667,178,Flask
190,0,0,190,113.666667,255,31.333333,170,85,0,0,255,255,189.333333,103.666667,255,30.333333,170,85,0,0,255,255,187.333333,55.666667,255,6.666667,170,85,0,0,255,255,2.666667,182.666667,37,152,0,170,48.333333,0,1.333333,255,255,8,4.666667,178.666667,16.666667,18.333333,0.666667,0,7.333333,0,0.666667,255,239.666667,10.666667,8.666667,3.333333,179,3,4.333333,3.333333,2.666667,2.666667,0.666667,0,240.333333,15,11,8.333333,3.666667,1,179.333333,187,172.666667,255,5.333333,179.333333,Flask
194.666667,0,6,198,177.333333,255,0,0,213,0,0,255,255,193.333333,163.333333,255,0,0,199,0,0,255,255,187.333333,102,255,0,0,138.333333,0,0,255,255,6.666667,181.333333,57.333333,172.333333,0,0,59.333333,0,0,255,255,12.333333,6,178.666667,17,21.333333,12.666667,122,10,2.666667,0.666667,255,162.333333,14.666667,8.666667,2.666667,179.333333,3,4.333333,3.333333,5,2.666667,0.666667,0,215,12.666667,14.333333,8.666667,3.333333,1.333333,178,186,170.666667,255,5.333333,179.333333,Flask
143.666667,0,45,163,176.333333,255,255,0,255,0,0,255,255,149.666667,177.666667,255,255,0,255,0,0,255,255,171.666667,165.333333,255,153.333333,0,255,0,0,255,255,0,176.666667,72.333333,121.333333,70.666667,170,91.666667,27.333333,0.666667,255,255,0,0,178.333333,16,29.333333,25.333333,255,16.666667,8.666667,0.666667,255,114,0,0,1,178.666667,2.666667,5,3.333333,7,2.666667,1.333333,0.333333,181,14,0,1.666667,3,1.666667,176.666667,181,171.333333,255,3.333333,177,Flask
176.666667,0,26,190,177.666667,255,255,255,255,255,0.333333,255,255,172.333333,171.666667,255,255,255,255,255,0.333333,255,255,158.666667,137,255,255,255,255,255,0.666667,255,255,13.666667,171.333333,60.666667,223.333333,240,255,217.666667,76.333333,0,255,255,2,0,178,13,36.333333,34,255,22,12,0.333333,255,229,0,0,0,178.666667,2.666667,5.333333,3.333333,8.666667,2.666667,1.333333,0.333333,146.333333,17.666667,0,0,1.333333,2,175.666667,181,169.333333,255,4.333333,175.666667,Flask
118.666667,0,27,128,174.333333,255,255,255,255,125,0,255,255,124.666667,170.333333,255,255,255,255,137.666667,0,255,255,152.666667,128.666667,255,255,255,255,180.333333,0.333333,255,255,0,170,51.333333,254,255,255,255,73,0.333333,255,255,0,0,178.333333,10.333333,39,35.333333,236.666667,22.666667,13.333333,0.333333,255,218.333333,0,0,0,178.666667,2.333333,5.666667,3.333333,8.666667,2,1.333333,0.333333,117.666667,23,0,0,0.666667,2,177.333333,184.333333,169.333333,255,5.333333,176.666667,Flask
200,0,0,200,255,255,85,170,85,0,1,255,255,194.666667,255,255,85,170,85,0,1,255,255,175.333333,161,237,85,0,97,0,1,255,255,19.333333,174.333333,63.333333,131,158.333333,170,139,26.666667,0.333333,255,255,20.666667,3.333333,178.333333,11.333333,36,30,170,18.666667,12.666667,0.333333,255,112.333333,16.333333,0,0,179,2,5.666667,3.333333,7,2,1.333333,0.333333,98.333333,28,16,0,1.333333,2,180,186.666667,172,255,5,180,Flask
175.333333,0,1,176,97,255,0,170,85,0,1,255,255,178,85.333333,255,0,170,85,0,1,255,255,185,61.666667,255,19.666667,170,85,0,1,255,255,0,179.666667,52.666667,127.666667,10.333333,0,75,0,0.333333,255,255,3.333333,6,179,12,30.333333,19.333333,130.666667,14.333333,7.333333,0.333333,255,116.333333,3.333333,6,0.666667,179,1.666667,5,3.333333,5.333333,2,1.333333,0.333333,89,31,1.333333,6,2.666667,2,180,188.666667,171.666667,255,5.333333,179.333333,Flask
175.333333,0,14,182,87.333333,255,193,85,255,84.666667,0.333333,255,255,175.666667,82,255,159,85,255,65.333333,0.333333,255,255,181.666667,55.333333,143.666667,58.666667,170,85,0,0.333333,255,255,0,182.333333,33,145.333333,0,0,46.333333,0,0.333333,255,255,0,0.666667,179.333333,10.666667,26.666667,8,0,12.666667,0,0.333333,255,255,0,2.333333,3,179,1.666667,4.666667,3.333333,3.333333,1.333333,1.333333,1,87.666667,32.333333,0,3,3.666667,2,180,188,172.666667,255,5.333333,179.666667,Flask
177.666667,0,26,191,92,255,0,0,234,0,0.333333,255,255,179,82.333333,255,10.666667,0,235,0,0.333333,255,255,183,37.666667,197.666667,54,0,170,0,0.333333,255,255,0,183.333333,20.666667,105.666667,0,0,29.333333,0,0.333333,255,255,0,0.666667,179.666667,9.333333,27,0,0,10.333333,0,0.333333,124.333333,255,0.666667,3.333333,3.333333,178.666667,2,4.333333,2.666667,2.666667,2.333333,1.333333,1,93,31.666667,2,4.333333,4.333333,1.666667,180.666667,189,173.666667,255,5,181,Flask
195.333333,0,36,216,40,236.333333,0,170,78.333333,0,1,255,255,193,35.333333,220.333333,0,170,76.666667,0,1,255,255,186.333333,21,139,0,170,63,0,1,255,255,7,182.666667,15.666667,86,0,0,18.333333,0,0.333333,255,255,10.333333,3.333333,180,8.666667,24.333333,0,0,9,0,0.333333,255,255,14,6.333333,3.333333,178.666667,2,4,2.666667,2,2.666667,0.666667,1,103,29.333333,14.333333,7.333333,4,1,180.333333,191.666667,173.333333,255,5,179.333333,Flask
164,0,21,174,45,255,0,0,233.666667,0,1,255,255,168.333333,44,255,0,0,215,0,1,255,255,182.666667,29.666667,220.333333,0,0,128.666667,0,1,255,255,0,181.666667,14.333333,83,0,0,23,0,1,255,255,0,1.333333,179.333333,7.333333,19.333333,0,0,8.666667,0,0.333333,255,255,0,3.333333,2.333333,178.666667,2.333333,3.666667,2.666667,1.333333,2.666667,0.666667,1,117,26.666667,0,4,2.333333,0.666667,179,190.333333,172.333333,255,5,177.666667,Flask
198.333333,0,22,211,95.333333,223,0,0,123.666667,0,1,255,255,194.333333,90.333333,213.666667,0,0,114,0,1,255,255,181.333333,58.333333,154,12.666667,0,71,0,1,255,255,13.333333,179,16.333333,61.333333,12,0,28.666667,0,0.666667,255,255,15.333333,2,178.666667,6.333333,15.333333,0,0,10,0,1.666667,96.333333,249.666667,16,2.666667,1,178.666667,2.333333,3.333333,2,0.666667,3,0,1,69.333333,25,16,2.666667,1.333333,0,177.666667,188.333333,172.666667,255,4.666667,176.333333,Flask
183.666667,0,22,195,110,255,170,0,255,0,0,255,255,181.666667,100.333333,255,170,0,255,0,0,255,255,175.666667,51.666667,237.666667,170,170,230,21.333333,0,255,255,6,177,12,84,52.666667,170,59.666667,16,0,255,255,4.666667,0.333333,178,6,14,2,0,12.333333,0,0.666667,203.333333,233.666667,3.666667,1,0.333333,179,2.333333,3.333333,2.333333,0,3.333333,0,1,105.333333,25,2.666667,0.666667,0,0,177,185.666667,172.666667,255,3.666667,176.333333,Flask
195,0,0,195,110,255,0,170,17,0,0.666667,255,255,193,98,255,0,170,28.333333,0,0.666667,255,255,185.333333,46.666667,255,0,170,74.333333,0,0.666667,255,255,7.666667,179.333333,30.666667,158,11.333333,170,62.666667,0,0.666667,255,255,13.666667,6,177.666667,15.666667,17.666667,6.333333,0,18,0,0.666667,255,255,15.333333,7.666667,2,179,3,3.666667,3.333333,3.333333,3,0.666667,0,128.333333,9.333333,14,6.333333,0.666667,0,178.333333,188.333333,170.666667,255,6.333333,178.666667,Flask
200,0,0,200,116.666667,255,0,170,85,0,0.666667,255,255,198,106,255,0,170,85,0,0.666667,255,255,185,71.333333,255,0,170,85,0,0.666667,255,255,13,177.333333,48.333333,174.333333,15,0,101.333333,0,0.666667,255,255,20.666667,7.666667,177.333333,15.666667,20,16,23.333333,21,1.333333,0.666667,255,255,20.666667,7.666667,0.666667,178.333333,3,4,3.333333,4,2.666667,1.333333,0.333333,175,9.333333,19,6,0,0.333333,176.666667,184.333333,168.666667,255,5,176.666667,Flask
155,0,0,155,188.666667,255,181,0,255,0,0.666667,255,255,156.666667,181,255,167.666667,0,255,0,0.666667,255,255,166.333333,136.666667,203,139.666667,0,202.333333,0,0.666667,255,255,0,171.666667,59.666667,144.333333,156.333333,170,150.333333,7.333333,0.666667,255,255,0,0,177,14.666667,26,27.333333,170,24.333333,6.666667,0.666667,255,255,0,0,0,178.666667,3,4.333333,4,5.333333,2.666667,1.333333,0.333333,157,11.666667,0,0,0,0.666667,175.333333,179.666667,169,255,4,176.333333,Flask
146,0,0,146,141.333333,255,255,255,255,255,0.333333,255,255,146.333333,135.666667,255,255,255,255,255,0.333333,255,255,150,95.666667,255,255,255,255,255,0.333333,255,255,0,166.666667,44,255,255,255,255,105.333333,0.333333,255,255,0,0,176.666667,12.333333,31.666667,34.666667,170,29,10,0.333333,255,255,0,0,0,178.666667,2,4.666667,4,6,2.666667,1.333333,0.333333,138.333333,17.333333,0,0,0,0.666667,174.333333,179.666667,167.666667,255,4,175,Flask
114,0,0,114,95.666667,255,255,255,255,255,0.333333,255,255,119,94,255,255,255,255,255,0.333333,255,255,145.333333,75.333333,255,255,255,255,255,0.333333,255,255,0,165.666667,39.666667,255,255,255,255,126.666667,0.333333,255,255,0,0,177,11,33.666667,35,170,30.666667,11.333333,0.333333,255,214.333333,0,0,0,178.666667,2,5.333333,4,5.666667,2.666667,1.333333,0.333333,121.666667,25,0,0,0,1,175.333333,183.333333,167.333333,255,4.666667,174.333333,Flask
169,0,0,169,249.333333,255,85,0,255,0,0.666667,255,255,169,231,255,85,0,255,0,0.666667,255,255,166.666667,136,255,151,85,254.333333,10.333333,0.333333,255,255,2.333333,171,53.666667,147,171.666667,255,135.666667,58.333333,0.333333,255,255,1.333333,0,177.333333,12,30.666667,26,170,25.333333,11.333333,0.333333,255,99.666667,0,0,0,178.666667,1.666667,5.333333,4,4.666667,2,1.333333,0.333333,106.333333,31.333333,0,0,0,1,178.666667,185,173,255,4.333333,178.333333,Flask
196,0,0,196,49.666667,255,0,0,181,0,2,255,255,193,47,255,5.666667,0,183,0,2,255,255,180.666667,49.666667,255,85,0,182.333333,0,2,255,255,12.333333,176.333333,44,176.333333,69,0,122.333333,0,0.333333,255,255,16,4.666667,178,11.333333,25.666667,15.333333,72.666667,22,4.666667,0.333333,255,133.666667,15,5.333333,0,178.666667,1.333333,5.666667,3.333333,4.666667,2.333333,1.333333,0.333333,94.333333,36.666667,14,3.333333,0,1,179.666667,188,174,255,5,178.666667,Flask
185,0,0,185,71.666667,195,85,85,149,33.333333,0,255,255,184.333333,65.666667,171.666667,85,85,128.333333,19,0,255,255,180,38,213,85,0,127.666667,0,0,255,255,4.333333,179.666667,24,181.333333,18.666667,0,99.333333,0,0.333333,255,255,6,2,178.666667,10.666667,23.666667,4.666667,0,18.666667,0,0.333333,255,255,7.333333,3.333333,1.333333,178.666667,1,4.666667,3.333333,4,2.333333,1.333333,0.333333,87,38.333333,6,2,1,1,179,186,172.333333,255,4.666667,179.666667,Flask
184.666667,0,10,190,110.666667,255,113,0,255,0,0,255,255,183,98.333333,255,127,0,255,0,0,255,255,178.666667,45.666667,234.666667,174.333333,85,238.333333,3.333333,0,255,255,4.666667,180.333333,16.333333,92,0,0,59.666667,0,0.333333,255,255,3.333333,0,179,8.333333,25,0,0,16,0,0.333333,255,255,4.666667,0.666667,1.333333,178.666667,1,4.666667,3.333333,3.333333,2,1.333333,1,85.666667,37.666667,4.333333,0.333333,1.666667,1,180,187.333333,174.333333,255,4,179.666667,Flask
196,0,28,212,73.666667,255,0,0,113,0,0,255,255,193.666667,71.333333,255,0,0,112,0,0,255,255,183.333333,49.666667,199,0,0,92,0,0,255,255,10.333333,180.333333,17.333333,38.333333,1.333333,0,19,0,0.333333,255,255,13.333333,2.666667,178.666667,7.333333,21.666667,0,0,12.666667,0,0.333333,255,255,15,4.333333,1.666667,178.666667,2,4.333333,2.666667,2.666667,2,1.333333,1,91,34.666667,15,4.666667,1.666667,0.666667,180,186.333333,175,255,4,179.666667,Flask
187.333333,0,24,200,47,255,0,170,46.333333,0,0.666667,255,255,187.333333,40.333333,255,0,170,37,0,0.666667,255,255,186.666667,23.333333,255,0,255,0,0,0.666667,255,255,0.666667,180.333333,13.666667,61.666667,0,0,8.666667,0,1,255,255,7,6.333333,179,6,16,0,0,11.333333,0,0.333333,255,255,8.333333,7.666667,1.333333,178.666667,2,3.666667,2.666667,2,3,0.666667,0.333333,103,31.333333,8.666667,8,1.666667,0.333333,179.666667,190,172.333333,255,5.333333,178.333333,Flask
193,0,39,215,56.666667,255,0,255,0,0,0.666667,255,255,192.333333,50,255,0,255,0,0,0.666667,255,255,187.666667,24.666667,255,0,255,0,0,0.666667,255,255,4.666667,179.666667,12.333333,72,0,85,12.666667,0,0.666667,255,255,12.666667,8,178.333333,5.666667,12,1.333333,0,11,0,1,221.666667,167.666667,14,9.333333,1.333333,178.666667,2,3.666667,2.666667,1.333333,3.333333,0.666667,0.333333,112,28,13.333333,9.333333,1.333333,0,179,189,172.666667,255,5,178.333333,Flask
170.666667,0,49,196,118.333333,255,0,85,80.666667,0,0,255,255,173,109,246.333333,0,85,77.333333,0,0,255,255,180.333333,58.333333,164.333333,0,85,60,0,0,255,255,0.666667,177.333333,12,69,30.666667,170,28.666667,7.333333,0,255,255,3.666667,3,178,4.666667,12.333333,7.333333,0,13.666667,0,1,255,178.333333,4.333333,3.666667,0.666667,179,2.333333,3.333333,2,0.666667,3.333333,0,0.333333,58.666667,27,3.666667,3.333333,0.333333,0,176.666667,186.333333,171.333333,255,4.333333,175.666667,Flask
163,0,0,163,112,255,0,0,98,0,1,255,255,166,103,255,0,0,86.333333,0,1.333333,255,255,177,57,255,0,0,58,0,1.333333,255,255,0,176,21.666667,141.333333,25.333333,0,77.333333,0,0.666667,255,255,0,1.333333,176.666667,12.666667,24.666667,19,0,27,0,0.666667,255,255,0,2.666667,1.333333,178.666667,3.333333,3.333333,3.333333,4,2.666667,1.333333,0,55.666667,5,0,1.333333,0,0,177.666667,188.333333,167.333333,255,6.666667,178,Flask
200,0,0,200,42,255,0,255,0,0,1,255,255,197,35.666667,255,0,255,0,0,1,255,255,183,38.333333,255,0,170,68.333333,0,1,255,255,14,174.333333,32,176.333333,32.333333,0,113,0,0.666667,255,255,22,8,176.333333,13.333333,28.333333,29,0,30.666667,0,0.666667,255,255,20.666667,6.666667,0,178.333333,3.333333,3.333333,4,4.666667,3,1.333333,0.333333,60.333333,5.333333,18,4.666667,0,0,178,184.666667,170.333333,255,5,178.333333,Flask
175,0,0,175,194,255,0,0,63,0,1,255,255,175,177.666667,255,0,0,95.666667,0,1,255,255,172,107,255,42.666667,0,183.666667,0,1,255,255,3,169.666667,40.666667,144.333333,132.333333,0,157,0,1,255,255,5,2,176,12.333333,34.333333,39,126,35,5,0.666667,255,255,2,0,0,178.333333,3,4,4,5.333333,3,1.333333,0.333333,129.666667,9.666667,0,0,0,0,175.333333,182.333333,167,255,4.666667,175.666667,Flask
145,0,0,145,176,255,255,85,255,74.666667,0,255,255,147,162.666667,255,255,85,255,82.333333,0,255,255,154.333333,89.666667,255,255,255,255,101,0.333333,255,255,0,165.666667,27.333333,235,255,255,235.666667,80.333333,0.333333,255,255,0,0,175.333333,10.666667,39,45,170,38,7.333333,0.333333,255,255,0,0,0,178.333333,2.333333,4.333333,4,5.333333,3,1.333333,0.333333,125.666667,16.666667,0,0,0,0,173.666667,180.666667,165.666667,255,5,174,Flask
146,0,0,146,142,255,255,255,255,248.333333,0,255,255,146,131.333333,255,255,255,255,235,0,255,255,151.333333,78.666667,255,255,255,255,167,0,255,255,0,166,28.333333,238.333333,255,255,235,101,0.333333,255,255,0,0,175.666667,11,38.666667,42.666667,170,37.666667,8,0.333333,255,211,0,0,0,178.666667,2,5,4,5.333333,3,1.333333,0.333333,121.666667,25.333333,0,0,0,0,175,183.333333,166.333333,255,5.666667,175.333333,Flask
168,0,0,168,191.666667,255,175.666667,0,255,0,0,255,255,168,183.333333,255,173,0,255,0,0,255,255,167.333333,127,213,155,85,215,26.666667,0.333333,255,255,0.666667,171,45.666667,127,139.666667,255,129,34,0.333333,255,255,0,0,176.666667,10.666667,34,32.333333,127.333333,32.666667,7.333333,0.333333,255,115.666667,0,0,0,178.666667,1.666667,5.333333,4,5.333333,2.333333,1.333333,0.333333,115,33,0,0,0,0,178,186.333333,172.333333,255,4.666667,176.333333,Flask
171,0,0,171,57.333333,255,0,0,255,0,2,255,255,173,58.666667,255,0,0,255,0,2,255,255,179,62,255,0,0,213.666667,0,0.666667,255,255,0,176.666667,36.333333,179.666667,42.333333,0,108.666667,0,0.666667,255,255,0,3.333333,177,10,28.333333,18.333333,11.333333,28.333333,0.666667,0.333333,255,174.333333,0,4,0.666667,178.666667,1.333333,5.333333,3.333333,4.666667,2.333333,1.333333,0.333333,106.333333,39,0,2.666667,0,0.333333,179.333333,188,171.333333,255,5.666667,178,Flask
167.333333,0,10,172,92.666667,255,255,0,255,0,0,255,255,169.333333,85.333333,255,255,0,255,0,0,255,255,177.666667,45,255,25.666667,0,255,0,0,255,255,0,179.333333,14,189.666667,6,0,95,0,0,255,255,0,0,178,8.666667,28,5.333333,0,25,0,0.333333,255,255,0,1.333333,2,178.666667,1.333333,5.333333,3.333333,4,2.666667,1.333333,0.333333,96.333333,42,0,0.666667,0.666667,0.333333,178.666667,186,171,255,5,179,Flask
146.666667,0,22,156,67,255,255,170,255,113.333333,0,255,255,151.333333,62.333333,255,255,170,255,97.333333,0,255,255,170.666667,37.666667,255,255,170,255,17.333333,0,255,255,0,179,13.666667,106.666667,14.333333,0,86.666667,0,0,255,255,0,0,178.666667,6.333333,28,2.333333,0,20.666667,0,0.333333,255,255,0,0,0.666667,178.666667,1,4.666667,3.333333,4,2.666667,1.333333,0.333333,89,41,0,0,0,0.333333,178.666667,186,169.666667,255,5.333333,179.333333,Flask
164.333333,0,14,171,153.666667,255,255,170,255,131.333333,0,255,255,165.333333,137.333333,255,255,170,255,119.333333,0,255,255,172,60,255,255,170,255,44.666667,0,255,255,0,178,16.666667,54.666667,50,0,62.333333,0,0,255,255,0,0,178.333333,5.333333,23.666667,2.333333,0,17.333333,0,0.333333,255,255,0,0,0,178.666667,1,4.333333,2.666667,3.333333,2,1.333333,0.333333,89,38,0,0,0,0.333333,179,187.666667,171.666667,255,4.666667,179,Flask
196,0,18,206,162.333333,255,0,255,0,0,0.666667,255,255,193,149,254.333333,0,255,0,0,0.666667,255,255,181.333333,79,106.333333,0,85,5.333333,0,0.666667,255,255,11.666667,178,17.666667,23.666667,18,71.333333,16.666667,3.333333,0.333333,255,255,15,3.333333,178.666667,4.666667,16.666667,4.333333,0,14,0,0.333333,255,159.666667,15,2.666667,0,178.666667,1.666667,4,2.666667,2.666667,3,1.333333,0.333333,97,33.666667,14.333333,2.666667,0,0,179.666667,189.333333,172,255,4.666667,179.666667,Flask
198.333333,0,22,211,89.666667,255,0,255,0,0,1,255,255,196.333333,82.666667,255,0,255,0,0,1,255,255,186.333333,44.666667,255,0,255,0,0,1,255,255,10.666667,178,13.666667,53,0,0,25.333333,0,1,255,255,18.333333,8.333333,178.333333,4.666667,11.333333,7.333333,0,12.333333,0,1,102.333333,95.666667,18.666667,8,0.333333,178.666667,2,3.666667,2.666667,2,3,0.666667,0.333333,112.333333,30,17.666667,7.666667,0,0,178.333333,188.333333,173,255,4.666667,178.333333,Flask
203.333333,0,25,218,130.666667,231.666667,0,0,107.333333,0,1,255,255,198,120.333333,217,0,0,97.666667,0,1,255,255,181,62,155,0,85,56,0,1,255,255,18,177.333333,12,47.666667,15.333333,0,35,0,1,255,255,21.666667,3.666667,178,3.666667,13,12,0,15.333333,0,1,255,142.333333,21,3,0,178.666667,2,3.333333,2,0.666667,3.333333,0,0.333333,60.333333,28,19.666667,1.666667,0,0,177.666667,185.333333,170.333333,255,5,175.666667,Flask
197,0,0,197,108,255,0,0,255,0,1,255,255,191,95,255,0,0,255,0,1,255,255,173,57,255,0,0,185,0,1,255,255,19,170.333333,25,111.666667,87,79.666667,123.333333,0.333333,1,255,255,21.333333,2.333333,175,9.666667,36.666667,43,140.333333,37,6,1,255,255,16.333333,0.666667,0,178,3.333333,3.666667,4,5.333333,2.666667,1.333333,0.333333,32,7.666667,13,0,0,0,176,182.666667,166,255,5.333333,177,Flask
157,0,0,157,99,255,250.333333,0,255,0,0,255,255,159,92,255,249,0,255,0,0,255,255,163,60.666667,255,254.333333,0,255,0,0,255,255,0,167.666667,17.666667,199.666667,193,85,197,39.333333,0.333333,255,255,0,0,175.333333,9,40,46.666667,189.666667,39.666667,6.333333,0.333333,255,255,0,0,0,178.333333,2.333333,4,4,5.333333,2.666667,1.333333,0.333333,111.666667,15,0,0,0,0,175.333333,182.333333,168.666667,255,5,175.666667,Flask
154,0,0,154,102,255,255,0,255,0,0,255,255,155,96.333333,255,255,0,255,0,0,255,255,162,67.333333,255,255,0,255,0,0,255,255,0,168,28.666667,209,196.333333,85,201.666667,45.333333,0,255,255,0,0,175.666667,9.333333,38.666667,42.666667,94,39,4.666667,0.333333,255,215.666667,0,0,0,178.333333,2.333333,4.666667,4,5.333333,3.333333,1.333333,0.333333,118.333333,23.666667,0,0,0,0,176.666667,182.666667,168.333333,255,4.666667,177.333333,Flask
183,0,0,183,172,255,0,0,147.666667,0,0,255,255,181.333333,164,255,0,0,150.333333,0,0,255,255,175,113.333333,255,0,0,131,0,0,255,255,6.333333,172.666667,43.333333,82.333333,66,85,75.666667,17.333333,0.333333,255,255,8.333333,2.333333,176,9.333333,33.666667,31.666667,34,34.333333,2.666667,0.333333,255,159,6,1.333333,0,178.666667,2,5,4,5.333333,3.333333,1.333333,0.333333,123,32.666667,4.666667,0,0,0,179,186.666667,173,255,4.333333,177.666667,Flask
199.666667,0,2,201,137,255,0,255,0,0,1,255,255,198.333333,127,255,0,255,0,0,1,255,255,189,80,255,0,255,0,0,1,255,255,9.333333,178.333333,33.333333,157.333333,0,170,35.666667,0,0,255,255,20,11.333333,177.333333,8,30,17.666667,0,30.666667,0,0.333333,255,230.333333,21,12.333333,2,178.666667,1.666667,5,3.333333,4.666667,2.666667,1.333333,0.333333,122.333333,39,20.333333,11,0.666667,0,179.666667,188.333333,170.333333,255,5.666667,178,Flask
206.333333,0,25,221,170.333333,255,0,255,0,0,0.666667,255,255,203.666667,155.333333,255,0,255,0,0,0.666667,255,255,190.333333,74,255,0,255,0,0,0.666667,255,255,13.333333,180.666667,10.333333,192.666667,0,170,38.666667,0,0,255,255,23,10.333333,178,6,32.333333,9.666667,0,27.333333,0,0.333333,255,255,25.666667,13,2.666667,178.666667,1.333333,5.333333,3.333333,4,2.666667,1.333333,0.333333,116.333333,42,25,12.333333,2,0,179,186.333333,170.666667,255,5.333333,178.666667,Flask
187.333333,0,13,194,225,255,255,0,255,0,0,255,255,185.333333,204.333333,255,255,0,255,0,0,255,255,177.333333,98,205.666667,150.333333,0,231.666667,0,0,255,255,8,179,17,102,5.666667,0,69.666667,0,0,255,255,6.333333,0,178.333333,3.333333,31.666667,7.333333,0,24,0,0.333333,255,255,7,0,1.333333,178.666667,1,5,3.333333,4,2.666667,1.333333,0.333333,108.333333,41,6.666667,0,0.666667,0.333333,177.333333,184,167,255,5.333333,178,Flask
141,0,5,143,33.666667,255,255,255,255,255,0,255,255,145,32,255,255,255,255,255,0,255,255,164.666667,25,255,255,255,255,77,0,255,255,0,176.666667,17,95.333333,103.666667,0,107.666667,0,0,255,255,0,0,178.333333,2.666667,26.666667,7.333333,0,20.666667,0,0.333333,255,252.333333,0,0,0,178.666667,0.666667,4.333333,3.333333,3.333333,2.666667,1.333333,0.333333,104.333333,38,0,0,0,0,177.333333,183.666667,169.333333,255,4.666667,179,Flask
162,0,0,162,121,255,255,255,255,28,0,255,255,163.333333,111,255,255,255,255,35.666667,0,255,255,169.666667,60,224.333333,255,255,229,62,0,255,255,0,175.666667,14.666667,85.666667,110.666667,255,81.333333,29.333333,0,255,255,0,0,178.666667,3,19.666667,9.333333,0,17,0,0.333333,255,123,0,0,0,178.666667,1,4,2.666667,2.666667,3,0.666667,0.333333,107,34,0,0,0,0,178,184.666667,170,255,5,178.333333,Flask
162,0,0,162,68.666667,255,22.666667,0,236.333333,0,1,255,255,164.333333,65.333333,255,17.666667,0,221.666667,0,1,255,255,175.666667,47.333333,227,0.333333,0,151,0,1,255,255,0,176.333333,14.666667,62,53.666667,0,70.666667,0,1,255,255,0,0.666667,178.333333,4,16,11.666667,0,15.666667,0,0.333333,85,107.666667,0,0,0,178.666667,1.666667,3.666667,2.666667,2,3,0.666667,0.333333,118.333333,29.666667,0,0,0,0,178,190,171,255,5.666667,175.333333,Flask
169,0,0,169,45,255,66,0,255,0,1,255,255,170.333333,42.666667,255,58,0,255,0,1,255,255,176.333333,26.333333,235.666667,15.666667,0,215.666667,0,1,255,255,0,176,11.666667,76.666667,24.666667,0,80,0,1,255,255,0,0.666667,178,4,17,15,52.333333,17,1.333333,0.333333,255,193.666667,0,0,0,178.666667,2,3.666667,2.666667,1.333333,3,0.666667,0.333333,135,27.666667,0,0,0,0,178.333333,188.333333,170,255,5.333333,177.333333,Flask
182,0,0,182,70,151.333333,0,255,0,0,1,255,255,179,63,111,0,255,0,0,1,255,255,170,35.666667,179.666667,88.666667,0,166.333333,0,0,255,255,9,170.333333,17.333333,144,135.333333,85,143.333333,12.666667,0,255,255,8.666667,0,174.666667,8,35,40.333333,113,35,5.333333,0.333333,255,255,4,0,0,178,2.333333,3.666667,4,5.333333,2.666667,1.333333,0.333333,34.333333,12.666667,2.666667,0,0,0,176.333333,183.333333,168.666667,255,4.333333,176.666667,Flask
165,0,0,165,33.666667,255,251.666667,0,255,0,0,255,255,165,24,255,255,0,255,0,0,255,255,167.333333,18,255,250.333333,0,255,0,0,255,255,0,171,26.666667,164,143,85,159.333333,13.666667,0,255,255,0,0,176,8,33.333333,35,39.666667,34,1,0.333333,255,225.666667,0,0,0,178.333333,2.333333,4.333333,4,4.666667,2.666667,1.333333,0.333333,112.333333,20.666667,0,0,0,0,176.666667,183.333333,167.666667,255,4.666667,176.666667,Flask
171.666667,0,2,173,170.666667,255,59.333333,0,255,0,0,255,255,172,156,255,52.333333,0,255,0,0,255,255,174,90.666667,255,33.333333,0,255,0,0,255,255,0,175,38,64.666667,21,85,48.333333,6.666667,0,255,255,0,0,176.333333,8.333333,29.333333,24,0,30.666667,0,0.333333,255,208.333333,0,0,0,178.333333,2,4.666667,3.333333,4.666667,2.666667,1.333333,0.333333,127,29,0,0,0,0,178.333333,186.333333,171,255,5,177.333333,Flask
208.333333,0,31,227,173,255,0,255,0,0,0.666667,255,255,204.666667,160,255,0,255,0,0,0.666667,255,255,190.666667,89.333333,255,0,255,0,0,1.333333,255,255,14.666667,179.666667,29,151.666667,0,170,14,0,0,255,255,25,11,177,7,29.333333,13,0,27,0,0.333333,255,255,27.666667,13,2.666667,178.666667,1,5,3.333333,4,3.333333,1.333333,0.333333,137.666667,35.333333,26.666667,12,2,0,180.333333,188.333333,172.333333,255,5.666667,178,Flask
202.333333,0,29,219,40.333333,255,0,255,0,0,1,255,255,202.666667,35,255,0,255,0,0,1,255,255,197,20,255,0,255,0,0,1,255,255,5.666667,182,7.333333,195,0,170,24,0,0,255,255,21,15,178,5,32.666667,8.333333,0,25.333333,0,0.333333,255,255,24.666667,19,3.666667,178.666667,1,5,3.333333,4,2.666667,1.333333,0.333333,141.666667,38.333333,24,18.333333,3.333333,0,179.666667,187.666667,171.666667,255,5.666667,178.666667,Flask
199,0,0,199,213,255,0,255,0,0,0,255,255,196.333333,201.333333,255,0,255,0,0,0,255,255,185.333333,106.333333,224.333333,0,255,0,0,0,255,255,11.333333,179.666667,22.333333,104,3.333333,170,44.333333,0,0,255,255,17,5.666667,178.333333,2.666667,32.666667,6.333333,0,23,0,0.333333,255,255,18.333333,7,2,178.666667,1.333333,5,3.333333,3.333333,2.666667,1.333333,0.333333,140.333333,38,17.666667,6.666667,1.333333,0.333333,178,184,167.333333,255,5,178.333333,Flask
152,0,0,152,81.666667,255,255,0,255,0,0,255,255,155,76.666667,255,255,0,255,0,0,255,255,167.666667,54.666667,255,255,85,255,20.666667,0,255,255,0,176,21,107,121.666667,85,111,13.333333,0,255,255,0,0,178.333333,2.666667,28.333333,7.333333,0,21,0,0.333333,255,255,0,0,0,178.666667,1,5,3.333333,3.333333,2.666667,0.666667,0.333333,137,35.333333,0,0,0,0.333333,177,182.333333,166.666667,255,5.333333,178.666667,Flask
183,0,0,183,79.666667,255,158.333333,0,255,0,0,255,255,181,68.333333,255,179.666667,0,255,0,0,255,255,170,20.333333,255,255,85,255,47,0,255,255,10.666667,173.666667,7.333333,147.666667,161.666667,255,139.333333,44.333333,0,255,255,6.666667,0,178,3.333333,23.333333,10,0,19,0,0.333333,255,205.666667,4,0,0,178.666667,0.666667,4,3.333333,2.666667,2.666667,0.666667,0.333333,137.666667,31.666667,4,0,0,0,177,181.333333,169.666667,255,4,177.333333,Flask
181,0,0,181,18,146.666667,38.666667,170,67,0,0,255,255,179,20,127.666667,48.666667,170,69.333333,0,0,255,255,173,32.333333,127.666667,135.666667,255,131.666667,13,1,255,255,6,174.333333,11,114,131,85,114.666667,17.666667,0.333333,255,255,4.666667,0,178.333333,4.666667,21.333333,13,0,18.666667,0,0.333333,255,255,3.333333,0,0,178.666667,1.666667,3.666667,2.666667,2,2.666667,0.666667,0.333333,144.333333,28,2.666667,0,0,0,177.666667,186,171.666667,255,4.333333,176.666667,Flask
189,0,0,189,53,255,64,0,255,0,1,255,255,187,49.666667,255,60,0,255,0,1,255,255,177,32.333333,231.666667,45.333333,0,219,0,1,255,255,10,176,12.333333,96.333333,49.333333,0,95.333333,0,1,255,255,11,1.333333,178.333333,5.333333,22.333333,15.333333,85,18.666667,3.333333,0.333333,255,255,8.666667,1.333333,0,178.666667,1.666667,3.666667,2.666667,1.333333,2.666667,0.666667,0.333333,155.666667,26,8.333333,1.333333,0,0,177.666667,190.333333,168,255,6.666667,177.333333,Flask
148,0,0,148,78.666667,255,255,255,255,255,0,255,255,151,76.666667,255,255,255,255,255,0,255,255,166.666667,61,255,255,255,255,133.666667,0,255,255,0,176.333333,31.666667,64,19.666667,85,53.666667,3.333333,0,255,255,0,0,176.666667,8.666667,21.666667,12.666667,0,22.333333,0,0.333333,195,231.666667,0,0,0.666667,178.333333,2.333333,4.333333,3.333333,4,2.666667,1.333333,0.333333,125.666667,23.333333,0,0,0,0,177.333333,185.333333,169.333333,255,5,178.666667,Flask
170,0,21,180,180,255,235.333333,0,255,0,0,255,255,172.666667,165.333333,255,215.333333,0,255,0,0,255,255,180,90,239.666667,0,0,195.666667,0,0,255,255,0,180.333333,25.666667,136,0,170,26,0,0,255,255,0,0.333333,177.666667,7.666667,25.333333,5.666667,0,20,0,0.333333,255,255,0,3,2.333333,178.333333,1.333333,4.666667,3.333333,4,2.666667,1.333333,0.333333,147,29.666667,0,2.333333,2.333333,0,180.333333,188,173,255,5,179,Flask
204,0,17,214,114.333333,255,0,0,255,0,1,255,255,201,101.666667,255,0,0,255,0,1,255,255,190,37,255,0,0,89.333333,0,1.333333,255,255,11,182.333333,7.666667,183.666667,0,170,40.333333,0,2,255,255,18.666667,8.333333,178.333333,6.333333,30,1,0,18.333333,0,0.333333,255,255,22.666667,11.666667,4,178.666667,1,5,3.333333,3.333333,3.333333,0.666667,0.333333,164.333333,32.666667,23,12,3.666667,0.333333,179.333333,188,171.333333,255,5.666667,178.666667,Flask
192,0,0,192,177.333333,255,71.333333,0,237.666667,0,1,255,255,190.333333,161.666667,255,58.666667,0,215,0,1,255,255,183.333333,83,244.333333,4.666667,0,96,0,1,255,255,7.666667,180,24,129,19,170,60.333333,0,1.333333,255,255,10.333333,2.666667,178.666667,4.333333,30,0,0,17.333333,0,0.333333,255,255,11.666667,5.333333,2,178.666667,0.666667,5,3.333333,3.333333,3,0.666667,0.333333,175.666667,33,12.333333,4.666667,2,0.666667,178,186.333333,169.666667,255,5.333333,177.333333,Flask
152,0,0,152,36,255,255,255,255,77,0,255,255,155,39.333333,255,255,255,255,76.666667,0,255,255,170,53.666667,251,244.333333,85,251,80,0,255,255,0,176.333333,26,114.333333,101.666667,85,110.333333,19.333333,0,255,255,0,0,178.666667,4.666667,26.333333,1,0,17,0,0.333333,255,255,0,0,0,178.666667,1,5,3.333333,2.666667,3,0.666667,0.333333,181.666667,30.666667,0,0,0,0.666667,177.666667,186,167.333333,255,5.333333,178.333333,Flask
185,0,0,185,31,236.666667,164,0,255,0,0,255,255,182,25,235.666667,203,0,255,0,0,255,255,170,7,255,255,255,255,89.333333,0,255,255,12,173.666667,12.666667,160.333333,152.333333,85,161,43.666667,0,255,255,7.333333,0,178.333333,5.666667,22.333333,4.333333,0,17,0,0.666667,255,255,4.666667,0,0,178.666667,1,4.666667,3.333333,2.666667,3,0.666667,0.333333,185.666667,28,4.666667,0,0,0.333333,177,184,170.333333,255,4.333333,178,Flask
143,0,0,143,68,255,255,255,255,131.333333,0,255,255,148,57,255,255,255,255,134.333333,0,255,255,167,22.333333,255,255,255,255,115.333333,0,255,255,0,174.333333,14,155,130.333333,85,151.666667,29.666667,0,255,255,0,0,178.333333,6.666667,21.333333,8.333333,0,18,0,0,255,255,0,0,0,178.666667,0.666667,4.666667,3.333333,2,3,0.666667,0.333333,191,25,0,0,0,0,177.666667,182.666667,171,255,4,177.333333,Flask
200,0,0,200,71.666667,255,0,255,0,0,0,255,255,201,69,255,0,255,0,0,0,255,255,201.333333,51.666667,255,0,170,37.666667,0,0.333333,255,255,0,194.666667,21,216.333333,0,170,39.333333,0,0.333333,255,255,5.666667,7,186,11.666667,56.333333,0,170,12,0,1,255,255,14,15.333333,8.333333,183,3.666667,8,0.666667,0,4.666667,0,0.333333,169,135.666667,18,18.666667,12.333333,4,185.666667,197.666667,174.333333,255,7.666667,186.333333,Flask
212.333333,0,1,213,97.333333,255,0,170,23.333333,0,0.333333,255,255,210.333333,95.666667,255,0,170,27.666667,0,0.333333,255,255,199.666667,77.333333,255,0,170,54.333333,0,0.333333,255,255,10.666667,193,33.333333,158.333333,0,170,54,0,0.333333,255,255,17.333333,6.666667,187.333333,8.333333,54.666667,0,170,11.666667,0,1,255,255,23,12.333333,5.666667,183,3.666667,7.666667,0.666667,0,3.333333,0,0.333333,103,129.666667,27.333333,16.666667,10,4.333333,185,195.333333,176.666667,255,7,184.666667,Flask
167.666667,0,11,173,177.666667,255,255,255,255,25,0.333333,255,255,171,165.666667,255,255,255,255,27,0.333333,255,255,183.666667,102.333333,255,255,255,255,27.333333,0.333333,255,255,0,188.333333,41.666667,94.666667,75.666667,0,115,0,0.333333,255,255,0,0,188,8,46.666667,0,170,10.333333,0,1,255,255,0,0,1.333333,183.333333,3.666667,7.666667,0,0,2.666667,0,0.333333,86.333333,115,0,0.333333,5.333333,4.666667,183.666667,194,176.333333,255,5.333333,184.333333,Flask
171.666667,0,23,183,62,255,255,255,255,252.333333,0.333333,255,255,171.666667,59,255,255,255,255,247,0.333333,255,255,175.333333,50.666667,255,255,255,255,211,0.333333,255,255,0,185.666667,36,150.666667,187.666667,255,161.666667,26.666667,0.333333,255,255,0,0,187.333333,10.333333,33.666667,0,97.333333,8,0,1,255,134.333333,0,0,0,183.333333,3.666667,7.333333,0,9,2,0,0.333333,117.666667,88.333333,0,0,2,4,184,191.666667,175.666667,255,5,184.666667,Flask
177.333333,0,13,184,96,255,255,85,255,28,0.666667,255,255,177,91,255,255,85,255,25,0.666667,255,255,178,62,255,255,255,255,13,0,255,255,0.666667,184.666667,31.666667,155,154.666667,170,162.333333,6,0.666667,255,255,0,0,186.666667,12,21.333333,0,0,6.666667,0,0.333333,255,169.666667,0,0,0,183.666667,3.666667,7.333333,0,18,1.333333,0,0.333333,169.666667,61.333333,0,0,2.333333,3.333333,185.333333,190.666667,177.333333,255,4.666667,185.666667,Flask
183.666667,0,18,193,90.666667,255,132,0,255,0,1.666667,255,255,183,86.666667,255,139.333333,0,255,0,1.666667,255,255,181.333333,63,255,155.666667,0,255,0,0.666667,255,255,2.666667,184,35.333333,164.666667,90,0,151,0,0,255,255,0.666667,0,186.666667,12.666667,22.666667,10,0,14,0,0.333333,255,255,0,0,0,183.666667,3.666667,7.333333,0,25,0.666667,0,0.333333,211.666667,38.666667,0.666667,1.666667,2.333333,2.333333,186.333333,192.333333,179,255,4.333333,186.666667,Flask
172.333333,0,33,189,125,255,250,170,255,22,1.333333,255,255,173.333333,115.333333,255,241,170,255,16,1.333333,255,255,178,70.333333,255,205,170,255,2.666667,0.666667,255,255,0,182,37.333333,133,112.333333,170,116.333333,30,1.333333,255,255,0,0,186.333333,12,24.666667,19.333333,0,20.666667,0,0.333333,255,255,0,0,0,184.333333,3,7.333333,0,29,0,0,0.333333,229,20.666667,0,1,1.666667,2,186,191.666667,179.666667,255,4.333333,185,Flask
207,0,0,207,53.666667,255,0,255,0,0,0,255,255,207,46.333333,255,0,255,0,0,0.333333,255,255,206.666667,30,255,0,255,0,0,0.333333,255,255,0.666667,197,11.333333,255,0,170,17.333333,0,1,255,255,10,9.333333,185,18.333333,55,0,170,14,0,1,255,255,22,21.333333,11.333333,182.333333,4,7,2,0,4.333333,0,0.333333,255,124.333333,25,24.333333,14.333333,3,186,197.666667,174.333333,255,8.666667,187,Flask
215.333333,0,8,220,143,255,0,0,35.666667,0,0.333333,255,255,213.333333,132.333333,255,0,0,31.666667,0,0.333333,255,255,202.333333,83.333333,255,0,170,37.333333,0,1,255,255,11.333333,195.333333,30.666667,218.333333,0,170,34,0,1,255,255,17.666667,7,186.666667,14,57.666667,0,170,12,0,1,255,255,26.666667,15.333333,9,182.333333,4,7.333333,1.333333,0,3,0,0.333333,185,115.666667,31,20,12.666667,3.666667,184.666667,194,174.666667,255,8,186,Flask
180.666667,0,43,204,119.333333,255,255,170,255,142.666667,0.333333,255,255,181,117.666667,255,255,170,255,134,0.333333,255,255,187,97.333333,255,200,170,255,61.333333,1,255,255,0,192.333333,44,99.333333,0,0,51.666667,0,0.333333,255,255,0,0,187.666667,10.666667,52.666667,0,170,8.666667,0,1,255,255,1.333333,1.333333,4.666667,183.333333,3.666667,7.333333,0.666667,4.333333,2.666667,0,0.333333,99,96.333333,4.333333,4.333333,9,4.333333,184.666667,195.333333,172.333333,255,7,184.333333,Flask
183,0,44,207,105.333333,255,254,170,255,170,1,255,255,183,100,255,252.666667,170,255,170,1,255,255,183,77.333333,246,232.333333,170,255,170,0.333333,255,255,1,189.333333,43.666667,95.333333,80,170,71.333333,30,0.333333,255,255,0.333333,0,188.333333,10.333333,41,0,36.666667,4.333333,0,1,255,255,2.333333,1.333333,1.666667,183.666667,3.666667,7.666667,0,15.666667,2,0,0.333333,87.666667,74.333333,5.666667,4.666667,5.666667,4.666667,185,195,172.333333,255,6.666667,184.666667,Flask
163.666667,0,61,195,81,246,222.666667,170,246.666667,85.333333,0,255,255,167,81,234.333333,209.333333,170,233.333333,78,0,255,255,181.666667,73,185,170,170,170.666667,42,0,255,255,0,187.666667,39.333333,110.333333,95.333333,255,78.666667,16.666667,0.333333,255,255,0,0,187.666667,11.333333,29,0,1,3.333333,0,1,255,239,0,2,2,183.666667,3.333333,7.333333,0,26.333333,1.333333,0,0.333333,113.666667,52.333333,2,5.333333,5.333333,4,185.666667,195,178.666667,255,4.666667,185.333333,Flask
196,0,59,232,95.333333,255,162.666667,85,170,0,0,255,255,194.333333,88.333333,255,151.333333,85,170,0,0,255,255,187.333333,63,255,104,85,170,0,0,255,255,7,186.666667,37.333333,144.666667,88.666667,85,97.333333,0,0,255,255,7.666667,2.666667,187,12,29.666667,10.666667,85,12,0,0.333333,255,255,9.333333,4.666667,2,183.666667,3.333333,7.333333,0,34.333333,0.666667,0,0.333333,142.333333,32.666667,12.666667,8,5.333333,3.333333,186.666667,195.666667,179.333333,255,4.666667,186,Flask
190.333333,0,72,235,115,255,36,85,170,0,0,255,255,190,106.666667,255,50,85,170,0,0,255,255,186,68.333333,255,126,85,170,0,0,255,255,5.666667,184.333333,35.666667,137,125.333333,170,94.666667,31.333333,0,255,255,9,3.333333,187,11.333333,32,20.666667,113.666667,19.333333,0.666667,0.333333,255,250,10.333333,5,1.666667,184.666667,3.333333,7.333333,0,39,0,0,0.333333,154.333333,18,13.333333,8,4.666667,3,186.333333,195,179,255,5,185.666667,Flask
187.333333,0,50,216,69.666667,255,170,0,255,0,0,255,255,185.333333,67,255,170,0,255,0,0,255,255,180,54.666667,255,170,0,237,0,0,255,255,6,182,31,153.666667,166.666667,170,146.666667,42,0,255,255,4.333333,1,186.666667,13,31.333333,24,89,23.333333,0.666667,0,255,231.666667,4.666667,1.333333,0.333333,184.666667,3.333333,7.333333,0,42,0,0,0.333333,149,8,7.333333,4,3,2.666667,186.666667,194.333333,176.666667,255,6,187.333333,Flask
196.666667,0,34,216,101,255,0,0,255,0,0,255,255,194,95,255,0,0,255,0,0,255,255,181.333333,72,255,172.666667,0,255,0,0,255,255,12.666667,182,41,172,166,170,177.333333,6,0,255,255,11.666667,0,186.666667,15.333333,27.666667,18.666667,0,23.666667,0,0,255,255,6.666667,0,0,184.666667,3.333333,7.666667,0,40.666667,0,0,0,134.333333,3,9.666667,1.333333,1.333333,2.333333,186.666667,195,177,255,6,188,Flask
212,0,0,212,24,255,0,255,0,0,0,255,255,211,25.333333,255,0,255,0,0,0,255,255,206,64.666667,255,0,255,0,0,0,255,255,6,191,66.666667,255,0,170,9.666667,0,0,255,255,20,15,181.333333,27.666667,32.333333,2,0,21.666667,0,1,255,255,30,24.666667,10,181.666667,5,7.333333,3.333333,0,5.666667,0,0,255,106.666667,30,24,9.333333,0,185.333333,199.666667,175,255,8.333333,183.333333,Flask
213,0,0,213,27,255,0,255,0,0,0.666667,255,255,212,23,255,0,255,0,0,0.666667,255,255,208,38.333333,255,0,170,21,0,0.666667,255,255,4.333333,194.666667,46,255,0,170,23,0,1,255,255,17.666667,13.333333,183.333333,24,46,0,0,15.666667,0,1,255,255,28.666667,24.666667,11.333333,182,4.333333,7,2.666667,0,4.333333,0,0,255,100,30,25.666667,13,2,185.333333,197.333333,173,255,10,184.333333,Flask
215,0,6,219,142.666667,255,0,0,156.333333,0,1,255,255,212.333333,125.333333,255,0,0,139.666667,0,1,255,255,203.333333,64.666667,255,0,170,76.333333,0,1,255,255,9.333333,196,33.333333,255,0,170,29.333333,0,1,255,255,17.333333,7.333333,185.333333,19,55,0,0,10,0,1,255,255,27,18,10,182.333333,4.333333,6.666667,2,0,3,0,0.333333,255,87.666667,30,21,13.333333,3,184.333333,195.666667,173.333333,255,9.333333,184.666667,Flask
157.666667,0,49,181,94.333333,255,170.666667,0,255,0,0.333333,255,255,164.666667,94.333333,255,170,0,255,0,0.333333,255,255,193,80.333333,255,34.666667,0,221.666667,0,0.333333,255,255,0,195,33,207,0,0,53.666667,0,1,255,255,0,0.666667,187.333333,14.333333,55.333333,0,0,6.333333,0,1,255,255,0,5.666667,7.666667,182.666667,4,6.666667,1.333333,9.333333,2,0,0.333333,139,72,0,10.333333,12.333333,4.666667,185.333333,194.666667,170,255,7.666667,186,Flask
226.333333,0,43,255,140.666667,247.666667,52,85,152,0,0,255,255,220.333333,131,255,77.333333,85,168,0,0,255,255,197.333333,83.333333,255,122,85,170,0,0,255,255,22.666667,193.666667,36.333333,154.333333,0,85,47.333333,0,1,255,255,26.666667,3.333333,188,10.666667,48.666667,0,85,3.333333,0,1,255,255,32,9.333333,5.333333,183,3.666667,7,0.666667,22,1.333333,0,0.333333,88.333333,55.666667,37.333333,13.666667,10.666667,4.666667,186,196,177,255,6.333333,185,Flask
181.333333,0,58,214,151.333333,207.666667,5.333333,0,169.666667,0,0,255,255,184,138.333333,188.333333,0.666667,0,138.333333,0,0,255,255,194.666667,83.333333,109.666667,0,85,3.333333,0,0,255,255,0,193,38.333333,99.666667,0,85,12,0,0.666667,255,255,0,2.333333,188,9.666667,38.666667,0,85,6,0,1,255,255,4,6.666667,4.333333,183.666667,3.333333,7,0,34,0.666667,0,0.333333,89,39.333333,8.333333,11,9.333333,5,187,195.333333,180,255,5,187,Flask
200.666667,0,51,232,127.666667,255,0,85,32.666667,0,0,255,255,200.666667,115.666667,255,0,85,32,0,0,255,255,197.666667,69.333333,255,0,85,40,0,0,255,255,3,191,40.333333,122.666667,18.666667,85,37.333333,0,0.333333,255,255,9.666667,6.666667,188,9.666667,37,9.333333,85,10.666667,0,0.333333,255,255,12.666667,9.333333,4.333333,184,3,7,0,43,0.666667,0,0.333333,101,25,16.666667,13.666667,8.333333,4.333333,187.333333,196,179.333333,255,4.666667,187.333333,Flask
199,0,55,233,153.333333,255,0,85,170,0,0,255,255,197,142.666667,255,0,85,170,0,0,255,255,191.333333,89,255,0,85,170,0,0,255,255,6.333333,187.333333,40,144.666667,101.333333,255,85.333333,16,0,255,255,9.666667,3.333333,188,9.333333,40,18.666667,115,18,1.333333,0.333333,255,255,9,6.666667,3.333333,184,2.666667,7.333333,0,49,0,0,0.333333,106.333333,13.666667,13,10.666667,7.333333,4,187,196.666667,179.666667,255,5,187,Flask
156.333333,0,55,183,147.333333,255,255,255,255,63,0,255,255,160,134.666667,255,255,255,255,51,0,255,255,175.333333,75.333333,222.333333,170,170,208.666667,40.666667,0,255,255,0,184,26.333333,182.333333,170,170,152,38.666667,0,255,255,0,0,187.666667,12,39.333333,22,95,22,0,0,255,255,0,1,1.666667,184.666667,2.666667,8,0,51.666667,0,0,0.333333,103.666667,6.333333,0,4.666667,5.333333,3.666667,185.666667,196,177.666667,255,5.333333,185.666667,Flask
158,0,46,180,129.666667,255,255,255,255,255,0,255,255,160,121.333333,255,255,255,255,255,0,255,255,172,79.333333,255,255,191.333333,255,98.666667,0,255,255,0,182.666667,40.333333,197.666667,190,170,196.333333,26,0,255,255,0,0,187.666667,14.333333,34.333333,17.333333,43,20,0,0,255,255,0,0,0,184.666667,3,7.666667,0,49.333333,0,0,0,97,3,0,0.666667,3.333333,3.333333,186.333333,196,178,255,5.666667,186,Flask
180,0,8,184,165,255,85,85,220.333333,28.666667,0.666667,255,255,180.666667,153.333333,238.333333,85,85,211.666667,23,0.666667,255,255,183.666667,94.666667,159.666667,105,0,168.333333,0,0.666667,255,255,0,186,49,117.666667,89.666667,0,119,0,0,255,255,0,0,188,15.666667,26,4.666667,0,15,0,0,255,255,0,0,0,184.666667,3.333333,7.333333,0,43.666667,0,0,0.666667,91.666667,2.666667,0,0.333333,2,3.333333,187.333333,194,178,255,4.666667,189,Flask
214,0,0,214,255,255,0,255,0,0,0,255,255,210,247,255,0,170,0.333333,0,0,255,255,191,191.666667,255,0,170,10.333333,0,0,255,255,18.666667,181,100,150.333333,0,170,29,0,1,255,255,29,10,179,29.666667,26.333333,16.666667,0,29.333333,0,1,255,255,31,12.666667,3.333333,181,5.333333,6.666667,4,1.333333,5.666667,0,0,255,77,29,10,1.333333,0,182.333333,194.333333,170.333333,255,8.666667,181.333333,Flask
199,0,0,199,191.333333,255,0,170,85,0,0,255,255,199,186.666667,255,0,170,85,0,0,255,255,197,154,255,0,170,85,0,0.666667,255,255,2.333333,187.666667,82.333333,217.333333,0,170,41,0,1,255,255,11.666667,9.333333,181.333333,27.666667,36,0,0,22.666667,0,1,255,255,17.666667,15.333333,5.666667,181.333333,4.666667,6.333333,3.333333,0,4,0,0,255,68.333333,17.666667,15.333333,5.666667,0.666667,184.333333,198,170,255,10,184.333333,Flask
216.666667,0,9,222,74.333333,255,0,0,212.333333,0,0.666667,255,255,215,72.333333,255,0,0,201,0,0.666667,255,255,202.666667,87.333333,255,0,0,161,0,0.666667,255,255,12.333333,191.666667,60,241,0,0,57.333333,0,1,255,255,22.666667,11,184.333333,23.333333,48.333333,0,0,15.333333,0,1,255,255,30.333333,18.333333,7,182.333333,4.666667,6.333333,2.666667,1.666667,2.666667,0,0.333333,255,57.666667,32.666667,20.333333,10,2,185.333333,196.666667,173,255,9,185.666667,Flask
194.333333,0,49,223,115,255,0,85,152,0,0.333333,255,255,196,100,255,0,85,146,0,0.333333,255,255,202.333333,46,255,0,85,115.333333,0,0.333333,255,255,0,194.666667,37.333333,228.333333,0,0,48.666667,0,1,255,255,4,7.666667,186.666667,18,55.333333,0,13.333333,8,0,1,255,255,9.333333,15.666667,8,182.666667,5,6.333333,2,13.666667,2,0,0.333333,161,46.666667,13.333333,19.666667,12,4,185.666667,198.333333,173.333333,255,9,184.666667,Flask
225,0,45,255,10.666667,255,0,85,114.666667,0,0,255,255,222,10,255,0,85,111.333333,0,0,255,255,205.333333,23.333333,255,0,85,97.333333,0,0,255,255,16.666667,196.333333,21,203.666667,0,85,36,0,1,255,255,25.666667,9,187.666667,12.333333,53.666667,0,85,7.333333,0,1,255,255,34,17.333333,8.666667,183,4.666667,6.333333,0.666667,27,1.333333,0,0.333333,97.666667,35.666667,39,22.333333,13.333333,5,187,198,178,255,7.333333,185.666667,Flask
201.333333,0,44,228,25.666667,255,0,0,163.666667,0,0,255,255,201.333333,21.333333,255,0,0,143.666667,0,0,255,255,202.666667,20.666667,255,0,255,0,0,0,255,255,0,196,21,173.666667,0,85,0.666667,0,1,255,255,5.333333,6.666667,188.666667,8.666667,46.333333,0,85,7.333333,0,1,255,255,12.666667,14,7.666667,183,4.333333,6.333333,0,39.666667,0.666667,0,1,85,25.666667,18.333333,19.666667,13,5.333333,187.333333,196.666667,176,255,6.333333,188,Flask
225.333333,0,40,252,50,255,0,255,0,0,0,255,255,222.333333,44,255,0,255,0,0,0,255,255,206.333333,32,255,0,255,0,0,1.666667,255,255,16.333333,195,30.333333,137,0,255,0,0,1,255,255,27.333333,11.333333,189,6.333333,41.333333,6,85,8.666667,0,1,255,255,33.666667,17.333333,6,184,3,6.666667,0,49.333333,0,0,1,87,16.666667,38.333333,22.333333,11,5,188,194.333333,181,255,3.666667,188,Flask
202,0,52,234,186,255,0,255,0,0,0.333333,255,255,201.333333,172.666667,255,0,255,0,0,0.333333,255,255,195.666667,101.333333,203,0,85,38,0,0.333333,255,255,5.666667,190.666667,40,112,44,255,30.666667,13.333333,0.333333,255,255,10,4.333333,189,6.666667,44.333333,14.666667,96.333333,14,0.666667,0,255,255,12.333333,7.666667,4.333333,184,2.666667,7.666667,0,56,0,0,1,88.333333,9.666667,17.333333,12.333333,9.333333,4.666667,186.666667,191.333333,179.333333,255,4,187,Flask
175.333333,0,77,220,174,255,255,170,255,170,0.333333,255,255,174.666667,159.666667,255,255,170,255,170,0.333333,255,255,177.333333,92.333333,204.666667,170,170,204,170,0.333333,255,255,1.333333,186.666667,34.333333,178,170,255,139.333333,33.333333,0,255,255,1.333333,0,188.666667,9,45.333333,18.666667,85,19.333333,0,0,255,255,4.333333,2.666667,2.666667,184,2.333333,7.666667,0,58,0,0,1,87.666667,5.666667,8.666667,7,7.333333,4.333333,186,194,177,255,5.333333,184.666667,Flask
148.666667,0,83,190,134.666667,255,255,255,255,226,0,255,255,153,122,255,255,255,255,222.666667,0,255,255,171,69.666667,255,255,255,255,197.666667,0,255,255,0,184.333333,35.333333,200,177,170,196,24,0,255,255,0,0,188.666667,12.333333,40.666667,14.666667,85,19.333333,0,0,255,255,0,0,1,184.666667,2.666667,8,0,55.333333,0,0,0.666667,87.666667,3,0,3,5,4,186,195,177.333333,255,5.666667,187,Flask
193.666667,0,21,205,162,255,255,0,255,0,0,255,255,191,152.666667,255,255,0,255,0,0,255,255,182.333333,101.333333,255,255,170,255,23.333333,0,255,255,8.666667,186,48,148,128.666667,0,160.333333,0,0,255,255,4.333333,0,188.666667,14,33,4,0,13.666667,0,0,255,255,2,0,0,184.666667,3,7.666667,0,49.333333,0,0,0.666667,88.333333,3.333333,6.333333,1.666667,3.333333,4,188,195.666667,179.333333,255,5.333333,188.333333,Flask
178,0,0,178,41.666667,255,85,85,250.333333,28.666667,1.333333,255,255,181,45,255,85,85,213.666667,25,1.333333,255,255,191.666667,65.666667,241.333333,70,170,79.666667,0,1.333333,255,255,0,190.666667,45,109.666667,29.333333,170,55.333333,0,0,255,255,0,2.666667,188.666667,14.666667,29.666667,0,0,5.333333,0,0,255,255,0,4.666667,2,184.333333,3.333333,7.333333,0,40,0,0,0.666667,89,5.666667,0,7.333333,6,4.333333,189,195.666667,181.666667,255,4,189.333333,Flask
156,0,0,156,255,255,255,255,255,255,0.666667,255,255,157,255,255,255,255,255,255,0.666667,255,255,167,205.333333,255,255,255,255,107,1,255,255,0,177,88,206.666667,124.666667,85,196.666667,6.666667,1,255,255,0,0,180,29,31.666667,8.333333,0,29.666667,0,1,255,255,0,0,0,181.333333,5,5.666667,4.666667,4.666667,4,0.666667,0,255,41,0,0,0,0.333333,181.333333,195.666667,168,255,9,182,Flask
208,0,7,212,255,255,0,0,255,0,1,255,255,204.666667,255,255,0,0,255,0,1,255,255,187.666667,187.666667,255,35,0,255,0,1,255,255,17,184.666667,76,151.666667,7.666667,0,133.666667,0,1,255,255,20.666667,3,182.666667,25.333333,43,0,0,19,0,1,255,255,22,5,1.333333,181.666667,5,5.666667,3.333333,7.333333,2.666667,0.666667,0,255,32,23,6,2.333333,1.666667,184.666667,194.666667,170.666667,255,9,188,Flask
221,0,45,251,135.333333,255,0,255,0,0,1,255,255,216.666667,132.666667,255,0,255,0,0,1,255,255,200.666667,109.666667,255,0,85,43.333333,0,1,255,255,16,191,56.666667,156,0,0,59,0,1,255,255,26.333333,10.333333,185.666667,19.666667,53,0,85,14,0,1,255,255,31.333333,15.666667,5,182,5.333333,6,2.666667,17.666667,2,0.666667,1,145.666667,24.333333,34.666667,18.666667,8.333333,3.333333,186,197.333333,171,255,8.666667,187,Flask
197.666667,0,60,235,94.666667,255,0,85,130,0,0.333333,255,255,199.666667,83.333333,255,0,85,110.666667,0,0.333333,255,255,201,48,255,0,85,43.333333,0,0.333333,255,255,2,194.666667,34,177.666667,0,85,27.333333,0,1,255,255,5.666667,6.333333,187,14,56,0,85,10.666667,0,1,255,255,11.666667,14,7.666667,182.666667,5,6.333333,1.333333,29.666667,1.333333,0,1,97,18.333333,16.666667,18.666667,11.666667,5,187,199,173,255,8,188,Flask
174.333333,0,33,191,82.333333,255,85,85,223,37.666667,0,85,255,178.666667,73.333333,255,85,85,201,21.666667,0,255,255,198,35.333333,221.333333,0,0,25.666667,0,0,255,255,0,197,13.666667,190.333333,0,85,4,0,1,255,255,0,1.333333,188,8.333333,51,0,85,8,0,1,255,255,0,9.666667,8.333333,183,4.333333,6.333333,0.666667,42.333333,0.666667,0,1,86.333333,13.333333,1.666667,14.666667,14,5,187.333333,197.666667,175,255,7.333333,188.333333,Flask
223.333333,0,35,246,71.333333,255,0,0,125.666667,0,1,255,255,219.666667,62,255,0,0,109.666667,0,1,255,255,204.666667,25.666667,252.666667,0,170,23.333333,0,1,255,255,15.666667,197,12.333333,181.666667,0,206.333333,0,0,1,255,255,23.333333,7.666667,188.666667,4.333333,42.333333,2,85,5.333333,0,1,255,203,31,15.333333,7.666667,183.333333,4,6.666667,0,52.333333,0,0,1,85,9.666667,36.333333,20.666667,13,5.333333,187.666667,196.666667,176.666667,255,6,188,Flask
186.666667,0,66,226,141,255,0,0,255,0,1,255,255,188,129,255,0,0,255,0,1,255,255,196.333333,74.666667,255,0,0,175.666667,0,1,255,255,0,193.666667,30.333333,126.333333,0,85,19.333333,0,1,255,255,1,1.666667,188.666667,3,45.666667,10,85,10,0,0,255,227,6,7,5,184,2.666667,7,0,58.333333,0,0,1,86.333333,6.666667,11.333333,12.333333,10.333333,5.333333,187,194,181,255,4.666667,187,Flask
184.333333,0,69,225,105.666667,255,170,170,246,170,1,255,255,185,105,255,170,170,239,170,1,255,255,185.666667,95,255,170,170,203,130.666667,0.333333,255,255,0.666667,190.333333,35.666667,148.666667,92,255,86.666667,5.333333,0.333333,255,255,2.333333,1.333333,189,6.333333,48,14,85,16.666667,0,0,255,255,6,5.333333,4,184,2.333333,7.666667,0,60.333333,0,0,1,88.333333,4.666667,11,10.333333,9,5,186.333333,194.333333,176.666667,255,6,185.333333,Flask
177,0,76,221,111,255,170,0,204.333333,0,0,255,255,177,106.666667,245,170,0,204.333333,0,0,255,255,179.666667,76,195,191.333333,170,199.666667,26,0,255,255,2,186.666667,30.666667,174.333333,154,0,160.333333,0,0,255,255,2.333333,0,188.333333,9.666667,46,12,85,18,0,0,255,255,4.666667,2.333333,2.333333,184,2.666667,7.666667,0,57.333333,0,0,1.333333,92.333333,4.333333,9,7,6.666667,4.333333,186.666667,195.666667,176.333333,255,7,186.666667,Flask
187,0,30,203,129,255,162.333333,0,255,0,0,255,255,186.333333,121,255,183,0,255,0,0,255,255,183.333333,82,255,255,0,255,0,0,255,255,3,187.333333,40.333333,161.666667,119.666667,0,181.333333,0,0,255,255,0.666667,0,188.333333,12.333333,38.666667,4,85,14,0,0,255,255,0,0,1,184,3,7.333333,0,50.666667,0,0,1.333333,96.333333,5,3.666667,3.333333,4.666667,4.666667,187.333333,196,179,255,6,187,Flask
199,0,0,199,82.333333,255,37.333333,170,85,0,0,255,255,198.333333,79.333333,255,45.666667,170,85,0,0,255,255,192.333333,67.666667,255,84,0,106.333333,0,0,255,255,6.333333,189.333333,43.333333,125,30.666667,0,119,0,0,255,255,9.333333,4,188.333333,13.333333,33.333333,0,0,7,0,0,255,255,10,4.666667,0.666667,184.333333,3.333333,7.333333,0,41,0,0,1.333333,97.666667,7.333333,14,7.666667,5.333333,4.666667,187.333333,195.333333,179.333333,255,4.666667,187,Flask
214,0,0,214,34,255,0,170,75.666667,0,0,255,255,211,36.666667,255,0,170,75.333333,0,0,255,255,198.333333,53.666667,255,0,170,79.666667,0,0,255,255,12,192.666667,35,151.666667,16.333333,170,54,0,0,255,255,18.333333,5.666667,189,13,35.666667,0,116,2.666667,0,0,255,255,22,10,4.333333,184.333333,3.666667,6,0,30.333333,0,0,0.666667,95.666667,10.333333,27,14.666667,8.333333,5,187.666667,195.666667,178.666667,255,5.333333,187.666667,Flask
88,0,0,88,76.333333,255,255,255,255,255,0,255,255,99,77.666667,255,255,255,255,255,0,255,255,146,77,255,255,255,255,194.333333,0,255,255,0,170.333333,65.333333,255,255,85,255,29,2,255,255,0,0,178.333333,28.666667,34.333333,26,39.666667,32.666667,2.333333,1,255,210.666667,0,0,0,181,5.333333,6,4.666667,8,3.666667,1.333333,0,255,20.666667,0,0,0,0,179.333333,194.666667,167.333333,255,7.666667,178.666667,Flask
160,0,9,164,234.333333,255,255,85,255,85,0,255,255,159.333333,220.333333,255,255,85,255,85,0,255,255,164.666667,141.666667,255,255,85,255,41,0,255,255,0,178.666667,64,251.333333,191.666667,0,250.333333,0,1.333333,255,255,0,0,181.666667,26,40.666667,2,36.666667,22.666667,0,1,255,255,0,0,0,181.333333,5,5.333333,4,11.333333,2.666667,1.333333,0.666667,194.333333,13.333333,0,0,0.666667,1.666667,182.666667,191,174.333333,255,7.333333,184.666667,Flask
170.333333,0,51,197,210.333333,255,62.666667,0,255,0,2,255,255,173.666667,199.666667,255,83.333333,0,255,0,2,255,255,184.666667,123.333333,255,141.333333,0,255,0,0,255,255,0,186,55.666667,184.333333,62.666667,0,144,0,0.666667,255,255,0,0.666667,184.666667,20.666667,52.666667,0,85,18,0,1,255,255,0.333333,2.666667,2,181.666667,5,5.666667,2.666667,19.333333,2,0.666667,1,115.666667,8.333333,3.333333,5.666667,5,3,185.666667,195.666667,175,255,7,184.666667,Flask
221,0,37,245,71,193,0,0,144.333333,0,1,255,255,215.333333,68.333333,175.666667,0,0,145.666667,0,1,255,255,195,68.333333,159.666667,38,0,156,0,1,255,255,21,191.666667,41.333333,135,2.666667,85,44.666667,0,0.666667,255,255,24.666667,3.666667,187,15,56,0,85,12.666667,0,1,255,255,29.333333,8,4.666667,182,5.333333,6,2,30.333333,1.333333,0.666667,1,93.666667,6.666667,33.333333,12.333333,8.666667,4.333333,186,193,174.666667,255,5.333333,187.333333,Flask
179,0,27,193,59.333333,255,119.666667,85,255,70.666667,0.333333,255,255,181.666667,56.333333,255,111,85,255,58.333333,0.333333,255,255,194,50,142,16,0,115,0,1,255,255,0,194.666667,26.333333,136.333333,0,85,13.333333,0,1.333333,255,255,0,0,188,9,52,0,85,8,0,1,255,255,0,6,7,183,4.666667,6,1.333333,41,0.666667,0,1,88.333333,6.333333,2,11,12,5,187.333333,197.666667,175,255,6.666667,188,Flask
221.333333,0,32,242,67.333333,255,14,0,166,0,1,255,255,217.666667,60.666667,241.333333,6.333333,0,142.333333,0,1,255,255,202.333333,30.666667,215,0,0,52,0,1,255,255,15.333333,196.333333,12.333333,174,0,85,4.666667,0,1,255,255,22,6,188.333333,5,43,0,85,3.333333,0,1,255,169,29.333333,14,7.333333,183,3.666667,6.666667,0,51,0.666667,0,1.666667,85,6.333333,34.666667,19.333333,13.333333,5.333333,188.666667,198.666667,175,255,7,190,Flask
174,0,53,202,119.666667,255,0,0,236,0,1,255,255,180,106,255,0,0,220.666667,0,1,255,255,200.333333,43.333333,255,0,85,72.666667,0,1,255,255,0,196,15.666667,169.666667,0,85,6.666667,0,1,255,255,0,4.333333,188.666667,3.666667,42.666667,5.333333,85,6,0,0,255,151.666667,0,11.666667,6.666667,183.333333,3.333333,7,0,57,0.666667,0,0.333333,85.666667,6.333333,5.333333,16.333333,12,5.333333,188.666667,195.666667,179.333333,255,5.666667,190,Flask
213.666667,0,46,243,147.333333,251.666667,0,0,37,0,1,255,255,210,136,251,0,0,32.666667,0,1,255,255,199,85,232.333333,0,85,32,0,0.333333,255,255,11.666667,193.333333,25.666667,141.666667,0,85,29.333333,0,0.333333,255,255,17,5.333333,188.333333,6,47.333333,10,85,14,0,0,255,255,21.666667,10,4.666667,184,3,7.666667,0,58.333333,0,0,0.333333,89.666667,5.333333,26,15,10,5,188.333333,197.666667,179.666667,255,6.333333,189,Flask
186,0,56,218,178.333333,255,38.666667,0,228,0,0,255,255,187,162.333333,255,58,0,212.666667,0,0,255,255,190.333333,90.666667,251.666667,118.666667,85,170,0,0.333333,255,255,0,190.333333,25.666667,166,58.666667,85,100,0,0.333333,255,255,0.666667,1.333333,188.666667,8.666667,46.333333,10.666667,85,17.333333,0,0,255,255,4.333333,5.333333,3.666667,184,3,7.333333,0,55.333333,0,0,0.333333,95.666667,6,9,9.666667,8.333333,4.666667,186,196.333333,177.333333,255,6.333333,186,Flask
164,0,34,180,82.333333,255,255,85,255,85,0,255,255,167.333333,75.666667,255,255,85,255,85,0,255,255,181,45.666667,255,255,85,255,13,0,255,255,0,188,27.333333,153.333333,83.333333,8.666667,136,0,0,255,255,0,0,188,11.666667,40.666667,6,85,15.333333,0,0,255,255,0,0,2.333333,184,3.333333,7,0,48.333333,0,0,0,99.666667,6,0,4,6.333333,4,186,196.666667,178.333333,255,6.333333,185.666667,Flask
197,0,18,207,170.666667,255,85,0,255,0,0,255,255,194.333333,148.333333,255,85,0,255,0,0,255,255,186,73.666667,255,191,0,255,0,0,255,255,8.333333,188,38,131.666667,52.333333,0,146.333333,0,0,255,255,5.333333,0,187.666667,13.666667,34.333333,0,1,8.666667,0,0,255,255,5.666667,0,1,183.666667,3.666667,6.666667,0,39,0,0,1.333333,100.333333,8.333333,9.666667,3,4.333333,4,187,195.666667,177.666667,255,5,186.666667,Flask
192,0,18,202,141,255,0,170,85,0,0,255,255,192,131,247,0,170,85,0,0,255,255,190.333333,82.666667,202.333333,66.666667,0,152.333333,0,0,255,255,1.666667,189.333333,39.666667,119.666667,31.333333,0,107,0,0,255,255,2.666667,1.333333,187.666667,14.333333,32,0,0,2.666667,0,0,255,255,4,2.666667,1.333333,183.666667,4,6,0,28.333333,0,0,0.666667,97.666667,12.333333,8.333333,6.666667,5.666667,4.333333,186,192,180.666667,255,4.333333,186,Flask
173,0,0,173,144.666667,184.333333,85,0,99.666667,0,1.333333,255,255,176.333333,136.333333,195.666667,85,0,100.333333,0,0.666667,255,255,189.333333,89.333333,230.333333,85,0,113.666667,0,1.333333,255,255,0,190.333333,37.333333,127,30.333333,0,62.333333,0,0,255,255,0,0.666667,187.666667,13.333333,34.333333,0,109.333333,1.666667,0,0,255,255,0,3.333333,2.666667,184,4,5.333333,0,17.666667,0,0,0.666667,93.666667,16.333333,0,5.333333,6.333333,4.333333,185.666667,194,178.333333,255,5.333333,186.333333,Flask
172,0,0,172,255,255,255,255,255,147.666667,0,255,255,169.333333,255,255,255,255,255,141,0,255,255,163.666667,145,255,255,255,255,91.666667,0,255,255,5.666667,171.333333,60.333333,252.333333,195,85,249.666667,14,0,255,255,0.666667,0,177,27.666667,36.333333,32.666667,0,37.666667,0,1.333333,255,255,0,0,0,180,5.333333,5.333333,5.333333,10,3.333333,2,0.666667,236.333333,9,0,0,0,0,178.333333,192.333333,154.666667,255,11,181.333333,Flask
156,0,23,166,243.666667,255,255,0,255,0,0,255,255,159,226.333333,255,255,0,255,0,0,255,255,170,117,255,255,0,255,0,0,255,255,0,178,52.666667,246,149.666667,0,240.333333,0,0,255,255,0,0,180.333333,25.333333,41.333333,6,0,26,0,1.333333,255,255,0,0,0,181.333333,5.333333,5.333333,4.666667,12,2.666667,2,0.666667,128.333333,3.333333,0,0,1,1.333333,180.333333,190.333333,159.333333,255,9,182.333333,Flask
164.333333,0,42,185,113.666667,255,255,0,255,0,0,255,255,166.333333,104.333333,255,255,0,255,0,0,255,255,177.666667,63.333333,255,214.666667,0,255,0,0,255,255,0,184,39.666667,226.666667,94,0,194.333333,0,0,255,255,0,0,183.666667,20.666667,52,0,85,18.666667,0,0.666667,255,255,0,0.666667,2,181.666667,5,5.666667,3.333333,18.666667,2,1.333333,1,105.666667,1.333333,0,3.333333,4.666667,2.666667,183.333333,193,166.333333,255,7.666667,184.666667,Flask
201.333333,0,56,236,87.333333,255,170,0,255,0,0.333333,255,255,198,78,255,170,0,255,0,0.666667,255,255,186.666667,46.333333,255,170,0,245,0,0,255,255,11.333333,188.333333,30,183,70,0,120.666667,0,0,255,255,9.666667,1.666667,185.666667,15.666667,55.333333,0,85,13.333333,0,1.333333,255,255,12.333333,5,3.333333,182,4.666667,6,2,27,2,0.666667,1,105,3,16,9,7.333333,3.666667,185.333333,191.666667,172.666667,255,5.666667,187.333333,Flask
162,0,69,198,92.333333,253,170,170,187.333333,170,0,255,255,167.666667,84.666667,254.666667,170,170,183.333333,168.666667,0,255,255,188.333333,51,241,170,170,155.666667,53.333333,0,255,255,0,191.333333,27,114,20,85,41.333333,0,0,255,255,0,1,187.333333,10.333333,51,0,85,8,0,1.333333,255,255,0,5,4,182,4.333333,6.333333,1.333333,36.333333,1.333333,0,0.333333,99,5.333333,4,9.666667,9.333333,4.666667,186.333333,193.666667,180.666667,255,4,186.333333,Flask
220.666667,0,47,252,135.666667,255,0,170,76.333333,0,0,255,255,216.333333,122.666667,255,0,170,71.333333,0,0,255,255,199,66,189,0,170,41,0,0.666667,255,255,17.666667,193.666667,26.333333,109.333333,0,255,0,0,0.666667,255,255,23,5.333333,188,8,42,0,85,4,0,0,255,197.666667,28.666667,11,5.666667,183,4,7,0.666667,45.333333,1.333333,0,0.333333,89.666667,7.666667,34,16,10.666667,5,188,196,178,255,5.333333,188,Flask
223.666667,0,36,247,36.333333,255,0,170,64.333333,0,0,255,255,220,39.666667,255,0,170,57.333333,0,0,255,255,205.666667,45.333333,255,0,170,16.333333,0,0.666667,255,255,14.333333,194.666667,19.333333,163.666667,0,255,0,0,0.666667,255,255,25.333333,11,188,7.333333,37.666667,2.666667,85,6,0,0,255,191.333333,32,17.666667,6.666667,183,3.666667,7.333333,0,51,1.333333,0,0.333333,85,8.333333,36.666667,22,11.666667,5,189.333333,198.666667,181.666667,255,5.666667,189.666667,Flask
216.666667,0,53,252,45.333333,255,0,255,0,0,0,255,255,217,42,255,0,255,0,0,0,255,255,208.333333,30.333333,255,0,255,0,0,1,255,255,8.333333,194,18.333333,163,0,255,0,0,0,255,255,22.666667,14.333333,188,8,41.666667,8,85,12,0,0,255,255,29,20.666667,6.333333,183,3.666667,7.333333,0,52.333333,0.666667,0,0.333333,87,8.333333,33,24.666667,11,4.666667,188.666667,197,181.333333,255,6,188.666667,Flask
221,0,51,255,161.666667,255,0,255,0,0,0.333333,255,255,216.666667,148.666667,255,0,255,0,0,0.333333,255,255,200,75.666667,255,0,255,0,0,0.333333,255,255,16,192,17.666667,151,0,85,34,0,0.333333,255,255,24.666667,8.666667,187.333333,10.666667,43,10,85,16,0,0,255,255,28.666667,12.666667,4.666667,183.666667,3.666667,7,0,49.666667,0.666667,0,0.333333,91,8.333333,33,17,9,4.333333,187,195,178.333333,255,5.666667,187.333333,Flask
171,0,60,203,155.333333,255,255,255,255,213.333333,0.333333,255,255,173,141,255,255,255,255,191,0.333333,255,255,185,73,239.666667,170,0,170.333333,0,0.333333,255,255,0,189.333333,17,162.333333,46.666667,85,86,0,0,255,255,0,0.333333,187.333333,12.333333,38.666667,8.666667,85,15.333333,0,0,255,255,1,4,3.666667,183.666667,3.666667,6.666667,0,43.333333,0.666667,0,0.333333,93.666667,8.666667,4.666667,8,7.333333,3.666667,185.666667,195.333333,178,255,5.333333,185.666667,Flask
152,0,66,184,80.333333,255,255,170,255,110.666667,0,255,255,157.666667,73.333333,255,255,170,255,99.333333,0,255,255,179.333333,49,253.666667,196.333333,170,255,36,0,255,255,0,187.666667,29.666667,125.666667,76.666667,0,98,0,0,255,255,0,0,186.666667,14.333333,32,3.333333,58.666667,11.333333,0,0,255,255,0,1.333333,2,183.666667,4,6.333333,0,34.333333,0.666667,0,0,93.666667,10.333333,0,4.666667,5.333333,3.333333,185,194,175.666667,255,5.333333,185.333333,Flask
193.333333,0,33,212,89.666667,255,255,0,255,0,0,255,255,190,85.666667,255,255,0,255,0,0,255,255,181.333333,65,255,255,0,255,0,0,255,255,8.666667,186,35.666667,121,77.666667,0,128.333333,0,0,255,255,3.333333,0,186.666667,15,27,0,0,7,0,0,255,255,3.333333,0,0.333333,183.333333,4,5.666667,0,24.666667,0.666667,0,1.333333,91.666667,14,6.666667,2,3,3.333333,184.666667,196,175.666667,255,5.666667,184.666667,Flask
167,0,0,167,60,255,255,85,255,85,1.333333,255,255,169.333333,60.666667,255,255,85,255,85,1.333333,255,255,179.333333,54,255,255,85,255,56.333333,0,255,255,0,186.333333,33.333333,138.333333,81,0,132.666667,0,0,255,255,0,0,186.666667,14.666667,27.666667,0,0,4,0,0,255,255,0,0,0,183.333333,4.333333,5,0,14.666667,0.666667,0,0.666667,89,19,0,0,2.333333,3,185.666667,196,177,255,5.666667,185,Flask
176,0,0,176,78.666667,255,255,85,255,85,1,255,255,177.333333,73,255,255,85,255,85,1,255,255,181.666667,48.666667,255,224.333333,85,255,85,0.666667,255,255,0,186.333333,29.666667,114.333333,52,85,100.333333,1.666667,0.666667,255,255,0,0,186,14,28.333333,0,0,3.333333,0,0.666667,255,255,0,0,0.666667,183,3.666667,4.666667,0,6,0.666667,0,0.666667,85.666667,24.666667,0,0,2.666667,3.333333,183.333333,192,173.666667,255,5.333333,183,Flask
216.333333,0,24,231,132,255,0,255,0,0,0,255,255,211,123.333333,255,0,255,0,0,0,255,255,189.333333,96.666667,255,0,170,25.333333,0,0,255,255,21,182,54,160,0,0,92.333333,0,0,255,255,28.666667,7,180,24.333333,40.666667,2,0,25.666667,0,0,255,255,30.333333,9.333333,1.333333,180.333333,5.333333,5,4.666667,10.666667,2.666667,2,0.666667,88.333333,2,30,9,2.333333,1,180.333333,190.666667,165.666667,255,9,183,Flask
180.333333,0,35,199,93,255,176.666667,0,255,0,0,255,255,181.666667,90,255,162,0,255,0,0,255,255,185,73,223,76,0,241,0,0,255,255,0,185.666667,36.333333,182.333333,27.333333,0,123.333333,0,0,255,255,0,0.666667,183,20,51.666667,0,0,16.333333,0,0,255,255,2,3.666667,2.666667,181.333333,5.333333,5.333333,3.333333,14.666667,2,1.333333,1.333333,124.333333,2.666667,4.333333,6,5,2.333333,182.333333,191.333333,163.666667,255,8.666667,185.333333,Flask
174,0,65,210,99.333333,255,170,170,178,46,0,255,255,176.666667,89.666667,255,170,170,181.666667,38,0,255,255,185.666667,44.333333,255,170,0,205,0,0,255,255,0,187.666667,20.333333,178.333333,61.333333,0,128.333333,0,0,255,255,1,2.333333,185,14.666667,54,0,85,11.333333,0,0,255,255,4.333333,5.666667,3.333333,181.666667,5,5.666667,2.666667,20.666667,2,0.666667,0,134.333333,6.333333,7.666667,9,6.666667,3.333333,183,189.666667,161.666667,255,8.666667,186,Flask
189.333333,0,75,236,68.333333,255,170,0,170.333333,0,0,255,255,188,58.666667,255,170,0,175.666667,0,0,255,255,187,28.666667,255,170,0,201.333333,0,0,255,255,4.333333,189,20,144.333333,60,0,107,0,0,255,255,7.333333,3,186.333333,10.666667,48.333333,0,85,8,0,0,255,255,10.333333,6,3,182,4.666667,6.666667,1.333333,28.666667,2,0,0,121,10.666667,14.333333,10,7,4.666667,184.666667,191.333333,165.666667,255,7,186.333333,Flask
173.666667,0,55,203,127.666667,255,170,0,255,0,0,255,255,176.333333,120,255,170,0,255,0,0,255,255,186.333333,79.666667,255,170,0,255,0,0,255,255,0,189.666667,31.666667,86.666667,17.333333,0,59.666667,0,0,255,255,0,0.333333,187,9.333333,38.333333,0,85,6,0,0,255,255,0.666667,2.666667,2.666667,182,4.333333,7,0.666667,36.333333,1.333333,0,0,101.666667,13.666667,5,7,6.666667,4.333333,185.333333,194,173.666667,255,5.333333,185.666667,Flask
185.333333,0,24,198,225.666667,159,85,0,148.333333,0,0,255,255,186,211,149.666667,85,0,135,0,0,255,255,190,119.333333,139,40.333333,170,85,0,0,255,255,0,190.333333,35.666667,88,0,170,13,0,0,255,255,0,0.666667,187,10,32.333333,2,85,7.333333,0,0,255,179.333333,0.666667,3,3.333333,183,4,7.333333,0.666667,41.333333,1.333333,0,0.333333,89,14.666667,3.666667,7.333333,7.666667,4.333333,187,195.666667,179.666667,255,5,186.333333,Flask
216,0,35,238,177,255,0,170,85,0,1,255,255,212,169,255,0,170,85,0,1,255,255,199,100.666667,255,0,170,50.333333,0,0.666667,255,255,13,191,32.666667,137,0,255,0,0,0,255,255,21,8,186.333333,11,34,8,85,12,0,0,255,255,25.666667,12.666667,5,183,4,7.333333,0,42.666667,1.333333,0,0.333333,85,14.333333,29,16,8.333333,4,188,196.666667,181.666667,255,5,188,Flask
192,0,60,228,73.333333,255,0,0,98.666667,0,1,255,255,195.333333,70.666667,255,0,0,71.333333,0,1,255,255,200.666667,50.666667,255,0,255,0,0,1,255,255,0,191,26.666667,134.333333,0,85,4.666667,0,0.333333,255,255,5,10.333333,186,12.333333,35.666667,11.333333,85,15.333333,0,0,255,255,9.666667,14.666667,4.333333,183,4,7.333333,0,40.333333,1.333333,0,0.333333,85,12.666667,13.333333,17.666667,8,3.666667,187,194.666667,179.333333,255,5,188.333333,Flask
206.666667,0,61,246,126,255,0,85,170,0,0.333333,255,255,204.333333,113,255,0,85,170,0,0.333333,255,255,195.666667,52.666667,255,0,85,110,0,0.333333,255,255,8,189,21.333333,132.333333,18,85,41.333333,0,0.333333,255,255,15.333333,6.666667,186,13.666667,33.666667,12,85,15.333333,0,0,255,255,18.333333,10.333333,4.333333,183.666667,4,6.333333,0,34.666667,1.333333,0,0.333333,85.666667,12,21,13.333333,7.333333,3.333333,186.666667,194,177.666667,255,4.666667,187,Flask
198.666667,0,60,236,162.666667,255,113.333333,85,170,0,0,255,255,196.333333,146.666667,254.333333,118.666667,85,170,0,0,255,255,189,68.333333,218.333333,140.666667,255,136.666667,4.666667,0,255,255,8,186.333333,24,132.333333,64,255,54.666667,9.333333,0,255,255,10,4,185.333333,14.666667,28.333333,9.333333,23.333333,13.333333,0,0,255,255,11.666667,7,3,183.333333,4.333333,5.666667,0,27.333333,0.666667,0,0.333333,85.666667,13,14.333333,9.666667,5.666667,2.666667,184.666667,193,176.333333,255,5,183.666667,Flask
169,0,33,185,98.666667,255,244.666667,170,255,22,0,255,255,172,92.666667,255,234,170,255,32,0,255,255,180.666667,57.333333,243,184,170,241.333333,52,0,255,255,0,184.333333,29,104,68.666667,170,82.666667,9.333333,0,255,255,0,0,185.333333,15.666667,23.333333,4.666667,0,11.666667,0,0,255,255,0,0.333333,1,183.333333,4.333333,5.333333,0,18.666667,0.666667,0,1.666667,85,17,0,2.666667,3,2.333333,183.333333,196,176,255,6,182,Flask
177.666667,0,2,179,55.666667,255,241,85,255,33.666667,0.666667,255,255,177,52.666667,255,245,85,255,30.666667,1.333333,255,255,178,35,255,231.666667,85,255,9,0,255,255,0.666667,183.666667,25.333333,128,90.333333,0,125,0,0,255,255,0,0,184.666667,15,21.666667,0.666667,0,10.333333,0,0,157,255,0,0,0,183,4.333333,4.666667,0,10,1.333333,0,0.666667,85,22.333333,0,0,1.333333,1.666667,184.666667,194,177,255,5.666667,184,Flask
180,0,8,184,58.333333,255,213,85,255,14.666667,0,255,255,180,49.333333,255,201,85,255,13.666667,0,255,255,180,14,252.333333,163,85,237,14,0,255,255,0,183.333333,19.333333,117.666667,81,0,112,0,1.333333,255,255,0,0,185,14.333333,22.666667,0,0,10.666667,0,0.666667,255,255,0,0,0,182.666667,3.666667,4.333333,0.666667,2.333333,1.333333,0,0.666667,87,29.333333,0,0,0.666667,2,183.333333,192,178.333333,255,4.666667,181.666667,Flask
198,0,25,212,62.666667,255,0,0,242.333333,0,0,255,255,196.333333,59.666667,255,0,0,207.666667,0,0,255,255,192,46,188.333333,0,170,13.666667,0,0,255,255,3.333333,188.666667,29.666667,152.333333,0,0,10,0,0,255,255,7.666667,3.666667,182.333333,18.666667,50.666667,0,0,15,0,0,255,255,13.333333,10,6.333333,180.333333,5.333333,5,3.333333,8.666667,2.666667,1.333333,0,153,11,15.333333,11.666667,8.333333,2,182.333333,191.666667,167.333333,255,8,185,Flask
193.333333,0,46,220,90,255,0,0,53,0,0,255,255,194,82.666667,255,0,0,50.666667,0,0,255,255,192,54,155,0,0,61.666667,0,0,255,255,1.666667,188.333333,26,136.333333,0,0,66,0,0,255,255,5.333333,3.666667,184,14.333333,52.666667,0,0,10.666667,0,0,255,255,9.666667,8,4.333333,181.333333,5,5.333333,2.666667,12.666667,2,0,0,164.333333,16.666667,12.666667,11.333333,7,3.333333,182.666667,190.666667,169.666667,255,7.333333,185,Flask
216,0,35,238,104,255,0,85,60.666667,0,0,255,255,211,99.666667,255,0,85,83.333333,0,0,255,255,190.333333,69,223,69.333333,0,194.666667,0,0,255,255,20.666667,187.333333,27.666667,115,41.333333,0,108.333333,0,0,255,255,23.666667,3.333333,185.333333,11,44.666667,0,31,6.666667,0,0,255,255,25.666667,5,1.666667,181.666667,5,6,2,19,2,0,0,145,22,29.333333,8.666667,5.666667,3.666667,182.666667,191.333333,169,255,6.666667,185,Flask
175.666667,0,19,185,151.666667,255,255,255,255,86.333333,0,255,255,176,140.333333,255,255,255,255,86.333333,0,255,255,178.666667,65,255,255,85,255,44.333333,0,255,255,0,185.666667,27.666667,103.333333,79.666667,0,123.666667,0,0,255,255,0,0,185.666667,11.333333,32.666667,0,85,6,0,0,255,255,0,0,0.333333,181.666667,4.666667,6.666667,1.333333,25.333333,2,0,0,118.333333,24.333333,0,0.666667,3.666667,3.333333,182.333333,190,168.666667,255,6,183.333333,Flask
148.666667,0,3,150,85.666667,255,255,255,255,255,0,255,255,153,84.333333,255,255,255,255,255,0,255,255,172.666667,72,255,255,255,255,107.666667,0,255,255,0,185.333333,36.333333,86.666667,67,0,93.333333,0,0,255,255,0,0,185.333333,12.333333,24,2,85,8,0,0,255,255,0,0,0,182.666667,4.333333,7,0.666667,29.333333,2,0,0,100.333333,24.333333,0,0,3.333333,3.333333,184.333333,190.666667,171.666667,255,5.333333,184.333333,Flask
168.333333,0,10,173,164.333333,255,214.333333,85,255,85,0,255,255,171.666667,157,255,195,85,255,85,0,255,255,182,102.666667,255,115.666667,85,228.333333,59.666667,0,255,255,0,186,42,38.333333,0,0,22.666667,0,0,255,255,0,0,185,12.666667,23.666667,8.666667,85,11.333333,0,0.333333,255,191,0,0,1,182.666667,4.333333,7,0.666667,30.666667,2,0,0.333333,91.666667,21.666667,0,1.333333,4,3,184.666667,192,174.333333,255,5,184.666667,Flask
213.666667,0,40,239,140.333333,255,0,255,0,0,1,255,255,208.666667,134.333333,255,0,255,0,0,1,255,255,193,96.666667,190.333333,0,255,0,0,1,255,255,16.333333,186.666667,40.333333,76.333333,0,85,10,0,1,255,255,22,6.333333,184.666667,13.333333,26,13.333333,85,14.666667,0,0.333333,255,255,24,8.333333,2.666667,182.666667,4.333333,6.666667,0.666667,29,1.333333,0,0.333333,89,19,26,10.333333,5.333333,2.666667,185.333333,193.666667,179.333333,255,5.333333,185,Flask
200,0,68,244,98.333333,255,0,85,114,0,0,255,255,200,91.333333,255,0,85,111.333333,0,0,255,255,196.333333,64.666667,255,0,85,87.333333,0,0.333333,255,255,4.666667,186.333333,32,123.666667,27.333333,85,40,0,0.333333,255,255,14,10,184.333333,14.333333,26,14.666667,48.333333,15.333333,0,0.333333,255,255,16,12,3.333333,182.666667,4.333333,6.333333,0.666667,24.666667,1.333333,0,0.333333,88.333333,16.666667,17.666667,13.666667,5.666667,2.333333,185.333333,193.666667,177.333333,255,5,185.666667,Flask
213.333333,0,53,248,95,255,0,255,0,0,0.333333,255,255,210,87.333333,255,0,85,6,0,0.333333,255,255,194,49.333333,255,0,85,98,0,0.333333,255,255,16,185,26,125,44,198.333333,42,2,0.333333,255,255,25.666667,9,183.666667,15,23.333333,14,0,15.666667,0,0.333333,255,255,26.333333,10.333333,2.666667,182.333333,4.333333,5.666667,0.666667,18.333333,1.333333,0,0.333333,89,17.333333,27.666667,11,4.666667,2,184.333333,193.333333,176.666667,255,5.333333,183.333333,Flask
178.333333,0,29,193,110,255,64,0,255,0,0,255,255,179.333333,97.333333,255,42,0,255,0,0,255,255,183,50.333333,199,0,0,160.333333,0,0,255,255,0,183,26,77.333333,34.666667,170,40,12.666667,0.666667,255,198.333333,0,0.666667,183.666667,15,21,10.666667,0,15.333333,0,0,255,255,0,1.666667,1,183,3.666667,4.666667,0.666667,11.333333,1.333333,0,1.666667,91,21,1.666667,3.333333,2.666667,1.666667,183,194.666667,174,255,6,182,Flask
179.666667,0,2,181,79,195,85,170,85,0,0,255,255,180,65,188.333333,85,170,85,0,0,255,255,181.333333,36.666667,135,82.333333,170,85,0,0,255,255,0.666667,182.333333,20.666667,84.333333,38,0,77,0,0,255,255,1.333333,0.666667,183.333333,15,19.333333,7.333333,0,15.666667,0,0,255,255,0,0,0,182.666667,4,4.333333,0.666667,4.333333,1.333333,0,1,95,27,0,0,0.666667,1,183.333333,191.666667,176.333333,255,5,183,Flask
197.333333,0,1,198,36.333333,255,0,170,76.666667,0,0,255,255,195.333333,30.666667,255,0,170,83,0,0,255,255,184.333333,12,193.666667,52.333333,170,85,0,0,255,255,11,181.666667,14,87,48,0,79.333333,0,0,255,255,13.333333,2.666667,182.666667,13.333333,19.333333,4.666667,0,15.666667,0,0.666667,255,255,12,2,0,182.666667,3.666667,3.666667,1.333333,0,2.333333,0,1,105,35.666667,12.666667,2,0,1,182,192.333333,175,255,5.666667,183,Flask
202,0,18,212,64.333333,244,0,170,46.666667,0,0,255,255,199,59.666667,242,0,170,34.666667,0,0,255,255,192.666667,52,237,0,255,0,0,0,255,255,6.666667,188.666667,30.333333,112.666667,0,170,8.333333,0,0,255,255,10.333333,4,183.666667,12.333333,50.666667,0,0,10.666667,0,0,255,255,15.333333,8.666667,5,180.333333,5.333333,5,2.666667,4,2,0,0,177,30,18,11.333333,7.666667,2.666667,182.333333,190.333333,167.666667,255,7,182.333333,Flask
168.666667,0,20,178,88.333333,255,0,170,85,0,1,255,255,173.666667,84.666667,238.333333,0,170,85,0,1,255,255,186.333333,67.666667,153.666667,3.666667,170,67,0,0.333333,255,255,0,185.333333,33.666667,65,7,0,58.666667,0,0,255,255,0,0.666667,184.333333,10.666667,41.333333,0,0,10.333333,0,0,255,255,0,2,1,181.333333,5,5.666667,2,9,2,0,0,155.666667,35.666667,0,5,4.666667,3,181.333333,189.666667,168.666667,255,6.666667,183.666667,Flask
175,0,0,175,103.666667,255,255,255,255,122,1,255,255,174.333333,98,255,255,255,255,133.333333,0.333333,255,255,177,64.333333,197.666667,236.333333,255,191,120,0.333333,255,255,0,182.666667,31,96.333333,99,85,106,16.333333,0,255,255,0,0,184.333333,12,28.666667,0,0,10.666667,0,0,255,255,0,0,0,181.333333,4.666667,6,1.333333,13.666667,2,0,0,130.333333,37.666667,0,0,1,3,181.333333,187.666667,172.333333,255,5.666667,182.666667,Flask
166,0,0,166,88.333333,255,255,255,255,225,0,255,255,167,75,255,255,255,255,204.333333,0,255,255,173,29.666667,255,255,255,255,94.333333,0,255,255,0,181.333333,30,119.666667,123.666667,85,125.333333,28.666667,0,255,255,0,0,183.666667,13.666667,18.666667,2,0,10.333333,0,0,255,255,0,0,0,181.666667,4.666667,6.333333,0.666667,17,2,0,0,113.666667,36,0,0,0.333333,2.333333,182.666667,189.333333,175.333333,255,5,182.666667,Flask
182,0,0,182,61.333333,255,103.666667,0,255,0,0,255,255,180.333333,55,255,121,0,255,0,0,255,255,176.333333,35,255,187.666667,0,255,0,0,255,255,4,181,36,97,113.333333,85,102,15.333333,0,255,255,3.333333,0,183.666667,14,16.666667,9.333333,0,12,0,0.666667,255,255,1.333333,0,0,182.333333,4,6.333333,0.666667,18.333333,2,0,0.666667,106.333333,31.333333,0.666667,0,0.666667,2,183,190,175,255,4.333333,184,Flask
166.666667,0,36,184,160,255,255,0,255,0,0,255,255,169.333333,148.333333,255,255,0,255,0,0,255,255,177,90.333333,255,229,0,255,0,0,255,255,0,180.666667,39,74.333333,67.333333,170,61.666667,23.333333,1.333333,255,255,0,0,182.666667,13.666667,18,14.666667,21.333333,16,1.333333,0.333333,255,255,0,0,0,182.333333,4,6,0.666667,17,2,0,0.333333,104.333333,26.333333,0,0.666667,1.666667,1.666667,182.333333,188,176.333333,255,4.666667,183.333333,Flask
174.333333,0,54,203,187.666667,255,170,170,221.333333,170,0,255,255,174.666667,177,255,170,170,219,170,0.666667,255,255,178.666667,108.666667,255,170,170,204.666667,69.333333,1,255,255,0.666667,181.333333,34.666667,103.666667,66,170,66.666667,15.333333,1,255,255,2,1.333333,182.333333,13.333333,20,16.666667,48.666667,18.666667,2,0.333333,255,255,3,2.333333,1,182.333333,4,5.666667,0.666667,14,2,0,0.333333,105.666667,22.666667,4.333333,3.666667,2.333333,1.333333,182.333333,192.333333,174,255,6.333333,182.333333,Flask
198,0,38,220,158.333333,255,72,0,255,0,1,255,255,194.666667,151,255,78.666667,0,255,0,1,255,255,183.333333,83.333333,214.333333,91.333333,0,238,0,1,255,255,11.333333,181.666667,29.666667,97,45.333333,170,60.666667,5.333333,1,255,255,13,2.333333,182,14,20.333333,16.666667,53.333333,19.666667,2.666667,0.333333,255,255,13,3.333333,1,182.333333,4,5,1.333333,9.333333,2,0,0.333333,108.333333,22,12.666667,4.333333,2.333333,1,182.666667,192.666667,175.333333,255,6.333333,181.666667,Flask
167,0,29,181,54,241.666667,89.333333,0,255,0,1,255,255,169.666667,52.333333,218.333333,57,0,238.333333,0,1,255,255,180.666667,47.333333,137,0,0,116.333333,0,1,255,255,0,181.333333,26,53.666667,8.666667,0,42.666667,0,1,255,255,0,0.333333,182,13.666667,19.333333,14.666667,38,20,2,0.333333,180,243,0,0.666667,0.333333,182,4,4.666667,1.333333,4,2,0,1.666667,113,25.333333,0,1.333333,1,0.666667,182.666667,191.666667,174.666667,255,5.333333,181.333333,Flask
176.666667,0,2,178,47.666667,255,46.666667,0,88.333333,0,0,255,255,178,43.333333,255,47.333333,170,85,0,0,255,255,182,28.333333,182.333333,42.333333,170,85,0,0,255,255,0,180.333333,19,58,20.333333,0,45.333333,0,0.333333,255,255,0,2,181.666667,13.666667,18.333333,13.333333,13.333333,19,0.666667,0.333333,255,231.666667,0,1.333333,0,182,4,4.333333,1.333333,0,2,0,1,123,32.666667,0,0.666667,0,0.333333,182,191.333333,175,255,5.333333,181.333333,Flask
196,0,0,196,73.333333,228.333333,16.666667,170,59.333333,0,0,255,255,193,63,228,24.666667,170,60,0,0,255,255,182.333333,21.333333,172.333333,55,170,66,0,0,255,255,10.666667,180.333333,12.333333,59.333333,38,85,44.666667,1.666667,0,255,255,12.666667,2.666667,181.333333,12.666667,17.666667,11.666667,0,18.666667,0,1,255,255,11,2,0,182.333333,3.666667,4,2,0,2.666667,0,1,143.666667,41.666667,10.666667,1.333333,0,0.333333,181.666667,190.666667,177,255,4.333333,180.333333,Flask
207,0,0,207,58,255,0,170,85,0,1,255,255,202.333333,53,255,0,170,85,0,1,255,255,187,38.666667,227,27.666667,170,85,0,0.333333,255,255,15.333333,184.666667,31,72.666667,30.666667,32.666667,34.333333,0,0,255,255,17.666667,2.666667,183.333333,9.666667,39.666667,0,0.666667,12,0,0,255,255,19,4.666667,2,181,4.333333,5.333333,1.333333,0,2,0,0,149,49.333333,21.333333,6,3.666667,3,180.666667,187,171.666667,255,5,181.666667,Flask
173,0,0,173,71.666667,255,84.666667,0,255,0,0.333333,255,255,175,65.666667,255,83.333333,0,250.333333,0,0.333333,255,255,181.333333,37.666667,230,80.666667,0,138.333333,0,0.333333,255,255,0,181.333333,28.666667,81,75,85,65,26.666667,0,255,255,0,0.666667,183.333333,12,27.333333,0,0,15,0,0,255,255,0,1.333333,0,181.333333,4.333333,5.666667,1.333333,3.333333,2,0,0,131,50.666667,0,2,0.666667,2,180.666667,187,170.666667,255,5.666667,182.333333,Flask
184,0,0,184,66,255,0,170,64,0,0,255,255,183,58.333333,255,4,170,66,0,0,255,255,180,26.666667,189,85,255,74,15,0,255,255,3,179,25.666667,94,104.333333,85,92,33.333333,0,255,255,4,2,182.333333,13.333333,18.666667,5.333333,0,17.333333,0,0,255,230.333333,3.333333,1.333333,0,181.333333,4,5.666667,1.333333,5.666667,2,0,0,121,47.666667,3.333333,1.333333,0,1,181.666667,187.333333,171.333333,255,5,182.333333,Flask
186,0,0,186,71,255,0,170,85,0,0,255,255,185,64.666667,255,0,170,85,0,0,255,255,177.666667,36.333333,180.333333,85,0,115.666667,0,0,255,255,6.333333,177.666667,26.666667,115.666667,137,255,113,37,0,255,255,7.333333,2,182.333333,13,19,16.333333,6,19.666667,0.666667,0,255,201.666667,4.666667,0,0,181.333333,4,5.666667,1.333333,7,2,0,0,120.333333,41.333333,4,0,0,1,181,188.333333,172.333333,255,4.666667,181.666667,Flask
162,0,0,162,111.333333,255,255,255,255,182,0,255,255,163.333333,101.333333,255,255,255,255,179.333333,0,255,255,169,55,255,255,170,239,112,0,255,255,0,176.666667,26.333333,131.666667,158,255,118,40,0.666667,255,143.666667,0,0,181.333333,13,21.333333,21.666667,50.666667,22,2.666667,0.333333,255,215.666667,0,0,0,182,4,5.333333,1.333333,6.333333,2,0,0.333333,124.333333,35,0,0,0,0.666667,181,186.333333,175.666667,255,4,181.666667,Flask
146,0,0,146,64,255,255,255,255,255,0.666667,255,255,148.666667,61,255,255,255,255,255,0.666667,255,255,165.333333,45.666667,255,255,255,255,186,1.333333,255,255,0,177,24.333333,126.333333,125,170,110.333333,36.666667,1,255,255,0,0,181,12,22.666667,24,76.666667,23.333333,4,0.333333,255,226.333333,0,0,0,182,4,5,1.333333,4.666667,2,0,0.333333,131,29.333333,0,0,0,0.333333,181.333333,189,173.666667,255,4.666667,181.666667,Flask
152.666667,0,8,156,119,255,255,0,255,0,1,255,255,157,111,255,255,0,255,0,1,255,255,172.333333,66.333333,255,255,0,255,0,1,255,255,0,178,26.333333,91.666667,58.666667,170,79.333333,18,1,255,166.333333,0,0,180.666667,12,22.333333,23.666667,77.333333,23.666667,4,0.333333,255,219,0,0,0,182,4,4.666667,1.333333,1.666667,2,0,0.333333,137,27.666667,0,0,0,0.333333,182,190.333333,173,255,5.333333,181.333333,Flask
190.666667,0,6,194,60.333333,255,8,0,219,0,0.333333,255,255,188.666667,54,255,14.666667,0,213,0,0.333333,255,255,180.666667,34,232.333333,27.333333,0,156.333333,0,0.333333,255,255,7.333333,179.333333,21.333333,61.666667,12.333333,0,58,0,0.333333,255,255,9.666667,2,180.333333,11.666667,21,22,62.666667,22.666667,3.333333,0.333333,255,195.666667,8.333333,1.333333,0,181.666667,4,4,2,0,2.333333,0,1.666667,144.333333,30.333333,7,0,0,0,182.333333,192.333333,175.333333,255,5.666667,180.666667,Flask
202,0,0,202,59.333333,195,23.333333,0,105,0,0.333333,255,255,197.333333,52.333333,191,32.666667,0,109.666667,0,0.333333,255,255,181.333333,24,130.666667,51,0,96,0,0.333333,255,255,16,179.333333,15.333333,56.666667,26,0,42.666667,0,0.333333,255,255,18,2,180,11.666667,19.333333,20.333333,43.333333,20.666667,2.666667,0.333333,255,167.666667,17,2,0,181.666667,4,4,2,0,2.666667,0,1,160.333333,37.666667,15.666667,0.666667,0,0,181,191,173,255,5,180.666667,Flask
157,0,0,157,44,178.333333,186.333333,85,194.333333,40.333333,1,255,255,162,40,160.333333,163,85,174.333333,38,1,255,255,176.333333,23,79.666667,85,85,66.666667,28.333333,1,255,255,0,178.666667,10.666667,46.666667,37.333333,85,32.666667,7.333333,0.333333,255,255,0,0,180.333333,10.666667,17,18,24,19,2,0.333333,255,157,0,0,0,181.333333,3.666667,4,2,0,4,0,1,193,47.666667,0,0,0,0,180.333333,189,173.666667,255,5,180.666667,Flask
193,0,0,193,31,255,0,255,0,0,0,255,255,191,28,255,0,255,0,0,0,255,255,182,24,203,0,170,2,0,0,255,255,9,177.666667,20.333333,81.333333,100,85,74.666667,30,0,255,255,13.333333,4.333333,181.333333,11.666667,19.333333,12.333333,0,19,0,0,102.333333,123,9.666667,2.666667,0,181,4,5.333333,1.333333,0,2.333333,0,0,119.666667,57.666667,10,2.666667,0,0.333333,181,187.666667,174.666667,255,4.333333,181,Flask
180,0,0,180,89,255,0,255,0,0,0,255,255,180,81.666667,255,0,255,0,0,0,255,255,178,43.333333,125.333333,14,1.333333,15.666667,0,0.666667,255,255,2,176,17,106,133,255,104.333333,33,0.666667,255,255,4,2,181,12,22.666667,23.333333,18.666667,22.666667,2,0,255,118.333333,1.333333,0,0,181,4,5.333333,1.333333,0,2.333333,0,0,127,50.333333,1.333333,0,0,0,180.333333,185.333333,173,255,4,180,Flask
171,0,0,171,57,255,190.333333,0,255,0,0,255,255,171,53,255,201.666667,85,255,9.666667,0,255,255,170.333333,28.666667,255,237,85,255,77.333333,0.666667,255,255,0,174.666667,15.333333,128,158.333333,255,119.333333,40.666667,0.666667,255,255,0,0,180,11.333333,25,28.333333,53.333333,25.333333,3.333333,0.333333,255,143.666667,0,0,0,181,4,5,1.333333,0,2.333333,0,0.333333,139,42,0,0,0,0,180,188,173.333333,255,4.666667,179.333333,Flask
167,0,0,167,116,255,255,85,255,78.666667,0,255,255,168,103.333333,255,255,85,255,85,0,255,255,170.333333,45.666667,255,255,85,255,67.666667,0.666667,255,255,0,175,16.333333,118,133,170,112,24,0,255,255,0,0,180,9.666667,26,30,72.666667,26.333333,4,0.333333,255,171,0,0,0,181.666667,4,4.666667,2,0,2.333333,0,0.333333,151.666667,36,0,0,0,0,181,186,173.666667,255,3.666667,181,Flask
185,0,0,185,154.666667,255,0,170,85,0,0,255,255,183,138,255,3.333333,170,85,0,0,255,255,177.666667,58.333333,196.333333,37.666667,0,91.666667,0,0,255,255,5.333333,176.666667,17.333333,84,65,0,88.666667,0,0.333333,255,255,6.333333,1.333333,179,9.333333,24.666667,28.666667,72,25.666667,4,0.333333,255,184.333333,4.666667,0.666667,0,181.666667,4,4,2,0,2.666667,0,0.333333,161,33.333333,2.666667,0,0,0,182,191.333333,172.666667,255,5,182.333333,Flask
187,0,0,187,33.666667,255,0,0,120,0,0,255,255,186.333333,30,255,0,0,103,0,0,255,255,182,11.666667,255,0,0,55,0,0.666667,255,255,4.333333,177.666667,13.666667,64.333333,25.333333,0,59.333333,0,0.333333,255,255,9.333333,4.333333,178.666667,9.333333,23,26.333333,62,24,3.333333,0.333333,255,173,7.666667,3.333333,0,181.333333,4,4,2,0,3,0,1,170.333333,35.333333,5,1.333333,0,0,180,187.666667,175,255,4.333333,180,Flask
157.333333,0,15,164,102.333333,255,255,255,255,63,0,255,255,161,88.666667,255,255,255,255,48.333333,0,255,255,175.333333,28.666667,111.333333,97,0,123.666667,0,0.333333,255,255,0,177.666667,10.333333,46.333333,23.333333,0,38.333333,0,0.333333,255,255,0,0,179.333333,9,20.333333,24,50.666667,21,3.333333,0.333333,255,139.666667,0,0,0,181.333333,4,4.333333,2.666667,0.666667,4,0,1,165,41.666667,0,0,0,0,179.666667,188,175.333333,255,4.333333,179,Flask
186,0,0,186,73,255,3.333333,0,255,0,0,255,255,183,66.333333,255,14.666667,0,255,0,0,255,255,175,35.333333,173.333333,93,0,176.333333,0,0,255,255,8,175.666667,9.666667,82.333333,80.666667,0,90.666667,0,0,255,255,8.333333,0,179,8.333333,25.666667,30.666667,130.333333,25,5,0.333333,255,137.666667,4.666667,0,0,181.333333,3.333333,4.333333,2,0,3,0,0.333333,157,41,3.333333,0,0,0,180.666667,186,175,255,3.333333,180,Flask
181,0,0,181,77,255,0,255,0,0,0,255,255,182,68.333333,255,0,255,0,0,0,255,255,182,26.333333,247,0,170,8.666667,0,0,255,255,0,176,7.666667,74,46.333333,0,78.666667,0,0,255,255,6.333333,6,178,6.666667,25,29.666667,103.666667,25.333333,4.333333,0.333333,255,165.666667,4,4,0,181.333333,3.333333,4,2,0,3.333333,0,0.333333,169,38,2.666667,2,0,0,180.333333,185.666667,172.666667,255,4,181.333333,Flask
213,0,0,213,99,255,0,0,255,0,0,255,255,211,89,255,0,0,255,0,0,255,255,204,47,255,0,0,183.333333,0,0,255,255,7,200,38,250.333333,0,255,0,0,0,255,255,11,4,189.666667,24.666667,44,0,170,2.333333,0,0.333333,255,255,21.333333,14.333333,10.333333,185.333333,2.666667,7.333333,0,10,1.333333,0,0.333333,255,65.333333,25.666667,18.666667,14.333333,4.333333,189,195.333333,180,255,4.333333,190.333333,Flask
174,0,0,174,63,255,0,0,255,0,0,255,255,180,58,255,0,0,255,0,0,255,255,198,59,255,0,0,120.333333,0,0,255,255,0,194,65.333333,196.666667,0,255,0,0,0,255,255,0,4,186.666667,25.333333,37,0,0,19.333333,0,0.333333,255,255,0,11,7,185.333333,3,5.666667,0,2.666667,1.333333,0,0.333333,255,68.333333,0,12.666667,8.666667,1.333333,187,196,175.666667,255,7.333333,188.666667,Flask
218,0,0,218,121,255,0,255,0,0,0,255,255,213,121,255,0,255,0,0,0,255,255,193,116,255,0,255,0,0,0,255,255,19,185,79,98,0,0,10,0,0,255,255,28,8,184,21.666667,48.666667,17.333333,0,47.666667,0,0.333333,255,255,29,9,1.333333,184.666667,3.333333,5.333333,0,0,2,0,0.333333,255,67,28.333333,8.333333,1.333333,0,185,196.666667,167.666667,255,10.333333,188.333333,Flask
173,0,0,173,197,255,0,0,121,0,0,255,255,174,188,255,0,0,155.333333,0,0,255,255,176,138,255,0,0,255,0,0,255,255,0,176,64.666667,242,150,0,248.333333,0,0,255,255,0,0.666667,182,15.666667,64,48.333333,0,68.333333,0,0.333333,255,255,0,0,0,184.666667,3.666667,4.333333,0,0,2.666667,0,0.333333,255,59.666667,0,0,0,0,182.333333,194.666667,163.333333,255,12,187.333333,Flask
162,0,0,162,99,255,255,0,255,0,0,255,255,162,92,255,255,0,255,0,0,255,255,161,54,255,255,0,255,0,0,255,255,1,170,22,255,255,0,255,0,0,255,255,0,0,180.333333,9.666667,68.666667,64,85,73.666667,2.333333,0.333333,255,255,0,0,0,183.666667,3.666667,4,0,0,3,0,0.333333,102.666667,48,0,0,0,0,179.333333,193,165.333333,255,11.333333,181.333333,Flask
218,0,0,218,8,255,0,255,0,0,0,255,255,218,14,255,0,255,0,0,0,255,255,215,31.333333,255,0,255,0,0,0,255,255,2,203,38,255,0,255,0,0,0,255,255,15,12.666667,189.666667,24.666667,44.333333,0,170,2,0,1,255,255,28,26,13.333333,185.666667,2.333333,6.666667,0,10.666667,1,0,1,255,64.666667,32.333333,30.333333,17.666667,4.333333,190,195.666667,184.333333,255,3.666667,191,Flask
216,0,0,216,121,255,0,255,0,0,0,255,255,215,115,255,0,255,0,0,0,255,255,208,87,255,0,255,0,0,0,255,255,7,197,67.666667,254.333333,0,255,0,0,0,255,255,18,11.666667,187.333333,25,35,0,0,10.666667,0,1,255,255,28,21,10,185.333333,2.666667,6,0,4,1.333333,0,1,255,72,30.333333,23.333333,11.666667,2.333333,187.333333,196.333333,179.333333,255,5.666667,188.666667,Flask
196,0,0,196,135,255,0,0,255,0,0,255,255,195,132,255,0,0,255,0,0,255,255,193,123,255,0,0,94.333333,0,0,255,255,2,188.333333,85.666667,150.666667,0,255,0,0,0,255,255,6,4.666667,185.333333,23,39.333333,7.666667,0,39,0,1,255,255,9.666667,7.666667,3,184.666667,3,5,0,0,1.333333,0,1,255,75.666667,9.333333,8.333333,3.333333,0,184.333333,195.666667,170.666667,255,8.666667,187,Flask
171,0,0,171,153,255,0,0,76.666667,0,0,255,255,174,153,255,0,0,63,0,0,255,255,180,145.666667,157.666667,0,0,77.333333,0,0,255,255,0,179,80,170.666667,73,0,167.666667,0,0.333333,255,255,0,0.666667,182.666667,18.333333,55.666667,38,0,64,0,0.333333,255,255,0,0,0,184.666667,3,5,0,0,2.666667,0,1,255,73.333333,0,0,0,0,182.666667,196.666667,163,255,11.666667,188,Flask
180,0,0,180,216,255,255,0,255,0,1,255,255,176,201,255,255,0,255,0,0.333333,255,255,165,122.333333,255,255,0,255,0,0.333333,255,255,11,171.333333,46.666667,255,249,0,255,0,0.333333,255,255,4.666667,0,181,13,67.666667,61,0,77.333333,0,0.333333,255,255,0,0,0,184.666667,3.333333,4.666667,0,0,3,0,0.333333,139.666667,64.666667,0,0,0,0,180.666667,196,162.333333,255,13.333333,186,Flask
135,0,0,135,57,255,255,0,255,0,0,255,255,139,50,255,255,0,255,0,0,255,255,156,27,255,255,0,255,0,0,255,255,0,169.666667,11.333333,255,255,0,255,0,0.333333,255,255,0,0,180.666667,9,67,67.666667,0,75.333333,0,0.333333,255,255,0,0,0,184,3,4.333333,0,0,2.666667,0,0.333333,89.666667,51.333333,0,0,0,0,180.666667,194.666667,164,255,10.666667,180.666667,Flask
162,0,0,162,239,255,255,0,255,0,1,255,255,163,219.333333,255,255,0,255,0,1,255,255,168,121.666667,255,221,0,255,0,0.333333,255,255,0,172.666667,43,201.666667,198.333333,85,219.666667,12,0.333333,255,255,0,0,181,9.333333,53,57.333333,85,58,2.666667,0.333333,255,255,0,0,0,184,3,4,0,0,2.333333,0,0.333333,85,35.333333,0,0,0,0,182.666667,192.333333,169.333333,255,8,185,Flask
201,0,0,201,83,255,0,170,39.333333,0,0,255,255,199,83,255,0,170,39,0,0,255,255,186,78.333333,255,0,170,43.333333,0,0,255,255,12,178.666667,51.333333,54.333333,28.333333,10,44.666667,0,0,255,151.666667,20,7.333333,181.666667,13.333333,33.333333,35.333333,28.333333,35.333333,0.666667,1,255,255,17,5,0,184,3.333333,3,0,0.333333,2,0,0.333333,41.333333,21.333333,15,2.666667,0,0,183.666667,194,170,255,8,184.333333,Flask
217,0,0,217,22.333333,255,0,255,0,0,0,255,255,217,33.666667,255,0,255,0,0,0,255,255,214,84.333333,255,0,255,0,0,0,255,255,3,198,80.666667,255,0,255,0,0,0,255,255,19.666667,16.666667,187,25.666667,32.666667,0,0,13.333333,0,1,255,255,30,27,11,185.666667,2.333333,5.666667,0,3.333333,1.333333,0,1,255,65.666667,31.333333,29.333333,12.666667,1.666667,188.333333,195.333333,178.333333,255,6,190,Flask
218,0,0,218,156.666667,255,0,255,0,0,0,255,255,216,156.666667,255,0,255,0,0,0,255,255,205,152,255,0,255,0,0,0,255,255,11,189.666667,97.333333,194.333333,0,255,0,0,0,255,255,26.333333,14.666667,185.333333,23.666667,35.333333,6,0,37,0,1,255,255,30.666667,19.333333,4.666667,185,2.333333,5.333333,0,0,1.333333,0,1,255,73.666667,31,19.333333,4.666667,0,185.666667,194.666667,171.333333,255,8,189.333333,Flask
185,0,0,185,237,255,0,0,149.666667,0,0,255,255,185,229,255,0,0,137.666667,0,0,255,255,184,180.666667,255,0,0,92.666667,0,0,255,255,1,179.666667,94.333333,141,38.333333,0,132,0,0.333333,255,255,5.333333,3.333333,183,19,50.333333,35,0,61.333333,0,1,255,255,2.666667,1.333333,0,185,2.666667,4.666667,0,0,2,0,1,243.666667,77.666667,1.333333,0.666667,0,0,182,196,163,255,11,185.333333,Flask
170,0,0,170,199,255,255,85,255,15.333333,0.333333,255,255,168,190.666667,255,255,85,255,10.666667,0.333333,255,255,164,144.333333,255,255,0,255,0,1,255,255,4,172,66,255,245.666667,0,255,0,1,255,255,0,0,181.333333,14.333333,65.333333,58.333333,0,78.333333,0,1,255,255,0,0,0,185,3,4.333333,0,0,2.333333,0,1,131,74.666667,0,0,0,0,180,195.333333,163.666667,255,12,182,Flask
132,0,0,132,120.333333,255,255,255,255,159.333333,1,255,255,136,108.666667,255,255,255,255,140,1,255,255,151.333333,53.666667,255,255,255,255,35.333333,1,255,255,0,167.333333,22,255,255,0,255,0,1,255,255,0,0,180.666667,11.333333,70.333333,70,0,83,0,1,255,255,0,0,0,185,2.666667,4.333333,0,0,2.666667,0,1,87,65.666667,0,0,0,0,179.333333,195,162.333333,255,12,180,Flask
142,0,0,142,144,255,255,255,255,255,1,255,255,143,136.333333,255,255,255,255,255,1,255,255,155.333333,92,255,255,255,255,92.666667,1,255,255,0,169.666667,36.333333,255,255,85,255,4,1,255,255,0,0,181,9.666667,62.666667,65.666667,0,72,0,1,255,255,0,0,0,184.333333,2.666667,4,0,0,2.333333,0,1,87.666667,51.333333,0,0,0,0,182.333333,194.333333,168.666667,255,9,183.333333,Flask
179,0,0,179,249.666667,255,9.333333,0,143.666667,0,0.666667,255,255,179.333333,236.333333,255,20,0,139.666667,0,0.666667,255,255,177,141.333333,162.333333,59,0,113.666667,0,1,255,255,2.333333,176,58.333333,132.666667,122.666667,0,147.333333,0,1,255,255,3.333333,1.333333,182,13.333333,45.666667,48,0,50.666667,0,1,255,255,0,0,0,184,3,3.666667,0,0.333333,2,0,1,89.666667,34.666667,0,0,0,0,184.666667,195.666667,166.666667,255,9,187.333333,Flask
215,0,0,215,23.666667,255,0,170,85,0,0,255,255,210.333333,26.666667,255,0,170,85,0,0,255,255,191,58.333333,255,0,170,85,0,0,255,255,19,182.333333,53,128,0,170,53.666667,0,0,255,255,28,8.666667,182.666667,15.666667,28,22.666667,4.666667,28.666667,0,1.333333,255,255,27.333333,8.333333,0,184,2.333333,3.666667,0,2.333333,2,0,1,85.666667,20.333333,26,7,0,0,184.666667,194.333333,167.333333,255,9,186.333333,Flask
174,0,0,174,93.666667,255,255,255,255,36,0.666667,255,255,176.333333,82.666667,242.333333,250.333333,170,243,7.333333,0.666667,255,255,185.666667,32.333333,195.666667,36.666667,0,117.666667,0,0,255,255,0,186.666667,34.333333,168.333333,0,0,55.333333,0,0,255,255,0,0.666667,183.666667,16,25.333333,0.333333,0,18,0,0.666667,255,255,0,2.666667,2.333333,184,2.666667,2.666667,0,3.333333,1.333333,0,1,6,10,0,2,2.666667,0.333333,184,193,173.666667,255,6.666667,183.333333,Flask
178,0,0,178,33.333333,255,255,255,255,255,0,255,255,178,28.666667,255,255,255,255,255,0,255,255,183,19.333333,203,240.333333,255,194.333333,60.666667,0,255,255,0,188,17.333333,143,0,0,60.666667,0,0,255,255,0,0,184.333333,12.666667,38.333333,0,0,17.666667,0,0,255,255,0,0,3,184,2.666667,2.666667,0,2.666667,0.666667,0,0.666667,66.666667,7,0,0.666667,4,1,184,192.666667,174.666667,255,6.666667,183,Flask
216,0,0,216,255,255,0,255,0,0,0,255,255,213,255,255,0,255,0,0,0,255,255,198,214.666667,255,0,255,0,0,0,255,255,15,186,109,132,0,170,13.666667,0,1,255,255,26.333333,11.333333,184,23,42,17,0,44.666667,0,1,255,255,28.333333,13.666667,2.333333,185,2.666667,5,0,0,2,0,1,255,62,27.333333,12.333333,1.333333,0,184.666667,195.333333,167.333333,255,10,187.666667,Flask
203.333333,0,1,204,255,255,0,255,0,0,0,255,255,200.333333,255,255,0,255,0,0,0.333333,255,255,183.333333,234,248.666667,0,0,74.333333,0,0.333333,255,255,16,178.333333,102.666667,152,84,0,178,0,1,255,255,21.333333,5,183,18.666667,53,40.333333,0,63,0,1,255,255,17,2,0,185,2.666667,4.333333,0,0,2.333333,0,1,177,69.666667,15.333333,0,0,0,182,194.666667,163.333333,255,12.333333,186.666667,Flask
159,0,0,159,255,255,210.333333,0,255,0,1,255,255,160,255,255,233,0,255,0,1,255,255,163.333333,185,255,255,0,255,0,1,255,255,0,170.666667,75.333333,255,255,0,255,0,1,255,255,0,0,181.666667,13.333333,65.333333,60.666667,0,79,0,1,255,255,0,0,0,185,2.666667,4.666667,0,0,2.333333,0,1,106.333333,72.333333,0,0,0,0,180.333333,198,160.666667,255,13.333333,184.666667,Flask
139,0,0,139,90,255,255,0,255,0,1,255,255,141,87.333333,255,255,0,255,0,1,255,255,151.333333,69,255,255,0,255,0,1,255,255,0,166.333333,31,255,255,255,255,3,1,255,255,0,0,181,12,72,72,0,86,0,1,255,255,0,0,0,185,2.333333,4.666667,0,0,2.666667,0,1,85,69.666667,0,0,0,0,179.666667,195.666667,162,255,12,181.666667,Flask
140,0,0,140,112,255,255,85,255,30.333333,1,255,255,141.333333,103,255,255,85,255,29,1,255,255,151.333333,65.333333,255,255,137,255,25.666667,1,255,255,0,167,32.666667,255,255,255,255,22.666667,1,255,255,0,0,180.666667,10.333333,68.333333,70,31.333333,80,0.666667,1,255,255,0,0,0,184.333333,2.333333,4.333333,0.666667,0,2.333333,0,1,97,61,0,0,0,0,181,195.666667,162.333333,255,11,183,Flask
154.333333,0,1,155,233,255,255,255,255,159,0.333333,255,255,156.666667,221.666667,255,255,255,255,163,0.333333,255,255,165.666667,148.333333,255,255,255,255,83,0.333333,255,255,0,173,62.666667,219,251,170,232.333333,18,1,255,255,0,0,182,12.666667,54,54.666667,136.666667,61.666667,2,1,255,255,0,0,0,184.333333,2.666667,4.333333,0.666667,0.333333,2,0,1,104.333333,47.333333,0,0,0,0.333333,183.333333,194.333333,165,255,8.666667,185,Flask
202.666667,0,16,212,162.333333,255,0,0,121.666667,0,0,255,255,198.666667,158.333333,255,0,0,115.666667,0,0,255,255,186.333333,126,255,0,0,90,0,0,255,255,13,180.666667,68.666667,106.333333,22,0,85.666667,0,1.333333,255,255,18.666667,5.666667,183,17,35.666667,30.333333,99.333333,36.666667,2.666667,1,255,255,16.333333,3.333333,0,184.333333,2,4.333333,0.666667,4,2,0,1,95,31.666667,14.333333,2,0.333333,0.666667,185.666667,193.333333,170,255,7.333333,188.666667,Flask
183,0,16,191,53,255,0,170,25,0,0,255,255,186,48,255,0,170,28.666667,0,0,255,255,193.333333,53.333333,255,0,170,46.666667,0,0,255,255,0,186.666667,53.333333,166.333333,0,0,48.333333,0,0,255,255,0,6.666667,184,18.333333,24.666667,10.666667,0,17.333333,0,0.666667,255,255,2,8.666667,2.666667,184.333333,2.333333,3.666667,0,6.333333,1.333333,0,1,85,17.666667,1.666667,9,2.333333,1,186.333333,196,175,255,7.333333,187,Flask
193,0,7,197,90.333333,199.666667,12,0,196.333333,0,1.333333,255,255,192.333333,82.333333,204.333333,2.333333,0,163,0,0.666667,255,255,191.333333,42.333333,202.333333,0,170,42.666667,0,0,255,255,0.666667,189.666667,34,168.333333,0,170,44.666667,0,0,255,255,2.666667,2.333333,185.666667,17,31.333333,0,0,13,0,0,255,255,6.666667,6.333333,4,184.333333,2.333333,3.666667,0,7.333333,0.666667,0,0.666667,17.666667,8.666667,8,7.666667,5.333333,1.333333,186,195.333333,176,255,7.333333,187.333333,Flask
184,0,0,184,123.666667,217.666667,85,0,153.666667,0,0,255,255,185.333333,111.666667,212.333333,85,0,147.666667,0,0,255,255,190,50.333333,153.333333,42.666667,0,94.333333,0,0,255,255,0,189.333333,21,122.333333,0,170,47.333333,0,0,255,255,0,1.333333,186,14,41,0,0,14,0,0,255,255,1.333333,4,3.333333,184,2.333333,3.666667,0,6.666667,0.666667,0,0.666667,96.333333,6.333333,2.666667,6,6,2,185.333333,192.666667,174.666667,255,6.666667,187,Flask
188,0,0,188,83.333333,255,0,0,87.666667,0,0,255,255,189,75,255,0,170,85,0,0,255,255,190.333333,36.666667,169,8,170,61,0,0,255,255,0,188.333333,15.666667,91.666667,13,170,42.333333,0,1.333333,255,255,0.666667,2,185.666667,10.666667,43,0,0,15.333333,0,0,255,255,3.333333,4.666667,2.666667,183.333333,2.333333,3.333333,0,5,0,0,0.666667,99.666667,9,5,7,5,2.333333,185.333333,194,174.666667,255,6.666667,185,Flask
142,0,0,142,255,255,255,0,255,0,1,255,255,146,255,255,255,0,255,0,1,255,255,162.333333,220.666667,255,255,0,255,0,1,255,255,0,173,89.333333,255,255,0,255,0,1,255,255,0,0,182,17.666667,62.666667,52.666667,0,69.666667,0,1,255,255,0,0,0,185,2.666667,4,0,0,2.333333,0,1,123,54,0,0,0,0,179.666667,194.333333,158.333333,255,13.666667,186.666667,Flask
133,0,5,135,252.333333,255,255,170,255,70.666667,1,255,255,135.333333,245.666667,255,255,170,255,57.333333,1,255,255,149.666667,165.333333,255,255,0,255,0,1,255,255,0,167.666667,62.666667,255,255,0,255,0,1,255,255,0,0,181,13.333333,69,66.333333,0,80.333333,0,1,255,255,0,0,0,185,2.666667,4.333333,0,0,3,0,1,88.333333,59.333333,0,0,0,0,178,194,159.666667,255,13.333333,183,Flask
130,0,0,130,141.333333,255,255,255,255,189.333333,1,255,255,131.666667,129.666667,255,255,255,255,181.666667,1,255,255,143.333333,69,255,255,255,255,114.333333,1,255,255,0,164.333333,29.666667,255,255,255,255,23.333333,1,255,255,0,0,180.666667,12,73.333333,74.666667,36,85.666667,0.666667,1,255,255,0,0,0,185,2.666667,4.333333,0,0,2.666667,0,1,90.333333,62,0,0,0,0,179.333333,196,162.333333,255,12.333333,179,Flask
142,0,10,146,119.666667,255,255,85,255,48.666667,1,255,255,143,112,255,255,255,255,56.333333,1,255,255,148.333333,70.666667,255,255,255,255,115.666667,1,255,255,0,165.333333,28.333333,255,255,255,255,59.666667,1,255,255,0,0,181,10,70.333333,72.666667,170,81.333333,3.333333,1,255,255,0,0,0,184.333333,2,4.666667,0.666667,0,3,0,1,113,59.333333,0,0,0,0,180.666667,195.333333,166,255,11,180.333333,Flask
169.333333,0,14,176,195,247,166.333333,0,255,0,0.333333,255,255,168.666667,187.666667,249,214.333333,0,255,0,1,255,255,164,138.333333,255,255,255,255,78,1,255,255,4,170.666667,64.333333,255,255,255,255,56,1,255,255,0,0,181.666667,11.666667,59.666667,58,170,66.333333,5.333333,1,255,255,0,0,0,184.333333,2.333333,4.666667,0.666667,0.666667,2.666667,0,1,127.666667,52,0,0,0,0.666667,183.333333,195.666667,169.333333,255,9.666667,186.333333,Flask
193.666667,0,24,207,164.333333,255,0,255,0,0,0,255,255,191,163.666667,255,0,85,3.333333,0,0,255,255,181.333333,141.666667,161,0,0,94.666667,0,0,255,255,10.333333,178.333333,80,134,124.333333,170,128.333333,24,1,255,255,12.666667,2.666667,183,16.666667,43.333333,38,170,42.333333,5.333333,1,255,255,8,1,0,184.666667,2.333333,5,0.666667,5,2,0,1,115.666667,39.666667,6.333333,2.333333,1,1.333333,185.666667,196,172.666667,255,8,188,Flask
196,0,41,220,64.666667,255,0,85,32,0,0,255,255,196.333333,68,255,0,85,34.666667,0,0,255,255,192.666667,86.333333,255,0,0,79,0,0,255,255,4,186,70.666667,159,0,0,62.333333,0,0,255,255,9.666667,6.666667,184.333333,19,31.333333,20.666667,96.666667,17.333333,4,1,255,255,11.333333,8.333333,2.333333,184.666667,2,5,0.666667,9,2,0,1,93.666667,26,12,8,4.333333,2,186.666667,194,173,255,6.333333,188,Flask
202,0,37,224,62,218.333333,0,85,40.666667,0,0,255,255,200.666667,59.333333,227,0,85,34,0,0,255,255,195.666667,47.333333,250.333333,0,0,39.333333,0,0,255,255,5,190.666667,49.333333,179.666667,0,0,44.666667,0,0,255,255,9.333333,4,186,19.333333,27.666667,3.333333,85,7.333333,0,1.333333,255,255,14.666667,9.333333,4.666667,184.333333,2,4.333333,0,11.666667,1.333333,0,1,85,14.666667,16.333333,11,6.333333,2.333333,186.333333,195,172,255,6.333333,188,Flask
206,0,33,226,77,255,0,85,114.666667,0,0,255,255,204.666667,72.666667,255,0,85,100.666667,0,0,255,255,196.666667,50.333333,185,0,0,20.333333,0,0,255,255,8,192.333333,33,156.333333,0,0,36.333333,0,0,255,255,12.333333,4.333333,186.666667,17.333333,37.666667,0,50.333333,4,0,0,255,255,18,9.666667,5.333333,184.333333,2,4.333333,0,12.666667,0.666667,0,0.666667,51.333333,7,21,12,8,3,186.666667,194.666667,171,255,7.333333,187.333333,Flask
213.666667,0,5,217,58,255,0,170,65.333333,0,0,255,255,210,55.666667,255,0,170,65.666667,0,0,255,255,196.333333,42,255,0,170,62.666667,0,0,255,255,13.666667,191.333333,24.333333,95.666667,0,170,39,0,0,255,255,19,5.333333,187,14,43,0,0,5.666667,0,0,255,255,23,9.333333,4,184.333333,2.333333,4.333333,0,11.666667,0,0,0.666667,99,5,26.333333,12.666667,7.666667,3.666667,187,194.333333,171,255,7,188,Flask
201,0,0,201,31.666667,255,0,170,65.333333,0,0,255,255,200,29.666667,255,0,170,62.333333,0,0,255,255,194.666667,21.333333,255,0,170,52.666667,0,0.666667,255,255,5.333333,189.333333,17.666667,78.333333,17.666667,170,42,0,0.666667,255,255,10.666667,4.666667,187.333333,11.666667,41,0,0,8.666667,0,0,255,255,13,7.333333,2.666667,183.666667,2.333333,4,0,10,0,0,0.666667,101.666667,8.333333,16.666667,10.333333,6,3,184.666667,192.666667,173,255,6.666667,185.333333,Flask
185,0,0,185,51,243,0,255,0,0,1,255,255,186,48.333333,234.666667,0,255,0,0,1,255,255,189,35,152.333333,0,170,7.333333,0,0.666667,255,255,0,187.666667,20,72,29.333333,0,41,0,0.666667,255,255,0,2,186.333333,11.333333,34.666667,0,0,13.333333,0,0,255,255,1.333333,3.333333,2,183.333333,2.333333,4.666667,0,7,0,0,0.666667,107,15,3.333333,5.666667,3.666667,2.333333,184.333333,192.666667,174,255,6,185,Flask
137.333333,0,17,144,59.333333,255,255,0,255,0,1,255,255,138.333333,51.333333,255,255,0,255,0,1,255,255,146.333333,37,255,255,0,255,0,1,255,255,0,165.333333,25.666667,255,255,0,255,0,1,255,255,0,0,180.333333,11.333333,72.333333,74,0,79.333333,0,1,255,255,0,0,0,185,3,4.333333,0,0,2.666667,0,1,86.333333,42.666667,0,0,0,0,179.333333,193,158.666667,255,13,185,Flask
115.333333,0,37,128,190.333333,255,255,170,255,76,1,255,255,120.333333,174.333333,255,255,170,255,65.333333,1,255,255,143.666667,73.333333,255,255,170,255,24,1,255,255,0,164.333333,17.333333,255,255,170,255,7.333333,1,255,255,0,0,180.333333,10,71.666667,76.666667,170,80.333333,2,1,255,255,0,0,0,184.333333,2.333333,4,0.666667,0,2.666667,0,1,104.333333,45.666667,0,0,0,0,179.666667,194,162,255,10.333333,181,Flask
129.333333,0,48,148,209,255,255,255,255,255,1,255,255,131.666667,200.333333,255,255,255,255,255,1,255,255,146.666667,125,255,255,255,255,255,1,255,255,0,166.333333,40.666667,255,255,255,255,53.333333,1,255,255,0,0,181,8.666667,67.666667,72.333333,170,76.666667,6,1,255,255,0,0,0,184.333333,2,4.333333,1.333333,0,2.333333,0,1,130.333333,47.333333,0,0,0,0,181,195,165,255,9.666667,181.666667,Flask
146,0,33,160,217,255,255,255,255,160.333333,0,255,255,148,210.333333,255,255,255,255,173,0,255,255,159,158.333333,255,255,255,255,221.666667,1.333333,255,255,0,170.666667,68.333333,255,255,255,255,72.666667,1,255,255,0,0,181.666667,10.666667,58.666667,58.666667,170,64,7.333333,1,255,255,0,0,0,184.666667,2,4.666667,1.333333,1.333333,2.666667,0,1,146.333333,45.333333,0,0,0,0.666667,183.333333,193.666667,165,255,9.666667,186.666667,Flask
179.666667,0,37,199,146.333333,241.333333,170,0,236,0,0,255,255,178.666667,148,233,170,0,228.666667,0,0,255,255,176,148.333333,207.666667,171,0,200,0,0,255,255,3,177.333333,85,144,161.333333,170,129.666667,53.333333,1.333333,255,255,1.333333,0.333333,182.666667,16.333333,46.666667,42,170,43.666667,8,1,255,255,1.333333,0.333333,0,184.666667,2,5,1.333333,5.666667,2,0,1,137.666667,39,3,2,1.666667,1.333333,185,194,170.666667,255,8.333333,188.333333,Flask
190.333333,0,56,223,109.333333,255,168,85,170,0,0,255,255,189.666667,107.333333,255,144,85,170,0,0,255,255,188.333333,115,255,20,85,161.333333,0,0,255,255,2,186,82,126.333333,24.666667,85,61.333333,0,0,255,255,5,3,185,18.666667,37.333333,26.666667,255,20,6.666667,1,255,255,8.333333,6.333333,3,184.666667,1.333333,5.333333,0.666667,10.666667,2,0,1,110.333333,29.666667,10.666667,8.333333,5.333333,2.333333,187.333333,193.333333,173.333333,255,6.666667,190,Flask
196.666667,0,49,226,64.666667,255,14.666667,0,205.333333,0,0,255,255,196.666667,64.666667,255,2.666667,0,195,0,0,255,255,197,70,255,0,85,167.333333,0,0,255,255,0.333333,193,62.666667,180.333333,0,85,46,0,0,255,255,4.333333,4,186.333333,19.666667,32,10,109.666667,8,2,1,255,139,10.333333,10.666667,6,184.666667,1.666667,4.666667,0.666667,15,1.333333,0,1,88.333333,19.666667,12,12.333333,8.333333,3,188.666667,196,175.333333,255,5.666667,190.333333,Flask
180.333333,0,49,207,62,255,170,0,255,0,0,255,255,183.333333,58.333333,255,170,0,255,0,0,255,255,195.666667,40.666667,255,71.333333,0,189.333333,0,0,255,255,0,195.666667,40.666667,181.666667,0,85,40.666667,0,0,255,255,0,2,188,18,38,0,85,4.666667,0,0,255,255,3.333333,7.666667,7.666667,184.666667,1.666667,5,0,18,1.333333,0,1,86.333333,10.666667,7,11,11,3.333333,188,194.666667,175,255,6,189,Flask
188,0,52,218,90,255,170,170,255,54,0,255,255,188.333333,83,255,170,170,255,44,0,255,255,192.666667,50.666667,255,170,0,237.333333,0,0,255,255,0.666667,195,29.666667,145,0,85,34,0,0,255,255,1.666667,1,188.666667,15.666667,45.333333,0,85,2,0,0,255,255,5.666667,5,6.333333,184.666667,2,5,0,18.666667,0.666667,0,0.666667,95,5.333333,9.333333,8.666667,10.333333,4,187.333333,194,175.333333,255,6,189.333333,Flask
177,0,16,185,137.666667,255,255,170,255,12,0,255,255,179.333333,125,254.333333,255,170,255,16,0,255,255,189.666667,66.666667,179.666667,187.666667,170,187,14.666667,0,255,255,0,192.333333,27.333333,65,0,0,41.333333,0,0,255,255,0,0,189,14,45.666667,0,85.666667,0,0,0,255,255,0,1,4,184.333333,2,4.666667,0,18,0,0,0.666667,100.333333,3.333333,0,5.333333,8.666667,4.333333,186.666667,192.666667,176,255,5,188,Flask
198,0,0,198,83.666667,255,85,85,177.666667,43.333333,0.666667,255,255,196,77.333333,255,85,85,168.333333,38.333333,0.666667,255,255,190.333333,45.666667,168.333333,85,85,123,8.666667,0.666667,255,255,6,190.333333,22.666667,60,27.666667,15.333333,45.333333,0,0.666667,255,255,6,1.333333,188,11.666667,39.333333,0,64.666667,0,0,0,255,255,8,2.666667,2.333333,183.666667,2.333333,5.333333,0,16,0,0,0.666667,103,6.666667,11.666667,6,6,4.333333,186.666667,193.333333,176,255,5.333333,186.333333,Flask
184,0,0,184,17,254.666667,28,0,217,0,1,255,255,185,17,248,30.666667,0,202.333333,0,1,255,255,189,15.666667,192.333333,51.333333,0,122.666667,0,0.666667,255,255,0,188.333333,17,80,38.666667,0,54,0,0.666667,255,255,0,1.333333,187,12.333333,31,0,4.666667,5,0,0,255,255,0.666667,3.333333,2,183.333333,2.333333,5,0,12,0,0,0.666667,112.333333,12.666667,2.666667,5,5,3.666667,185.333333,192.333333,178.666667,255,4,185.333333,Flask
170.333333,0,30,185,252.333333,255,170,0,255,0,1,255,255,168.333333,241.666667,255,179.666667,0,255,0,1,255,255,160.666667,160.666667,255,255,0,255,0,1,255,255,7.333333,167,45,255,255,170,255,2,1,255,255,2.333333,0,179.666667,6.666667,65.666667,74.666667,255,69.666667,5.666667,1,255,255,0,0,0,184.333333,2.333333,4,0.666667,0,2.333333,0,1,119.666667,30,0,0,0,0,182.333333,191.666667,170.666667,255,7,183.666667,Flask
188,0,40,210,255,255,0,85,70,0,1,255,255,184.333333,255,255,0,85,104,0,1,255,255,171,184.333333,249.333333,170,85,170,0,1,255,255,13.666667,170.333333,62.666667,219.333333,218.666667,170,229.333333,10.666667,1,255,255,14.333333,2,180.333333,8,59.333333,69,170,64,7.333333,1,255,255,6,0,0,184.333333,2.333333,3.666667,1.333333,0,2,0,1,138.333333,30.666667,5.333333,0,0,0,183,191.666667,173,255,6,184.333333,Flask
185,0,37,205,252.666667,255,64,0,255,0,0,255,255,183,250.333333,255,70.666667,0,255,0,0,255,255,174.333333,182.666667,195.666667,109.333333,0,200.333333,0,0,255,255,8.333333,174.333333,74.666667,167.333333,171.666667,170,157.333333,42,0.666667,255,255,9.333333,1.333333,181.333333,11.666667,52.333333,55.666667,170,54,9.333333,1,255,255,4.333333,0.333333,0,184.333333,2.333333,4.333333,1.333333,1.666667,2,0,1,148.333333,31.333333,4.666667,0.666667,0,0.333333,185.333333,193.666667,171,255,7.333333,186.333333,Flask
186.333333,0,31,203,242,255,0,0,191,0,0,255,255,185.333333,230.333333,255,0,0,197,0,0,255,255,182,163.666667,255,0,0,215.666667,0,0,255,255,3.666667,179.666667,80.333333,147,81.333333,170,110,19.333333,0,255,255,6.333333,3,182.333333,15.666667,44,40,170,38.666667,10,0.666667,255,255,3,2.333333,0.666667,184.666667,2,4.666667,1.333333,5.333333,2,0,1,142.333333,29.333333,4.333333,3.333333,2,1.333333,186,195,168.666667,255,8,188,Flask
195,0,45,221,188,255,0,0,193.333333,0,0,255,255,194,177.333333,255,0,0,193.666667,0,0,255,255,191.333333,129.333333,255,0,0,142.333333,0,0,255,255,3.666667,186,79.666667,139.666667,0.666667,0,61.333333,0,0,255,255,8,4.666667,184.333333,18.333333,38.333333,27.333333,255,18.666667,8.666667,0.666667,255,245.666667,10,6.333333,3,184.666667,1.333333,4.666667,1.333333,10.333333,2,0,1,121,25.333333,10,8.666667,5.333333,2.333333,187.666667,194.333333,177.666667,255,5.666667,188.666667,Flask
171.666667,0,82,219,154.666667,255,170,255,170,26,0,255,255,177.333333,146,255,170,85,170,0,0,255,255,197.333333,103.333333,201,0,85,53.333333,0,0,255,255,0,193,67.333333,165,0,85,23.333333,0,0,255,255,1.666667,4.333333,186.666667,19,35,12,141,6.666667,6,0,190.333333,85,7.333333,10.666667,7,184.666667,1.333333,5,0.666667,15.666667,1.333333,0,1,96.333333,19.666667,10.666667,13.333333,9,3.333333,189,193,179,255,4.333333,190.333333,Flask
226.333333,0,43,255,138,255,0,85,69.333333,0,1,255,255,222.666667,129,255,0,85,55.333333,0,1.666667,255,255,207.333333,81.333333,255,0,255,0,0,0.333333,255,255,14.666667,198.333333,45.333333,187,0,85,6,0,0,255,255,24,9.333333,188,17.666667,39,0,85,4,0,0.333333,255,165,34.666667,19.333333,10,184.666667,1.333333,5.333333,0,20.666667,1.333333,0,1,85,12.666667,38,23.333333,14,4,190.666667,194.666667,186.333333,255,3,190.333333,Flask
213,0,52,247,153,255,0,85,165.333333,0,0,255,255,211,142,255,0,85,150.666667,0,0,255,255,206.333333,80.333333,255,0,85,58.666667,0,0,255,255,5,199.666667,29.333333,173,0,85,10.666667,0,0,255,255,11.333333,6.333333,189.666667,15,50,0,85,2,0,0,255,246,22,16.333333,10,184.666667,1.333333,4.666667,0,23.666667,0.666667,0,1,89,7,27,21.666667,15,5,190,194,183.666667,255,3.333333,190,Flask
192.333333,0,64,231,155.666667,255,170,170,255,47.333333,0,255,255,193.333333,144.333333,255,170,170,255,34,0,255,255,196.333333,86.333333,255,170,0,175.666667,0,0,255,255,1.666667,198,29.333333,131.666667,0,85,25.333333,0,0,255,255,3.666667,2,190.333333,13,53.333333,0,101.666667,0,0,0,255,255,9,7.333333,7.333333,184.666667,1.666667,5.333333,0,24.333333,0,0,0.666667,95.666667,3.333333,13.333333,12.666667,13.333333,5.666667,188,193,182.333333,255,4,187,Flask
178,0,27,192,82.333333,255,255,255,255,248.333333,0,255,255,179,77,255,255,255,255,235,0,255,255,187,50.333333,255,255,255,255,80,0,255,255,0,194,28.666667,59,10.666667,0,32.666667,0,0,255,255,0,0,189.666667,11.666667,48.333333,0,165,0,0,0,255,255,0,0.666667,4,184.666667,1.666667,5.333333,0,24.333333,0,0,0.666667,98.333333,2.666667,1.333333,4.666667,9.333333,6,187,192.666667,183.666667,255,2.666667,187,Flask
180,0,0,180,56.333333,255,255,85,255,85,1.333333,255,255,181.333333,54,255,255,85,255,85,1.333333,255,255,185.666667,42,215,233.666667,255,213.666667,77,0,255,255,0,190.666667,26.333333,54.666667,33.333333,0,54.666667,0,0,255,255,0,0,189.666667,11.666667,39.333333,0,193,0,0,0,255,255,0,0,1.333333,183.666667,2,5.666667,0,21.666667,0,0,0.666667,103.666667,5,0,2,7,5,186,193,180.666667,255,3.333333,186,Flask
183,0,0,183,16.666667,255,169,85,253,45,0.666667,255,255,183,16.666667,251.666667,154.333333,85,235,46.333333,0.666667,255,255,186.666667,19,156.333333,85,85,141,32.333333,0.666667,255,255,0,189.333333,17.666667,80.666667,43.666667,0,60.333333,0,0.666667,255,255,0,0,187.666667,12.666667,30,0,125,0,0,1.333333,255,255,0,1.333333,1.333333,183.666667,2.333333,6,0,17.333333,0,0,0,117,9.333333,1.333333,3.333333,5,4.333333,186.666667,194.333333,180.666667,255,4,186,Flask
182,0,0,182,53.333333,123,22.666667,0,76.666667,0,0,255,255,183,45,129.666667,21.333333,0,75.666667,0,0,255,255,188.333333,10,151,19.333333,0,70.666667,0,0,255,255,0,188,13.666667,90,21.666667,0,35,0,0.666667,255,255,0,0.666667,186.666667,14.333333,23.333333,0,39.333333,6,0,0.666667,255,255,0,3.333333,2,183.333333,3,5.666667,0,12.333333,0,0,0,133,15,1.333333,4.666667,4.666667,3.333333,186,192.666667,179.333333,255,4,185.666667,Flask
203,0,27,219,245.666667,255,0,255,0,0,0,255,255,199.666667,234.666667,255,0,255,0,0,0,255,255,183,165,255,0,255,0,0,0,255,255,15.666667,176,69,72.333333,55.333333,170,59,3.333333,0.666667,255,255,23.666667,8,180,10.333333,47,58,255,46.666667,11.333333,0.666667,255,255,19,3,0,184,2.666667,3,1.333333,0,2,0,0.666667,117.333333,19.666667,15.333333,2.333333,0,0,185.333333,193,174,255,6.666667,186,Flask
190,0,26,204,98.333333,255,0,255,0,0,0,255,255,191.333333,101.333333,255,0,255,0,0,0,255,255,192,112.666667,255,0,255,0,0,0,255,255,0,180,68.333333,98,0,0,11.666667,0,0,255,255,12,12,180.666667,12.666667,41.333333,47.666667,170,39.333333,10.666667,0.666667,255,255,10.333333,11.333333,0.666667,184.333333,2.666667,3.666667,1.333333,1.333333,2,0,0.666667,133.666667,18,7.666667,7.666667,0.333333,0,185.666667,195,177.666667,255,6.333333,185.333333,Flask
193,0,25,207,60.333333,255,0,0,255,0,0,255,255,193,62.333333,255,0,0,255,0,0,255,255,192.666667,75,255,0,0,115.666667,0,0,255,255,1,183.333333,63,173.666667,0,0,60.666667,0,0,255,255,9.666667,9.333333,182.333333,15.666667,36.666667,31.333333,170,29.666667,11.333333,0.666667,255,211,11.333333,10.333333,1.333333,184.333333,2.333333,4.333333,1.333333,4.333333,2,0,0.666667,126.333333,17.333333,8.666667,8.333333,2,0.666667,186.333333,195.333333,171.333333,255,7.333333,187,Flask
201.666667,0,20,213,73.666667,255,0,170,85,0,0,255,255,201,70.333333,255,0,170,85,0,0,255,255,196.333333,62.333333,255,0,0,138.333333,0,0,255,255,4.666667,187.333333,59,207,0,0,90.333333,0,0,255,255,14.333333,9,183.666667,17.666667,33.666667,22,154,17.666667,6.666667,0,255,179,17.333333,12.666667,3.333333,184.666667,1.666667,4.333333,1.333333,8.666667,2,0,1,113.666667,16,16.333333,11.666667,4.333333,1.666667,187,196.333333,171.333333,255,8,188.666667,Flask
224,0,31,244,76,255,0,170,39.333333,0,0,255,255,220.333333,69.666667,255,0,0,45.666667,0,0,255,255,201.666667,56.333333,255,0,0,101.333333,0,0,255,255,18.333333,192.666667,54.333333,209.666667,0,0,47.333333,0,0,255,255,28.333333,10,185.666667,18.333333,34,10,89,9.333333,0,0,255,216.333333,34.666667,16.333333,6.333333,184.666667,1.333333,4.666667,0.666667,14,1.333333,0,1,97.666667,14,35.666667,17,7.666667,2.666667,188.333333,196,177.666667,255,5.666667,189.666667,Flask
217.666667,0,56,255,85.333333,255,0,85,170,0,0,255,255,215,81,255,0,85,170,0,0,255,255,205.666667,61.666667,255,0,85,64,0,0,255,255,9.333333,197.666667,44.333333,201.666667,0,85,0,0,0,255,255,17.333333,8,188,17,39.666667,0,85,4.666667,0,0,255,255,27,18,10,184.666667,1,4.333333,0.666667,19.666667,1.333333,0,1,87,11,30.333333,21,13,4,190,195.666667,180,255,4.333333,190,Flask
227.666667,0,41,255,76.666667,255,0,255,0,0,0,255,255,226.333333,73,255,0,255,0,0,0,255,255,215,47.333333,255,0,255,0,0,0,255,255,11.333333,201.666667,24,196.333333,0,255,0,0,0,255,255,24.666667,13.666667,189.333333,13.666667,51,0,85,1.333333,0,0,255,243.333333,37,25.666667,12,184.666667,1,5,0,24.666667,0.666667,0,1,85.666667,6.666667,41.666667,30.333333,16.666667,4.666667,190.333333,196.333333,185.666667,255,3,190,Flask
210.333333,0,67,255,60.333333,255,0,255,0,0,0.333333,255,255,212.333333,57.333333,255,0,255,0,0,0.333333,255,255,215.333333,35.333333,255,0,255,0,0,0.333333,255,255,1.666667,202.666667,10.666667,173,0,255,0,0,0.333333,255,255,9.666667,13.333333,190.333333,10,58.333333,0,107.666667,0,0,0,255,173,21.666667,24.666667,11.333333,184.666667,1,5,0,28,0,0,0.666667,90.333333,3.666667,27.333333,31,17.666667,6.333333,191,197.333333,184.333333,255,4,191,Flask
227.666667,0,41,255,156.666667,255,0,85,27.333333,0,0,255,255,224,146.666667,255,0,85,28.666667,0,0,255,255,207.666667,89,255,0,85,18.666667,0,0.333333,255,255,16.333333,199.333333,27.333333,128.333333,0,85,1.333333,0,0.333333,255,255,24,7.666667,191,9,57.666667,0,165,0,0,0,255,172,32.333333,16,8.333333,184.666667,1.333333,5.666667,0,30,0,0,0.666667,92.333333,1.333333,39.333333,23,15.333333,7,188.333333,197.333333,182.333333,255,4,188,Flask
182,0,44,206,121.333333,255,218,0,255,0,0,255,255,183.666667,112.333333,255,210,0,255,0,0,255,255,193.333333,68.666667,255,101.333333,0,237,0,0,255,255,0,195.333333,30.666667,86,8.666667,85,31.333333,0,0,255,255,0,0,191,9.666667,50,0,209,0,0,0,255,190.666667,1.333333,3.666667,4.333333,184.666667,1.666667,6.333333,0,29,0,0,0.666667,94.333333,1.333333,5.666667,8.666667,10.666667,6.333333,186.333333,197,181.333333,255,4.333333,186,Flask
192.333333,0,20,203,104.666667,172.333333,85,0,137,0,0,255,255,192.333333,94.666667,171,85,0,141,0,0,255,255,190.333333,51,164.333333,117.666667,0,157.666667,0,0,255,255,2,192,27.666667,74,24.666667,0,63.333333,0,0,255,255,0.666667,0,190,10.333333,40.333333,0,226.333333,0,0,0,255,231,2,0,2,183.666667,2,6,0,26,0,0,1.333333,104.333333,2.666667,7.666667,6.333333,7.666667,6.333333,186.333333,195.666667,180,255,4.666667,185.333333,Flask
192.333333,0,1,193,70.666667,251,75.333333,0,93,0,0,255,255,191.666667,61.666667,231,77.333333,0,87.666667,0,0,255,255,189.666667,29.333333,143.666667,82.666667,170,85,0,0,255,255,2,189.333333,22.666667,77.333333,37.333333,0,62.333333,0,0,255,255,3.333333,1.333333,189,11.666667,31.333333,0,213.666667,0,0,0.666667,255,221.666667,4,2,1.333333,183.666667,3,6.333333,0,21.333333,0,0,0,121.666667,6,8,6,6,4.666667,186.333333,196.333333,179,255,4.666667,185.666667,Flask
183,0,0,183,28.333333,198.333333,154.333333,0,219,0,0,255,255,184,23.666667,183.666667,131,0,198.333333,0,0,255,255,188.333333,11,149.666667,60.333333,0,100.333333,0,0,255,255,0,188.666667,14.333333,89,27.333333,110.666667,41.666667,0,0.666667,255,255,0,0.666667,187,13.666667,25.333333,0,99.333333,3,0,0.666667,255,235,0,2.666667,2,183.333333,3.333333,5.666667,0,16,0,0,0,136.333333,9.666667,2,5,5.333333,3.666667,186,196,179.333333,255,5,184.666667,Flask
201,0,0,201,24,245,82.666667,0,239,0,0,255,255,198,25.666667,230.333333,48.666667,0,212.333333,0,0,255,255,190,24.666667,172,0,0,55,0,0,255,255,8,188.666667,8.666667,103,0,170,11.333333,0,0.666667,255,255,10.333333,1.666667,185.333333,15,22,1.666667,68,8.333333,0,0.666667,255,163,13,5,3.333333,183,3.333333,5.333333,0,10.333333,0,0,0,137,12.333333,15.666667,7,5.333333,2.666667,186,195.666667,181.333333,255,4.333333,185.333333,Flask
216,0,13,224,43.333333,255,0,255,0,0,0,255,255,213,40.333333,255,0,255,0,0,0,255,255,198.333333,27.666667,255,0,255,0,0,0,255,255,14.666667,186,40.333333,237,0,170,10.666667,0,0,255,255,27,12.333333,182.333333,14.333333,30,23,114.666667,27,5.333333,0,255,183,31.333333,16.666667,4.333333,184.333333,2,3,1.333333,2,1.333333,0,0.666667,105.666667,10.333333,28.666667,14.666667,2.333333,0,185.333333,197,173.666667,255,7.666667,183.333333,Flask
197.666667,0,13,205,108.666667,255,24.666667,0,255,0,0,255,255,196.666667,97.333333,255,6,0,255,0,0,255,255,193,37.666667,255,0,0,127.333333,0,0,255,255,3.666667,187.666667,31.666667,247.666667,0,0,56,0,0,255,255,9,5.333333,183.333333,15.666667,32.333333,13.333333,0,24.333333,0,0,255,255,13.333333,9.666667,4.333333,184.333333,2,3.666667,1.333333,5.333333,1.333333,0,0.666667,98.333333,8.666667,12.333333,8.666667,3.333333,1,185.666667,196,171.333333,255,8.666667,186,Flask
192,0,18,202,134,184.333333,129,0,175,0,0,255,255,191.666667,119.333333,196.333333,99,0,171.666667,0,0,255,255,191.333333,47.666667,255,17,0,153.666667,0,0,255,255,0,190,32.333333,236.333333,0,0,88.333333,0,0,255,255,2,1.333333,185.333333,16.333333,35.333333,5.333333,0,16,0,0,255,255,6.666667,6.666667,5,184.666667,1.666667,4,0.666667,10,1.333333,0,0.666667,91.666667,7.666667,7.333333,7.333333,5.666667,2,186.666667,194,175.333333,255,7.333333,189.333333,Flask
189.666667,0,21,201,127.666667,198.333333,95.666667,85,170.333333,11.333333,1.333333,255,255,191,117,158.333333,85,85,138.333333,4.666667,1.333333,255,255,194.333333,59.333333,189.666667,6.333333,0,102,0,0,255,255,0,193,35.666667,207,0,0,49,0,0,255,255,0,0.666667,187,17,41,0,85,8.666667,0,0,255,255,4,7.333333,6.666667,184.666667,1.333333,4,0.666667,15.666667,0.666667,0,0.666667,87,6.333333,6.333333,9.666667,9.333333,3,188,194,176.666667,255,5.333333,188.333333,Flask
172.666667,0,48,198,154,255,255,85,255,25,0,255,255,177.666667,141,248.333333,255,85,248,10.333333,0,255,255,196.333333,77.333333,180,0,0,91.666667,0,0,255,255,0,197.333333,34.666667,179,0,255,0,0,0,255,255,0,0.333333,188.666667,14.666667,48.666667,0,85,3.333333,0,0,255,255,0,7.666667,8.666667,184.666667,1.333333,4.666667,0,21.333333,0.666667,0,0.666667,85,4.666667,4,12.333333,12.666667,4,188.666667,194.333333,180.666667,255,4,188.666667,Flask
227,0,42,255,177,255,0,255,0,0,0.333333,255,255,223,162.666667,255,0,255,0,0,0.333333,255,255,207.666667,87,228.333333,0,255,0,0,0.333333,255,255,15.333333,200.666667,23,167,0,255,0,0,0.333333,255,255,21.666667,7,190.333333,11.333333,56,0,102.333333,0,0,0,255,255,32.666667,17.333333,10.333333,184.666667,1,5,0,26.333333,0,0,0.666667,86.333333,3,38.333333,23.333333,16.666667,5.333333,189.333333,195,183.666667,255,3,190,Flask
220.333333,0,52,255,115.666667,255,0,255,0,0,1,255,255,219.333333,109,255,0,255,0,0,1,255,255,212.333333,62,255,0,255,0,0,1,255,255,7,201.333333,15,148.333333,0,255,0,0,0.333333,255,255,18,11,191.333333,6,59.666667,0,172.333333,0,0,0,255,196.333333,28,21.333333,10.333333,184.666667,1,5.666667,0,30.333333,0,0,0.666667,87.666667,1.666667,35.333333,28.333333,17.333333,6.333333,189.333333,194,184.666667,255,3.333333,189.333333,Flask
227,0,42,255,159.666667,255,0,85,4,0,0.333333,255,255,223.333333,145.666667,255,0,85,6.666667,0,0.333333,255,255,207,77.333333,246.333333,0,85,8.666667,0,0.333333,255,255,16.333333,199.666667,25,111.666667,0,255,0,0,0.333333,255,255,23.666667,7.333333,191.666667,6,56.666667,0,203.666667,0,0,0.333333,255,255,31.333333,15.333333,7.666667,184.666667,1.333333,6,0,32.333333,0,0,0.666667,87,0.666667,38.333333,22.333333,14.666667,7,188.333333,192.333333,183.666667,255,3,187.666667,Flask
179,0,48,205,77.333333,255,153.333333,0,255,0,0,255,255,182.666667,74.333333,255,131.333333,0,255,0,0,255,255,195,55.666667,255,52,0,225.666667,0,0,255,255,0,195.333333,29.666667,103.666667,17.333333,85,29.333333,0,0.333333,255,255,0,0.666667,191.333333,7.333333,49,0,215,0,0,0.333333,255,206.333333,1.333333,5,4,184,1.666667,6.333333,0,31.666667,0,0,1.333333,91,0.333333,6,10.333333,11.333333,6.666667,186.666667,191,182.333333,255,3.333333,185.666667,Flask
211.666667,0,22,225,70.666667,255,0,0,43.333333,0,0,255,255,208,66.333333,255,0,0,60.333333,0,0,255,255,194.333333,45.333333,205.666667,0,0,122.666667,0,0,255,255,13.666667,192.333333,27.666667,80.333333,30,0,57.666667,0,0,255,255,15.666667,2,190.333333,8.666667,40.333333,0,219,0,0,0,255,132.333333,17.666667,4,2,183.666667,2,6.666667,0,28.333333,0,0,0,105.666667,1.333333,24,9.666667,7.666667,6.666667,185.666667,191.333333,180,255,3,185.333333,Flask
192,0,7,196,66,255,0,170,56.666667,0,0,255,255,192.333333,59.666667,255,0,170,58.333333,0,0,255,255,191.333333,38,173.333333,16,170,66.666667,0,0,255,255,1.333333,189.666667,25,66,35.666667,0,61.333333,0,0,255,255,3.333333,2,189.333333,11.333333,33.333333,0,219.666667,0,0,0.666667,255,139,3.333333,2,0.333333,183.666667,3,6.333333,0,23.333333,0,0,0,125,3,8.666667,7.666667,6,5.666667,185,191,178,255,4,184.333333,Flask
191,0,0,191,25,235.666667,64,170,85,0,0,255,255,190,26,218.333333,67,170,85,0,0,255,255,188,26.666667,131.666667,76.666667,0,86.333333,0,0,255,255,2.333333,188.333333,19,62.333333,35,0,52.333333,0,0.666667,255,255,2.666667,0.666667,187.333333,12.666667,29,0,135.333333,2.333333,0,0.666667,255,168.333333,4,2,1.333333,183.333333,3.333333,5.666667,0,18,0,0,0,135.666667,4.333333,6.666667,4.666667,5,4,185,190.666667,177.666667,255,3.666667,185,Flask
183,0,0,183,51,209,205,0,232.333333,0,0,255,255,184,46,201,203,0,219.666667,0,0,255,255,186,25.333333,150.333333,161,255,149.666667,17,0,255,255,0,188,11.333333,75.333333,15.666667,0,28,0,0.666667,255,255,0,0,186.333333,13.333333,25.666667,0,127.333333,6.333333,0,0.666667,255,138.333333,0,2,2.666667,183,3.333333,5,0,11.666667,0,0,0,131.666667,6,2,3.333333,5.666667,3,185,192,178,255,4.333333,185.333333,Flask
167,0,0,167,91,255,255,255,255,203,0,255,255,170.333333,84.333333,255,255,255,255,177.666667,0,255,255,184.666667,52,202.333333,117,85,187.666667,14.666667,0,255,255,0,188,14.666667,195.666667,0,0,69.666667,0,0,255,255,0,0,184,13.333333,40,0.666667,0,28.333333,0,0,255,255,0,2,3.333333,184.333333,2,3,0.666667,5,0.666667,0,0.666667,86.333333,5,0,0.666667,3.666667,1,185.333333,195.666667,175.666667,255,7.666667,184.666667,Flask
165,0,21,175,69.333333,255,255,255,255,172.333333,1,255,255,169.333333,60.333333,255,255,255,255,158.333333,0.666667,255,255,184,35.666667,221,191.666667,85,222.333333,37,0,255,255,0,188.333333,24.333333,179,17.333333,0,101.666667,0,0,255,255,0,0,185.666667,14.666667,42,0,0,19.666667,0,0,255,255,0,0.666667,3.333333,184.333333,2,3.333333,0.666667,9.666667,0.666667,0,0.666667,85.666667,3.333333,0,0.333333,4.333333,2,186,195.666667,175.666667,255,6.333333,186,Flask
197.333333,0,8,202,64.333333,255,134.333333,85,255,30.333333,1.333333,255,255,194.666667,58.666667,255,131,85,255,38,1.333333,255,255,189.333333,38.333333,155,100.333333,85,138.333333,54.333333,0.666667,255,255,5.333333,191,34.333333,121.666667,1.333333,0,57,0,0,255,255,4.666667,0,187.333333,15,43.666667,0,85,8.666667,0,0,255,255,8,2.666667,3.666667,184.666667,1.666667,4,0,15.333333,0.666667,0,0.666667,85,2.333333,11,5.333333,7,3,186.333333,193.666667,177.666667,255,5.333333,187.333333,Flask
186.333333,0,24,199,79.666667,255,255,85,255,70.333333,0,255,255,186.666667,72.333333,255,255,85,255,59,0,255,255,191,41.333333,206,186.666667,85,212.666667,2.666667,0,255,255,0,194.333333,37.666667,82,0,255,0,0,0,255,255,0,0,188.333333,13.333333,47.333333,0,85,2.666667,0,0,255,255,0,2.666667,6,184,1.666667,4.333333,0,20.666667,0,0,0,85,1.666667,3.333333,7,10.333333,4.333333,187.333333,192.333333,181.666667,255,3.666667,187,Flask
176.333333,0,53,205,88.666667,255,252.666667,170,255,31.333333,0,255,255,180,83.666667,255,229.333333,170,255,20.666667,0,255,255,194.666667,60.666667,255,169.333333,0,206.333333,0,0,255,255,0,197.666667,32,128.666667,0,255,0,0,0.333333,255,255,0,0.666667,190,11,52,0,147,0,0,0,255,255,1.666667,5.666667,7.666667,184,1.333333,4.666667,0,26,0,0,0,85.666667,0.666667,6,10.666667,13.333333,5.666667,188,192.666667,182.333333,255,3,188.666667,Flask
201.666667,0,57,237,103.666667,255,170,0,252.333333,0,1.666667,255,255,200.333333,96.333333,255,170,0,237.333333,0,1.666667,255,255,200.333333,60,255,86,85,170,0,1.666667,255,255,1.333333,198.666667,25.666667,122.333333,0,85,7.333333,0,1.666667,255,255,4.333333,3,191,8.333333,54,0,210.333333,0,0,0.333333,255,208.333333,10.333333,8.666667,8,184,1.333333,5.666667,0,29.666667,0,0,0.333333,85.666667,0.333333,16.333333,15.666667,14,7,188.666667,193,184,255,3,189.333333,Flask
180.666667,0,62,216,87.666667,255,170,0,255,0,1,255,255,184.333333,82,255,170,0,251.666667,0,1,255,255,197.333333,53.333333,251,128.666667,0,179.333333,0,1,255,255,0,197.666667,25,103,9.333333,85,17.333333,0,1,255,255,0,2.333333,191.333333,6.666667,51.333333,0,215,0,0,0.333333,255,197.666667,5,7.666667,6,184,1.666667,6.333333,0,31.666667,0,0,0.333333,85.666667,0.333333,9.666667,13.333333,13,6.666667,187.333333,191.666667,182.333333,255,3,187,Flask
188,0,49,216,37,255,205.333333,170,255,170,1,255,255,188,36.666667,255,186,170,255,170,1,255,255,192,38,236.333333,170,170,180.333333,82.666667,1,255,255,0,194.333333,24.666667,110.666667,43.333333,170,27.333333,17.333333,1,255,203.666667,0.333333,1,191,6.666667,45,0,201.666667,0,0,0.333333,255,131.666667,4.333333,5,4,184,1.666667,6.333333,0,31,0,0,0.333333,92.333333,0.333333,8.666667,9.333333,10.333333,7,186.666667,193.666667,182,255,3.333333,186.333333,Flask
189.666667,0,35,209,62.333333,224.666667,170,0,175.333333,0,0.333333,255,255,190.666667,59.333333,222,170,0,177,0,0.333333,255,255,191.333333,41.333333,167.333333,137.333333,170,128,36,0.333333,255,255,0,192,22.666667,92,53.333333,170,51,21.333333,0.333333,255,255,0.666667,0.666667,190.333333,8.333333,38,0,196.333333,0,0,0.333333,255,99.666667,3,3,2.333333,183.666667,2,6.666667,0,27.666667,0,0,0.333333,103,1,6.666667,7,8,6.333333,186,193,181.333333,255,4,185.333333,Flask
182.666667,0,22,194,83.333333,118.333333,102.666667,85,118,2.666667,1.333333,255,255,183.666667,77.666667,112,95.333333,85,111.333333,3.333333,0,255,255,187.666667,47.666667,91,72,0,89.333333,0,0,255,255,0,189.333333,22.666667,70.666667,46,170,56,18.666667,0,255,155.666667,0,0,189,9.666667,33,0,207.666667,0,0,0.666667,255,105,0,0.333333,1,183.666667,3,6,0,23,0,0,0,123.666667,1.666667,2,4,5.666667,5.666667,185,191.333333,180,255,3.666667,184.333333,Flask
186,0,0,186,45,203,99.666667,85,192.333333,33,0.666667,255,255,186,43.666667,195,111,85,189.666667,32.333333,0.666667,255,255,185.666667,35.333333,163,156.333333,85,165.666667,23,0.666667,255,255,1.333333,188,19.333333,62.666667,58.333333,170,59.333333,9.333333,0.666667,255,169.666667,0.666667,0,187.333333,11.333333,30.333333,0,146.666667,2.666667,0,0.666667,255,124.333333,0.666667,0,0.666667,183.333333,3.333333,5.666667,0,17.333333,0,0,0,129.666667,2.333333,3.333333,2.333333,4.666667,4.666667,185.333333,191,179.666667,255,3.666667,184.333333,Flask
186,0,0,186,35,249,255,255,255,83.333333,0.666667,255,255,185,30,245,255,255,255,93,0.666667,255,255,184,14,208.333333,254.333333,255,199,104,0.666667,255,255,1.666667,187.333333,13.666667,52.666667,30.666667,0,43,0,0.666667,255,255,0,0,186.333333,13,28,0,164,5,0,0.666667,255,115,1.333333,0,2,183,4.333333,5,0,11.666667,0,0,0,123,3,3.333333,2,5,3.333333,184,189,179,255,3.333333,185.333333,Flask
178,0,0,178,52.666667,255,234.333333,0,255,0,0,255,255,180,54.333333,255,227,0,255,0,0,255,255,182.333333,53,255,172.333333,85,255,27,0,255,255,0,185,25.666667,120.666667,41.666667,0,90.666667,0,0,255,255,0,0,184.333333,10,44,0,0,31.666667,0,0,255,255,0,0.666667,1.333333,183.666667,2,2,0,3.333333,0,0,0,85,5.666667,0,0,1.333333,1,183.666667,194.333333,173.666667,255,7,182.666667,Flask
213.333333,0,1,214,83.666667,255,85,0,255,0,0,255,255,205.666667,78.666667,255,97,0,255,0,0,255,255,183,52.666667,255,193,85,255,21,0,255,255,22.333333,184.666667,31,139.333333,85.333333,85,128,3.333333,0,255,255,20.666667,0,185.333333,11.333333,41.666667,0,0,24.333333,0,0,255,255,20.333333,0.666667,0.666667,183.666667,2,3,0,7.666667,0,0,0,85,3.666667,22,0.666667,1,1.666667,185.333333,193.333333,174.666667,255,6,186.333333,Flask
186,0,0,186,78.333333,255,0,170,36.333333,0,0.666667,255,255,189,76,255,0,170,39.666667,0,0.666667,255,255,190.666667,59.333333,231.666667,66.666667,85,97,5,0.666667,255,255,0,187.333333,37.666667,90,52.666667,77.333333,85,0.333333,0,255,255,3.333333,3.333333,186.666667,13,38,0,0,11.333333,0,0,255,255,4.666667,4.666667,0.666667,183.666667,2,3.666667,0,12.666667,0,0,0,85,1.666667,4.666667,6.333333,3.333333,3,186,192.333333,178.333333,255,4.666667,187,Flask
207.666667,0,13,215,76.333333,255,0,255,0,0,0.666667,255,255,205,71.666667,247,0,255,0,0,0.666667,255,255,194,42.333333,184.666667,0,0,24,0,0.666667,255,255,10.666667,191,38.666667,55.666667,0,0,29,0,0.666667,255,255,14,3,188.333333,13.333333,38.333333,0,85,2.666667,0,0,255,255,16.333333,6.333333,2.666667,184,1.666667,4,0,17.333333,0,0,0,31.333333,0.666667,21,10.333333,7,3.666667,186.333333,191.333333,181.333333,255,3.333333,186.333333,Flask
193.666667,0,44,219,74,255,170,170,226.333333,52,0,255,255,193.333333,70,255,170,170,218.333333,49.333333,0,255,255,193.666667,48,172.333333,74,0,112.666667,0,0,255,255,1.666667,194,31.333333,103.666667,0,0,18,0,0.666667,255,255,2.666667,1,189.666667,12.666667,41,0,153.666667,0,0,0,255,246.666667,5.666667,4,5,184,1.666667,5,0,22,0,0,0.333333,21.666667,0.666667,9.333333,9,10,5,188,193,183.333333,255,3.333333,187,Flask
196.333333,0,48,225,75,255,170,255,170,12.666667,0,255,255,197,68.333333,255,170,255,170,8.666667,0,255,255,195.333333,41.333333,220.333333,127.333333,85,135.333333,0,0,255,255,1.666667,195.333333,26.666667,120.333333,0,85,29.333333,0,1,255,255,3.666667,2,190,11,43.666667,0,209.666667,0,0,0.333333,255,167.666667,7.666667,6,5,184,1.666667,5.333333,0,26,0,0,0.333333,89,1.333333,12.333333,11.333333,11.333333,6,187.333333,193,182.333333,255,4,187.333333,Flask
207.333333,0,46,236,75.666667,238.333333,41.333333,85,138.666667,0,1,255,255,205,70,233.666667,55.333333,85,138.666667,0,1,255,255,196.333333,41,205.666667,96.666667,85,121.333333,0,1,255,255,8.666667,194.666667,24.666667,109.333333,22.666667,85,33.333333,0,1,255,255,10.333333,2.333333,190.666667,9.333333,42.666667,0,205.666667,0,0,0.333333,255,115,14.333333,6.333333,4,184,1.666667,6,0,27,0,0,0.333333,90.333333,1.333333,20.333333,12.333333,10.666667,6.333333,187,192.666667,181.333333,255,3.666667,187.333333,Flask
193,0,48,221,64.666667,220.333333,144,170,181,7.333333,0.333333,255,255,193.666667,60,217,144.666667,170,177,12,0.333333,255,255,193.666667,36,189.666667,126.666667,170,141.333333,24.666667,1,255,255,1.333333,193,21,104.333333,46.666667,170,40.333333,16,1,255,255,3.333333,2,190.333333,8.666667,39,0,185.666667,0,0,0.333333,255,97.666667,6.666667,5.333333,3.333333,183.666667,2,6.666667,0,26.333333,0,0,0.333333,96.333333,2.333333,10.333333,9.666667,9.333333,6.666667,186.666667,192.666667,180,255,4.333333,186.666667,Flask
191,0,42,215,40.666667,255,170,170,210,36.666667,0.333333,255,255,190.666667,38.666667,255,170,170,209.333333,37.333333,0.333333,255,255,190.333333,27,221,170,170,166.333333,41.333333,0.333333,255,255,1.333333,191.333333,16.666667,97.666667,54.666667,170,48.333333,25.333333,0.333333,255,111,2.666667,1.333333,189.666667,9,34.333333,0,178.333333,0,0,0.333333,255,91,5,3.666667,2.333333,183.666667,3,6.333333,0,23.666667,0,0,0.333333,107.666667,2.333333,8.333333,7.333333,7,6,186,193.333333,179,255,4.666667,184.666667,Flask
185,0,40,207,42.333333,255,170,170,242.666667,73.333333,0.333333,255,255,185.333333,40.333333,255,170,170,235,64.666667,0.333333,255,255,186.666667,30,207.666667,170,170,184,29.333333,0.333333,255,255,1.333333,189.333333,17.333333,76.666667,46.666667,170,52.666667,18,0,255,255,2,0.666667,189,10,31,0,107.333333,0.333333,0,1,255,94.333333,3,1.666667,1.333333,183.333333,3.333333,5.666667,0,19.666667,0,0,0.333333,119,3,6,4.666667,6,5.333333,185.333333,193,180,255,4.333333,184.666667,Flask
181,0,4,183,48.666667,255,255,85,255,76.333333,1.333333,255,255,181.666667,45.666667,255,255,85,255,73.333333,1.333333,255,255,185,32.333333,194,219.666667,255,188.666667,30.333333,0.666667,255,255,0,188.333333,17.333333,60.333333,38.666667,170,55.666667,5.333333,0,255,255,0,0,187.333333,11.333333,29.666667,0,140,3.333333,0,0.666667,255,104.333333,0,0,0.333333,183.333333,3.333333,5.333333,0,14.666667,0,0,0.333333,122.333333,3,0,1.666667,5,4.666667,185.333333,194.666667,178.333333,255,5.666667,185,Flask
185,0,0,185,8,237,255,255,240.333333,108.666667,0.666667,255,255,184,10.666667,225,255,255,223.666667,106,0.666667,255,255,183.666667,21.666667,168.333333,202.333333,255,153.666667,67.333333,0,255,255,0.666667,187.666667,13.666667,51.333333,22,0,44.333333,0,0,255,255,0,0,186.333333,12.333333,28.333333,0,166.666667,4.666667,0,0.666667,255,104.333333,0.666667,0,1.333333,182.333333,4.333333,4.666667,0,9.666667,0,0,0.333333,117,3.333333,2.666667,2,4.666667,3.333333,185,193.666667,178,255,5.333333,184,Flask
125,0,0,125,166.666667,255,255,255,255,200.333333,0,255,255,134.333333,147.666667,255,255,255,255,181,0,255,255,169,65.333333,255,255,255,255,92.333333,0,255,255,0,181,28.333333,152.333333,173.666667,255,153.333333,26.666667,0,255,255,0,0,185.333333,9,37,0,0,29,0,0,255,255,0,0,0,183.666667,2.333333,2.666667,0,5,0.666667,0,0,85.666667,5,0,0,0,1,183,190.333333,173.666667,255,5.666667,184,Flask
206,0,0,206,214,255,85,85,225,38.666667,1.333333,255,255,200,194.666667,255,85,85,211.333333,42.666667,0.666667,255,255,183,97.666667,189,85,85,172.333333,30.666667,0.666667,255,255,17,183.666667,36.666667,105,115.666667,85,116.333333,9.666667,0,255,255,16.333333,0.666667,186,11.666667,30,0,0,18,0,0,255,255,14,0,0,183.666667,2,3,0,8.666667,0,0,0,87,3.333333,16.333333,0.666667,0,2.333333,185.333333,192.666667,178,255,4.666667,185.333333,Flask
189,0,4,191,46.666667,255,0,255,0,0,0.666667,255,255,190.333333,45.333333,255,0,255,0,0,0.666667,255,255,192.333333,50.333333,238.333333,0,170,29.333333,0,0.666667,255,255,0,187.666667,38.333333,80.333333,27.666667,0,67.333333,0,0.666667,255,255,3.333333,4.666667,187.333333,14,26,0,0,4,0,0,255,255,4.666667,5.666667,0.666667,183.666667,2,4.333333,0,12.333333,0,0,0,83.666667,2.666667,6.666667,8.666667,4,3,185.666667,191.666667,180.333333,255,3.666667,185.666667,Flask
190.333333,0,23,203,63.333333,255,0,0,73,0,0,255,255,191,60,251.666667,0,0,61,0,0,255,255,193,41.666667,203,0,170,35.333333,0,0.666667,255,255,0,191,30.666667,106.666667,0,0,43.333333,0,0.666667,255,255,0.666667,2,188,14,28,0,130.333333,0,0,0,255,216.333333,3.333333,5.333333,2.333333,183.666667,2,4.666667,0,16,0,0,0.666667,95,2.333333,7.333333,9.333333,6.666667,4,186,192.666667,179.666667,255,4.333333,186.333333,Flask
195,0,18,205,62.666667,238.333333,24.666667,0,187,0,0,255,255,194.333333,58.666667,209.666667,16.666667,0,158.333333,0,0,255,255,192,46.333333,92,0,0,45.666667,0,0,255,255,2,192,24.333333,99.666667,0,0,31.333333,0,1.333333,255,255,2,0,189,12.666667,32,0,183,0,0,0.333333,255,105,5.333333,4,3.333333,183.666667,2,5.333333,0,19,0,0,0.333333,97,3.333333,10.333333,8.333333,8.333333,5,187,192,182,255,3.666667,187,Flask
191.666667,0,14,199,85.666667,204.666667,22,170,41,0,0.333333,255,255,192,74.666667,191.333333,18.666667,170,37.333333,0,0.333333,255,255,193,44,66.333333,0,170,27,0,0.333333,255,255,0.666667,192.666667,25.333333,69,0,0,24.333333,0,1,255,255,1.333333,0.666667,189,11.666667,33.666667,0,187.666667,0,0,0.333333,255,87.666667,3,3.333333,2.666667,183.666667,2,5.666667,0,19.666667,0,0,0.333333,96.333333,5,8.333333,8.666667,8,5.333333,187,191.333333,182.333333,255,3,187.333333,Flask
201.333333,0,22,214,55,255,0,170,46.333333,0,0.333333,255,255,200.333333,52.333333,255,0,170,45.333333,0,0.333333,255,255,194,39.666667,129.333333,0,0.666667,37,0,0.333333,255,255,6.333333,191.666667,23,58.666667,15.333333,84.666667,23.666667,6,0.333333,255,105.666667,8.666667,2.333333,188.666667,11,32.333333,0,175,0,0,0.333333,255,88.333333,11,4.666667,2,183.666667,3,6,0,19.333333,0,0,0.333333,98.333333,6.333333,16,10.333333,8,5,187,192.333333,181.666667,255,3.666667,186.333333,Flask
188,0,26,202,51.333333,255,0,0,166.666667,0,0.333333,255,255,188.333333,48.333333,253.666667,0,0,148.666667,0,0.333333,255,255,191.666667,31,155.666667,0,0,78.333333,0,0.333333,255,255,0,190.333333,17.333333,76,25.333333,2,41.666667,0,0.333333,255,255,0,1.333333,188.333333,10.666667,29.666667,0,101.666667,0,0,0.333333,255,90.333333,2,3.333333,2,183.666667,3,6,0,17.333333,0,0,0.333333,105,7,4.666667,8,6.666667,4.666667,186.666667,192,181.333333,255,4,185.333333,Flask
189.333333,0,37,210,72.666667,172.333333,8,0,70.666667,0,0.333333,255,255,190,66,169,10,0,69.666667,0,0.333333,255,255,191.333333,33.666667,139,16,0,55.666667,0,0.333333,255,255,1.333333,189,15,68.333333,17.333333,0,38.333333,0,0.333333,255,255,3.333333,2.333333,187.666667,10.333333,28,0,95.333333,2.666667,0,0.333333,255,96.333333,5,3.666667,1.333333,183.333333,3.333333,5.333333,0,13.666667,0,0,0.333333,113,7,7.333333,8,6.333333,4.333333,186,192.666667,180.333333,255,4,185,Flask
189.333333,0,13,196,100,111.333333,0,0,38.333333,0,0,255,255,188.666667,90.333333,108,0,0,29,0,0,255,255,189,45.333333,100.333333,0,144,10.333333,0,0,255,255,0,188.333333,13.666667,54.666667,0,0,34.666667,0,0,255,255,0.333333,0.666667,187,10.666667,27.666667,0,121.333333,4.333333,0,0.333333,255,106.333333,1.666667,2.333333,1.666667,183,4,5,0,9.666667,0,0,1.666667,118.333333,7.666667,6,6,5.333333,3.666667,184.666667,192.666667,178.666667,255,4.666667,185,Flask
173,0,0,173,62.333333,237,80,0,186.333333,0,0,255,255,176.333333,56.666667,231,67.666667,0,176.333333,0,0,255,255,187,28,185.666667,24.666667,0,141,0,0,255,255,0,187.666667,11.333333,68.333333,1,0,40,0,0,255,255,0,0,185.333333,11.666667,27,0,142,5,0,1.666667,255,110.333333,0,2,1.666667,182.333333,4.333333,4.333333,0,5.333333,0,0,1,118.333333,7.333333,0,4.666667,5,3,184,192.333333,178.666667,255,4.666667,183,Flask
194,0,0,194,71.666667,255,0,0,109,0,0.666667,255,255,192,68.666667,255,0,0,110.333333,0,0.666667,255,255,187.666667,62,255,20.666667,0,99.666667,0,0.666667,255,255,5.333333,184.333333,36.333333,72,39.666667,0,68,0,0.666667,255,255,7.666667,2.666667,185.666667,13.666667,19,0,0,12.666667,0,0,255,255,6.666667,2.666667,0,183.666667,2.333333,3.666667,0,6.666667,0,0,0,97,6,8.666667,3.333333,1,2,185,190.333333,180.333333,255,3,184.333333,Flask
203.333333,0,1,204,29,255,0,0,139.666667,0,1,255,255,200.666667,29,255,0,0,129,0,1,255,255,191.333333,28.333333,250.333333,1.333333,170,72,0,0.666667,255,255,9,188,30.333333,106.666667,11.666667,49.333333,40.666667,0,0.666667,255,255,12.666667,3.666667,186.666667,14.666667,18,0,16.666667,2.333333,0,0,255,154.333333,14,4.666667,2,183.666667,3,4,0,8.666667,0,0,0,101,6.666667,17,7.666667,4.333333,3,186,192.666667,180.666667,255,4,185,Flask
179,0,0,179,61.666667,151,85,0,129,0,0.666667,255,255,181.333333,53.666667,145.666667,85,0,117.666667,0,0.666667,255,255,189.666667,29.333333,160.333333,72.333333,170,85,0,0.666667,255,255,0,190,21.333333,108.333333,0,170,35,0,0.666667,174.333333,255,0,1.333333,187,14,22.333333,0,71,0,0,0.666667,255,87.666667,0,3.333333,2.333333,183.666667,3,5,0,10,0,0,0.333333,101,9.333333,0,6,6.666667,3.333333,186.333333,192.666667,179.333333,255,4,186.666667,Flask
174,0,0,174,24.666667,246.333333,255,255,255,76.666667,0,255,255,176.333333,23,215.666667,233.666667,255,231,60.666667,0,255,255,187,29,108.333333,85,85,89,5.666667,0,255,255,0,190,21.333333,78.333333,0,170,28,0,1,255,255,0,0,187.666667,12.666667,26,0,82.666667,0,0,1,255,87.666667,0,1.333333,2.666667,183.666667,3,5,0,11,0,0,0.333333,98.333333,12,0,3.333333,6.333333,4.333333,186.666667,191.333333,182.666667,255,3.333333,186.333333,Flask
199,0,14,207,59,142.333333,85,0,123,0,0,255,255,196.666667,53,136.333333,85,0,117.666667,0,0,255,255,189.333333,31.333333,108,64,85,83.333333,1.333333,0,255,255,7.333333,189.333333,22,51.333333,0,0,20,0,0.333333,255,255,7.333333,0.666667,187.666667,12,26.333333,0,81.333333,1.666667,0,1,255,92.333333,9,1.666667,2.333333,183.333333,3,5,0,10,0,0,0.333333,97,14.333333,13.333333,5.666667,6.333333,4.333333,186.333333,191.333333,181.666667,255,3,186,Flask
184,0,15,192,56.333333,235.666667,0,0,113.333333,0,0,255,255,186,52.666667,229.333333,0,0,105.333333,0,0,255,255,190.333333,30.666667,157.666667,0,0,74,0,0.333333,255,255,0,189,17.333333,64.666667,0,0,38,0,0.333333,255,255,0,1.333333,187.333333,11.333333,25.666667,0,79.333333,3.666667,0,0.333333,255,95.666667,0,3,1.666667,183.333333,3,5.333333,0,8.666667,0,0,0.333333,101.666667,16,2.666667,7,5.666667,4,186.333333,194,181.666667,255,4.666667,184,Flask
216.333333,0,21,229,53.666667,255,0,85,89.333333,0,0.333333,255,255,211.333333,49.666667,255,0,85,88,0,0.333333,255,255,193.333333,27.666667,243,0,85,63.333333,0,0.333333,255,255,18,188.666667,13.333333,70,0,0,31.666667,0,0.333333,255,255,22.666667,4.666667,187,10.666667,25,0,84,5,0,0.333333,255,105.666667,24.333333,6.666667,1.666667,183.333333,3.333333,5,0,6,0,0,0.333333,111,16.666667,28.666667,10.333333,5.333333,3.666667,185.333333,192.666667,180.666667,255,4.333333,184.666667,Flask
194.333333,0,26,209,32.333333,255,0,255,0,0,0,255,255,195.666667,31,255,0,255,0,0,0,255,255,194,23,232.333333,0,255,0,0,0.333333,255,255,2.333333,188,12,62,0,0,12,0,0.333333,255,255,7.666667,6,185.666667,11,24.333333,0,96,5.666667,0,0.333333,255,121,9.333333,7.666667,2.333333,182.333333,4,4.666667,0,3.333333,0,0,1,120.333333,16,12.666667,11,5.666667,3.333333,184.333333,191.333333,177.666667,255,4.666667,184,Flask
209,0,0,209,32.666667,255,0,255,0,0,0,255,255,205,31,255,0,255,0,0,0,255,255,191.333333,28.333333,223,0,170,7.666667,0,0,255,255,13.666667,187,12.666667,67,0,0,22.666667,0,0,255,255,17.666667,4.333333,185,11.666667,23.333333,0,101.333333,5.666667,0,1.666667,255,126.333333,20,6.333333,2.666667,182,4,3.666667,0,2.666667,0.333333,0,1,125,15.666667,22.333333,9.333333,4.666667,3,184,191,176.666667,255,4.666667,183.333333,Flask
181,0,0,181,86.333333,233.666667,0,0,84.666667,0,1,255,255,183,78,220.666667,0,0,71,0,1,255,255,187.333333,43,166,5.333333,170,35.333333,0,1,255,255,0,185.333333,29.333333,82,19.333333,170,34.666667,0,0.666667,255,255,0,2,184.666667,14,14.333333,2,0,8.666667,0,0,255,128.333333,0.666667,3.333333,1.333333,183.333333,3,3.666667,0,1.333333,0,0,0.666667,99.666667,15.333333,1.333333,4,2,1.333333,185.666667,191.666667,181.333333,255,3.333333,185.333333,Flask
211,0,0,211,26,255,0,170,46,0,1,255,255,207,20.333333,255,0,170,48.333333,0,1,255,255,192,10,220.333333,2.333333,170,54,0,1,255,255,15,187.666667,21.333333,110.333333,7.333333,170,32.666667,0,0.666667,255,255,19.333333,4,185.666667,14,18,0,38,6.333333,0,0,165,85.666667,21.333333,6.333333,2.666667,183.333333,3,3.666667,0,1.333333,0,0,0.333333,98.333333,19.333333,23.666667,8.666667,4.666667,2.333333,185.666667,192.333333,180.333333,255,4.333333,185.666667,Flask
186,0,0,186,57.333333,111.666667,85,85,105.333333,16.666667,0.666667,255,255,186,49,116,85,85,94.666667,9.666667,0.666667,255,255,188.333333,17.666667,161,46.333333,170,69.666667,0,0.666667,255,255,0,188.666667,16,99,6,170,31,0,0.666667,255,255,0,1.333333,186,13.333333,21.333333,0,60.666667,5.666667,0,1,255,97,2,3.333333,2.666667,183.333333,3,4.666667,0,2,0,0,0.333333,95,24.333333,4,5.666667,5.333333,2.666667,186,193.666667,180,255,4.333333,186.333333,Flask
179,0,0,179,24.666667,255,130.333333,0,255,0,0,255,255,181,23.333333,255,114.333333,0,245.666667,0,0,255,255,187,25.333333,149.666667,71.666667,0,128.333333,0,0,255,255,0,188,19.666667,64,9.666667,170,24,0,0.666667,255,255,0,0,186,12.666667,22.666667,0,68,6.333333,0,1,255,107,0,2,1.333333,183.333333,3,4.666667,0,2.666667,0.333333,0,0.333333,94.333333,28,0,3.666667,4.666667,3.333333,185,190.666667,181,255,3.333333,184.333333,Flask
181.333333,0,1,182,64,255,255,0,255,0,0,255,255,180.666667,60.333333,255,255,0,255,0,0,255,255,183.666667,37.333333,194.333333,174,0,215.333333,0,0,255,255,0,186.666667,19.333333,57.333333,7,0,42.333333,0,0.333333,255,255,0,0,185.666667,11.666667,23.333333,0,68.666667,7,0,1.666667,255,112.333333,0,0,0.666667,183.333333,3,4.666667,0,2.666667,0.333333,0,0.333333,100.333333,30,0,1.333333,4,3.333333,184.666667,193.666667,179.333333,255,4.333333,183.666667,Flask
171,0,17,179,112,247,255,255,242,89.333333,0.666667,255,255,173.666667,101.666667,236.666667,255,255,233,68,0.333333,255,255,184.666667,50.666667,143.666667,102.333333,0,143,0,0.333333,255,255,0,186.333333,17.333333,53.666667,0,0,38.666667,0,0.333333,255,255,0,0,185.333333,11,22.666667,0,68,7.333333,0,0.333333,255,125.666667,0,0,1,182.333333,4,4.333333,0,2.666667,0.666667,0,1,111.666667,30,0,1.666667,4,3,184.666667,192.666667,177.333333,255,4.333333,183.666667,Flask
193.333333,0,9,198,92.333333,232.333333,0,0,110.333333,0,1,255,255,192.333333,84.333333,225,0,0,92.333333,0,1,255,255,189.333333,43.333333,179,0,170,27,0,1,255,255,3,186.666667,14.666667,47.666667,0,170,17.333333,0,0.333333,255,156.333333,5.333333,2.333333,185,11,22.333333,0,65.333333,7.333333,0,0.333333,255,144.333333,7.333333,4,1.666667,182.333333,4,4,0,2,1,0,1,124.333333,29.333333,9.333333,7,4,3,184.333333,190.666667,175.666667,255,5,183.666667,Flask
183,0,0,183,41,255,0,0,123,0,1,255,255,185,39.666667,255,0,0,115.666667,0,1,255,255,189,31.333333,240,0,0,60,0,1,255,255,0,185.666667,14.666667,61.666667,0,0,17.333333,0,0.333333,255,255,0.666667,3.333333,184,11.666667,20.333333,0,56,6.666667,0,1.666667,255,150.333333,2,5,1.666667,182,4,3.666667,0,1.333333,1,0,1,106.666667,27.333333,3.333333,7.666667,3.666667,2,183,190,176.333333,255,4.666667,182.666667,Flask
186,0,0,186,10,255,0,255,0,0,1,255,255,187,8,255,0,255,0,0,1,255,255,191,5,244.333333,0,255,0,0,1,255,255,0,186.666667,17.333333,101,0,170,21,0,0.666667,255,255,0.666667,4.333333,184.333333,13,20,2.666667,34,9.666667,0,1.666667,255,113.666667,3.333333,7,2.666667,182.666667,3,4,0,1.333333,1.333333,0,0.333333,91,43,4.666667,8.666667,3.333333,1.666667,185.333333,192.333333,180,255,3.666667,185.666667,Flask
205,0,0,205,53.333333,255,0,255,0,0,0,255,255,202,49,255,0,255,0,0,0,255,255,190,35.666667,169.333333,0,170,26,0,0,255,255,12,186,19.666667,61,10.666667,170,23,0,0,255,255,16,4.333333,184.333333,12.333333,21.666667,0.666667,44,9.666667,0,1,255,135.666667,17.666667,5,1.333333,182.333333,3,4,0,1.333333,1.333333,0,0.333333,92.333333,48,19.666667,7,3.333333,1.666667,184.333333,190,180,255,3.333333,183.666667,Flask
180,0,0,180,103,255,255,0,255,0,0,255,255,180,92,255,255,85,255,3.666667,0,255,255,181.333333,42,233.666667,209,85,236.333333,16,0,255,255,0,184.333333,20,57.666667,34.333333,85,50.666667,4,0.333333,255,255,0,0,185,11.666667,22,0,45.333333,9.666667,0,1.666667,255,148.333333,0,0,0.666667,182.333333,3.666667,4.666667,0,1.333333,1.666667,0,1.666667,99.666667,50.333333,0,0.666667,2,1.666667,183,190.333333,179,255,3.666667,182,Flask
170,0,0,170,49.666667,255,255,255,255,177,0,255,255,171.333333,45.666667,255,255,255,255,166.333333,0,255,255,178.666667,31.333333,255,255,255,239.666667,87.333333,0,255,255,0,184,17.333333,55.666667,43.666667,0,57.333333,0,0.333333,255,255,0,0,184,11,22,0,41.333333,9.333333,0,1.666667,255,163.666667,0,0,0.666667,182.333333,3.666667,4.666667,0,1.333333,1.666667,0,1,111.666667,49.666667,0,0,2,1.666667,183,191.333333,178.333333,255,4,182,Flask
186,0,0,186,39,74.333333,0,255,0,0,0,255,255,187,35,68.333333,0,255,0,0,0,255,255,188,15.333333,40.666667,0,255,0,0,1,255,255,0,187,4,18,0,143,0,0,1,255,46,0,1,186.333333,2,3,0,0.666667,0,0,1,45.333333,6,0,1.666667,1,186,1,1,0,0,0,0,1,1.666667,1,0,2,1,0,186,187,186,255,0.333333,186,Flask
186,0,0,186,3,160,102,0,157,0,0,255,255,186,3,144,93,0,142,0,0,255,255,186,7,57.333333,40.333333,0,57.333333,0,0,255,255,0,187,5,6,0,13.666667,0,0,1,255,11.333333,0,0,186,2,2,0,0,0,0,1,9,4,0,0,0,186,1,1,0,0,0,0,1,1.333333,1.333333,0,0,0.666667,0,186,187.333333,185,255,1,186,Flask
186,0,0,186,11,44,0,255,0,0,1,255,255,186,10,37,0,255,0,0,1,255,255,186,4,5,0,0,4,0,1,88.333333,88.333333,0,186,5,2,3,1.333333,2,1,0,15.333333,2,0,0,186,2,1,0,0,1,0,1,0.333333,3,0,0,0,186,1.666667,1,0,0,0.333333,0,1,0.666667,1.333333,0,0,0,0,186,187,185,255,1,186,Flask
187,0,0,187,12,74,0,255,0,0,0,255,255,187,11,68,0,255,0,0,0,255,255,186,7,33,0,0,7,0,0,255,255,1,185,4,10.333333,14,36,10,4,0,255,42,1,0,186,2,1.333333,1.333333,0,2,0,1,8,4,1,0,0,186,1.666667,1,0,0,0.333333,0,1,0,1.333333,1,0,0,0,186,187,184,255,1,186,Flask
187,0,0,187,17,21,4,0,19,0,0,255,255,187,16,22,11,0,22,0,0,255,255,185,10,32,40,255,31,9,0,255,255,2,185,3,22.333333,27.333333,120.666667,22,5.333333,0,255,255,2,0,186,2,2,2,0,2.333333,0,1,27,9,1,0,0,186,2,1,0,0,0.333333,0,1,0,1.333333,1,0,0,0,185,186.333333,183,255,1,186,Flask
180,0,0,180,25,154,144,0,172,0,0,255,255,181,22,146,141,0,162,0,0,255,255,183,8,99,113,255,103,10,0,255,255,0,185,2,22,25.666667,80.333333,22,3.333333,0,255,255,0,0,185,2,3,1.333333,0,3,0,1,27,21.333333,0,0,0,185.333333,2,1,0.333333,0,1,0,1,0.333333,1,0,0,0,0,185,186,184,255,1,185,Flask
195,0,0,195,50,152,154,0,160,0,0,255,255,192,45,136,140,0,143,0,0,255,255,185,22,53.333333,62.333333,173.666667,59,3,1,255,255,8,185,4,12,0,0,10,0,1,255,255,7,0,185,3,4,0,0,3.333333,0,1,4.333333,46.666667,7,0,0,185,2,1,1,0,1,0,1,0.666667,1,7,0,0,0,186,186.333333,184.333333,255,1,186,Flask
185,0,0,185,14,65,50,0,64,0,0,255,255,185,11,59,43.333333,0,58,0,0,255,255,187,3,30,9.666667,0,27,0,0,255,255,0,187,2,7,0,0,4,0,0,255,144,0,0,187,1,2,0,1,0,0,2,7.333333,1.333333,0,0,0,187,1,1,0,0,0,0,1,1.666667,1,0,0,1,0,187,187,186,255,0,187,Flask
186,0,0,186,19,67,56,0,82,0,0,255,255,186,17,57,41,0,69,0,0,255,255,188,8,28,0,0,10.333333,0,0,255,255,0,187,2,14,0,90.666667,0,0,0,255,28,0,0,187,1,2,0,1,0,0,1.666667,28,3,0,1,1,186.333333,1,1,0,0,0,0,1,1.666667,1,0,1,1,0,187,188,186,255,1,187,Flask
190,0,0,190,11,195,0,0,54,0,0,255,255,190,10,175,0,0,45,0,0,255,255,189,5,77,0,0,2.666667,0,0,255,255,1,188,1,20,0,159,0,0,1,255,92,2,1,187,1,3,0,1.666667,0,0,1,51,5,3,2,1,186,1,1,0,0,0,0,1,1.666667,1,3,2,1,0,187,187,186,255,0,187,Flask
186,0,0,186,31,79,82,0,87,0,1,255,255,186,28,70,69,0,77,0,1,255,255,187,13,27.333333,5.333333,0,27.333333,0,1,255,255,0,187,3,16,0,31.333333,0,0,1,255,252.333333,0,0,187,2,2.666667,0,0.666667,0,0,1,43.666667,5.333333,0,0,1,186,1,1,0,0,0,0,1,1.666667,1,0,1,1,0,186.333333,187,186,255,0,187,Flask
182,0,0,182,9,155,192,255,153,39,0,255,255,183,7,138,171,255,137,34,0,255,255,186,3,53,61,219.666667,57,4,0,255,255,0,187,4,10,0,0,3,0,1,255,207,0,0,186,2,2,0,0,0.333333,0,1,13,5.333333,0,0,0,186,1,1,0,0,0,0,1,1.666667,1.333333,0,0,0.666667,0,186,187,185,255,1,186,Flask
192,0,0,192,8,80,0,0,4,0,1,255,255,191,7,71,0,0,5,0,2,255,255,187,2,25,0,0,7,0,1,255,255,4,186,5,3,0,0,2.333333,0,1,38.666667,35.666667,5,1,186,2,1,0,0,1,0,1,0.333333,4.666667,5,1,0,186,1.666667,1,0,0,0.333333,0,1,0.666667,2,5,1,0,0,186,187,185,255,1,186,Flask
183,0,0,183,16,97,0,255,0,0,0,255,255,184,15,89,0,255,0,0,0,255,255,186,9,38,0,10,0,0,0,255,255,0,186,5,9,11,16.333333,9,2,0,255,52,0,0,186,2,1.333333,1.333333,0,2,0,1,10,6.333333,0,0,0,186,1.666667,1,0,0,0.333333,0,1,0.666667,2,0,0,0,0,186,187,185,255,1,186,Flask
186,0,0,186,16,106,42,0,93,0,0,255,255,186,15,100,41,0,88,0,0,255,255,184,9,63,39,0,59,0,0,255,255,1,185,3,25,26,9.666667,25,0.333333,0,255,255,1,0,186,2,2,1.333333,0,2.333333,0,1,26,9.666667,0,0,0,186,2,1,0,0,0.333333,0,1,0,2,0,0,0,0,185,186,183,255,1,186,Flask
183,0,0,183,13,221,54,0,185,0,0,255,255,183,12,205,55,0,174,0,0,255,255,184,7,117,58,0,108,0,0,255,255,0,185,3,25,21,0,25,0,0,255,255,0,0,185.333333,2,2.333333,1,0,2.333333,0,1,17.666667,19,0,0,0,186,2,1,0.333333,0,1,0,1,0.333333,2,0,0,0,0,186,186,185,255,1,186,Flask
183,0,0,183,32,192,0,0,27,0,0,255,255,184,30,174,0,0,25,0,0,255,255,186,19,78,0,0,10,0,0,255,255,0,186,5,11,0,1,0,0,0,255,145.666667,0,1,185,2.666667,3.333333,0,0,3,0,1,15.666667,37.333333,0,1,0,185.333333,2,1,0.333333,0,1,0,1,0.333333,1,0,1,0,0,185,187,183,255,1,186,Flask
191,0,0,191,12,255,0,255,0,0,0,255,255,190,12,255,0,255,0,0,0,255,255,189,8,153,0,255,0,0,0,255,255,2,186,3,34.666667,0,255,0,0,1,255,255,4,3,185,3,4.333333,0,0,3.333333,0,1,165.333333,62.666667,5,4,1,185,2,1,1,0,1,0,0.333333,1.333333,1,5,4,1,0,185,187,183,255,1.333333,185.333333,Flask
189,0,0,189,38,209,0,255,0,0,1,255,255,189,34,198,0,255,0,0,1,255,255,188,14,121,0,255,0,0,1,255,107,1,186,5,36,0,255,0,0,1,255,255,3,2,185,4,5,0,0,4,0,1,193.666667,83.666667,4,3,1,185,2,1,1.333333,0.333333,1,0.333333,0.333333,1.666667,0.666667,3.666667,3,1,0,185,186,183,255,1,185,Flask
174,0,0,174,23,234,94,0,207,0,0,255,255,177,22,215,78,0,187,0,0,255,255,185,13,110,0,0,74,0,0,255,255,0,185,7,25.666667,0,137.666667,0,0,0,255,255,0,0,184.333333,4,5,0.333333,0,5,0,1,25,88,0,0,1,185,2,1.333333,2,1,1,0.333333,0,2.333333,0.666667,0,0,0,0,184,185,181.333333,255,1,185,Flask
190,0,0,190,12,33,0,0,17,0,0,255,255,189,10,30,0,0,18,0,0,255,255,187,2,23,4,0,24,0,0,255,255,2,187,1,13,6.333333,0,15,0,0,255,255,2,0,187,1,1,0,0,0,0,2,2,1,2,0,0,187,1,1,0,0,0,0,1,1.666667,1,3,0,0,0,187,187,186,255,0,187,Flask
189,0,0,189,3,64,0,0,10,0,0,255,255,189,3,57,0,0,9,0,0,255,255,188,3,29,0,0,16,0,0,255,255,1,187,1,11,1,0,12,0,0,243.666667,255,2,0,187,1,2,0,1,0,0,0,7.333333,2,2,0,0,187,1,1,0,0,0,0,1,1.666667,1,2,1,0,0,187,188,186,255,0,187,Flask
188,0,0,188,6,54,0,0,8,0,0,255,255,188,5,50,0,0,6,0,0,255,255,188,4,30,0,126.333333,0,0,0,255,255,0,187,2,7.666667,0,0,0.333333,0,0,255,83.333333,1,1,187,1,2,0,1,0,0,2,18.333333,3,1,1,0,187,1,1,0,0,0,0,1,1.666667,1,1,1,1,0,187,188,186,255,0,187,Flask
188,0,0,188,1,84,0,255,0,0,1,255,255,188,1,78,0,255,0,0,1,255,255,188,3,42,0,255,0,0,1,255,255,0,187,2,12,0,21.666667,0,0,1,255,111.333333,1,1,187,1,2,0,0.666667,0,0,1,32,4.333333,1,1,0,186.333333,1,1,0,0,0,0,1,1.666667,1,2,1.666667,1,0,187,188,186,255,1,187,Flask
189,0,0,189,18,58,14,0,64,0,1,255,255,189,16,55,14,0,60,0,1,255,255,187,6,34,4,0,36,0,1,255,255,1,187,2,15,0,0,4.333333,0,1,255,255,1,0,187,2,2,0,0,0,0,1,33.666667,6.333333,2,1,0,186,1,1,0,0,0,0,1,1.666667,2,2,1,1,0,187,187.333333,186,255,0.333333,187,Flask
183,0,0,183,12,112,142,255,107,35,0,255,255,184,11,98,125,255,95,29,0,255,255,186,5,32,34,0,37,0,1,255,255,0,187,3,14,0,0,5,0,1,255,255,0,0,186.333333,2,2,0,0,0.333333,0,1,13.333333,7,0,0,0,186,1,1,0,0,0,0,1,1.666667,2,0,0,1,0,186,187,186,255,0,186,Flask
186,0,0,186,15,104,0,0,44,0,0,255,255,186,13,95,0,0,38,0,0,255,255,187,5,47,0,0,10,0,0,255,255,0,186,5,9,0,0,2,0,1,255,128,0,0,186,2,1.333333,0,0,1.333333,0,1,1,7.333333,0,1,0,186,1,1,0,0,0,0,1,0.666667,2,0,1,0,0,186,187,185,255,1,187,Flask
188,0,0,188,24,133,0,0,46,0,0,255,255,188,22,119,0,0,41,0,0,255,255,186,13,44,0,0,14,0,0,255,255,1,186,5,7,7,2.333333,7,0,0,255,39.666667,2,0,186,2,2,1.333333,0,2,0,1,12.333333,9,1.666667,0,0,186,1.666667,1,0,0,0.333333,0,1,0.666667,2,2,0,0,0,186,187,185,255,0,186,Flask
181,0,0,181,20,158,196,255,155,41,0,255,255,182,19,146,179,255,144,35,0,255,255,184,10,81,88,255,82,6,0,255,255,0,185,3,26,26,0,27,0,0,255,255,0,0,186,2,2,1.333333,0,2.333333,0,1,28,11.333333,0,0,0,186,1.666667,1,0,0,1,0,1,0,2,0,0,0,0,185,186,185,255,1,185,Flask
182,0,0,182,17,194,222,255,192,30,0,255,255,182,16,180,203,255,179,24,0,255,255,184,9,108,103,0,108,0,0,255,255,0,185,2,27,22.333333,0,27,0,0,255,255,0,0,186,2,2,0.333333,0,2.333333,0,1,15,16.666667,0,0,0,186,2,1,0,0,1,0,1,0,2,0,0,0,0,185,186,184,255,1,185.333333,Flask
190,0,0,190,33,49,0,0,8,0,0,255,255,189,31,45,0,0,6,0,0,255,255,186,18,30,0,64,0,0,0,255,255,3,186,4,8.666667,0,0,0,0,0,255,80,4,1,185.333333,2,3,0,0,2.333333,0,1,17.333333,28.666667,4,1,0,185.333333,2,1,0.333333,0,1,0,1,0.333333,2,4,1,0,0,186,187,184,255,1,186,Flask
193,0,0,193,13,205,0,156,0,0,0,255,255,192,12,190,0,255,0,0,0,255,255,188,8,114,0,255,0,0,0,255,255,4,186,2,29.666667,0,255,0,0,1,255,225,6,2,185,3,4,0,0,2.333333,0,1,203.666667,49,7,3,1,185.333333,2,1,1,0,1,0,0.333333,1,1.666667,7,3,1,0,186,187,184,255,1,186,Flask
184,0,0,184,25,74,0,0,41,0,1,255,255,185,23,73,0,0,31,0,1,255,255,187,13,66,0,255,0,0,1,255,255,0,186,3,30.666667,0,255,0,0,1,255,255,0,1,185,3,5,0,0,3,0,1,253,70,0,2,1,185,2,1,1,0,1,0,0.333333,1.666667,1.666667,0,2,1,0,185.333333,187,184,255,1,185,Flask
191,0,0,191,6,81,92,255,81,11,0,255,255,190,6,76,86,255,76,10,0,255,255,185,11,37,36,0,37,0,0,255,255,4,186,5,17.666667,0,36,0,0,1,255,255,4,0,185,4,5,0,0,4,0,1,194,84,5,1,1,185,2,1,1.333333,0.333333,1,0.333333,0,2.333333,0.666667,4,0,0,0,185,186,183,255,1,185,Flask
186,0,0,186,14,60,72,255,68,4,0,255,255,186,12,60,72,255,66,6,0,255,255,185,6,40,49,255,39,9,0,255,255,1,185,6,16,0,0,9,0,1,255,255,1,0,185,4.333333,5,0.333333,0,5,0,1,38.333333,89.666667,1,0,0,185,2,1,2,0.333333,1,0.333333,0,3,0.666667,1,0,0,0,185,186,182,255,1,185,Flask
179,0,0,179,4,50,60,188,57,3,1,255,255,180,5,42,44,0,49,0,1,255,255,184,5,31,0,0,25,0,1,255,255,0,184,6,21.666667,0,0,17,0,1,255,255,0,0,184,5,6,2.666667,0,6,0,0.333333,255,93,0,0,0,185,1.666667,2,2,1,1.666667,0.333333,0,4,0.666667,0,0,0,0,184,186,181,255,2,185,Flask
189,0,0,189,20,117,0,0,20,0,1,255,255,188,16,110,0,0,29,0,1,255,255,185,3,80,0,0,52,0,1,255,255,3,184,9,28,0,0,26,0,1,70.333333,255,4,1,184,5,7,5.333333,0,7.333333,0,0,255,98.666667,4,1,0,185,1,2,2.333333,1,2,0.333333,0,7,1.666667,3,0,0,0,184,187,181,255,2,185,Flask
190,0,0,190,22,65,0,0,59,0,0,0,255,189,19,60,0,0,54,0,0,255,255,187,9,32,0,0,28,0,0,255,255,2,187,3,10,0,0,7,0,0,255,255,2,0,187,1,2,0,1,0,0,1,10.333333,2,2,0,0,187,0.666667,1,0,0,0,0,1,1.666667,1,2,1,0.666667,0,187,188,187,255,0,187,Flask
180,0,0,180,5,116,142,255,129,13,0,255,255,181,4,102,122,255,116,6,0,255,255,186,2,46,35,0,56,0,0,255,255,0,187,2,15,5,0,17,0,0,255,255,0,0,187,1,2,0,1,0,0,1,6,1,0,0,0,187,1,1,0,0,0,0,1,1.666667,1,0,0,0,0,187,187,187,255,0,187,Flask
187,0,0,187,16,45,0,0,39,0,0,255,255,187,13,42,0,0,39,0,0,255,255,187,5,36,15,0,41,0,0,255,255,0,187,1,16,11,0,19,0,0,255,255,0,0,187,1,2,0,0.666667,0,0,0,8,2,0,0,0,187,1,1,0,0,0,0,1,1.666667,1,0,0,0,0,187,187,187,255,0,187,Flask
189,0,0,189,15,66,0,0,7,0,0,255,255,189,14,58,0,0,10,0,0,255,255,187,9,20,0,0,14,0,0,255,255,1,187,2,9,10,0,10.333333,0,0,255,126.333333,2,0,187,1,2,0,0,0,0,1.666667,10.666667,3,2,0,0,187,1,1,0,0,0,0,1,1.666667,1,2,0,0,0,187,187,186,255,0,187,Flask
187,0,0,187,14,79,0,0,29,0,0,255,255,187,13,70,0,0,25,0,0,255,255,187,8,28,0,0,16,0,1,255,255,0,187,2,5,2.333333,0,6,0,1,255,97,0,0,187,1,2,0,0,0,0,1,15.333333,4.333333,0,0,0,187,1,1,0,0,0,0,1,1.666667,2,0.666667,1,0,0,187,188,186,255,1,187,Flask
188,0,0,188,4,93,0,0,33,0,1,255,255,188,4,84,0,0,33,0,1,255,255,187,2,41,0,0,29,0,1,255,255,1,187,1,14,0,0,8,0,1,255,255,1,0,187,1,2,0,0,0.333333,0,1,17.666667,6.666667,1,1,0,186.333333,1,1,0,0,0,0,1,1.666667,2,1.666667,1,1,0,187,188,186,255,1,187,Flask
189,0,0,189,9,74,0,0,43,0,0,255,255,189,8,65,0,0,36,0,0,255,255,187,4,28,0,0,4,0,1,255,255,1,187,2,18,0,0,4,0,1,255,255,2,0,187,2,2,0,0,1,0,1,8,8.333333,2,1,0,186,1,1,0,0,0,0,1,1.666667,2,2,1,1,0,187,187.333333,185,255,1,187,Flask
188,0,0,188,14,115,0,255,0,0,0,255,255,188,12,108,0,255,0,0,0,255,255,188,5,65,0,255,0,0,0,255,255,0,187,4,15,0,0,0.333333,0,1,255,255,1,1,186,2,1.333333,0.333333,0,1.333333,0,1,1.333333,9,2,1,0,186,1,1,0,0,0,0,1,1.666667,2,2,1.666667,0,0,186,187,186,255,0,186.333333,Flask
191,0,0,191,26,128,0,255,0,0,0,255,255,190,25,113,0,255,0,0,0,255,255,187,15,38,0,239,0,0,0,255,255,3,186,5,3,3.333333,1.333333,3,0.333333,0,68.333333,5.666667,4,1,186,2,2,1.333333,0,2.333333,0,1,14.333333,10,4,1,0,186,1,1,0,0,0.333333,0,1,0.666667,2,4,1,0,0,186,187,185,255,0,186,Flask
181,0,0,181,25,166,176,255,166,10,0,255,255,181,23,153,164,255,153,11,0,255,255,184,12,85,96,255,84,13,0,255,255,0,185,3,25,26.333333,39,25,1.333333,0,255,255,0,0,186,2,2,1.333333,0,2.333333,0,1,26.333333,11.666667,0,0,0,186,1.666667,1,0,0,1,0,1,0,2,0,0,0,0,185.333333,186,185,255,1,185.333333,Flask
183,0,0,183,18,166,210,255,160,50,0,255,255,183,16,156,197,255,151,46,0,255,255,184,7,99,121,255,98,23,0,255,255,0,185,1.333333,27,28.666667,25.666667,27.666667,0.666667,0,255,255,0,0,186,2,2,1,0,2.333333,0,1,12.666667,14,0,0,0,186,2,1,0,0,1,0,1,0,2,0,0,0,0,186,187,185,255,1,186,Flask
182,0,0,182,18,92,20,0,84,0,0,255,255,183,18,84,19,0,76,0,0,255,255,185,13,39,17,0,39.333333,0,0,255,255,0,186,4,5.666667,4,0,6.333333,0,0,255,81.666667,0,0,186,2,2.333333,0,0,2,0,1,8.666667,21,0,0,0,186,2,1,0,0,1,0,1,0,2,0,0,0,0,186,186.333333,184,255,1,186,Flask
185,0,0,185,13,134,0,0,47,0,2,255,255,186,12,127,0,0,45,0,2,255,255,187,7,83,0,0,29,0,2,255,255,0,186,2,20.333333,0,17.333333,0.666667,0,2,255,255,0,1,186,2.333333,3,0,0,2,0,1,150,35,0,1,0.666667,186,2,1,0.333333,0,1,0,0.333333,0,2,0,1,0.666667,0,186,186.333333,184,255,1,186,Flask
189,0,0,189,15,80,0,0,59,0,1,255,255,188,14,79,0,0,58,0,1,255,255,186,8,65,0,0,42.333333,0,1,255,255,2,186,2,24,0,0,2,0,1,255,255,2,0,185.333333,3,4,0,0,2,0,1,255,54,3,1,1,185.333333,2,1,1,0,1,0,0.333333,1,1.666667,3,1,1,0,185.333333,187,183,255,1,186,Flask
181,0,0,181,16,80,92,255,82,10,1,255,255,182,14,76,87,255,79,8,1,255,255,185,9,51,53,0,54.333333,0,1,255,255,0,186,4,13,0,0,8.333333,0,1,255,255,0,0,185,3.333333,4.666667,0,0,3,0,1,255,71.666667,0,0,0,185,2,1,1,0,1,0,0,1.666667,1.666667,0,0,0,0,185,187,183,255,1,185,Flask
182,0,0,182,9,115,152,255,104,48,2,255,255,182,9,107,143,255,97,46,2,255,255,184,6,66,90,255,57,33,2,255,255,0,185,4.333333,13,7.666667,0,16,0,1,255,255,0,0,185,4,5.666667,0,0,4,0,1,202,86.666667,0,0,0,185,2,1,1,0,1,0,0,1.666667,1.666667,0,0,0,0,185,187,183,255,1,185,Flask
184,0,0,184,8,109,148,255,98,50,0,255,255,184,7,103,140,255,92,48,0,255,255,184,2,61,83,255,53,31,1,255,255,0,185,5,19,8.666667,0,21,0,1,255,255,0,0,185,4.333333,5.666667,0,0,5,0,0,58.333333,100.333333,0,0,0,185,2,1,1.333333,0,1,0,0,2.666667,1.666667,0,0,0,0,185,186,182.333333,255,1,185,Flask
185,0,0,185,3,93,94,0,96,0,1,255,255,185,2,85,87,0,88,0,1,255,255,184,5,46,43,0,56,0,1,255,255,1,185,7,24,0.333333,0,22,0,1,88.333333,255,0,0,185,5,7,0.666667,0,6,0,0,95,117.333333,0,0,0,185,1.666667,1,2,0.333333,1,0,0,3.666667,1,0,0,0,0,185,186,183,255,1,185,Flask
182,0,0,182,24,134,86,0,161,0,1,255,255,183,22,118,69,0,141,0,1,255,255,185,13,55,0,0,51,0,1,255,255,0,185,10,28,0,0,16,0,0,255,255,0,0,185,5,8,1.333333,0,6,0,0,116.333333,133.666667,0,0,0,185,1,1.333333,2,0.333333,1.333333,0,0,5,1.666667,0,0,0,0,185,187,183,255,1,186,Flask
193,0,0,193,15,137,0,255,0,0,1,255,255,192,13,123,0,255,0,0,1,255,255,189,6,58,0,255,0,0,1,255,255,3,188,3,19,0,115,0,0,1,255,170,4,1,187,0,3,0,0,0,0,1,85.666667,9,5,2,1,187,0,1,0,0,0,0,1,1,1,5,2,1,0,187,188,187,255,0,187,Flask
187,0,0,187,29,63,0,255,0,0,1,255,255,187,26,60,0,255,0,0,1,255,255,188,11,44,0,255,0,0,0,255,255,0,188,4,16,0,33,0,0,0,255,205.333333,0,1,187,0,3,0,1.666667,0,0,1,48,4.666667,0,1,1,187,0,1,0,0,0,0,1,1,1,1,2,1,0,187,188,187,255,0,187,Flask
187,0,0,187,18,72,72,0,85,0,0,255,255,187,16,65,62,0,77,0,0,255,255,187,10,35,17,0,41,0,0,255,255,0,187,4,11,1,0,11,0,0,251,255,0,0,187,1,2,0,1.666667,0,0,1,19.666667,2,0,0,0,187,0.666667,1,0,0,0,0,1,1.666667,1,0,0,0,0,187,187,186,255,0,187,Flask
188,0,0,188,10,95,40,0,107,0,0,255,255,188,9,87,45,0,100,0,0,255,255,186,7,54,55,0,64,0,0,255,255,1,187,3,18,20,0,21,0,0,255,255,1,0,187,1,2,0,1,0,0,1,9.666667,2,1,0,0,187,1,1,0,0,0,0,1,1.666667,1,1,0,0,0,187,187,186,255,0,187,Flask
183,0,0,183,22,116,162,255,98,64,0,255,255,183,19,108,150,255,91,59,0,255,255,185,8,63,87,255,54,33,0,255,255,0,187,1,20,27,148.333333,20,7.333333,0,255,149.666667,0,0,187,1,1.666667,0,0,0,0,1,6.333333,2,0,0,0,187,1,1,0,0,0,0,1,2,2,0,0,0,0,187,187,186,255,0,187,Flask
185,0,0,185,18,110,140,255,115,25,1,255,255,185,17,100,127,255,104,23,1,255,255,186,9,50,65,255,51,14,1,255,255,0,187,2,13,18,76,11,7,1,255,19,0,0,187,1,1.666667,0,0,0,0,1,6.333333,3.333333,0,0,0,187,1,1,0,0,0,0,1,2,2,0,0,0,0,187,188,185,255,1,187,Flask
186,0,0,186,13,64,8,0,54,0,1,255,255,186,12,58,8,0,50,0,1,255,255,187,7,30,7,0,29,0,1,255,255,0,187,2,10,0,0,8,0,1,255,255,0,0,187,1,2,0,0,1,0,1,6.666667,6,0,0,0,187,1,1,0,0,0,0,1,2,2,0,0,0,0,187,188,186,255,0,187,Flask
189,0,0,189,6,22,0,200,0,0,1,255,100,189,5,23,0,203,0,0,1,255,139,188,3,34,0,81,0,0,1,255,255,1,187,1,20,0,0,3,0,1,255,255,2,1,187,1.666667,2,0,0,1.333333,0,1,3.333333,8.666667,2,1,0,186.333333,1,1,0,0,0,0,1,2,2,2,1,1,0,187,188,186,255,0,187,Flask
186,0,0,186,6,113,0,255,0,0,0,255,255,186,5,106,0,255,0,0,0,255,255,188,3,67,0,255,0,0,2,255,255,0,187,3.666667,19,0,0,0.333333,0,1,255,255,0,1,187,2,1.333333,0.333333,0,1.333333,0,1,1.666667,9.666667,0,1,0,186,1,1,0,0,0,0,1,1.666667,2,0,1.666667,0.666667,0,187,187,186,255,0,187,Flask
191,0,0,191,27,76,0,255,0,0,1,255,255,190,25,68,0,255,0,0,1,255,255,187,14,27,0,0,2,0,1,255,255,3,186,5,2.333333,0.333333,0,2.666667,0,1,19,28.333333,4,1,186,2,1.333333,1,0,2.333333,0,1,10.333333,10,4,0.666667,0,186,1,1,0,0,0,0,1,1,2,4,1,0,0,186,187,185,255,1,186,Flask
179,0,0,179,14,159,156,0,164,0,0,255,255,180,14,145,144,0,149,0,0,255,255,184,10,75,80.333333,255,75.333333,5,0,255,255,0,186,4,21.333333,24,69,21,3.666667,0,255,255,0,0,186,2,2,1.333333,0,2.333333,0,1,17,10.333333,0,0,0,186,1,1,0,0,0.333333,0,1,1,2,0,0,0,0,186,187,185,255,1,186,Flask
188,0,0,188,19,88,92,255,89,3,0,255,255,187,17,87,92,255,88,4,0,255,255,185,7,71.333333,80.666667,255,72,8.666667,0,255,255,3,185,1.333333,25.333333,29.666667,105.666667,25.666667,4.333333,0,255,255,2,0,186,2,2,1,0,2,0,0.333333,8,11,1,0,0,186,1,1,0,0,1,0,1,0,2,1,0,0,0,186,187,185,255,1,186,Flask
185,0,0,185,10,59,0,0,40,0,0,255,255,185,10,54,0,0,39,0,0,255,255,186,8,26.333333,10.333333,0,28.333333,0,0,255,255,0,186,3,10.666667,12.666667,15,12,1.333333,0,255,125.333333,0,0,186,2,2,0,0,2,0,1,2.333333,14.333333,0,0,0,186,1.666667,1,0,0,1,0,1,0,2,0,0,0,0,186,186.333333,184,255,1,186,Flask
190,0,0,190,6,51,0,0,34,0,0,255,255,189,5,50.333333,0,0,32.333333,0,0,255,255,186,4,43.333333,0,0,18.666667,0,2,255,255,3,186,2,14.333333,0,0,5,0,0.666667,255,239.666667,3,0,186,2.333333,3,0,0,1.333333,0,1,74.333333,22,3,0.666667,0,186,2,1,0,0,1,0,0.333333,0,2,3,1,0,0,186,186.333333,184,255,1,186,Flask
184,0,0,184,6,81,8,0,74,0,1,255,255,185,6,75.333333,4.333333,0,67.333333,0,1,255,255,186,3,47.333333,0,0,30,0,1,255,255,0,186,1.333333,19.333333,0,0,6.666667,0,1,255,255,0,0,186,2.333333,4,0,0,1,0,1,255,36,0,0.666667,0,186,2,1,0,0,1,0,0,0,2,0,1,1,0,185.333333,187,184,255,1,186,Flask
187,0,0,187,25,78,14,0,72,0,1,255,255,187,23,70,9.333333,0,63.333333,0,1,255,255,186,10,35,0,0,28.666667,0,1,255,255,1,186,3.333333,13,0,0,9.333333,0,1,255,255,1,0,186,3,4.666667,0,0,2,0,1,255,52.666667,1,0,0,185.333333,2,1,0.333333,0,1,0,0,0.666667,1.666667,1,0.666667,0,0,186,187,184,255,1,186,Flask
184,0,0,184,27,45,60,255,43,17,0,255,255,184,25,41,55.333333,255,37,18,0,255,255,185,13,23.333333,32,217.666667,21,10.333333,1,255,119.666667,0,186,4.333333,11.666667,7.333333,0,13.666667,0,1,255,255,0,0,185.333333,3.333333,5.666667,0,0,2.666667,0,0.333333,255,70,0,0,0,185.333333,2,1,1,0,1,0,0,1,1.666667,0,0,0,0,185.333333,187,184,255,1,186,Flask
184,0,0,184,13,68,90,255,66,24,0,255,255,184,13,65.333333,87,255,63,23,0,255,255,185,10,46.333333,59,255,44,15,0,255,255,0,185,5,16,9.333333,0,16.333333,0,0,255,255,0,0,185.333333,3.333333,6.666667,0,0,3,0,0,255,88.333333,0,0,0,185,2,1,1,0,1,0,0,1,1.666667,0,0,0,0,185,187,183,255,1,186,Flask
183,0,0,183,13,67,82,255,66,16,0,255,255,183,13,62,74,255,61,13,0,255,255,185,10,38,36,0,38,0,0,255,255,0,186,6,19,0,0,13,0,0,255,255,0,0,185,4,7.666667,0,0,4,0,0,255,111,0,0,0,185,2,1,1,0,1,0,0,1.666667,1.666667,0,0,0,0,185.333333,187,183.333333,255,1,186,Flask
185,0,0,185,27,107,0,0,44,0,0,255,255,185,25,97,0,0,36,0,0,255,255,186,14,52,0,0,4,0,0,255,255,0,186,7,27.666667,0,0,4.333333,0,0,255,255,0,0,185,4,8.666667,0,0,5,0,0,255,136,0,1,1,185,1,1,1,0,1,0,0,2,1.666667,0,1,1,0,185,188,183,255,2,185,Flask
191,0,0,191,20,255,0,255,0,0,0,255,255,191,18,242.666667,0,255,0,0,0,255,255,189,10,119,0,255,0,0,0,255,255,2,186,6.333333,36.666667,0,47,0,0,0,255,255,5,3,185,4,9,0,0,4.333333,0,0,255,157,5.666667,4,1,185,1,1,1,0,1,0,0,2.333333,2,6,4,1,0,186,187.333333,183,255,2,186,Flask
195,0,0,195,14,255,0,255,0,0,0,255,255,194,12,249.666667,0,255,0,0,0,255,255,189,5.666667,131,0,255,0,0,0,255,255,5,187,6,39,0,0,1,0,0,255,255,7,3,185.333333,4,9.666667,0,0,4,0,0,255,164.333333,8,4,1,185,1,1,1,0,1,0,0,3,2,8.666667,4,1,0,186,188,184,255,1,185.333333,Flask
194,0,0,194,12,129,0,255,0,0,2,255,255,193,11,118,0,255,0,0,2,255,255,190,5,67,0,255,0,0,1,255,255,3,188,2,28,0,255,0,0,1,255,255,5,2,187,0,3,0,1,0,0,1,156.333333,11,6,3,1,187,0,1,0,0,0,0,1,0.666667,1,6,3,1,0,187,188,187,255,0,187,Flask
189,0,0,189,15,93,0,255,0,0,1,255,255,189,14,89,0,255,0,0,1,255,255,189,8,66,0,255,0,0,1,255,255,0,188,3,24,0,179,0,0,1,255,249,1,1,187,0,3,0,2,0,0,1,139.666667,8,2,2,1,187,0,1,0,0,0,0,1,1,1,2,2,1,0,187,188,187,255,0,187,Flask
189,0,0,189,8,53,0,255,0,0,0,255,255,189,9,45,0,255,0,0,0,255,255,188,12,16,0,29,0,0,0,255,232,1,188,5,8,0,0,1,0,0,255,85,1,0,187,0,3,0,2,0,0,1,69.666667,5,2,1,0,187,0,1,0,0,0,0,1,1,1,2,1,1,0,187,188,186,255,0,187,Flask
188,0,0,188,27,39,52,255,38,14,0,255,255,187,24,41,55,255,40,16,0,255,255,186,12,46,62,255,44,19,0,255,255,1,187,5,16,21,73,16,5,0,255,131,1,0,187,1,2,0,1,0,0,1,23.333333,3,0,0,0,187,0.666667,1,0,0,0,0,1,1.666667,1,1,0,0,0,187,188,186,255,1,187,Flask
178,0,0,178,8,173,240,255,148,92,0,255,255,179,7,158,218,255,134,85,0,255,255,184,3,83,115,255,70,45,0,255,255,0,186,2,25,34,242,24,10,0,255,181,0,0,187,1,1.666667,0,0,0,0,1,8.333333,2.333333,0,0,0,187,1,1,0,0,0,0,1,2,2,0,0,0,0,187,187,186,255,0,187,Flask
187,0,0,187,24,94,120,255,88,32,1,255,255,186,22,87,113,255,80,33,1,255,255,186,9,51,73,255,38,34,1,255,18,1,187,1,18,25,146,15,10,0,255,32,0,0,187,1,1,0,0,0.333333,0,1,4.333333,3.333333,0,0,0,187,1,1,0,0,0,0,1,2,2,0,0,0,0,187,188,186,255,0,187,Flask
185,0,0,185,10,73,0,0,53,0,0,0,255,185,10,65,1,0,48,0,0,255,255,187,8,26,2,0,19,0,0,255,255,0,187,2,6,2,0,5,0,1,203,74,0,0,187,1,1,0,0,1,0,1,3,5.666667,0,0,0,187,1,1,0,0,0,0,1,2,2,0,0,0,0,187,187.333333,186,255,0,187,Flask
188,0,0,188,5,49,18,0,44,0,0,255,255,188,5,46,9,0,38,0,0,255,255,188,3,41,0,0,9,0,0,255,255,0,187,1,18,0,0,0.333333,0,1,255,255,1,0,187,1,1.333333,0,0,1.333333,0,1,2,7.666667,1,1,0,187,1,1,0,0,0,0,1,2,2,1,1,1,0,187,188,186,255,1,187,Flask
189,0,0,189,3,111,0,0,56,0,2,255,255,189,3,102,0,0,49,0,2,255,255,188,4,58.666667,0,0,10,0,1,255,255,1,187,3,19.666667,0,13.333333,0,0,1,255,255,2,1,187,1.666667,1.333333,0,0,1.333333,0,1,0.666667,8.666667,2,1,0,186.333333,1,1,0,0,0,0,1,2,2,2,1,1,0,187,187.333333,186,255,1,187,Flask
185,0,0,185,20,74,32,0,70,0,1,255,255,185,19,66,25,0,61,0,1,255,255,186,12,25,0,0,18.333333,0,1,255,255,0,187,5,6.333333,0,0,4.333333,0,1,255,142,0,0,186.333333,2,1.333333,0.333333,0,1.333333,0,1,3.333333,9,0,0,0,186,1,1,0,0,0,0,1,2,2,0,0,0,0,186,187,185.333333,255,0,186,Flask
184,0,0,184,9,114,134,255,112,22,0,255,255,184,9,104.333333,122,255,103,19,0,255,255,185,8,56.333333,60.666667,231.666667,56.333333,4.333333,0,255,255,0,186,4,16,18,40.333333,16,2.666667,0,255,177.666667,0,0,186.333333,2,1.333333,1,0,2,0,0.333333,5,8.666667,0,0,0,186,1,1,0,0,0,0,1,1,2,0,0,0,0,186,187,185,255,1,186,Flask
185,0,0,185,9,64,23.333333,0,58.333333,0,0,255,255,185,9,62,28.333333,0,58.333333,0,0,255,255,185,5,51.666667,44,0,52.333333,0,0,255,255,0,186,2.333333,21.666667,26,99.666667,21,5,0,255,216.333333,0,0,186,2,2,0.666667,0,2,0,0.333333,1.666667,8.666667,0,0,0,186,1,1,0,0,0,0,1,1,2,0,0,0,0,186,187,185,255,1,186,Flask
186,0,0,186,4,49,0,255,0,0,0,255,255,186,4,42.666667,0,255,0,0,0,255,255,186,5,19,1.666667,0,14.333333,0,0,255,255,0,186,2.333333,12.666667,15.666667,24.333333,13.666667,2,0,255,163,0,0,186,2,2,0,0,1,0,0.333333,2.666667,9.666667,0,0,0,186,1,1,0,0,1,0,1,0,2.666667,0,0,0,0,186,187,185,255,1,186,Flask
184,0,0,184,1,26.666667,0.666667,0,9,0,0,255,224.666667,185,1,24.666667,0,0,5.333333,0,0.333333,255,206,186,3.333333,18.333333,0,78,1.666667,0,0.333333,255,217,0,186,2.333333,7.333333,0.333333,0,5,0,0,155,127,0,0,186,2,2,0,0,1,0,0.333333,38,13.333333,0,0,0,186,1,1,0,0,1,0,0,0,2.666667,0,0,0,0,186,187,184,255,1,186,Flask
187,0,0,187,12,71.666667,0,0,11.333333,0,0,255,255,187,11,65.333333,0,0,7.333333,0,0,255,255,187,4,37.333333,0,204.666667,0,0,1,255,255,0,186.333333,1.666667,12.666667,0,0,3.333333,0,1,255,209,0.666667,0,186,2.333333,3,0,0,1,0,0.333333,178.666667,22,1,1,0,186,1.333333,1,0,0,1,0,0,0,2.666667,1,1,0.333333,0,186,187,184.333333,255,1,186,Flask
191,0,0,191,7,159,0,255,0,0,0,255,255,191,6.333333,142,0,255,0,0,0,255,255,188,3.666667,59,0,255,0,0,1,255,255,3,186,2.666667,11.333333,0,0,4,0,1,255,243.666667,4,1.666667,186,2.333333,4,0,0,1,0,0.333333,255,34,4.666667,2,0,186,2,1,0,0,1,0,0,0,2.666667,5,2,1,0,186,187,184,255,1,186,Flask
189,0,0,189,18,129.333333,0,248.666667,0,0,0,255,255,189,16,117,0,176.333333,0,0,0,255,255,187,8.333333,50.333333,0,0,5,0,0,255,255,2,186,3.333333,9.666667,0.666667,0,6.666667,0,0.666667,255,209.666667,2,1,186,2.333333,5,0,0,1.666667,0,0,255,48.666667,2.666667,1,0,186,2,1,0,0,1,0,0,0,2.666667,3,1,0.666667,0,186,187,182,255,2,186,Flask
186,0,0,186,8,111,0,0,76,0,0,255,255,186,8,102,0,0,69,0,0,255,255,186,7,55,1,0,38.666667,0,0,255,255,0,186,4,13.666667,1.666667,0,10.666667,0,0,255,255,0,0,186,3,6,0,0,2,0,0,255,65.666667,0,0,0,185.333333,1.333333,1,0,0,1,0,0,0,2.666667,0.666667,0.666667,0.666667,0,186,187,183,255,1,186,Flask
187,0,0,187,14,75,0,0,43,0,0,255,255,187,13,71,0,0,42,0,0,255,255,186,8,47,0,0,33,0,0,255,255,1,186,4,17.333333,0,0,8.666667,0,0,255,255,1,0,186,3,7,0,0,2.666667,0,0,255,87,1,0.666667,0,185.333333,1,1,0,0,1,0,0,0,2,1,1,1,0,185.333333,188,184,255,1,185.333333,Flask
189,0,0,189,8,93,0,0,58,0,0,255,255,189,8,87,0,0,51,0,0,255,255,187,7,55,0,0,18,0,0,255,255,1,186,3,23,0,0,2.333333,0,0,255,255,2,1,186,3,8,0,0,3,0,0,255,112,3,1,1,185.333333,1,1,0,0,1,0,0,0,2,3,2,1,0,186,187.333333,184,255,1,186,Flask
187,0,0,187,18,100,0,0,37,0,0,255,255,187,17,94,0,0,28,0,0,255,255,188,9,66.666667,0,255,0,0,0,255,255,0,187,2,29.333333,0,53,0,0,0,255,255,0,1,186,3,9,0,0,3.333333,0,0,255,133.666667,1,2,1,185.333333,1,1,0.333333,0,1,0,0,0.333333,2,2,2,1,0,186,187.333333,184,255,1,186,Flask
186,0,0,186,28,43.333333,0,255,0,0,1,255,255,186,25,45.333333,0,255,0,0,0,255,255,188,12,51.666667,0,255,0,0,0,255,255,0,187,1,29.333333,0,45.333333,0,0,0,255,255,0,1,186,3,9,0,0,3,0,0,255,141.666667,1,2,1,185.333333,1,1,0.333333,0,1,0,0,0.333333,2,1,2,1.666667,0.666667,186,187,184,255,1,186,Flask
188,0,0,188,10,108.666667,0,0,85,0,0.333333,255,255,188,10,99,0,0,75.666667,0,0,255,255,187,6.333333,56,0,0,23.666667,0,0,255,255,0,187,0,24.666667,0,5.666667,0,0,0,255,255,1,0.666667,186,2,9,0,0,2.333333,0,0,255,131,2,1,1,185.333333,1,1,1,0,1,0,0,0.333333,2,2,2,1.666667,1,185.333333,187.333333,183,255,2,186,Flask
189,0,0,189,20,71,0,0,34,0,0,255,255,189,18,65,0,0,30,0,0,255,255,188,10,38,0,0,5,0,0,255,255,1,188,5,18,0,74,0,0,1,255,244,1,1,187,1,2,0,0,1,0,1,38.333333,10,2,1,1,187,0,1,0,0,0,0,1,0.666667,1,2,1,1,0,187,188,187,255,1,187,Flask
189,0,0,189,2,104,0,255,0,0,2,255,255,189,3,98,0,255,0,0,1,255,255,190,5,65,0,255,0,0,1,255,255,0,188,3,30,0,250,0,0,1,255,255,1,1,187,1,3,0,1,0,0,1,156.333333,11,2,2,1,187,0,1,0,0,0,0,1,0.666667,1,2,3,1,0,188,188,187,255,0,188,Flask
189,0,0,189,4,82,0,192,0,0,1,255,255,189,5,80,0,255,0,0,1,255,255,189,5,70,0,255,0,0,1,255,255,0,188,2,31,0,192,0,0,1,255,255,1,1,187,0,4,0,3,0,0,1,240.333333,11,2,2,1,187,0,1,0,0,0,0,1,0.666667,1,2,2.666667,1,0,187,188,187,255,0,188,Flask
190,0,0,190,18,51,0,0,34,0,1,255,255,190,17,47,0,0,30,0,1,255,255,188,12,32,0,0,12,0,1,255,255,1,188,5,16,0,8,0,0,1,255,255,2,0,187,0,3.666667,0,2.666667,0,0,1,178.333333,9,2,1,1,187,0,1,0,0,0,0,1,1,1,3,1,1,0,187,188,186,255,1,187,Flask
183,0,0,183,14,67,82,255,72,10,1,255,255,184,14,60,75,255,64,10,1,255,255,186,12,34,44,255,32,12,0,255,255,0,187,5,8,10,21,8,3,0,255,25,0,0,187,1,3,0,1,0,0,1,73,6,0,0,0,187,0,1,0,0,0,0,1,1,1,0,0,0,0,187,188,186,255,1,187,Flask
189,0,0,189,15,110,74,0,106,0,0,255,255,188,14,103,74,0,100,0,0,255,255,186,7,66,70,162,67,2,0,255,255,2,187,3,22,27,121,21,6,0,255,249,2,0,187,1,2,0,0,0,0,1,21.666667,4.333333,1,0,0,187,1,1,0,0,0,0,1,1.666667,1,1,0,0,0,187,188,186,255,0,187,Flask
186,0,0,186,15,103,0,0,39,0,0,255,255,186,14,91,0,0,40,0,0,255,255,187,7,43,22,0,42,0,0,255,255,0,187,2,18,22,55.333333,19,3,0,255,255,0,0,187,1,1,0,0,0.333333,0,1,7,4.333333,0,0,0,187,1,1,0,0,0,0,1,2,2,0,0,0,0,187,188,187,255,0,187,Flask
192,0,0,192,4,96,0,255,0,0,0,255,255,191,5,84,0,255,0,0,0,255,255,188,6,29,0,195,0,0,0,255,255,3,187,2,5,1.333333,0,6,0,0,234.333333,97,4,1,187,1,1,0,0,1,0,1,4,5,4,1,0,187,1,1,0,0,0,0,1,2,2,4,1,0,0,187,187.333333,186,255,0,187,Flask
185,0,0,185,5,55,0,255,0,0,0,255,255,186,5,52,0,255,0,0,0,255,255,188,3,42,0,255,0,0,0,255,215.666667,0,187,1,13.666667,0,28,0,0,0.666667,255,137.333333,0,1,187,1,1.333333,0,0,1,0,1,2.333333,6.666667,0,1,0,187,1,1,0,0,0,0,1,2,2,0,1,1,0,187,188,186,255,1,187,Flask
189,0,0,189,8,78,0,255,0,0,1,255,255,189,7,73,0,255,0,0,1,255,255,188,3,47.666667,0,255,0,0,1,255,255,1,187,2,15.666667,0,18.666667,0.333333,0,1,255,247,2,1,187,1,1.333333,0,0,1.333333,0,1,1.333333,7.666667,2,1,0,186.333333,1,1,0,0,0,0,1,2,2,2,1.666667,1,0,187,188,186,255,0,187,Flask
187,0,0,187,20,54,0,255,0,0,1,255,255,187,18,50,0,255,0,0,1,255,255,187,9,28.666667,0,0,4.666667,0,1,255,255,0,187,3.666667,10.333333,0,0,6.666667,0,1,255,255,0,0,187,2,1.333333,0,0,1.333333,0,1,0,7,0,0.666667,0,186.333333,1,1,0,0,0,0,1,2,2,0.666667,1,0,0,187,187.333333,185,255,1,187,Flask
186,0,0,186,11,59,28.666667,0,54.333333,0,0,255,255,186,11,54,29.333333,0,50.333333,0,0,255,255,186,8,32.333333,27.666667,0,32,0,0,255,255,0,186,4,11,11,0,12.333333,0,0.333333,255,168.333333,0,0,186.333333,2,1.333333,0,0,1.333333,0,0,0.666667,6.666667,0,0,0,186,1,1,0,0,0,0,1,1.333333,2,0,0,0,0,186,187.333333,185,255,1,186,Flask
186,0,0,186,3,68.666667,57.333333,0,74.333333,0,0,255,255,186,2,63.666667,55,0,68.333333,0,0,255,255,185,2.333333,39,43.333333,85,40.333333,5.333333,0,255,255,0,186,3.333333,14.666667,19.333333,69.666667,14,5,0,255,82.666667,0,0,186.333333,2,2,0,0,1,0,0,3,6.666667,0,0,0,186,1,1,0,0,0,0,1,1.333333,2,0,0,0,0,186.333333,187.333333,185,255,1,187,Flask
185,0,0,185,9.666667,23.666667,9.333333,26.666667,15.666667,1,0.333333,255,255,185,8.666667,23,10,57,17,2.666667,0.333333,255,245.666667,186,3,24.666667,21,85,27.333333,3.666667,0,255,246,0,186,2.666667,12.333333,15,14,14,1,0,255,174.666667,0,0,186.333333,1.333333,2,0,0,1,0,0,11,8,0,0,0,186,1,1,0,0,0,0,0.333333,1,2,0,0,0,0,186,187,185,255,1,186,Flask
190,0,0,190,6,29,4,0,21.333333,0,0.333333,255,255,189,5,27,4,0,21,0,0.333333,255,255,186.333333,4.333333,17,9.333333,0,18.666667,0,0,255,255,3,186.333333,2,8,5.666667,0,8.333333,0,0,247.333333,129.333333,3,0,186.333333,1.333333,2.333333,0,0,0.666667,0,0,39,10.333333,3,0,0,186,1,1,0,0,0.666667,0,0,1,2.666667,3,0.333333,0,0,186,187,184.333333,255,1,186,Flask
183,0,0,183,13.333333,48.666667,9.333333,0,42.666667,0,0,255,255,184,11.666667,42.333333,5.333333,0,35.333333,0,0,255,255,186.333333,6,14.333333,0,0,4.666667,0,0,255,163,0,186.333333,1.666667,5.333333,0,0,2,0,0.666667,109,60,0,0,186.333333,2,3.333333,0,0,0.666667,0,0,122.333333,14.666667,0,0,0,186,1,1,0,0,1,0,0,0.333333,2.666667,0,0.333333,0.333333,0,186,187,185,255,1,186,Flask
191,0,0,191,16.333333,81.333333,0,170,4.333333,0,0.666667,255,255,190,14.333333,73.333333,0,170,3,0,0.666667,255,255,187,4.666667,33.333333,0,198.333333,0,0,0.666667,255,255,3,186.333333,1.666667,8,0,0.666667,1.333333,0,1,255,110.666667,3.666667,1,186,2,4,0,0.333333,0.666667,0,0,235.666667,22,4,1,0,186,1,1,0,0,1,0,0,0,3,4,1.333333,1,0,186,187.333333,184,255,1,186.333333,Flask
183,0,0,183,16,38.333333,4,0,29.333333,0,1,255,255,184,14,36,2.666667,0,25.333333,0,0.666667,255,255,186.333333,4.333333,23.666667,0,0,8,0,0.666667,255,255,0,186.333333,2.666667,6.666667,0,0,2,0,0.666667,201,102.333333,0,0,186,2.333333,5,0,0,0.666667,0,0,255,31.333333,0,0,0,186,1,1,0,0,1,0,0,0,3,0,1,1,0.333333,186,187.333333,184,255,1,186,Flask
187,0,0,187,5,66,36,0,64,0,0,255,255,187,4,60.333333,31.333333,0,57.333333,0,0,255,255,186,1,31.333333,6.333333,0,25.666667,0,0,255,255,0,186.333333,2.333333,8.333333,0.666667,0,3.333333,0,0,255,125.666667,0,0,186,2.333333,6,0,0,1,0,0,255,43,0.666667,0,0,186,1,1,0,0,1,0,0,0,3,1,1,1,0,186,187.333333,184.333333,255,1,186,Flask
186,0,0,186,4,31,0,32,0,0,0,255,255,186,4,28.666667,0,0,1,0,0,255,255,187,3,21,0,0,11.333333,0,0,255,255,0,186.333333,2.333333,12.333333,0,0,6.333333,0,0,255,255,0,0,186,2.333333,6,0,0,1,0,0,255,58.666667,0,0.666667,0,186,1,1,0,0,1,0,0,0,2.666667,0.666667,1,1,0,186,187.333333,183.333333,255,1,186,Flask
188,0,0,188,7,51,0,0,30,0,0,255,255,188,6,49,0,0,29.333333,0,0,255,255,187,2,35,0,0,23.666667,0,0,255,255,1,187,1,15.333333,0,0,6.333333,0,0,255,255,1,0,186,2,7,0,0,2,0,0,255,77.333333,2,1,0.666667,186,1,1,0,0,1,0,0,0,2.666667,2,1,1,0,186,188,184,255,1,186,Flask
185,0,0,185,10,88,50,0,87,0,0,255,255,185,10,80.333333,45,0,79.333333,0,0,255,255,186,7,38.666667,14.666667,0,38.666667,0,0,255,255,0,187,1,13.666667,0,0,5,0,0,255,255,0,0,186,2,7.333333,0,0,2.333333,0,0,255,93,0,0,0.666667,186,1,1,0,0,1,0,0,0,2,0,1,1,1,186,188,183,255,1,186,Flask
186,0,0,186,12,119,162,255,107,55,0,255,255,186,11,107,144.333333,255,95.333333,49.666667,0,255,255,186,9,42.333333,57.666667,255,37,20.666667,0,255,227.666667,0,187,2,10.333333,0,0,3.333333,0,0,255,193.666667,0,0,186,2,7.333333,0,0,2.333333,0,0,255,97,0,0,0,186,1,1,0,0,1,0,0,0,2,0,0,1,1,186,187.333333,183,255,1.333333,186,Flask
184,0,0,184,21,84,110,255,84,26,1,255,255,184,19,76,99.333333,255,77,23,1,255,255,186,9,33.333333,40.333333,138,36.666667,4,1,255,255,0,187,2,7.666667,0,0,1.333333,0,0,255,85,0,0,186,1,7,0,0,2,0,0,255,86,0,0,0,186,1,1,0,0,1,0,0,0,2,0,0,1,1,186,187.333333,184,255,1,186,Flask
191,0,0,191,13,87,0,255,0,0,1,255,255,190,12,77,0,255,0,0,1,255,255,188,6,33.666667,0,0,2,0,1,255,255,3,187,2,7.333333,0,20.666667,0,0,1,255,16.333333,4,1,186,1,6,0,0,1.333333,0,0,255,63.666667,4,1,0,186,1,1,0,0,1,0,0,0,1.333333,5,2,1,1,186,187,185,255,1,186,Flask
192,0,0,192,25,63,0,0,27,0,0,255,255,191,23,58,0,0,25,0,0,255,255,188,13,29,0,0,11,0,0,255,255,3,187,7,8,0,9,0,0,1,255,55,4,1,187,1,1,0,0,1,0,0,4.666667,5,4,1,0,187,0,0.666667,0,0,0,0,1,0,0.666667,4,1,0,0,187,188,186,255,0,187,Flask
190,0,0,190,11,84,0,255,0,0,1,255,255,190,11,79,0,255,0,0,1,255,255,189,10,50,0,255,0,0,1,255,255,1,188,5,24,0,99,0,0,1,255,255,2,1,187,1,3,0,1,0,0,1,77.333333,7,3,2,1,187,0,1,0,0,0,0,1,0,1,3,2,1,0,187,188,187,255,0,187,Flask
190,0,0,190,3,93,0,0,12,0,1,255,255,190,2,89,0,0,11,0,1,255,255,189,2,67,0,0,4,0,1,255,255,1,188,1,32,0,100,0,0,1,255,255,2,1,187,1,4,0,2,0,0,1,240.333333,12,3,2,1,187,0,1,0,0,0,0,1,0.666667,1,3,3,1,0,187,188,187,255,1,187,Flask
189,0,0,189,19,72,0,0,51,0,1,255,255,189,17,68,0,0,45,0,1,255,255,189,8,52,0,0,17,0,1,255,255,0,188,3,24,0,2,0,0,1,255,255,1,1,187,0,4,0,2.666667,0,0,1,255,13,2,1,1,187,0,1,0,0,0,0,1,1,1,2,2,1,0,187,188,186,255,1,187,Flask
185,0,0,185,15,18,20,36,18,2,2,255,255,186,14,15,15,7,15,0,1,255,201,187,12,9,0,0,8,0,1,135,255,0,188,5,8,0,0,4,0,1,255,197,0,0,187,0,3,0,1,0,0,1,165,10.333333,0,0,0,187,0,1,0,0,0,0,1,1,1,0,1,1,0,187,187.333333,186,255,0,187,Flask
189,0,0,189,10,83,46,0,94,0,0,255,255,188,10,78,49,0,88,0,0,255,255,187,8,51,47,0,55,0,0,255,255,2,187,4,14,12,0,14,0,0,255,255,1,0,187,1,2,0,0,0,0,1,60.666667,7.333333,1,0,0,187,0,1,0,0,0,0,1,1,1,2,0,0,0,187,188,186,255,0,187,Flask
183,0,0,183,16,93,92,0,98,0,0,255,255,184,14,86,86,0,92,0,0,255,255,186,3,52,50,0,57,0,0,255,255,0,187,2,16,14,0,17,0,0,255,255,0,0,187,1,2,0,0,0.333333,0,1,20,6.666667,0,0,0,187,1,1,0,0,0,0,1,1.666667,1,0,0,0,0,187,188,186,255,0,187,Flask
189,0,0,189,19,35,0,0,21,0,1,255,255,189,16,30,0,0,16,0,2,255,255,187,6,18,0,0,13,0,0,255,255,1,187,1,8,2.333333,0,9,0,0,255,251,2,0,187,1,1.333333,0,0,0.333333,0,1,8.666667,6,2,0,0,187,1,1,0,0,0,0,1,2,1.333333,2,0,0,0,187,187.333333,186,255,0.333333,187,Flask
187,0,0,187,8,52,0,255,0,0,0,255,255,187,8,50,0,255,0,0,0,255,255,188,4,34,0,179.666667,0,0,0,255,255,0,187,0,7.333333,0,2.666667,0,0,0,255,50.666667,0,0,187,1,1.333333,0,0,0.333333,0,1,6.333333,6.666667,0,1,0,187,1,1,0,0,0,0,1,2,2,0.666667,1,0.666667,0,187,188,186,255,0,187,Flask
192,0,0,192,11,81,0,255,0,0,0,255,255,191,10,71,0,255,0,0,0,255,255,188,5,28.666667,0,245,0,0,0,255,243.666667,3,187,1,9.666667,0,0,2.333333,0,1,255,190,4,1,187,1,1.333333,0,0,0.333333,0,1,6.666667,6.333333,4,1,0,187,1,1,0,0,0,0,1,2,2,5,1,0.666667,0,187,188,186,255,1,187,Flask
188,0,0,188,11,90,0,0,17.333333,0,1,255,255,188,10,80.333333,0,0,19.333333,0,1,255,255,187,4.666667,39.333333,0,0,24.666667,0,1,255,255,1,187,2,12,0,0,10,0,1,255,255,1,0.666667,187,1,1.333333,0,0,0.333333,0,0.666667,7.333333,5.666667,1,0.666667,0,186.333333,1,1,0,0,0,0,1,2,2,1,1,0,0,187,187.333333,186,255,1,187,Flask
188,0,0,188,9,54.666667,11.333333,0,57,0,1,255,255,188,8,51.333333,11,0,54.333333,0,1,255,255,187,6,32.666667,13.333333,0,38.333333,0,1,255,255,1,187,3.333333,9.333333,2.666667,0,10.666667,0,1,255,243.666667,1,0,187,1,1.333333,0,0,1,0,0,11.333333,5.666667,1,0,0,186.333333,1,1,0,0,0,0,1,2,2,1,0,0,0,187,187,186,255,1,187,Flask
183,0,0,183,9,93,122.666667,255,86,36.666667,0.333333,255,255,184,8,83.333333,108.666667,255,77.333333,31.333333,0.333333,255,255,186,7,36.333333,46,255,35.333333,10.666667,0.333333,255,255,0,186.333333,4.333333,5.666667,6.666667,10,5,2,0,159,14,0,0,187,1,2.333333,0,0,1,0,0,20.666667,7.333333,0,0,0,186,1,1,0,0,0,0,0.333333,1.333333,2,0,0,0,0,186.333333,187.333333,185.333333,255,1,186.333333,Flask
185,0,0,185,9,94.666667,95.333333,85,97.666667,9.666667,0,255,255,185,7.333333,87.333333,89,85,90.666667,8.333333,0,255,255,185.333333,5,47,51.333333,85,50.666667,2,0,255,255,0,186.333333,3.666667,9.666667,8,0,11,0,0,173.333333,189,0,0,186.333333,1.333333,2.333333,0,0,0.666667,0,0,39.666667,9.666667,0,0,0,186,1,1,0,0,0,0,0,1.333333,2,0,0,0.333333,0,186.333333,187,185,255,0.333333,186.333333,Flask
185.666667,0,2,187,10.333333,68.666667,64,170,68.666667,3.333333,0,255,255,185.666667,9.333333,66,64.333333,170,66,4.666667,0,255,255,185.666667,3,43.666667,48.333333,170,45.666667,7.333333,0,255,255,0,186.333333,2.666667,10.333333,8,0,10.333333,0,0,255,213,0,0,186.333333,1.333333,2.666667,0,0,0.666667,0,0,76.666667,12.333333,0,0,0,186,1,1,0,0,0,0,0,1.333333,2.666667,0.333333,0.333333,0.333333,0.333333,186.333333,187.333333,185.333333,255,1,186.333333,Flask
184.666667,0,6,188,9,100.333333,110.666667,170,81.333333,40.666667,0,255,255,184.666667,8,91.666667,100,170,74.666667,36,0,255,255,185.666667,4.333333,44.333333,44,170,37,11.333333,0,255,255,0,186.333333,1.666667,6,4.666667,10.333333,4,0.666667,0,255,24,0.333333,0,186.333333,1.333333,3.333333,0,0.333333,0.666667,0,0,107,14.333333,0.333333,0.333333,0,186,1,1,0,0,0.666667,0,0,1.333333,3,0.666667,0.333333,0.333333,0.333333,186.333333,187,185,255,1,186.333333,Flask
186,0,0,186,9.333333,108.333333,52,0,99,0,0.666667,255,255,186,8.333333,97.666667,46,0,89,0,0.666667,255,255,186.333333,4.333333,40.666667,19,0,36.666667,0,0.666667,255,255,0,186.333333,2.333333,4.333333,0,3.666667,0.666667,0,1,124.333333,25.333333,0,0,186.333333,1.333333,3.666667,0,1,0.666667,0,0,153.666667,16.333333,0,0,0,186,1,1,0,0,0.666667,0,0,1.333333,3,0,0.333333,0.333333,0.333333,186,188,185,255,1,186,Flask
185,0,0,185,6,80,82,85,75,15.666667,1.333333,255,255,185,5,73,74,85,68.666667,14,1,255,255,186,2,33.666667,29.666667,85,33,4.666667,1,255,255,0,187,1.666667,5.333333,0,4.666667,0.333333,0,1,255,30.666667,0,0,186.333333,1.333333,4.333333,0,1,0,0,0,238.333333,20.333333,0,0,0,186,1,1,0,0,1,0,0,1,3,0,0,1,0.333333,186,187.333333,185,255,1,186,Flask
188,0,0,188,6,51,72,255,40,32,1,255,80,188,6,47.333333,66,255,38.333333,27.666667,1,255,106,186,2.333333,21.666667,27.666667,129.666667,20,8,1.333333,255,143,1,187,1.666667,5.333333,0,10.666667,0.333333,0,0,179,15.666667,1,0,186.333333,1.333333,5.333333,0,0.666667,0,0,0,255,25.666667,1,0,0,186,1,1,0,0,1,0,0,1,3.666667,2,0.666667,1,0.333333,186,187.333333,185,255,1,186,Flask
186,0,0,186,3,49,0,0,27,0,0,255,255,186,3,45,0,0,25,0,0,255,255,187,1.333333,24.333333,3.666667,0,17,0,0,255,255,0,187,1.666667,9,0,0,4.666667,0,0,255,218.333333,0,0,186.333333,1.333333,5.333333,0,0,0.666667,0,0,255,34.666667,0,0.666667,0,186,1,1,0,0,1,0,0,1,3.666667,0,1,1,0.333333,186,187.333333,184.333333,255,1,186,Flask
186,0,0,186,4,28,2.666667,0,17.333333,0,0,255,255,186,4,28,2.666667,0,17.666667,0,0,255,255,187,3,24.666667,2,0,17.333333,0,0,255,255,0,186.333333,1.333333,10,0.333333,0,9,0,0,255,255,0,0,186,1.333333,5.333333,0,0,1,0,0,255,46.333333,0,0,0,186,1,1,0,0,1,0,0,1,3,0,1,1,0.333333,186,188,185,255,1,186,Flask
187,0,0,187,6,37,12.666667,0,35.333333,0,1,255,255,187,5.333333,33.333333,15.666667,0,32.666667,0,1,255,255,186,4,21.666667,21.333333,18.666667,21.666667,1.333333,0,255,252.333333,1,186,2,8.333333,5.666667,0,10.666667,0,0,255,204.333333,0,0,186,1,5.333333,0,0,1.333333,0,0,255,55.333333,0.666667,0,0,186,1,1,0,0,1,0,0,1,3,1,0,1,1,186,187,185,255,1,186,Flask
184,0,0,184,13,74,102.666667,255,62,40.666667,0,255,191.666667,184,11,69.333333,95,255,57.333333,37.666667,0,255,173,185,3.333333,42.333333,59.333333,255,34.666667,24.666667,0,255,103,0,186,2,9,11.666667,22,9.333333,2.333333,0,255,54.333333,0,0,186,1,5.333333,0,0,2,0,0,255,55.333333,0,0,0,186,1,1,0,0,1,0,0,0.666667,2,0,0,0.666667,1,186,187,184,255,1,186,Flask
182,0,0,182,10,110.666667,141.333333,255,115.333333,26,0,255,255,183,9,99.666667,128.333333,255,103,25,0,255,255,185,4.666667,45,61.333333,255,40.666667,20.666667,0,255,255,0,186,2,6.666667,9.666667,22,6,3.666667,0.666667,255,6,0,0,186,1,5,0,0,1.333333,0,0,255,45.666667,0,0,0,186,1,1,0,0,0.333333,0,0,0,2,0,0,0.666667,1,186,187.333333,186,255,1,186,Flask
187,0,0,187,17,55,0,0,16,0,0,255,255,187,15,48,0,0,16,0,0,255,255,187,8,20.666667,0,0,12.333333,0,1.333333,255,255,0,186,2,6,0.333333,0,4.333333,0,1,81.333333,86,1,0,186,0,4,0,0,1.333333,0,0,255,30.666667,1,0,0,186,1,1,0,0,0.333333,0,0,0,1.333333,1,1,1,1,186,188,185,255,1,186.333333,Flask
190,0,0,190,13,70,0,0,1,0,1,255,255,189,12,67,0,0,2,0,1,255,255,187,5,42,0,0,4.333333,0,1,255,255,2,187,1,10,0,0,3.333333,0,1,255,180.333333,3,1,186,0,3,0,0,0.333333,0,0,111,15.333333,3,1,0,186,1,1,0,0,0.333333,0,0,0,1.333333,3.666667,1,1,1,186,188,184,255,1,186.333333,Flask
184,0,0,184,17,69,90,255,66,24,1,255,255,185,17,63,82,255,59,22,1,255,255,186,13,31,42,255,27,15,1,255,124,0,187,7,7,9,15,7,2,0,255,29,0,0,187,1,1,0,0,1,0,0,0,1,0,0,0,187,0,0.666667,0,0,0,0,1,0,0.666667,0,0,0,0,187,187,186,255,0,187,Flask
185,0,0,185,18,60,8,0,46,0,1,255,255,185,17,54,3,0,40,0,1,255,255,187,12,29,0,0,14,0,1,255,255,0,188,6,13,0,0,0,0,1,255,208,0,0,187,1,2,0,0,0,0,1,14,3,0,0,0,187,0,0.666667,0,0,0,0,1,0,0.666667,0,0.666667,1,0,187,188,187,255,1,187,Flask
192,0,0,192,14,54,0,0,10,0,1,255,255,191,13,52,0,0,9,0,1,255,255,189,7,46,0,0,3,0,1,255,255,2,188,3,26,0,51,0,0,1,255,255,3,1,187,1,3,0,1,0,0,1,134.666667,9,4,2,1,187,0,1,0,0,0,0,1,0,1,4,2,1,0,187,189,186,255,1,188,Flask
189,0,0,189,4,108,0,0,6,0,1,255,255,189,4,100,0,0,3,0,1,255,255,189,1,66,0,233,0,0,1,255,255,0,188,1,27,0,66,0,0,1,255,255,1,1,187,0,4,0,1.666667,0,0,1,255,14,2,2,1,187,0,1,0,0,0,0,1,0.666667,1,2,2,1,0,187,188,187,255,1,187,Flask
192,0,0,192,17,111,0,255,0,0,1,255,255,191,15,101,0,255,0,0,1,255,255,189,9,50,0,255,0,0,1,255,255,2,188,3,17,0,6,0,0,1,255,255,4,1,187,0,3.666667,0,1,0,0,1,236.333333,14,4,2,1,187,0,1,0,0,0,0,1,1,1,5,2,1,0,187,188,187,255,0,187,Flask
186,0,0,186,30,58,76,255,59,17,0,255,255,186,27,52,68,255,53,15,0,255,255,187,12,29,25,0,29,0,0,255,255,0,188,4,11,0,0,6,0,0,255,243.666667,0,0,187,0,3,0,0,0,0,1,115,11,0,0,0,187,0,1,0,0,0,0,1,1,1,0,0,1,0,187,188,186,255,0,187,Flask
183,0,0,183,10,171,238,255,141,97,0,255,255,183,9,151,209,255,126,83,0,255,255,186,5,56,71,255,56,14,0,255,255,0,187,2,12,5,0,11,0,0,255,255,0,0,187,1,2,0,0,0.333333,0,1,44.333333,8.333333,0,0,0,187,0,1,0,0,0,0,1,1,1,0,0,0,0,187,188,186,255,0,187,Flask
185,0,0,185,21,108,16,0,86,0,0,255,255,185,18,96,15,0,77,0,0,255,255,187,5,36,8,0,34,0,0,255,255,0,187,1,8.333333,4.333333,0,9.333333,0,0,255,217.666667,0,0,187,1,2,0,0,0.333333,0,1,19.666667,7,0,0,0,187,1,1,0,0,0,0,1,1,1,0,0,0,0,187,188,187,255,0,187,Flask
187,0,0,187,10,102,0,0,77,0,0,255,255,187,9,91,0,0,70,0,0,255,255,187,4,36,0,0,28,0,0,255,255,0,187,0,3.333333,2.666667,0,4,0,0,156.333333,21.333333,0,0,187,1,2,0,0,0.333333,0,0.666667,14,6.333333,0,0,0,187,1,1,0,0,0,0,1,2,1,0,0,0,0,187,188,186,255,0.333333,187,Flask
184,0,0,184,18,93,130,255,77,53,0,255,255,184,16,83,116.333333,255,67,49.333333,0,255,255,186,6,33.666667,46,255,30,16,1,255,171.666667,0,187,0.333333,6.666667,3,0,8,0,1,255,149,0,0,187,1,2,0,0,0.333333,0,0.666667,15.333333,5,0,0,0,187,1,1,0,0,0,0,1,2,1,0,0,0,0,187,188,185,255,1,187,Flask
184,0,0,184,14,108,109.333333,0,128.666667,0,1,255,255,184,12,98.666667,97.666667,0,117.333333,0,1,255,255,186,4.333333,50,39.333333,0,61,0,1,255,255,0,187,1.333333,11,0,0,10.666667,0,1,174.666667,255,0,0,187,1,1.666667,0,0,0,0,0,19.666667,4.333333,0,0,0,187,1,1,0,0,0,0,1,2,1.333333,0,0,0.333333,0,187,188,186,255,1,187,Flask
188,0,0,188,13.333333,109.333333,3.333333,0,100,0,1,255,255,188,13,99.333333,2,0,90,0,1,255,255,187.333333,7.666667,48,0,0,39.333333,0,1,255,255,0.666667,187,3.333333,11,0,0,3.666667,0,1,255,245.666667,0.666667,0,187,1,2.333333,0,0,0,0,0,31.666667,5.666667,1,0.333333,0,186.333333,1,1,0,0,0,0,1,2,2,1,1,1,0,187,188,186,255,0.333333,187,Flask
186,0,0,186,29.333333,59.666667,0,0,29.666667,0,1,255,255,186.333333,26,55,0,0,25,0,1,255,255,187.333333,13,30.333333,0,85,6,0,1,255,255,0,187.333333,4,9.333333,0,46.666667,0,0,0,155.666667,21.333333,0,0.333333,187,1,2.666667,0,0,0.666667,0,0,54.333333,8.666667,0,0.333333,0.333333,186.333333,1,1,0,0,0,0,0,1.333333,2,0,1.333333,0.333333,0,187,187.333333,185.333333,255,1,187,Flask
187.333333,0,1,188,21.666667,63.666667,34.666667,0,70.333333,0,0,255,255,187.333333,20.333333,56,28.333333,0,61.333333,0,0,255,255,186.666667,12,26.333333,6,0,21.666667,0,0,255,255,0,187.333333,4,13,0,0,5,0,0,255,255,0,0,187,1,2.666667,0,0,0.666667,0,0,86.333333,12.666667,0.333333,0.333333,0.333333,186,1,1,0,0,0,0,0,1.666667,2,1,0.333333,0.333333,0,186.333333,187.333333,185.333333,255,1,187,Flask
185.666667,0,2,187,12,73,68.666667,170,64.666667,25.333333,0,255,255,185.666667,11.666667,67,61.333333,170,59.333333,22.666667,0,255,255,186.666667,7.333333,41,28.666667,94.666667,35.333333,2.666667,0,255,255,0,186.666667,2,16.666667,3.333333,0,10.666667,0,0,255,255,0,0,186.333333,1,2.666667,0,0,0.666667,0,0,89,14.666667,0,0.333333,0.333333,186,1,1,0,0,0,0,0,1.666667,2,0.333333,0.333333,0.333333,0.333333,186.333333,188,186,255,1,186.333333,Flask
186.333333,0,9,191,13.666667,73.666667,66.666667,255,38.666667,28,0,255,223.333333,186.333333,13,66.333333,60,255,36,24.666667,0,255,248.333333,186.666667,5.666667,32.666667,25.333333,255,20,6,0,255,255,0.666667,186.333333,1,13.666667,3.333333,0,8,0,0,255,243.666667,1,0.333333,186.333333,1,3.666667,0,0.333333,0.666667,0,0,96.333333,15,1.333333,0.333333,0.333333,186,1,1,0,0,0,0,0,1.666667,3,1.333333,0.666667,0.333333,0.333333,186.333333,187.333333,186,255,1,186.333333,Flask
187,0,0,187,15.666667,48,0,0,10.333333,0,0.333333,255,255,187,14.666667,42.666667,0,0,11,0,0.333333,255,255,187.333333,6.333333,17.666667,0,0,9,0,0.333333,255,255,0,187,2,8.666667,0,0,1.666667,0,0,255,105.666667,0,0,186.333333,1,3.666667,0,1,0.666667,0,0,115,14.666667,0.666667,0.333333,0.333333,186,1,1,0,0,0.666667,0,0,1.666667,3,1,1.333333,0.333333,0.333333,186,187.333333,184,255,1,186.333333,Flask
189,0,0,189,10,36.666667,31.333333,85,27.333333,4.666667,0.333333,255,255,189,9.333333,34,28,85,25.666667,3.333333,0.333333,255,255,187,6,18.666667,9.333333,0,13.666667,0,0.333333,255,207.666667,1.666667,187.333333,1.666667,9.666667,0,21.333333,0,0,1,255,75.333333,1.666667,0,186.333333,1,3.666667,0,1.666667,0,0,0,143.666667,13.666667,2,0.666667,0.333333,186,1,1,0,0,0.666667,0,0,1.666667,3,2.666667,1,1,0.333333,186.333333,187,185,255,1,186.333333,Flask
183,0,0,183,7,50.333333,46,0,51,0,0,255,255,184,7.333333,43.333333,37.666667,0,44,0,0,255,255,187,5.666667,18.666667,6.333333,0,13,0,0,255,228.333333,0,187,2,10.333333,0,45,0,0,0.333333,255,27,0,0,186.333333,1,3.666667,0,1.666667,0,0,0,176.333333,14.666667,0,0,0.333333,186,1,1,0,0,0.666667,0,0,1.666667,3.666667,0,1,1,0.333333,186.333333,187,185.333333,255,1,186.333333,Flask
190,0,0,190,4,89.333333,3.333333,0,31.666667,0,0,255,255,189,4.333333,80.666667,2.666667,0,28.333333,0,0,255,255,187,3.666667,36,0,0,15,0,0,255,255,2,187,2,9.666667,0,0,1,0,0,255,142.666667,2.666667,0.666667,186.333333,1,4.333333,0,0.666667,0,0,0,209.666667,18.333333,3,1,0.333333,186,1,1,0,0,0.666667,0,0,1.333333,3.666667,3.666667,1,1,0.333333,186,188,185,255,1,186.333333,Flask
187,0,0,187,13,43.333333,10.666667,0,38.333333,0,0,255,255,187,12,38,9.666667,0,33.666667,0,0,255,255,187,5.666667,17.333333,3,0,15,0,0,255,255,0,186.333333,2.333333,6.333333,0.666667,0,6.333333,0,0,112.333333,152.333333,0,0,186.333333,1,4.333333,0,0,0.666667,0,0,227.666667,24.333333,0.666667,0,0,186,1,1,0,0,0.666667,0,0,1.333333,3.666667,1,1,1,0.333333,186,187,184,255,1,186,Flask
186,0,0,186,7.666667,61.333333,0,0,33,0,0,255,255,186,6.666667,53,0,0,29.333333,0,0,255,255,186.333333,3,16.333333,6,0,13.666667,0,0,255,255,0,186,2.333333,9.666667,12.333333,22,10.333333,2.666667,0,255,86.333333,0,0,186.333333,1,4.333333,0,0,1,0,0,210.333333,28.333333,0,0,0,186,1,1,0,0,0.666667,0,0,1.333333,3,0,0.333333,0,0.333333,186,187,185,255,1,186.333333,Flask
188,0,0,188,11.333333,69,0,255,0,0,0,255,255,188,9.333333,57.333333,0,255,0,0,0,255,255,186,3,17.333333,9,0,16,0,0,255,255,1.666667,186,1,14,18.666667,84,11,7.666667,0,255,22.666667,2,0,186.333333,0.333333,3.333333,0,0,1.333333,0,0,167.666667,27.666667,1,0,0,186,1,1,0,0,0,0,0,1,3,2,0,0,0.333333,186,187,184,255,1,186,Flask
186,0,0,186,7,85,54.666667,0,85,0,0,255,255,186,6,75.666667,54,0,76.333333,0,0,255,255,186,1,34,41.333333,240,33.666667,7.666667,0,255,255,0,186,1,11.333333,15.333333,56.666667,10,5.666667,0.666667,255,17.666667,0,0,186,0,3.333333,0,0,1.333333,0,0,75,21.333333,0,0,0,186,1,1,0,0,0,0,0,1,2,0,0,0,0.666667,186,187,184,255,1,186,Flask
187,0,0,187,13,46,54,255,46,8,0,255,255,187,12,42.333333,48.333333,246.333333,42,6,0,255,255,186,6,25,20.666667,0,24.333333,0,0,255,255,1,186,1.666667,8.666667,4.666667,0,8,0,1.333333,255,133.666667,0,0,186,0,2.333333,0,0,1.333333,0,0,19.333333,12,0,0,0,186,1,1,0,0,0,0,0,1,2,1,0,0,0.666667,186,187,184,255,1,186.333333,Flask
184,0,0,184,2,103,0,0,72,0,1,255,255,185,2,93,0,0,62,0,1,255,255,186,2,43,0,0,21.333333,0,2,255,255,0,186,1,10.666667,0,0,6,0,1,255,213.333333,0,0,186,0,1.333333,0,0,0.333333,0,0,1.666667,4.333333,0,0,0,186,1,1,0,0,0,0,0,0.666667,1.333333,0,0.666667,0.666667,0.666667,186,187,185,255,1,186,Flask
185,0,0,185,8,19,24,92,19,5,0,255,208,185,7,15,17.333333,40.666667,15,3,0,255,141.333333,186,3,9,0,2.666667,0.333333,0,1,255,84.333333,0,186,1,7,0,0,4,0,1,209,100.666667,0,0,186,0,0.333333,0,0,0.333333,0,0,0,0.333333,0,0,0,186,1,1,0,0,0,0,0,0,1,0,0,0,0.666667,186,187,185,255,0,186.333333,Flask
190,0,0,190,18,60,60,0,60,0,2,255,255,189,17,58,61,179,58,3,0,255,255,186,11,47,58,255,48,10,0,255,255,3,186,5,18,21,32,20,2,0,255,255,3,0,187,1,1,2,0,1,0,0,4,2,2,0,0,187,0,0.666667,0,0,0,0,1,0,0,2,0,0,0,187,187,186,255,0,187,Flask
185,0,0,185,8,61,0,0,42,0,0,255,255,185,8,55,0,0,39,0,0,255,255,187,9,28,3,0,23,0,0,255,255,0,187,6,7,0,0,6,0,0,3,120,0,0,187,1,1,0,0,0,0,1,0,0,0,0,0,187,0,0.666667,0,0,0,0,1,0,0,0,0,0,0,187,188,187,255,0,187,Flask
188,0,0,188,8,25,18,0,30,0,0,255,255,188,9,19,10,0,22,0,0,255,255,188,8,17,0,60,0,0,0,255,180,0,188,5,17,0,31,0,0,1,255,248,0,0,187,1,2,0,0,0,0,1,37.666667,5.666667,1,1,1,187,0,0.666667,0,0,0,0,1,0,0.666667,1,1,1,0,187,188,187,255,0,187,Flask
187,0,0,187,18,54,0,255,0,0,0,255,255,187,16,53,0,255,0,0,1,255,255,189,7,49,0,255,0,0,1,255,255,0,188,2,24,0,99,0,0,1,255,255,0,1,187,1,3,0,0,0,0,1,164.666667,12,0,2,1,187,0,1,0,0,0,0,1,0,1,0.666667,2,1,0,187,188,186,255,1,187,Flask
195,0,0,195,7,157,0,255,0,0,1,255,255,194,6,142,0,255,0,0,1,255,255,190,4,70,0,255,0,0,1,255,255,4,188,2,21,0,70,0,0,1,255,255,6,2,187,0,3,0,0,0,0,1,215.333333,14.666667,7,2,1,187,0,1,0,0,0,0,1,0.666667,1,7,3,1,0,187,188,186,255,1,187,Flask
186,0,0,186,28,90,0,0,55,0,0,255,255,187,25,82,0,0,48,0,0,255,255,188,10,46,0,0,18,0,0,255,255,0,188,2,13,0,0,1,0,0,255,242.333333,0,0,187,0,3,0,0,0,0,1,140.333333,12.666667,0,1,0,187,0,1,0,0,0,0,1,1,1,0,1,1,0,187,188,187,255,0,187,Flask
186,0,0,186,20,129,46,0,111,0,0,255,255,186,18,115,38,0,98,0,0,255,255,187,6,45,4,0,34,0,0,255,255,0,187,2,9,0,0,5,0,0,255,159.666667,0,0,187,0,2,0,0,0,0,1,64.333333,9,0,0,0,187,0,1,0,0,0,0,1,1,1,0,0,0.666667,0,187,188,187,255,0,187,Flask
194,0,0,194,8,141,0,255,0,0,0,255,255,193,8,123,0,255,0,0,0,255,255,188,3,36,0,9.666667,0,0,0,255,255,5,187,1,6.333333,3.333333,0,6.333333,0,0,255,76,6,1,187,0.666667,2,0,0,0,0,1,30,6.333333,6,1,0,187,0.666667,1,0,0,0,0,1,1,1,6,1,0,0,187,188,186,255,1,187,Flask
189,0,0,189,23,46,0,255,0,0,0,255,255,189,20,39,0,255,0,0,0,255,255,187,7,10,2,0,11,0,0,255,255,1,187,0.666667,8,9.666667,18,7.666667,2.666667,0,255,27.666667,2,0,187,1,2,0,0,0,0,0.666667,19.666667,4.666667,1.666667,0,0,187,1,1,0,0,0,0,1,1,1,2,0,0,0,187,188,186,255,0,187,Flask
183,0,0,183,7,143,176,255,144,32,0,255,255,184,6,130.666667,160.333333,255,130.666667,29.666667,0,255,255,186,1,65.333333,82,255,65.333333,16.666667,0,255,255,0,187,1.333333,9.333333,10.666667,2,10.333333,0,0.666667,255,110.333333,0,0,187,1,2,0,0.666667,0,0,0.666667,18.333333,3.333333,0,0,0,187,1,1,0,0,0,0,1,1,1,0,0,0,0,187,188.333333,186,255,1,187,Flask
187,0,0,187,20,86.666667,109.333333,255,92,17.333333,0.666667,255,255,187,19,79,98,255,85.333333,12.666667,0.666667,255,255,186.333333,10.666667,40.666667,43,0,47,0,0.666667,255,255,0,187,2.333333,6.666667,0,0,5,0,0.666667,255,149.666667,0,0,187,1,2.333333,0,0.666667,0,0,0,24.333333,3.666667,0,0,0,187,1,1,0,0,0,0,1,1.333333,1,0,0,1,0,187,188.333333,186.333333,255,0.333333,187,Flask
188,0,0,188,23.333333,96,0,255,0,0,0.666667,255,255,188.333333,21,89.333333,0,255,0,0,0.666667,255,255,188.333333,11,53.333333,0,255,0,0,1,255,241,0,187.333333,2.333333,16.666667,0,120.666667,0,0,0.666667,255,37.333333,1,1,187,1,2.333333,0,0.333333,0,0,0,42.333333,4.333333,1,1.333333,1,187,1,1,0,0,0,0,0.666667,1.333333,1,2,2,1,0,187,188.333333,187,255,0.333333,187,Flask
195.333333,0,8,200,9,179.666667,0,255,0,0,0,255,255,194,8.666667,168.666667,0,255,0,0,0,255,255,189.666667,6.333333,88.333333,0,255,0,0,0,255,251.666667,4.333333,187.333333,2.333333,22.666667,0,184.333333,0,0,0,255,124.333333,6.666667,2.333333,187,1,2.666667,0,0,0,0,0,69.333333,8,7,2.666667,1,186.333333,1,1,0,0,0,0,0,1.333333,1.333333,8,3.333333,1,0,187,188.333333,186,255,1,187,Flask
189,0,4,191,20.333333,156.666667,0,255,0,0,0,255,255,189,18.333333,145.333333,0,255,0,0,0,255,255,188.666667,9.333333,83.666667,0,174.333333,0,0,0,255,255,0.333333,187.333333,2.666667,22,0,6.333333,2.666667,0,0,255,255,1.666667,1.333333,187,1,2.666667,0,0,0.666667,0,0,89,13,2,1.666667,0.333333,186.333333,1,1,0,0,0,0,0,1.333333,2,2.666667,2.333333,1,0.333333,187,188.333333,185.333333,255,1,187,Flask
186,0,0,186,8.666667,153.666667,0,0,74,0,0,255,255,186,8.333333,143.333333,0,0,68,0,0,255,255,187.333333,6.333333,86.333333,0,0,40.666667,0,0,255,255,0,187.333333,2,24.333333,0,0,13.666667,0,0,255,255,0,0,187,1,2.666667,0,0,0.666667,0,0,87,15,0,0.333333,0.333333,186.333333,1,1,0,0,0,0,0,1.666667,2,0,1.333333,0.333333,0.333333,187,188,186,255,1,187,Flask
190,0,0,190,8.333333,137.333333,0,0,47,0,0,255,255,189.333333,7.666667,127.666667,0,0,46.333333,0,0,255,255,187.333333,4.333333,74.333333,0,0,36.333333,0,0,255,255,2,186.333333,0.666667,21.666667,0.666667,0,14,0,0,255,255,2.666667,1,187,0.666667,2.666667,0,0,0.666667,0,0,88.333333,14,3,0.333333,0,186,1,1,0,0,0,0,0,2.333333,2,3,1.333333,0.333333,0.333333,187,187.333333,186,255,1,187,Flask
188,0,0,188,5.333333,113.333333,0,170,23,0,0,255,255,188,4.666667,104.666667,0,170,21.333333,0,0,255,255,188,3.666667,58,0,170,13.333333,0,0,255,255,0.666667,187.333333,2,15,0,0,4.666667,0,0,255,201.666667,0.666667,0.666667,186.333333,1,3,0,1,0.666667,0,0,95.666667,11.666667,1.666667,1,0.333333,186,1,1,0,0,0,0,0,2.333333,3,2,1.333333,0.333333,0.333333,186.333333,187.333333,185,255,1,187,Flask
188,0,0,188,9.666667,75.333333,0,170,28.333333,0,0.333333,255,255,188,8.666667,71.333333,0,170,24.333333,0,0.333333,255,255,188,3.666667,47.666667,0,170,6,0,0.333333,255,255,0,187.333333,1.333333,15,0,70,0,0,1,255,91.666667,0.666667,1,186.333333,1,3,0,1.666667,0,0,0,104.333333,8.666667,1.666667,1,0.333333,186,1,1,0,0,0.666667,0,0,2.333333,3,2,1.333333,1.333333,0.333333,186.333333,187.333333,186,255,0.333333,186.333333,Flask
188,0,0,188,16.333333,69.666667,0,85,15.333333,0,0.333333,255,255,188,14.333333,64.666667,0,85,11.333333,0,0.333333,255,255,187.666667,5,43.333333,0,255,0,0,0.333333,255,189.333333,0,187.333333,0.666667,17,0,128.333333,0,0,0.333333,255,39.333333,0.666667,0.333333,186.333333,0.333333,3,0,2,0,0,0,111.666667,8,1,1.333333,0.333333,186,1,1,0,0,0.666667,0,0,2.333333,3,2,1.666667,1.333333,0.333333,187,187.333333,186,255,0,186.333333,Flask
189,0,0,189,11.666667,107,0,170,5,0,0,255,255,189,10.666667,95.666667,0,170,3.333333,0,0,255,255,188.333333,7,44,0,255,0,0,0,255,255,0.666667,187.333333,2.666667,11.666667,0,68.666667,0,0,0,255,33.333333,1.666667,1,186.333333,0.333333,3.666667,0,1.666667,0,0,0,119.666667,9,2,1.333333,0.333333,186,1,1,0,0,0.666667,0,0,2.333333,3.666667,3,2.333333,1,0.333333,186,187.333333,185.333333,255,1,186,Flask
184,0,0,184,22.666667,67,68.666667,170,71,9.333333,0,255,255,184.333333,20.333333,58.333333,57.333333,170,61.666667,7.333333,0,255,255,186.333333,9.333333,19.666667,8.333333,3.333333,19.333333,0.666667,0,255,153,0,186.333333,2.666667,5,2,1.333333,2.333333,0.666667,0,110.333333,38.333333,0,0,186.333333,0.333333,3.333333,0,0.333333,0,0,0,121,11.666667,0,0,0,186,1,1,0,0,0.666667,0,0,2.333333,3,0,0.333333,0.333333,0.333333,186,187.333333,185,255,1,186,Flask
183.666667,0,6,187,14,79.666667,90,170,73.666667,24.666667,0,255,255,184.333333,12,71.333333,80.333333,170,65.333333,22,0,255,255,185.333333,3,32.333333,34.666667,170,30.333333,8.666667,0,255,255,0,186.333333,2.333333,10.666667,13,38,9.333333,4,0,255,53.333333,0,0,186.333333,0.333333,2.666667,0,0,1,0,0,96.666667,14.333333,0,0,0,186,1,1,0,0,0.666667,0,0,2,3,0.333333,0,0,0.333333,186,187.333333,186,255,0.333333,186,Flask
190,0,0,190,12.666667,62,0,85,9.333333,0,1,255,255,189,11,49.666667,0,85,10.666667,0,1,255,255,186.333333,2.666667,18.666667,19.333333,37.333333,20,1.333333,0.666667,255,255,3,186,0.666667,13.666667,18.333333,75.666667,11.666667,6.666667,0.666667,255,32.666667,3,0,186.333333,0.333333,2.333333,0,0,1,0,0,35.666667,14.333333,3,0,0,186,1,1,0,0,0,0,0,2,3,3,0,0,0,186,187,185,255,1,186,Flask
183,0,0,183,13,83.333333,94.666667,255,88,6.666667,0,255,255,183,10.333333,74.333333,85.666667,255,78.333333,7.333333,0,255,255,185,1,31.333333,40.333333,254.666667,30.666667,9.666667,0.666667,255,255,0,186,1,10,13,39,8.666667,4.333333,0,255,16.333333,0,0,186,0.333333,2.333333,0,0,1.333333,0,0,6,10,0,0,0,186,1,1,0,0,0,0,0,2,2,0,0,0,0,186,187,185,255,1,186,Flask
183,0,0,183,20,44.333333,56.666667,255,45.666667,11,1,255,255,184,18,36.666667,47,255,37.666667,9.333333,1,255,255,186,7,16.333333,10,0,15.666667,0,0,255,251.333333,0,186,1,7.333333,3.333333,0,6.666667,0,0,255,112,0,0,186,0,1.333333,0,0,1,0,0,0,5,0,0,0,186,1,1,0,0,0,0,0,1,2,0,0,0,0,186,187,186,255,0,186,Flask
189,0,0,189,13,115.666667,0,255,0,0,0,255,255,189,11,103,0,236.333333,0,0,0,255,255,187,2,43.666667,0,0,8.333333,0,0,255,255,2,186,0,8.666667,0,0,5,0,0,243.333333,144,2,1,186,0,1,0.333333,0,0.333333,0,0,0.333333,1.666667,2,1,0,186,1,1,0,0,0,0,0,1,2,3,1,0,0,186,187,186,255,0,186.333333,Flask
189,0,0,189,13,62.666667,0,0,32,0,0,255,255,188,11,52.666667,0,0,28.666667,0,0,255,255,187,5,11,0,0,10,0,0,255,255,2,186,1,5,1,0,5,0,1,92,64.333333,2,0,186,0,1,1,0,1,0,0.666667,0.333333,1,2,0,0,186,1,1,0,0,0,0,0,0.666667,1,2.666667,0.666667,0,0,186,187,185,255,0,186,Flask
186,0,0,186,13,67,43.333333,0,64.333333,0,0,255,255,186,12,59.666667,40.333333,0,57.333333,0,0,255,255,186,4.666667,25,26.333333,43.666667,25,1.666667,0,255,255,0,186,1,6,7,0.333333,7,0,1,255,50,0,0,186,0,1,1,0,1,0,1,2,2.666667,0,0,0,186,1,1,0,0,0,0,0,0,1,0,0,0,0,186,187,186,255,0,186,Flask
185,0,0,185,16,63,0,0,58,0,0,255,255,185,14,58,0,0,57,0,0,255,255,186,7,39,26,0,48,0,0,255,255,0,186,3,20,21,0,23,0,0,255,255,0,0,187,1,2,3,1,2,0,0,26.333333,3.333333,0,0,0,187,0,0,0,0,0,0,1,0,0,0,0,0,0,187,187,187,255,0,187,Flask
190,0,0,190,7,51,0,255,0,0,0,255,255,189,6,44,0,0,0,0,0,255,255,187,6,23,0,0,21,0,0,255,255,2,187,5,10,8,0,13,0,0,255,255,3,0,187,1,1,1,0,1,0,0,0,0,2,0,0,187,0,0,0,0,0,0,1,0,0,2,0,0,0,187,188,187,255,0,187,Flask
187,0,0,187,4,16,12,0,18,0,0,255,255,187,5,14,10,0,16,0,0,255,255,187,7,11,0,0,10,0,0,255,255,0,187,5,9,0,0,2,0,0,255,123,0,0,187,1,1,0,0,0,0,1,3,3,0,0,0,187,0,0.666667,0,0,0,0,1,0,0,0,0,0,0,187,188,187,255,0,187,Flask
188,0,0,188,10,37,32,0,40,0,0,255,255,188,10,30,22,0,32,0,0,255,255,188,8,22,0,0,2,0,0,255,255,0,188,4,16,0,17,0,0,1,255,252,0,0,187,1,2.666667,0,0,0,0,1,57.666667,9.666667,1,1,1,187,0,0.666667,0,0,0,0,1,0,0.666667,1,1,1,0,187,189,186,255,1,187,Flask
186,0,0,186,15,82,0,0,2,0,1,255,255,187,13,76,0,78,0,0,1,255,255,188,7,43,0,255,0,0,1,255,255,0,188,2,17,0,19.666667,0,0,1,255,255,0,1,187,1,3,0,0,0,0,1,129.666667,13.666667,0,1,1,187,0,1,0,0,0,0,1,0,0.666667,0,1.666667,1,0,187,188,187,255,1,187,Flask
192,0,0,192,12,76,0,0,21,0,0,255,255,191,11,69,0,0,19,0,0,255,255,188,6,37,0,0,8,0,0,255,255,3,188,2,12,0,0,1,0,1,255,217,3,1,187,0,3,0,0,0,0,1,115.666667,12.333333,4,1,0,187,0,1,0,0,0,0,1,0.666667,0.666667,4,1,1,0,187,188,187,255,1,187,Flask
187,0,0,187,6,91,0,0,45,0,0,255,255,187,5,82,0,0,40,0,0,255,255,188,2,36,0,0,13,0,0,255,255,0,187,2,7,0,0,4,0,0.666667,255,135.666667,0,0,187,0,2.666667,0,0,0,0,1,62,8.333333,0,0,0,187,0,1,0,0,0,0,1,0.666667,1,0,1,1,0,187,188,186,255,1,187,Flask
188,0,0,188,15,96,0,255,0,0,0,255,255,188,13,85,0,255,0,0,0,255,255,188,4,27,0,255,0,0,1,255,180.666667,0,187,1,6,3.333333,0,6.333333,0,0,255,72.666667,1,1,187,0,2,0,0,0,0,1,29,5.333333,1,0.666667,0,187,0,1,0,0,0,0,1,1,1,1,1,0,0,187,188,186,255,1,187,Flask
183,0,0,183,20,50,58,48,57,1,1,255,255,184,18,45,52,42,51,1,1,255,255,186,7,24.333333,29.333333,85,26.333333,3,1,255,255,0,187,1,9.666667,11.666667,10.666667,10.333333,1,0,255,83.666667,0,0,187,0.666667,2,0,0.666667,0,0,0.666667,16.333333,3,0,0,0,187,0.666667,1,0,0,0,0,1,1,1,0,0,0,0,187,187,186,255,0,187,Flask
188,0,0,188,9,145,136,0,151,0,0,255,255,187,8,133.333333,128.333333,0,138.333333,0,0,255,255,186,4,70,77.666667,255,71.666667,6.333333,0,255,255,1,187,2,9.333333,10,3.333333,9.333333,0.666667,0,255,88.333333,0,0,187,0.666667,2,0,1,0,0,0.666667,12,1.666667,0,0,0,187,0.666667,1,0,0,0,0,1,1,1,1,0,0,0,187,187.333333,186,255,0,187,Flask
186,0,0,186,19,34.666667,0,0,12,0,0,170,255,186,18,31,1,0,13.333333,0,0,255,255,187,12.333333,15,3.333333,0,11.666667,0,0,255,228.333333,0,187.333333,2.333333,6.333333,0,10.666667,0.333333,0,0,126.333333,26.333333,0,0,187,0.666667,2.333333,0,1,0,0,0,15.666667,2,0,0,0,187,1,1,0,0,0,0,1,1,1,0,1,1,0,187,188,187,255,0,187,Flask
191,0,0,191,9.666667,136.666667,0,170,8,0,0,255,255,191,9.333333,127.333333,0,170,5.333333,0,0,255,255,189,6.333333,77.333333,0,255,0,0,0,255,255,1.666667,188,1.333333,22,0,162.666667,0,0,0,255,177.666667,3,1,187,0.666667,2.333333,0,1,0,0,0,29,3.666667,3.666667,2,1,187,1,1,0,0,0,0,0,1,1,4,2.333333,1,0,187,187.333333,187,255,0,187,Flask
188,0,0,188,22,113.333333,0,255,0,0,0,255,255,188,19.333333,110.333333,0,255,0,0,0,255,255,189.333333,8.333333,83,0,255,0,0,0,255,255,0,187.333333,3,24.333333,0,183.666667,0,0,0,255,221.666667,0.666667,1.333333,187,0.666667,2.333333,0,0,0,0,0,42.333333,6.333333,1,2,1,187,1,1,0,0,0,0,0,1.333333,1,2,2.333333,1,0,187,187.333333,186,255,0,187,Flask
189,0,0,189,20,89.666667,0,255,0,0,0,255,255,189,19.333333,83.666667,0,161.666667,0,0,0,255,255,188.333333,14,54.333333,0,78.333333,4,0,0,255,255,0.666667,187.333333,4.333333,16.333333,0,0,3.333333,0,0,255,255,1.666667,1,187,0.666667,2.333333,0,0,0.666667,0,0,43.666667,10.333333,2,1,0,186.333333,1,1,0,0,0,0,0,1.333333,1,2,1.333333,0.333333,0,187,187,186,255,1,187,Flask
189,0,0,189,24.333333,99,8.666667,0,58.333333,0,0,255,255,188.333333,22.666667,93.666667,9,0,58.333333,0,0,255,255,187,13.666667,66.333333,9.666667,0,51.333333,0,0,255,255,2,186.333333,3.666667,21,8.333333,0,18.666667,0,0,255,255,1.666667,0,187,0.666667,2.333333,0,0,1.666667,0,0,44.666667,12,1.666667,0,0,186.333333,1,1,0,0,0,0,0,1.333333,2,2,0,0,0,186.333333,187.333333,185.333333,255,1,186.333333,Flask
184,0,0,184,25,118.666667,70.666667,0,110.666667,0,0,255,255,184,22.333333,110.333333,64,0,103,0,0,255,255,186,11.333333,67,33,0,61.333333,0,0,255,255,0,186.333333,2.666667,20.666667,12.666667,0,19.666667,0,0,255,255,0,0,187,0.666667,2.666667,0,0,0.666667,0,0,51.333333,10.666667,0,0,0,186.333333,1,1,0,0,0,0,0,1.666667,2,0,0,0,0.333333,186.333333,187.333333,186,255,1,186.333333,Flask
188,0,0,188,18,72,9.333333,0,38.666667,0,0.666667,255,255,188,17.333333,66.333333,7.666667,0,34.666667,0,0.666667,255,255,187,11.333333,36.666667,1.666667,0,19.333333,0,0.666667,255,255,1,186.333333,3.666667,9,0,0,7,0,0,87,153,1,0,187,0,2.666667,0,0.666667,0.666667,0,0,60.666667,7.333333,1,0,0,186,1,1,0,0,0,0,0,1.666667,2,1.666667,1,0.333333,0.333333,187,187.333333,186,255,0.333333,187,Flask
187,0,0,187,11.666667,87.666667,0,255,0,0,0.666667,255,255,187.333333,10.333333,82,0,255,0,0,0.666667,255,255,187.666667,6.333333,49,0,255,0,0,0.666667,255,255,0,187.333333,2.333333,13.666667,0,58.333333,0,0,1,255,122.666667,0,1,186.333333,0,2.666667,0,1.333333,0,0,0,61,5,1,1.333333,0.333333,186,1,1,0,0,0,0,0,1.666667,2.666667,1,1.666667,1,0.333333,186.333333,187.333333,186.333333,255,0,186.333333,Flask
191,0,19,201,8,111,0,85,19.333333,0,0,85,255,190.333333,7,105,0,85,13.333333,0,0,255,255,188.333333,3,55.333333,0,232.333333,0,0,0,255,40.666667,2.666667,187.333333,1,18.333333,0,95.666667,0,0,1,255,126,3.666667,1,186.333333,0.333333,2.666667,0,2,0,0,0,55,3.666667,4,2,0.333333,186,1,1,0,0,0.666667,0,0,1.666667,3,4.333333,2.333333,1.333333,0.333333,186.333333,187.333333,186,255,0,186.333333,Flask
190,0,3,192,13.666667,123.666667,0,255,0,0,0.666667,255,255,190,12,111.333333,0,255,0,0,0.666667,255,255,188,7,47.666667,0,191,0,0,0.666667,255,255,1.333333,187.333333,2.333333,12,0,76,0.666667,0,1,255,65,2.666667,1.333333,186.333333,0.333333,2.666667,0,1.666667,0,0,0,55,3.666667,3,1.666667,0.333333,186,1,1,0,0,0.666667,0,0,1.666667,3,3.666667,1.666667,1,0.333333,186.333333,187,186,255,0,186.333333,Flask
188,0,0,188,21.666667,58.666667,12,0,53,0,0.666667,85,255,188,19.333333,53,12,0,48,0,0.666667,255,255,186.333333,9.333333,26,10,0,24.666667,0,0.666667,255,255,1,186.333333,2.666667,6.666667,4,0,5.333333,0,0.666667,255,84.666667,1,0,186.333333,0.333333,2.333333,0,0.666667,0,0,0,52.666667,6,1,0,0,186,1,1,0,0,0.666667,0,0,2,3,2,0.333333,0.333333,0,186,186.333333,186,255,0,186,Flask
182,0,0,182,6.333333,90.666667,122.666667,255,80.666667,42,0,255,255,183,5.666667,82.666667,111.666667,255,73.666667,38,0,255,255,185.333333,3,42.666667,54.333333,244.333333,41.666667,13,0.666667,255,255,0,186.333333,2.333333,10.666667,12,20.666667,11.333333,2,0.666667,255,123.666667,0,0,186.333333,0.333333,2.333333,0,0,0.666667,0,0,32,7.666667,0,0,0,186,1,1,0,0,0,0,0,2,3,0,0,0,0,186,186.333333,185.333333,255,0,186,Flask
186,0,0,186,3.666667,83.666667,56,0,81.666667,0,1,255,255,186,3.333333,73.333333,53.333333,0,73,0,1,255,255,185.333333,3,31.666667,40.333333,199.333333,33,7.666667,1,255,255,0,186,1,10,12,24,9.333333,3.333333,0,255,54.666667,0,0,186.333333,0.333333,2.333333,0,0,1,0,0,7.666667,8.333333,0,0,0,186,1,1,0,0,0,0,0,1.333333,3,0,0,0,0,186,187,186,255,0,186,Flask
182,0,0,182,10,77,104.666667,255,73.333333,31.333333,1,255,255,183,9,66.333333,91,255,62.666667,28.333333,1,255,255,186,5.333333,20,26.666667,162.666667,18.333333,9,1.666667,255,87.666667,0,186,1.666667,4.333333,4.666667,0,5.333333,0,0,255,29,0,0,186,0.333333,1.333333,0,0,1.333333,0,0,0,7.333333,0,0,0,186,1,1,0,0,0,0,0,1,2,0,0,0,0,186,187,186,255,0,186,Flask
190,0,0,190,23,49,0,0,8,0,0,255,255,189,20,44.666667,0,0,7.666667,0,0,255,255,187,6,24,0,0,5.333333,0,0,255,255,2,186,1,4.333333,0,0,2.666667,0,0,201,60.666667,3,0.666667,186,0,1.333333,0.333333,0,1.333333,0,0,1,4.666667,3,0.666667,0,186,1,1,0,0,0,0,0,1,2,3,1,0,0,186,187,186,255,0,186,Flask
190,0,0,190,13.666667,120.666667,0,255,0,0,0,255,255,190,11.666667,105.666667,0,255,0,0,0,255,255,187,3.666667,36,0,27.666667,0,0,0,255,255,2,186,0.333333,3.666667,0,0.333333,0.666667,0,0,198,17.666667,3,1,186,0,1.333333,1,0,1.333333,0,0,2.666667,3.333333,3,1,0,186,1,1,0,0,0,0,0,1,2,3.666667,1,0,0,186,187,186,255,0,186.333333,Flask
183,0,0,183,21.666667,82.333333,111.333333,255,80.666667,30.666667,1,255,255,183,18.666667,72.333333,97.666667,255,71,26.666667,1,255,255,185.333333,6,25.333333,32.666667,182.666667,25.666667,7,1,255,255,0,186,1,3.666667,1.666667,0,4,0,1,138.666667,38.666667,0,0,186,0,1.333333,1,0,1.333333,0,0.666667,2.666667,3.666667,0,0,0,186,1,1,0,0,0,0,0,0.666667,2,0,0,0,0,186,187,185,255,0,186,Flask
181,0,0,181,4.666667,140.666667,176,255,136.666667,39.333333,1,255,255,182,3.666667,125.666667,158,255,121.666667,36.333333,1,255,255,185,1.333333,53.333333,69.333333,255,50.333333,18,1,255,255,0,186,1,7,7.666667,0,8.666667,0,1,255,93,0,0,186,0,1,1,0,1.333333,0,1,2,4,0,0,0,186,1,1,0,0,0,0,0,0,1,0,0,0,0,186,187,186,255,0,186,Flask
187,0,0,187,8,118.333333,115.333333,0,121.333333,0,0,255,255,186,6,108,106,0,110.333333,0,0,255,255,185,2,51,52.666667,75,51,1.333333,0,255,255,1,186,2,8,10,8.333333,9,1,1,255,61.333333,0,0,186,0,1,0,0,1,0,1,0.333333,4.666667,0,0,0,186,1,1,0,0,0.333333,0,0,0,1.666667,0,0,0,0,186,187,186,255,0,186,Flask
188,0,0,188,7,84,0,0,73,0,0,255,255,188,6,77,0,0,68,0,0,255,255,186,0,43,11,0,43,0,0,255,255,1,186,1,18,14,0,20,0,0,255,255,1,0,187,1,3,4,2,3,1,0,68.333333,5,1,0,0,187,0,0,0,0,0,0,1,0,0,1,0,0,0,187,187,186,255,0,187,Flask
183,0,0,183,12,37,46,255,36,10,0,255,255,184,11,33,40,231,33,7,0,255,255,186,5,23,21,0,27,0,0,255,255,0,186,3,12,12,0,15,0,0,255,255,0,0,187,1,2,2,1,2,1,0,5,1,0,0,0,187,0,0,0,0,0,0,1,0,0,0,0,0,0,187,187,186,255,0,187,Flask
187,0,0,187,9,27,4,0,23,0,1,255,255,187,8,23,6,0,21,0,1,255,255,187,6,14,13,0,14,0,0,255,250,0,187,4,7,3,0,7,0,0,255,100,0,0,187,1,1,0.333333,0,1,0,1,0,2,0,0,0,187,0,0,0,0,0,0,1,0,0,0,0,0,0,187,188,186,255,0,187,Flask
187,0,0,187,0,22,18,0,23,0,0,255,255,187,1,23,16,0,23,0,0,255,255,187,5,24,2,0,18,0,0,255,255,0,187,4,12,0,0,6,0,1,255,255,0,0,187,1,2,0,0,1,0,1,8.333333,7,0,0,0,187,0,0.666667,0,0,0,0,1,0,0,0,0,0,0,187,189,187,255,1,187,Flask
188,0,0,188,6,65,0,0,38,0,0,255,255,188,6,60,0,0,35,0,0,255,255,188,5,34,0,0,20,0,2,255,255,0,187,2,14,0,0,6,0,1,255,255,0,0,187,1,2.666667,0,0,1,0,1,53.333333,11.666667,1,0,0,187,0,0.666667,0,0,0,0,1,0,0,1,1,0.666667,0,187,188,187,255,0,187,Flask
187,0,0,187,16,36,42,220,36,6,0,255,255,187,14,33,38,188,32,6,0,255,255,187,6,17,16,0,18,0,1,255,255,0,187,2,9,0,0,6,0,1,255,242.666667,0,0,187,0,2.666667,0,0,0,0,1,73.666667,12,0,0,0,187,0,1,0,0,0,0,1,0,0,0,0,0.666667,0,187,188,186,255,1,187,Flask
185,0,0,185,13,62,78,255,66,12,1,255,255,185,11,56,70,255,60,10,1,255,255,187,4,23,24,0,27,0,1,255,255,0,187,1,6,0,0,6,0,1,3.666667,153,0,0,187,0,2,0,0,0,0,1,48,7.666667,0,0,0,187,0,1,0,0,0,0,1,0,0,0,0,0,0,187,188,186,255,1,187,Flask
191,0,0,191,6,113,0,0,77,0,1,255,255,190,5,101,0,0,69,0,1,255,255,188,2,37,0,0,30,0,1,255,255,3,187,1,6,3.333333,0,7,0,1,255,105.666667,3,0,187,0,2,0,0.333333,0,0,1,21.666667,4,3,0,0,187,0,1,0,0,0,0,1,0,0,3,1,0,0,187,188,186.333333,255,0,187,Flask
183,0,0,183,17,86,112,255,84,28,1,255,255,184,15,77,99,255,76,23,1,255,255,186,6,32,40,197.666667,34,6,1,255,255,0,187,1,8.333333,6.666667,0,8.333333,0,0,255,94.333333,0,0,187,0,2,0,1,0,0,0.666667,8.666667,1.333333,0,0,0,187,0,1,0,0,0,0,1,0.666667,0,0,0,0,0,187,188,186,255,1,187,Flask
186,0,0,186,13,123,148,255,122,26,0,255,255,186,12,112.333333,134.333333,255,111,23.333333,0,255,255,186,6,55,61.333333,255,55,6.333333,0,255,255,0,187,2,7,3,0,6.333333,0,0,255,104.666667,0,0,187,0.666667,2,0,1.666667,0,0,0.666667,4,1,0,0,0,187,0.666667,1,0,0,0,0,1,1,0,0,0,0.666667,0,187,188,186,255,0.333333,187,Flask
188,0,0,188,19,43.666667,0,130.666667,3.333333,0,0,255,255,188,18,40,0,26.666667,4.333333,0,0,255,255,188,10,25,0,0,11.333333,0,0,255,255,0,188,2,11.333333,0,15.333333,1,0,0,255,150.333333,0,0,187,0.666667,2,0,1.666667,0,0,0,5.333333,0.666667,1,1,0,187,0.666667,1,0,0,0,0,1,1,1,1,1,1,0,187,188,186,255,0.333333,187.333333,Flask
192,0,0,192,3,149.333333,0,170,9,0,0,255,255,191,1.666667,138.333333,0,170,8.333333,0,0,255,255,189,1.666667,82,0,170,4.666667,0,0,255,255,2,188,1.333333,22.666667,0,66,0,0,0,255,255,4,1,187,0.666667,2,0,1,0,0,0,9.666667,2,4,2,1,187,1,1,0,0,0,0,0,1,1,5,2,1,0,187,188,186,255,0.333333,187,Flask
185,0,0,185,24,91.333333,17.333333,0,80,0,0,255,255,186,22,85.666667,9.333333,0,69.333333,0,0,255,255,188,12.333333,61.666667,0,0,21.666667,0,0,255,255,0,187.333333,4.333333,18.333333,0,24,1,0,0,255,246.333333,0,0,187,1,1.333333,0,0,0,0,0,11.333333,3.333333,0,1,0,187,1,1,0,0,0,0,0,1,1,0,1,1,0,187,187.333333,186,255,0,187,Flask
186,0,0,186,18,95,111.333333,255,97,14.333333,0,255,255,186,17.333333,86,102,255,88,14,0,255,255,186,15.666667,39.333333,48.666667,255,40,8,0,255,255,0,187,5.333333,6.666667,8,6.666667,6.666667,1,0,255,37.333333,0,0,187,1,2,0,0,1,0,0,7.333333,6,0,0,0,187,1,1,0,0,0,0,0,1,1,0,0,0,0,187,187.333333,186,255,0,186.333333,Flask
184,0,0,184,24,116.333333,158.666667,255,106,52.666667,1,255,255,184,22,112.333333,154,255,99,55,1,255,255,185,12.333333,83.333333,115.666667,255,70.333333,44.333333,0.333333,255,255,0,186,3.666667,25.333333,32.333333,194.333333,23.666667,8.666667,0,255,212.333333,0,0,187,1,2,0,0,1,0,0,5.666667,7.666667,0,0,0,186.333333,1,1,0,0,0,0,0,1.333333,1,0,0,0,0,186,187,186,255,0.333333,186,Flask
179,0,0,179,10,178.333333,246,255,157,89,0.333333,255,255,180,10,163.666667,225.666667,255,144.333333,82,1,255,255,184,8.333333,90.333333,124.333333,255,81,44,1,255,255,0,186,2.666667,25,34,216.333333,23,10.333333,0,255,159.666667,0,0,187,0.666667,2,0,0,1,0,0,6.666667,6.333333,0,0,0,186.333333,1,1,0,0,0,0,0,1.333333,2,0,0,0,0,186.333333,187,186,255,0,186.333333,Flask
187,0,0,187,25,80,52,85,73.666667,7,0.666667,255,255,187,23.333333,75.666667,51.666667,85,70,7,0.666667,255,255,186,12.333333,46.666667,42.333333,85,45.333333,6,1.333333,255,255,1,186.333333,3.666667,11.333333,14,32.333333,11,3,1,255,66.666667,0.666667,0,187,0,1.333333,0,0.333333,0.666667,0,0,9.666667,4,0,0,0,186.333333,1,1,0,0,0,0,0,1.333333,2,0,0,0,0,186.333333,187,186,255,0,187,Flask
189,0,0,189,11.333333,107,0,0,44.666667,0,0.666667,255,255,189,10.333333,99,0,0,42,0,0.666667,255,255,187.333333,6.666667,56,0,0,25.666667,0,1.333333,255,255,1.666667,187,3,13.666667,0,0,5.333333,0,1.333333,255,255,1.666667,0,187,0.333333,1.666667,0,1,0,0,0,10.333333,2.666667,2,1,0,186,1,1,0,0,0,0,0,1.333333,2,2,1,0.333333,0,186.333333,187.333333,186,255,0.333333,186.333333,Flask
186,0,0,186,16,66.666667,37.333333,170,44.333333,7.333333,0,255,255,186.333333,14,60.333333,30.666667,170,38.333333,4.666667,0,255,255,187.666667,6.666667,40.666667,1.333333,0,14,0,0,255,255,0,187.333333,1,16.333333,0,28.666667,2.666667,0,1,255,255,0,0.333333,186.333333,0.333333,2.333333,0,1.333333,0,0,0,9.666667,1.666667,0,0.666667,0.333333,186,1,1,0,0,0,0,0,1.333333,2,0,0.666667,1,0,186.333333,187.333333,186,255,0,186.333333,Flask
185,0,0,185,16.333333,44,4,0,36,0,1,255,255,185,15,40.333333,4,0,33,0,1,255,255,186.666667,7,25,6,0,18.666667,0,1,255,255,0,187,2,9,0,15,2,0,1,255,124.333333,0,0,186.333333,0.333333,2.333333,0,1.333333,0,0,0,12.666667,2.333333,0,0.333333,0.333333,186,1,1,0,0,0.666667,0,0,1.333333,2.666667,0,0.333333,0.333333,0,186.333333,187.333333,186,255,0,186.333333,Flask
188,0,0,188,11.333333,59.333333,23.333333,0,61,0,1,255,255,188,10.333333,54.333333,22.666667,0,58.666667,0,1,255,255,186.333333,5,33.666667,28,0,41,0,1,255,255,1,186.333333,2.333333,6.333333,2,0,6.333333,0,1,255,139.666667,1,0,186.333333,0.333333,2.333333,0,0.666667,0,0,0,15,3.666667,1,0,0,186,1,1,0,0,0.666667,0,0,1.333333,2.666667,1.666667,0,0.333333,0,186,187.333333,186,255,0.333333,186,Flask
186,0,0,186,3,69.666667,54.666667,0,74,0,0.333333,255,255,186,3,63.333333,53,0,68.333333,0,0.333333,255,255,186,3.333333,35,38.666667,17.333333,39,0.333333,1,255,255,0,186.333333,2,8.666667,5,0,8.333333,0,0,255,137,0,0,186.333333,1,2,0,0,0.666667,0,0,9.333333,5,0,0,0,186,1,1,0,0,0,0,0,1,2,0,0,0,0,186,187.333333,185.333333,255,0.333333,186,Flask
187,0,0,187,14,20.666667,0,10.666667,5.333333,0,0.333333,255,255,187,13,17.333333,0,0,5.333333,0,0.333333,202,255,186,6.333333,9,9.333333,4.666667,9.666667,0.333333,0.333333,255,114,1,186,1.666667,6.333333,0.666667,0,5,0,0,101.666667,93.666667,1,0,186,0.333333,2,0,0,1,0,0,1,6.333333,0.666667,0,0,186,1,1,0,0,0,0,0,1,2,1,0,0,0,186,187.333333,185,255,0.333333,186,Flask
188,0,0,188,11,46.666667,0,0,14.333333,0,0,255,255,188,10,41.666667,0,0,12.333333,0,0,255,255,187,5,21.666667,0,0,5,0,0,255,255,1,186,1,8,0,0,2.333333,0,0,255,127.333333,1,0,186,0.333333,2,0.333333,0,1.333333,0,0,1.666667,6.666667,1,0.666667,0,186,1,1,0,0,0,0,0,1,2,1.666667,0.666667,0,0,186,187,186,255,0,187,Flask
186,0,0,186,6,80,0,0,11.666667,0,0,255,255,186,5,72,0,0,9.333333,0,0,255,255,187,1,37,0,0,1,0,0,255,255,0,186,0,9,0,0,0.333333,0,0,255,117.333333,0,1,186,0.333333,2,1,0,1.333333,0,0,6.666667,7,0,1,0,186,1,1,0,0,0,0,0,1,2,0,1,0,0,186.333333,187,186,255,0.333333,186.333333,Flask
187,0,0,187,17.666667,28.333333,0,0,13.333333,0,1,255,255,187,15.333333,23.666667,0,0,8,0,1,255,255,186.333333,4.666667,13,0,33.333333,0,0,0,255,107,0,186,0,7.333333,0,0,1.333333,0,0,255,81.333333,1,0,186,0,2,1,0,2,0,0,7.666667,7.333333,1,0,0,186,1,1,0,0,0,0,0,0.666667,2,1,0,0,0,186,187,185.333333,255,0,186,Flask
182.333333,0,1,183,13,124.333333,114,0,143,0,1,255,255,183.333333,12,109,98,0,125.333333,0,1,255,255,186,3,40,23.666667,0,44.666667,0,1,255,255,0,186,0,8.333333,0,0,6.666667,0,0,194.333333,206,0,0,186,0,1.333333,1,0,2,0,0,4.333333,7,0,0,0,186,1,1,0,0,0,0,0,0,1,0,0,0,0,186,187,186,255,0,186.333333,Flask
190,0,0,190,32,56.666667,0,0,29.666667,0,1,255,255,189,28,49.666667,0,0,29,0,1,255,255,187,10,21,1.333333,0,21.333333,0,1,255,255,3,186,1,8,0,0,7.666667,0,1,81.333333,236.333333,3,0,186,0,1,0,0,1.333333,0,1,0.333333,6.333333,3,0,0,186,1,1,0,0,0,0,0,0,1.666667,3,0,0,0,186,187,186,255,0,186,Flask
183,0,0,183,29,57.666667,17.333333,0,53.666667,0,0,255,255,184,26,50.666667,13.333333,0,45.666667,0,0,255,255,186,10,18,0,0,12.333333,0,0,255,255,0,186,2,6,0.666667,0,6,0,1,55,117.333333,0,0,186,0,1,0,0,1,0,1,2.333333,4.333333,0,0,0,186,1,1,0,0,1,0,0,0,2,0,0,0,0,186,187,186,255,0,186,Flask
184,0,0,184,14,80,96,255,79,17,0,255,255,184,13,72,85,255,71,14,0,255,255,186,4,36,30,0,36,0,0,255,255,0,186,1,16,11,0,16,0,0,255,255,0,0,187,1,3,4,3,3,1,0,100,5,0,0,0,187,0,0,0,0,0,0,1,0,0,0,0,0,0,187,187,186,255,0,187,Flask
184,0,0,184,10,69,98,255,52,46,1,255,36,184,9,62,88,255,46,41,0,255,24,185,4,32,41,255,30,12,0,255,255,0,186,2,13,14,6,14,0,0,255,180,0,0,187,1,3,3,2,2,1,0,23.333333,2,0,0,0,187,0,0,0,0,0,0,1,0,0,0,0,0,0,187,187,186,255,0,187,Flask
189,0,0,189,7,37,0,0,26,0,0,255,255,188,7,32,0,0,24,0,0,255,255,187,5,16,17,15,16,1,0,255,232,2,187,3,7,10,19,7,3,0,255,17,2,0,187,1,2,2,0.333333,1.333333,0,0,5,1,2,0,0,187,0,0,0,0,0,0,1,0,0,1.666667,0,0,0,187,188,186,255,1,187,Flask
186,0,0,186,5,9,10,0,10,0,1,255,116,186,5,9,10,5,10,1,1,255,87,187,4,22,7,0,19,0,1,255,255,0,187,3,12,2,0,10,0,1,255,255,0,0,187,1,2,0,0,1,0,1,0,5.666667,0,0,0,187,0,0,0,0,0,0,1,0,0,0,0,0,0,187,189,187,255,1,187,Flask
188,0,0,188,5,67,0,0,31,0,1,255,255,188,4,63,0,0,31,0,1,255,255,187,1,38,1,0,28,0,1,255,255,1,187,2,15,0,0,11,0,1,193.333333,255,1,0,187,1,2,0,0,1,0,1,15,10.333333,1,0,0,187,0,0.666667,0,0,0,0,1,0,0,1,0,0,0,187,189,186,255,1,187,Flask
187,0,0,187,15,62,68,255,62,6,0,255,255,187,13,57,62,255,57,5,0,255,255,187,3,32,33,35,32,1,1,255,255,0,187,1,11,1,0,9,0,1,255,255,0,0,187,1,2.666667,0,0,1,0,1,41.666667,11,0,0,0,187,0,0.666667,0,0,0,0,1,0,0,0,0,0,0,187,188,186,255,1,187,Flask
183,0,0,183,11,98,132,255,88,44,0,255,255,184,10,87,117,255,77,40,0,255,255,186,3,32,44,255,29,14,1,255,238,0,187,0,5,2,0,5,0,1,255,65.333333,0,0,187,0,2,0,0,0,0,1,38.333333,7.666667,0,0,0,187,0,1,0,0,0,0,1,0,0,0,0,0,0,187,188,187,255,1,187,Flask
190,0,0,190,11,83,0,0,11,0,1,255,255,190,10,73,0,0,12,0,1,255,255,188,4,24,0,0,11,0,1,255,255,2,187,0,3,1,0,3,0,0.666667,14.333333,32,2,0,187,0,2,0,0,0,0,1,20.333333,4,2,1,0,187,0,1,0,0,0,0,1,0,0,3,1,0,0,187,188,187,255,1,187,Flask
188,0,0,188,17,45,0,255,0,0,1,255,255,188,15,40,0,255,0,0,1,255,255,188,6,16,0,37,0,0,0,255,222.333333,0,187,1,6.333333,0,0,4.333333,0,0,93,85.666667,1,0,187,0,1.666667,0,1,0,0,0.666667,8.333333,1.333333,1,0,0,187,0,1,0,0,0,0,1,0,0,1,1,0.666667,0,187,188,186,255,1,187,Flask
187,0,0,187,11,92,56,0,96,0,0,255,255,187,10,84,49,0,87,0,0,255,255,187,4,42,13.666667,0,38.333333,0,0,255,255,0,187,1,8,0,0,3.666667,0,0,255,138,0,0,187,0.666667,1.666667,0,1,0,0,0.666667,4.333333,1,0,0,0,187,0,1,0,0,0,0,1,0,0,0,0,1,0,187,188,186,255,0.333333,187,Flask
187,0,0,187,12,52,0,0,48,0,0,255,255,187,11,48,0,0,42,0,0,255,255,188,6,29,0,0,14,0,0,255,255,0,188,1,12.666667,0,25.333333,0.333333,0,0,255,159.333333,0,0,187,0.666667,1.666667,0,0.666667,0,0,0.666667,2.666667,0.666667,0,1,0,187,0.666667,1,0,0,0,0,1,0,0,0,1,1,0,187,188,187,255,0.333333,187,Flask
191,0,0,191,10,126,0,255,0,0,1,255,255,191,8,117,0,255,0,0,1,255,255,189,3,69.333333,0,170,0.333333,0,0,255,255,2,188,2,19.333333,0,30.666667,1,0,0,255,255,3,1,187,1,1,0,0.666667,0,0,0,1.666667,0.666667,3.666667,2,0.666667,187,0.666667,1,0,0,0,0,0,0,0,4,2,1,0,187,188,187,255,0,187,Flask
189,0,0,189,25,81,0,0,15,0,1,255,255,189,23,77,0,0,16.666667,0,1,255,255,188,13,52,0,0,19.666667,0,2,255,255,1,187,5,13.333333,0,0,5.666667,0,1.333333,255,234.333333,2,0.666667,187,1,1,0,0,0,0,0,1.333333,1.666667,2,1,0,187,0.666667,1,0,0,0,0,0,0.333333,1,2,1,0,0,187,187,186,255,0,187,Flask
182,0,0,182,17,95,134,255,71,63,1,255,68,183,17,88.666667,125.333333,255,68.666667,56,1,255,164,185,13,58.666667,79,255,55,23.666667,1,255,255,0,186,5,17.333333,22.666667,96.666667,17.333333,5.666667,1,255,135.666667,0,0,187,1,1,0,0,1,0,0,0,3.333333,0,0,0,187,1,1,0,0,0,0,0,0.333333,1,0,0,0,0,187,187,186,255,0,186.333333,Flask
185,0,0,185,6,140,192,255,128,64,1,255,255,185,6,135.333333,186.333333,255,123.333333,63,1,255,255,184,4.333333,103.666667,144.333333,255,92.666667,51.666667,1,255,255,1,186,2,31.666667,43,255,28.333333,14.666667,1,255,190,0,0,187,1,1.666667,0.666667,0,1,0,0,0.666667,4,0,0,0,187,1,1,0,0,0,0,0,1,1,0,0,0,0,186,187,185.333333,255,0,186.333333,Flask
183,0,0,183,13,142,198,255,119,79,1,255,255,183,12,134.333333,188.666667,255,112.333333,76.333333,1,255,255,184,8,91.333333,127.666667,255,75.666667,51.666667,1,255,255,0,186,2,27.333333,38.333333,255,22.333333,16.333333,1,255,35,0,0,187,1,1,0,0,1,0,0,0.666667,3.666667,0,0,0,186.333333,1,1,0,0,0,0,0,1,1,0,0,0,0,186.333333,187.333333,186,255,0.333333,186.333333,Flask
187,0,0,187,20,94,46,0,87,0,0,255,255,187,19,89,45,0,82.666667,0,0,255,255,186,12,58.666667,37,0,56.333333,0,0,255,255,1,186,3.333333,15.666667,16.333333,8.333333,16,0.333333,0,255,217,0,0,187,0.333333,1,0,0,0.666667,0,0,0.333333,2.333333,0,0,0,186.333333,1,1,0,0,0,0,0,1,1,0,0,0,0,187,187.333333,186,255,0,187,Flask
185,0,0,185,3,128.666667,4,0,73.666667,0,0,255,255,185,3,119,3.333333,0,68.666667,0,0,255,255,187,4.333333,69,0.333333,0,41.333333,0,0,255,255,0,187,2.333333,16.666667,0,0,10.666667,0,0,255,255,0,0,187,0.333333,1.333333,0,0.333333,0,0,0,2.333333,1.333333,0,0,0,186.333333,1,1,0,0,0,0,0,0.333333,1.666667,0,0.666667,0,0,187,187.333333,186,255,0.333333,186.333333,Flask
187,0,0,187,8,69,58,0,68,0,0,255,255,187,7.666667,63.666667,51.333333,0,63.333333,0,0,255,255,187,3.666667,36,11.333333,0,31,0,0,255,255,0,187,0.666667,13.666667,0,0,4.333333,0,0,255,209,0,0,186.333333,0.333333,1.333333,0,0.666667,0,0,0,5,1.333333,0,0,0,186,1,1,0,0,0,0,0,0.333333,2,0.666667,0,0.333333,0,187,187,186.333333,255,0,186.333333,Flask
186,0,0,186,4,92.666667,114,255,90,24,1,255,255,186,4,83.333333,101.666667,255,81.333333,20.666667,1,255,255,186,2.666667,32.333333,36,85.333333,34.333333,4,1,255,255,0,187,1.666667,5.333333,0,3.333333,1,0,1,115,57.666667,0,0,186.333333,1,1.333333,0,0.666667,0,0,0.333333,5.333333,2,0,0,0,186,1,1,0,0,0,0,0,0.333333,2,0,0,0.333333,0,186.333333,187,186,255,0,186.333333,Flask
185,0,0,185,3,93.666667,98,0,99.333333,0,1,255,255,185,3,81.333333,85.666667,0,87,0,1,255,255,186,2.666667,26.666667,26.666667,0,32,0,1,255,255,0,187,1.333333,7,0,0,4,0,0.333333,200.333333,110,0,0,186.333333,1,1.333333,0,0.333333,0,0,0,4,2,0,0,0,186,1,1,0,0,0.666667,0,0,0.333333,2,0,0,0,0,186.333333,187,186,255,0,186.333333,Flask
184,0,0,184,7,40.333333,52,255,38,14,0.333333,255,255,185,7,33,43.666667,255,30.666667,13,0.333333,255,255,186,5,12.333333,5,0,10.333333,0,0,240.333333,243,0,186.333333,1,10.333333,0,0,3.333333,0,0,255,173.666667,0,0,186.333333,1,1,0,0,0.666667,0,0,1.333333,3.333333,0,0,0,186,0.333333,1,0,0,0,0,0,0.333333,2,0,0,0,0,186.333333,187.333333,186,255,0,186.333333,Flask
188,0,0,188,7,33,0,0,11,0,0,255,255,188,6,31.666667,0,0,10,0,0,255,255,187,4,27.333333,0,0,1.666667,0,0,255,255,1,186.333333,0.333333,13,0,0,0.666667,0,0,255,198.333333,1,0,186,1,2,0,0,1,0,0,0.333333,5,1,1,0,186,0.333333,1,0,0,0,0,0,0,2,1.666667,1,0,0,186.333333,187,186,255,0,186.333333,Flask
188,0,0,188,4,62,0,255,0,0,0,255,255,188,3,59,0,255,0,0,0,255,255,187,1,44,0,226,0,0,0,255,255,1,186,1,14.333333,0,0,0.333333,0,0,255,243.666667,1.666667,1,186,1,2,1,0,2,0,0,9,7,2,1,0,186,0,1,0,0,0,0,0,0,1.666667,2,1,0,0,186.333333,187.333333,185.333333,255,1,186,Flask
187,0,0,187,6,45.666667,0,45.333333,0.666667,0,0,255,255,187,6,44.333333,0,53.333333,0.666667,0,0,255,255,187,5,33.666667,0,1.333333,0.666667,0,0,255,255,0,186,2,13,0,0,3.333333,0,0,255,254.333333,1,0,186,0.333333,2.333333,1.333333,0,2.333333,0,0,19.666667,8.333333,1,0.666667,0,186,0,1,0,0,0,0,0,0,1,1,0.666667,0,0,186,187.333333,186,255,1,186,Flask
187,0,0,187,8.666667,67.666667,20,0,57.666667,0,0,255,255,187,8,63.666667,17,0,53.666667,0,0,255,255,186,5,41,5.666667,0,32.666667,0,0,255,255,1,186,2,13,0,0,8,0,0,255,255,1,0,186,0,2.333333,1.333333,0,2.333333,0,0,19,9,1,0,0,186,0,1,0,0,0,0,0,0,1,1,0,0,0,186,187.333333,185,255,1,186,Flask
185,0,0,185,14.333333,138.333333,0,0,93.666667,0,0,255,255,185,13,125.333333,0,0,84.666667,0,0,255,255,186,5.333333,57.333333,0,0,40.666667,0,0,255,255,0,186,1,14,0,0,10,0,0,255,255,0,0,186,0.666667,2,1,0,2,0,0,5.666667,8,0,0,0,186,1,1,0,0,0,0,0,0,1,0,0,0,0,186,187,185,255,1,187,Flask
193,0,0,193,15.666667,181.333333,0,255,0,0,0,255,255,192,14,161.333333,0,255,0,0,0,255,255,188,6,63.666667,0,255,0,0,0,255,255,4,186,2,13,0,0,6,0,0,255,255,6,2,186,0.666667,1,0,0,1,0,0.666667,0.666667,6.333333,6,2,0,186,1,1,0,0,0.333333,0,0,0,1,6,2,0,0,187,187,186,255,0,187,Flask
191,0,0,191,14,167.666667,0,255,0,0,0,255,255,191,12,151.666667,0,255,0,0,0,255,255,188,4,64,0,255,0,0,0,255,255,2,187,2,12,0,0,2,0,1,255,242.333333,4,1,186,0.666667,1,0,0,0,0,1,8.333333,4,4,2,0,186,1,1,0,0,1,0,0,0,1.666667,4,2,0,0,186,187,186,255,0,186,Flask
190,0,0,190,9,111,0,0,34,0,0,255,255,190,8,100,0,0,30,0,0,255,255,187,5,39.333333,0,0,11.333333,0,0,255,255,2,187,2,9.333333,0,0,0.333333,0,0,255,115.333333,3,1,186,0,2,0,1,0,0,1,12.333333,2,3,1,0,186,1,1,0,0,1,0,0,0,2,3,1,1,0,186,187,186,255,0,186,Flask
185,0,0,185,7,94,94,0,95,0,0,255,255,185,6,85,83,0,86,0,0,255,255,186,3,40,32,0,39,0,0,255,255,0,186,1,14,14,0,15,0,0,255,226,0,0,187,0,4,5,4,3,1,0,105.666667,5,0,0,0,187,0,0,0,0,0,0,0.666667,0,0,0,0,0,0,187,187,186,255,1,187,Flask
186,0,0,186,11,29,0,0,15,0,0,255,255,186,10,28,0,0,19,0,0,255,255,186,3,31,23,0,30,0,0,255,255,0,186,2,16,18,39,15,3,0,255,165,0,0,187,1,3,4,4,3,1,0,48,3,0,0,0,187,0,0,0,0,0,0,0.666667,0,0,0,0,0,0,187,187,186,255,0,187,Flask
186,0,0,186,3,21,0,0,6,0,0,255,255,186,2,16,0,0,5,0,0,255,255,186,3,8,8,0,9,0,1,255,106,0,186,3,9,12,27,8,3,1,255,27,0,0,187,1,2,3,2,2,1,0,10.333333,1,0,0,0,187,0,0,0,0,0,0,1,0,0,0,0,0,0,187,187,186,255,0,187,Flask
185,0,0,185,6,53,72,255,49,23,1,255,255,185,5,45,61,255,42,19,1,255,255,186,4,19,12,0,20,0,1,255,255,0,187,3,10,2,0,9,0,1,255,238,0,0,187,1,2,1,0,1,0,2,4,4,0,0,0,187,0,0,0,0,0,0,1,0,0,0,0,0,0,187,188,186,255,1,187,Flask
188,0,0,188,11,76,0,0,32,0,1,255,255,188,10,70,0,0,30,0,1,255,255,187,4,38,0,0,20,0,1,255,255,0,187,2,14,0,0,8,0,1,255,255,1,0,187,1,2,0,0,1,0,1,2.666667,8,1,0,0,187,0,0,0,0,0,0,1,0,0,1,0,0,0,187,189,187,255,1,187,Flask
188,0,0,188,14,31,0,0,6,0,2,255,255,188,13,28,0,0,8,0,0,255,255,187,5,16,2,0,13,0,0,255,255,1,187,1,10,0,0,6,0,2,255,194,1,0,187,1,2,0,0,1,0,1,25.666667,9.666667,1,0,0,187,0,0.666667,0,0,0,0,1,0,0,1,0,0,0,187,188,187,255,0,187,Flask
186,0,0,186,6,108,90,0,110,0,0,255,255,186,5,95,79,0,97,0,0,255,255,187,3,32,26,0,33,0,0,255,255,0,187,0,3,0,0,2,0,0,3.666667,24,0,0,187,0,2.666667,0,0,0,0,1,35,8.333333,0,0,0,187,0,1,0,0,0,0,1,0,0,0,0,0,0,187,188,187,255,1,187,Flask
189,0,0,189,15,62,0,255,0,0,0,255,255,189,13,57,0,255,0,0,0,255,255,188,5,27,0,189,0,0,0,255,255,1,187,0,4,0,0,2,0,0,129,35.666667,1,1,187,0,2,0,0,0,0,1.333333,23.666667,5.333333,2,1,0,187,0,1,0,0,0,0,1,0,0,2,1,0,0,187,188,186,255,1,187,Flask
189,0,0,189,5,107,0,255,0,0,0,255,255,189,5,98,0,255,0,0,0,255,255,188,1,46,0,255,0,0,0,255,255,1,187,0,7,0,0,3,0,0,255,97.333333,2,1,187,0,2,0,0,0,0,0.666667,13,3,2,1,0,187,0,1,0,0,0,0,1,0,0,2,1,0.666667,0,187,188,187,255,0,187,Flask
189,0,0,189,5,82,0,0,35,0,0,255,255,189,5,76,0,0,34,0,0,255,255,188,2,40,0,0,18,0,0,255,255,1,187,1,7.666667,0,0,1.333333,0,0,255,85.333333,1,0,187,0.666667,1.666667,0,0.666667,0,0,0.666667,7.333333,2.333333,1.666667,1,0,187,0,1,0,0,0,0,1,0,0,2,1,0.666667,0,187,188,186,255,1,187,Flask
187,0,0,187,3,52,30,0,52,0,0,255,255,187,2,46,22,0,44,0,0,255,255,187,3,20,0,0,9.333333,0,0,255,255,0,187,1,9.666667,0,24,0,0,0,255,52.666667,0,0,187,1,1,0,0.666667,0,0,1.333333,3.333333,1.666667,0,0,0,187,0,1,0,0,0,0,1,0,0,0,1,1,0,187,188,186,255,0,187,Flask
185,0,0,185,13,74,0,0,6,0,2,255,255,186,11,72,0,0,4,0,2,255,255,188,4,49,0,129.666667,0,0,1.333333,255,255,0,187,2.333333,14.333333,0,0,1,0,1.333333,255,224.333333,0,0,187,1,1,0,0,0,0,1.333333,0.333333,0.666667,0,1,0,187,0,1,0,0,0,0,0,0,0,0,1,0.666667,0,187,188,186,255,0,187,Flask
192,0,0,192,16,99,0,0,2,0,1,255,255,191,15,88,0,0,4,0,1,255,255,188,10,43,0,0,14.333333,0,1,255,255,3,187,4,10.666667,0.666667,0,9,0,1,255,255,4,1,187,1,0.333333,0,0,0.333333,0,0,0,0.666667,4,1,0,187,0.666667,1,0,0,0,0,0,0,0,4,1,0,0,187,187.333333,186,255,0,187,Flask
184,0,0,184,20,89,74,0,99,0,0,255,255,184,18,83,71,0,93,0,0,255,255,186,11,53,52.333333,0,62.333333,0,1,255,255,0,186,3,18.666667,21.333333,12,20.666667,0.666667,1,255,255,0,0,187,1,1,0.333333,0,1,0,0,0.666667,2,0,0,0,187,0.666667,1,0,0,0,0,0,0,0,0,0,0,0,187,187,186,255,0,187,Flask
184,0,0,184,11,113,132,255,118,14,0,255,255,184,11,108,126,255,113,13,0,255,255,185,9,76.333333,91.333333,255,80,11.333333,0,255,255,0,186,2,24,30.666667,155.333333,24.666667,6.333333,0.333333,255,255,0,0,187,1,1,1,0,1,0,0,1.666667,2.666667,0,0,0,187,0.666667,1,0,0,0,0,0,0,1,0,0,0,0,186.333333,188,186,255,0.333333,187,Flask
184,0,0,184,19,56,76,255,51,25,0,255,255,184,18,53,72,255,48,24,0,255,255,185,14,34.666667,48,255,30.333333,17.666667,0,255,151.333333,0,186,3.666667,14.666667,20.333333,101,12,8.333333,0,255,14.666667,0,0,187,1,1,0.333333,0,1,0,0,1,2.333333,0,0,0,186.333333,0.666667,1,0,0,0,0,0,0,1,0,0,0,0,187,188,186,255,0.333333,187,Flask
186,0,0,186,23,80,0,0,20,0,0,255,255,186,21,75,0,0,19.333333,0,0,255,255,187,12,44.333333,0,0,17.666667,0,0,255,255,0,187,3,9.666667,2,0,8.666667,0,0,255,219,0,0,187,0.333333,0.666667,0,0,0.666667,0,0,0,2.333333,0,0,0,186.333333,0.666667,1,0,0,0,0,0,0,1,0,0.666667,0,0,187,187,186,255,0.666667,187,Flask
190,0,0,190,9,98,0,255,0,0,0,255,255,189,8,90.666667,0,170,0,0,0,255,255,188,4,52.666667,0,0,7,0,0,255,255,2,187,1.666667,15.333333,0,0,5.666667,0,0,255,255,2.666667,1,187,0.333333,1,0,0,0,0,0,2.333333,2.333333,3,1,0,186.333333,0.666667,1,0,0,0,0,0,0,1,3,1,0,0,187,187.333333,186,255,0,186.333333,Flask
188,0,0,188,6,59,0,0,22,0,0,255,255,188,6,50.666667,0,0,19.666667,0,0,255,255,187,4,18,0,0,7,0,0,255,255,1,187,1,11.333333,0,0,2.333333,0,0,255,185,1,0,186.333333,1,1.333333,0,0,0,0,0,5.666667,2.666667,1,0.666667,0,186.333333,0,1,0,0,0,0,0,0,1,1.666667,1,0,0,186.333333,187,186,255,0,186.333333,Flask
186,0,0,186,7,86,0,0,59,0,0,255,255,186,6,76.333333,0,0,52,0,0,255,255,187,1.666667,31,2.333333,0,20,0,0,255,255,0,187,1.333333,6.666667,0,0,1.333333,0,0,221,73,0,0,186.333333,1,1,0,0,0,0,0.666667,4.333333,1.666667,0,0,0,186,0,1,0,0,0,0,0,0,1,0,0,0,0,186.333333,187,186,255,0,186.333333,Flask
186,0,0,186,22,88,0,255,0,0,0,255,255,186,19,80.666667,0,255,0,0,0,255,255,187,4,41,0,6.666667,0.333333,0,0,255,255,0,187,1.333333,8.333333,0,0,1.666667,0,0,197.666667,136,0,0.666667,186.333333,1,1,0,0,0,0,0.333333,0.666667,1.333333,0,1,0,186,0,1,0,0,0.666667,0,0,0,1,0,1,0,0,186.333333,187,186,255,0,186.333333,Flask
191,0,0,191,15,106,0,255,0,0,0,255,255,190,13,98,0,255,0,0,0,255,255,188,2,54.666667,0,128.333333,0,0,0,255,255,3,187,1.333333,12,0,0,1,0,0,255,182.333333,4,1,186,1,1,0,0,1,0,0.333333,0,2.333333,4,1,0,186,0,1,0,0,0.666667,0,0,0,1,4,1,0,0,186.333333,187,186,255,0,187,Flask
185,0,0,185,1,75,0,0,25,0,0,255,255,185,1,72,0,0,19,0,0,255,255,187,2,51.666667,0,247.666667,0,0,0,255,255,0,186,2,13.666667,0,16.333333,0,0,0,255,161.333333,0,1,186,1,2,1.333333,0,2,0,0,5,3.666667,0,1,0,186,0,1,0,0,0,0,0,0,1,0,1,0,0,186,187,186,255,0,186.333333,Flask
188,0,0,188,0,77,0,255,0,0,0,255,255,188,1,73,0,255,0,0,0,255,255,187,5,45.666667,0,255,0,0,0,255,255,1,186,3,11.333333,0,2.666667,0.333333,0,0,255,133,2,1,186,1,2,2.333333,0,2,0,0,23,5.666667,2,1,0,186,0,1,0,0,0,0,0,0,1,2,1,0,0,186,187,185,255,0.666667,186,Flask
185,0,0,185,15,38.666667,0,0,3.666667,0,0,255,255,185,14,35,0,0,3.666667,0,0,255,255,186,9,20,0,0,6.333333,0,0,255,255,0,186,3,9,0.333333,0,6.333333,0,0,111.333333,176.666667,0,0,186,1,2.333333,2.333333,0,2.333333,0,0,40,7,0,0,0,186,0,1,0,0,0,0,0,0,1,0,0,0,0,186,187,186,255,0,186,Flask
186,0,0,186,11,95.666667,81.333333,0,95,0,0,255,255,186,11,89,77.333333,0,89,0,0,255,255,185,7,52.666667,46.333333,0,53,0,0,255,255,1,186,3,14,8.333333,0,13,0,0,255,255,0,0,186,0.666667,2.333333,2.333333,0,2.333333,0,0,32.333333,7,0,0,0,186,0,1,0,0,0,0,0,0,1,0,0,0,0,186,187,185.333333,255,1,186,Flask
184,0,0,184,13,61.333333,83.333333,255,54.333333,29,0,255,255,184,13,56.333333,74.333333,255,51.333333,23,0,255,255,185,9,33.333333,30.333333,0,33.666667,0,0,255,255,0,186,3,12.666667,5,0,12,0,0,255,255,0,0,186,1,2,1.333333,0,2,0,0,9,5.333333,0,0,0,186,0,1,0,0,0,0,0,0,1,0,0,0,0,186,187,185.333333,255,1,186,Flask
185,0,0,185,23,58.666667,0,0,35.333333,0,0,255,255,185,21,51.666667,0,0,26.333333,0,0,255,255,187,10,24,0,159.333333,0,0,1,255,255,0,186,3,10,0,0,5,0,0,255,251.666667,0,0,186,1,1,0,0,1,0,0.666667,0,3,0,0,0,186,0,1,0,0,1,0,0,0,1,0,0,0,0,186,187.333333,186,255,0.333333,186,Flask
186,0,0,186,16,61,0,0,7.666667,0,1,255,255,186,14,56,0,0,4.666667,0,1,255,255,187,5.333333,34,0,247.333333,0,0,1,255,255,0,187,2,13,0,3.333333,0,0,0,255,185,0,1,186,1,1,0,0.666667,0,0,1,4.333333,1,0,1,0,186,1,1,0,0,1,0,0,0,1,0,1,0.666667,0,186,187,186,255,0,187,Flask
186,0,0,186,12,46,14,0,48,0,1,255,255,186,10,43,11,0,44,0,1,255,255,187,2,27.333333,0,0,18,0,0,255,255,0,187,2,14,0,35.333333,0,0,0,255,138.666667,0,0,186,0,2,0,2.666667,0,0,1,5.333333,0.666667,0,1,1,186,1,1,0,0,1,0,0,0,2,0,1,1,0,186,187,186,255,0,186,Flask
189,0,0,189,14,69,0,0,38,0,0,255,255,188,13,62,0,0,39,0,0,255,255,186,6,40,30,0,40,0,0,255,255,2,186,2,19,23,91,18,5,0,255,181,2,0,187,1,3,4,4,3,1,0,68.666667,4,1,0,0,187,0,0,0,0,0,0,1.333333,0,0,1,0,0,0,187,187,186,255,0,187,Flask
186,0,0,186,1,49,0,0,24,0,1,255,255,186,2,43,0,0,23,0,1,255,255,186,5,19,5,0,21,0,1,255,255,0,186,4,10,12,21,10,2,0,255,70,0,0,187,1,2,3,2,2,1,0,17.666667,2,0,0,0,187,0,0,0,0,0,0,0.666667,0,0,0,0,0,0,187,187,186,255,0,187,Flask
186,0,0,186,9,49,58,255,53,5,0,255,255,186,8,41,47,93,45,2,1,255,255,187,7,16,0,0,15,0,1,255,255,0,187,4,8,0,0,4,0,1,255,141,0,0,187,1,1,1,0,1,0,0,5,2.666667,0,0,0,187,0,0,0,0,0,0,0.666667,0,0,0,0,0,0,187,188,187,255,0,187,Flask
188,0,0,188,16,69,0,0,8,0,1,255,255,188,14,64,0,0,7,0,1,255,255,188,7,41,0,0,1,0,1,255,255,0,187,2,15,0,0,2,0,1,255,255,1,1,187,1,2,0,0,1,0,2,0.666667,6,1,1,0,187,0,0,0,0,0,0,1.333333,0,0,1,1,0,0,187,188,186,255,1,187,Flask
190,0,0,190,13,80,0,255,0,0,0,255,255,190,11,72,0,255,0,0,0,255,255,188,5,32,0,65,0,0,0,255,255,2,187,1,12,0,0,1,0,0,255,170,2,1,187,1,2,0,0,1,0,1.333333,19.333333,8.666667,2,1,0,187,0,0.666667,0,0,0,0,1,0,0,3,1,0.666667,0,187,188,186,255,1,187,Flask
185,0,0,185,5,107,76,0,110,0,0,255,255,185,5,95,67,0,98,0,0,255,255,187,3,36,18,0,38,0,0,255,255,0,187,1,6,0,0,3,0,0,255,92,0,0,187,0,2.666667,0,0,0,0,1.333333,36,8,0,0,0,187,0,0.666667,0,0,0,0,1,0,0,0,0,0,0,187,188,187,255,0,187,Flask
188,0,0,188,13,35,0,0,21,0,0,255,255,188,12,33,0,0,21,0,0,255,255,187,5,22,0,0,17,0,0,255,255,0,187,1,5,1,0,6,0,0,137.333333,97.666667,1,0,187,0,2,0,0,0,0,0.666667,29,6,1,0,0,187,0,1,0,0,0,0,1,0,0,1,0.666667,0,0,187,188,186,255,1,187,Flask
189,0,0,189,13,66,0,255,0,0,0,255,255,189,12,59,0,255,0,0,0,255,255,188,6,22,0,172,0,0,0,255,151,1,187,1,4,2,0,5,0,0,250.333333,59.666667,1,0,187,0,2,0,0,0,0,1.333333,18.333333,5,1,0,0,187,0,1,0,0,0,0,1,0,0,2,1,0,0,187,188,187,255,0,187,Flask
186,0,0,186,15,43,30,0,43,0,0,255,255,186,13,39,27,0,39,0,0,255,255,187,6,16,9,0,15,0,0,255,255,0,187,2,2,1,0,2,0,0,11.666667,11.333333,0,0,187,0.666667,2,0,0,0,0,1.333333,9.666667,3.333333,0,0,0,187,0,1,0,0,0,0,1,0,0,0,0,0,0,187,188,186,255,0,187,Flask
189,0,0,189,6,40,34,0,43,0,0,255,255,189,6,35,31,0,38,0,0,255,255,187,4,9,10,2,10,0,1,255,95,1,187,2,7,0,0,3,0,1.333333,255,82.333333,1,0,187,1,1,0,0,0.333333,0,1.333333,3.333333,2.666667,1,0,0,187,0,1,0,0,0,0,1,0,0,2,0,0,0,187,188,186,255,1,187,Flask
187,0,0,187,4,68,0,0,10,0,0,255,255,187,3,64,0,0,9,0,0,255,255,187,3,37,0,0,9,0,1,255,255,0,187,2,11,0,0,5.333333,0,1,255,238,0,0,187,1,1,0,0,0.333333,0,0,0,1.666667,0,0,0,187,0,1,0,0,0,0,0.666667,0,0,0,1,0,0,187,188,186.333333,255,0,187,Flask
188,0,0,188,13,39,0,0,14,0,1,255,255,188,12,37,0,0,15,0,1,255,255,187,6,25,0,0,17,0,1,255,255,1,187,2,8.333333,1.333333,0,9,0,1,255,255,1,0,187,1,0.333333,0.333333,0,0.333333,0,0,0.333333,0.666667,1,0,0,187,0,1,0,0,0,0,0,0,0,1,0,0,0,187,187.333333,186,255,0,187,Flask
183,0,0,183,4,98,60,0,108,0,1,255,255,184,4,92,56,0,101,0,0,255,255,186,5,56,31,0,60,0,0,255,255,0,187,2,15,10.666667,0,16.333333,0,0.333333,255,255,0,0,187,1,1,0.333333,0,1,0,0,1,1,0,0,0,187,0.666667,1,0,0,0,0,0,0,0,0,0,0,0,187,187,186,255,0,187,Flask
189,0,0,189,16,74,28,0,70,0,0,255,255,188,15,71,26,0,66,0,0,255,255,186,10,51,18,0,47,0,0,255,255,2,186.333333,3,15.666667,8,0,15,0,0,255,255,2,0,187,1,1,1.333333,0,1.333333,0,0,2.333333,2,2,0,0,187,0.666667,1,0,0,0,0,0,0,0,2,0,0,0,187,187,186,255,0,187,Flask
185,0,0,185,20,67,0,0,9,0,0,255,255,186,19,63,0,0,7,0,0,255,255,187,12,39,0,0,0.333333,0,0,255,255,0,187,3,10.333333,0,0,3.666667,0,0,255,179,0,0,187,1,1,0.333333,0,1,0,0,1,2.666667,0,0.666667,0,187,0.666667,1,0,0,0,0,0,0,0.666667,0,0.666667,0,0,187,188,186,255,1,187,Flask
194,0,0,194,8,136,0,255,0,0,0,255,255,193,8,125,0,255,0,0,0,255,255,188,5,69,0,255,0,0,0,255,255,4,187,2,15.333333,0,18.666667,0.666667,0,0,255,255,6,1.666667,187,1,1,0.333333,0,1,0,0,0.333333,2.666667,6,2,0,186.333333,0,1,0,0,0,0,0,0,1,6,2,0,0,187,187,186,255,0,187,Flask
186,0,0,186,18,69,0,255,0,0,0,255,255,186,16,65,0,255,0,0,0,255,255,188,6,43.666667,0,232,0,0,0,255,255,0,187,0.666667,15.333333,0,16,0.666667,0,0,255,255,0,1,186.333333,1,1,0,0,0.333333,0,0,2,2.666667,0,1,0,186.333333,0,1,0,0,0,0,0,0,1,0,1,0.666667,0,186.333333,187,186,255,0,186.333333,Flask
186,0,0,186,11,57,48,0,56,0,0,255,255,186,10,51,39,0,50,0,0,255,255,187,5,23.333333,1.333333,0,18,0,0,88.333333,255,0,187,2,10,0,0,1.666667,0,0,255,163,0,0,186.333333,1,1,0,0,0.333333,0,0,3.333333,3,0,0,0,186.333333,0,1,0,0,0,0,0,0,1,0,0,0,0,186.333333,187,186,255,0.333333,186.333333,Flask
187,0,0,187,11,51,0,0,36,0,0,255,255,187,10,46.666667,0,0,33,0,0,255,255,187,4,24,0,0,16.333333,0,0,183.666667,255,0,187,2,6.333333,0,0,3,0,0,170.333333,106.333333,0,0,186.333333,1,1,0,0,0.333333,0,0.333333,1,2.333333,0.666667,0,0,186.333333,0,1,0,0,0.666667,0,0,0,1,0.666667,0,0,0,186.333333,187,186,255,0,186,Flask
191,0,0,191,22,112,0,255,0,0,0,255,255,190,19,98.666667,0,255,0,0,0,255,255,187,8,36,0,0,4,0,0,255,255,3,186,3,5.666667,0.333333,0,3.666667,0,0,182.666667,95.333333,4,1,186,1,1,0,0,0.333333,0,0.333333,0,1.333333,4,1,0,186,0,1,0,0,0.666667,0,0,0,1,4,1,0,0,186.333333,187,186,255,0,186.333333,Flask
190,0,0,190,27,106,0,255,0,0,0,255,255,190,24,93.666667,0,255,0,0,0,255,255,187,11,34.666667,0,0,3.333333,0,0,255,255,2,186,3,5,0,0,2.333333,0,0,170,54.666667,3,1,186,1,1,1.333333,0,1,0,0.333333,2,1.333333,3,1,0,186,0,1,0,0,0.666667,0,0,0,1,3,1,0,0,186,187,186,255,0,186,Flask
184,0,0,184,15,79,0,0,43,0,0,255,255,185,14,68,0,0,34,0,0,255,255,186,10,22.333333,0,95,0,0,0,255,255,0,186,4,3,0,1.333333,0.666667,0,0,128.666667,14.333333,0,0,186,1,2,2.333333,0.333333,2,0.333333,0.333333,12,2.666667,0,0,0,186,0,1,0,0,0.666667,0,0,0,1,0,0,0,0,186,187,186,255,0,186,Flask
191,0,0,191,10,96,0,255,0,0,1,255,255,190,10,85,0,255,0,0,1,255,255,187,9,28.666667,0,98.333333,0,0,1,255,255,4,186,4,2.666667,3,2.666667,2.666667,0.666667,0.666667,43,3,4,1,186,1,2.333333,3.333333,1.666667,2.333333,0.333333,0.333333,33.333333,3.666667,4,0.666667,0,186,0,1,0,0,0.666667,0,0,0,1,4,0,0,0,186,187,186,255,0,186,Flask
185,0,0,185,28,26,34,224,25,9,1,255,255,185,25,26,34,202,26,8,1,255,255,185,11,24,30.333333,131,25,5.333333,1,255,255,0,186,3,11.333333,15.666667,49.333333,11,4.333333,0.666667,255,41.666667,0,0,186,0.666667,3,3.333333,1.666667,3,0.333333,0,45.333333,3.666667,0,0,0,186,0,0.666667,0,0,0.666667,0,0,0,1,0,0,0,0,186,187,185,255,0,186,Flask
182,0,0,182,11,136,168,255,138,30,0,255,255,182,10,125,154,255,125,29,0,255,255,184,5,65,83,255,63,19.333333,0,255,255,0,185,3,17,22.333333,94,16,6,0,255,109,0,0,186,0.666667,2.333333,3.333333,1.666667,2.333333,0.333333,0,28,3.666667,0,0,0,186,0,0.666667,0,0,1,0,0,0,1,0,0,0,0,186,187,185.333333,255,0,186,Flask
186,0,0,186,13,54,48,0,57,0,1,255,255,186,12,50,49,0,52,0,1,255,255,185,8,32.333333,44.333333,255,28.333333,16,1,255,153,1,186,3,12,15.333333,45.333333,11,4,0,255,54,0,0,186,1,1.333333,2,0.333333,1.333333,0.333333,0,5.666667,1.666667,0,0,0,186,0,1,0,0,1,0,0,0,1,0,0,0,0,186,187,186,255,0,186,Flask
184,0,0,184,10,69,22,0,60,0,0,255,255,184,9,63,18,0,54,0,0,255,255,186,6,28,1.333333,0,20.333333,0,0,255,255,0,186,4,2,2,0,2.333333,0,1,32,11.666667,0,0,186,1,0.333333,0.333333,0,0.333333,0,1,0,0,0,0,0,186,0,1,0,0,1,0,0,0,1,0,0,0,0,186,187,186,255,0,186,Flask
190,0,0,190,2,65,44,0,62,0,2,255,255,189,2,57,37,0,54,0,2,255,255,187,3,18.333333,0.333333,0,14,0,1,101.666667,255,3,187,3,7,0,18.333333,0,0,0.333333,255,10.333333,3,0,186,1,1,0,0.666667,0,0,0.666667,0.666667,0,3,0,0,186,0.666667,1,0.333333,0,1,0,0,0,1,3,0,0,0,186,187,186,255,0,186,Flask
185,0,0,185,4,60,72,255,67,5,1,255,255,185,4,51,61,175,58,3,1,255,255,187,3,13.333333,5,0,15,0,1,255,255,0,187,3,12,0,58.333333,0,0,0,255,27.666667,0,0,186,0.666667,2,0,2,0,0,0,8.333333,1,0,0,1,186,1,1,1,0,1,0,0,0.333333,1,0,0,1,0,186,187,186,255,0,186.333333,Flask
178,0,0,178,19,127,178,255,102,76,1,255,255,179,16,114,160,255,91,69,1,255,255,184,6,59,79,255,53,26,0,255,255,0,186,2,23,29,159,22,7,0,255,211,0,0,187,1,3,4,2.333333,3,1,0,81.666667,5.333333,0,0,0,187,0,0,0,0,0,0,0,0,0,0,0,0,0,187,187,186,255,1,187,Flask
190,0,0,190,16,53,0,0,39,0,1,255,255,189,15,44,0,0,34,0,1,255,255,186,9,15,15,0,17,0,1,255,255,3,186,4,12,14,34,11,3,0,255,72,3,0,187,1,2,3,1,2,1,0,28.666667,3,2,0,0,187,0,0,0,0,0,0,0,0,0,2,0,0,0,187,187,186,255,0,187,Flask
186,0,0,186,4,31,0,0,16,0,0,255,255,186,5,27,0,0,11,0,0,255,255,187,8,21,0,116,0,0,1,255,255,0,187,4,6,0,1,0,0,1,255,42,0,0,187,1,1,1,0,1,0,0,3.333333,2,0,0,0,187,0,0,0,0,0,0,1.333333,0,0,0,0,0,0,187,188,187,255,0,187,Flask
189,0,0,189,18,74,0,255,0,0,0,255,255,189,16,71,0,255,0,0,0,255,255,188,6,53,0,255,0,0,2,255,255,0,187,3,17,0,39,0,0,1,255,216,1,1,187,1,1,0,0,1,0,0,0.666667,3,2,1,0,187,0,0,0,0,0,0,0.666667,0,0,2,1,0.666667,0,187,188,186,255,1,187,Flask
190,0,0,190,16,111,0,255,0,0,0,255,255,190,14,100,0,255,0,0,0,255,255,189,5,46,0,255,0,0,0,255,255,1,188,1,15,0,20,0,0,0,255,187,2,1,187,1,2,0,0,0,0,0,16.333333,6,3,1,0,187,0,0,0,0,0,0,0.666667,0,0,3,2,1,0,187,188,186,255,0,187,Flask
185,0,0,185,13,87,96,255,91,5,0,255,255,185,12,76,84,255,80,4,0,255,255,187,7,23,24,0,26,0,0,255,255,0,187,1,7,0,0,3,0,0,255,89,0,0,187,0,2,0,0,0,0,1.333333,35,7,0,0,0,187,0,0.666667,0,0,0,0,0.666667,0,0,0,0,0.666667,0,187,188,187,255,0,187,Flask
188,0,0,188,10,52,68,255,54,14,0,255,255,188,9,49,64,255,51,12,0,255,255,187,3,30,38,160,33,5,0,255,255,1,187,1,7,7,0,8,0,0,255,69,0,0,187,0,2,0,0,0,0,1.333333,32.333333,6,0,0,0,187,0,0.666667,0,0,0,0,1,0,0,1,0,0,0,187,188,187,255,1,187,Flask
185,0,0,185,6,74,0,0,50,0,2,255,255,185,6,66,1,0,47,0,0,255,255,187,4,30,25,0,30,0,0,255,255,0,187,1,9,12,29,9,3,0,255,32,0,0,187,0,2,0,0,0,0,1.333333,21,5,0,0,0,187,0,0.666667,0,0,0,0,1,0,0,0,0,0,0,187,188,186,255,0.333333,187,Flask
186,0,0,186,6,88,122,255,77,45,1,255,255,186,6,80,111,255,70,40,1,255,255,186,3,38,53,255,35,17,1,255,255,0,187,1,9,11,21,9,2,0,255,43,0,0,187,0,2,0,0,0,0,1.333333,10.666667,4.333333,0,0,0,187,0,1,0,0,0,0,1,0,0,0,0,0,0,187,188,187,255,0,187,Flask
183,0,0,183,14,48,56,255,51,5,1,255,255,184,12,45,52,193,48,4,1,255,255,187,4,29,27,0,31,0,1,255,255,0,187,1,10,5,0,9,0,1,255,197,0,0,187,1,1,0,0,0.333333,0,1.333333,4,2.666667,0,0,0,187,0,1,0,0,0,0,1,0,0,0,0,0,0,187,188,186.333333,255,0,187,Flask
191,0,0,191,4,99,0,0,31,0,0,255,255,190,4,90,0,0,30,0,0,255,255,187,1,44,0,0,23,0,2,255,255,3,187,1,10,0,0,7,0,1,7,213.666667,3,0,187,1,1,0,0,0.333333,0,0,0.666667,1.666667,3,0,0,187,0,0.666667,0,0,0,0,1,0,0,3,0.666667,0,0,187,188,186,255,1,187,Flask
184,0,0,184,11,37,48,255,34,14,0,255,255,185,10,32,42,255,30,13,0,255,255,186,5,12,15,42,12,4,1,255,69,0,187,2,3,2,0,4,0,1,117.666667,23.666667,0,0,187,1,0.333333,0.333333,0,0.333333,0,0,0.333333,0.666667,0,0,0,187,0,0,0,0,0,0,1,0,0,0,0,0,0,187,188,186,255,0,187,Flask
188,0,0,188,9,90,58,0,91,0,0,255,255,188,8,85,53,0,85,0,0,255,255,186,2,52,26,0,49,0,0,255,255,1,187,1,13,3.333333,0,11,0,0,255,255,1,0,187,1,1,0.666667,0,1,0,0,1.333333,1.333333,1,0,0,187,0,0,0,0,0,0,0,0,0,1,0,0,0,187,187.333333,186,255,0,187,Flask
187,0,0,187,10,61,0,96,0,0,0,255,255,187,10,59,0,0,1,0,0,255,255,187,7,45,0,0,10,0,0,255,255,0,187,1,17,0,0,8,0,0,255,255,0,1,187,1,1,0.666667,0,1.333333,0,0,2,2,0,1,0,187,0,0,0,0,0,0,0,0,0,0.666667,1,0,0,187,188,186,255,1,187,Flask
189,0,0,189,5,97,0,255,0,0,0,255,255,189,5,92,0,255,0,0,0,255,255,188,4,65,0,255,0,0,0,255,255,1,187,1,18.666667,0,38,0,0,0,255,255,2,1,187,1,1,0.666667,0,1.333333,0,0,1.666667,2.666667,2,1.666667,0,187,0,0,0,0,0,0,0,0,0,2,1.666667,0,0,187,187,186,255,0,187,Flask
188,0,0,188,12,88,0,255,0,0,0,255,255,188,10,83,0,255,0,0,0,255,255,188,5,58,0,255,0,0,0,255,255,0,187,0,18.333333,0,111,0,0,0,255,158.333333,1,1,187,1,1,0.333333,0,1,0,0,0.666667,2.666667,1.666667,1.666667,0.666667,186.333333,0,0,0,0,0,0,0,0,0,1.666667,1.666667,0.666667,0,187,187.333333,186,255,0,187,Flask
187,0,0,187,14,28,12,0,29,0,1,255,255,187,13,24,7.333333,0,24,0,0,255,255,187,8,17.666667,0,0,2.666667,0,0,255,255,0,187,2,12.333333,0,51.333333,0,0,0,255,72.333333,0,0,186.333333,1,1,0,0,0.333333,0,0,0.666667,2.666667,0.666667,0.666667,0,186.333333,0,0,0,0,0,0,0,0,0,0.666667,0.666667,0,0,186.333333,187,186,255,0,186.333333,Flask
185,0,0,185,5,66.666667,84,255,72,12,1,255,255,185,4,59.333333,74,255,64,10,1,255,255,186,3,19.333333,21.666667,0,22,0,1,255,255,0,187,2.666667,5,0,3.666667,0,0,0,191.333333,22,0,0,186.333333,1,1,0,0,0.333333,0,0,0.666667,2.333333,0,0,0,186.333333,0,0.666667,0,0,0,0,0,0,0.666667,0,0,0,0,186.333333,187,186,255,0,186.333333,Flask
185,0,0,185,3,97.333333,56,0,94,0,0,255,255,185,2,86,50,0,82.666667,0,0,255,255,186,2.666667,28.666667,17.666667,0,27.666667,0,0,255,255,0,186,2.666667,3.333333,2.333333,0,3.333333,0,0,94,22,0,0,186,1,0.333333,0,0,0.333333,0,0.333333,0.333333,2,0,0,0,186.333333,0,0.666667,0,0,0.666667,0,0,0,0.666667,0,0,0,0,186,187,186,255,0,186,Flask
181,0,0,181,16,143.666667,116,0,148,0,0,255,255,182,14,127.333333,102.666667,0,131.666667,0,0,255,255,185,7.333333,46.333333,39.666667,0,48.666667,0,0,255,255,0,186,2.666667,6.666667,7.666667,6,6.666667,1.333333,0,255,36.666667,0,0,186,1,1.333333,1,0,1.333333,0,0.333333,2.333333,1.666667,0,0,0,186.333333,0,0.666667,0,0,0.666667,0,0,0,0.666667,0,0,0,0,186,187,185.333333,255,1,186,Flask
182,0,0,182,17,153.333333,198,255,143.666667,54.333333,0.666667,255,255,182,16,137.666667,178,255,128.333333,49,0.666667,255,255,185,8.666667,58,73.666667,255,54,19.666667,0,255,255,0,186,3,9.666667,10.333333,10.666667,9.666667,1.333333,0,255,73.666667,0,0,186,1,2,2,0.666667,1.333333,0.666667,0.333333,10.666667,2,0,0,0,186,0,0.666667,0,0,0.666667,0,0,0,0,0,0,0,0,186,186.333333,185,255,0,186,Flask
184,0,0,184,13,113,128,255,113.333333,14.666667,1,255,255,184,12,104,116,255,104.333333,11.333333,1,255,255,185,7,53.333333,51,15,54,0.333333,1.333333,255,255,0,186,3,12.666667,12.666667,1.333333,12.666667,0,1.333333,255,164.666667,0,0,186,1,2.333333,3.333333,2,2.333333,1,0.333333,29,2.666667,0,0,0,186,0,0.666667,0.666667,0,1,0,0,0,0,0,0,0,0,186,187,185,255,0.333333,186,Flask
184,0,0,184,10,120,0,0,78,0,1,255,255,184,9,109,0,0,74,0,1,255,255,185,6,53,21,0,47.333333,0,1,255,255,0,185,2,15.666667,18,38,15.333333,2.666667,1,255,178,0,0,186,0,3,4,3.333333,3,1,0.333333,46.333333,3,0,0,0,186,0,0.666667,0.666667,0,1,0,0.333333,0,0,0,0,0,0,186,187,186,255,0,186,Flask
184,0,0,184,20,93,118,255,99,19,1,255,255,184,17,86,110,255,91,19,1,255,255,184,6,51,67,255,52,14.333333,1,255,255,0,185,1,19.666667,26.666667,151,18.333333,8.666667,1,255,105.666667,0,0,186,0,3,4.333333,3.666667,3,1.333333,0.333333,37.666667,2.333333,0,0,0,186,0,1,1,0,1,0,0.333333,0,0,0,0,0,0,186,186.333333,185.333333,255,0,186,Flask
179,0,0,179,15,121,160,255,112,48,0,255,255,180,13,110,146,255,102,44,0,255,255,184,4,59,81,255,53,27,0,255,255,0,185,1,20.333333,28.333333,193.333333,17.333333,11.333333,1,255,40.333333,0,0,186,0.666667,2.333333,3.333333,2.666667,2,1.333333,1,11,0.666667,0,0,0,186,0,1,1,0,1,0,1,0,0,0,0,0,0,186,186,185,255,0,186,Flask
191,0,0,191,14,45,0,132,0,0,0,255,255,190,13,37,0,0,1,0,0,255,255,186,8,18,16,0,19,0,0,255,255,4,186,3,14.333333,20,88.333333,13,7,0,255,38.333333,4,0,186,1,2,2.333333,1.333333,1.333333,1,0.666667,1.333333,0,4,0,0,186,0,1,1,0,1,0,1,0,0,3.666667,0,0,0,186,187,186,255,0,186,Flask
186,0,0,186,3,67,0,255,0,0,0,255,255,186,3,57,0,255,0,0,0,255,255,186,4,20,0,0,7,0,0,255,255,0,186,3,9,8,0,10,0,0,255,141.666667,0,0,186,1,1,1,0,1,0,0,1,1.333333,0,0,0,186,0,1,1,0,1,0,1,0,0,0,0,0,0,186,187,185,255,0,186,Flask
186,0,0,186,1,59,0,0,16,0,0,255,255,186,2,52,0,0,14,0,0,255,255,187,4,16,0,0,3,0,0,255,255,0,186,3,6,0,0,5,0,0,247,121.333333,0,0,186,1,1,0,0,0.333333,0,0,3,4,0,0,0,186,1,1,1,0,1,0,0.666667,0,0,0,0,0,0,186,187,186,255,0,186,Flask
185,0,0,185,8,65,0,0,18,0,0,255,255,185,8,58,0,0,15,0,0,255,255,187,5,26,0,0,0,0,0,255,255,0,187,3,8,0,8,0,0,0,255,57.333333,0,0,186,0.666667,2,0,0,0,0,0,28.333333,5.333333,0,1,0,186,1,1,1,0,1,0,0,0.333333,1,0,0.666667,0,0,186,187,186,255,0,186,Flask
191,0,0,191,7,91,0,255,0,0,0,255,255,190,6,82,0,255,0,0,0,255,255,188,4,38,0,255,0,0,0,255,255,2,187,3,13,0,68.666667,0,0,0,255,30.666667,3,1,186,0,2.666667,0,1,0,0,0,37.333333,4,4,2,1,186.333333,1,1,1,0,1,0,0,1,1,4,1.666667,0.666667,0,186,187,186,255,0,186,Flask
187,0,0,187,15,47,0,0,13,0,0,255,255,187,14,41,0,0,16,0,0,255,255,186,9,26,14,0,26,0,0,255,255,1,186,4,16,18,26,16,2,0,255,221,1,0,187,1,2,2,0,2,0,0,34.333333,6,0,0,0,187,0,0,0,0,0,0,0,0,0,0,0,0,0,187,188,187,255,0,187,Flask
187,0,0,187,4,48,0,255,0,0,0,255,255,187,5,44,0,255,0,0,0,255,255,187,8,23,0,255,0,0,0,255,5,0,187,5,4,0,3,0,0,0,217,11,0,0,187,1,1,1,0,1,0,0,3,3,0,0,0,187,0,0,0,0,0,0,0,0,0,0,0,0,0,187,188,186,255,0,187,Flask
189,0,0,189,13,70,0,255,0,0,0,255,164,189,12,67,0,255,0,0,0,255,229,188,5,51,0,255,0,0,1,255,255,0,188,3,17,0,53,0,0,1,255,184,1,1,187,1,1,0,0,0,0,0,1,2,2,1,0,187,0,0,0,0,0,0,0,0,0,2,1,1,0,187,188,187,255,0,187,Flask
192,0,0,192,9,104,0,255,0,0,1,255,255,191,8,93,0,255,0,0,1,255,255,189,4,43,0,143,0,0,1,255,255,3,188,1,17,0,33,0,0,1,255,227,4,1,187,1,2,0,0,0,0,0,12,3,4,2,1,187,0,0,0,0,0,0,1.333333,0,0,4,2,1,0,187,188,187,255,0,187,Flask
185,0,0,185,18,61,66,0,67,0,0,255,255,185,16,54,60,20,59,0,0,255,255,187,7,20,24,13,23,1,1,255,255,0,188,2,8,0,0,1,0,1,255,84,0,0,187,0,2,0,0.666667,0,0,0,27.333333,4,0,0,0,187,0,0,0,0,0,0,0.666667,0,0,0,0,1,0,187,187.333333,187,255,0,187,Flask
185,0,0,185,6,67,92,255,59,33,0,255,255,185,5,61,83,255,54,29,0,255,255,187,3,33,42,255,32,11,0,255,255,0,187,2,5,6,6,5,1,0,255,14,0,0,187,0,2,0,0.666667,0,0,1.333333,29.666667,4,0,0,0,187,0,0.666667,0,0,0,0,0.666667,0,0,0,0,0,0,187,188,186,255,0,187,Flask
189,0,0,189,2,69,4,0,51,0,0,255,255,188,2,62,11,0,49,0,0,255,255,187,3,35,38,106,35,3,0,255,255,2,187,1,10,14,50,8,6,0,255,2,1,0,187,0,2,0,0.666667,0,0,1.333333,21.666667,4,1,0,0,187,0,0.666667,0,0,0,0,1,0,0,1.666667,0,0,0,187,188,187,255,0,187,Flask
186,0,0,186,6,98,120,255,95,25,0,255,255,186,5,90,112,255,86,26,0,255,255,186,2,45,63,255,37,26,0,255,131,0,187,1,10,13,37.333333,9,4,1,255,25,0,0,187,0,2,0,0,0,0,0.666667,12.666667,3.333333,0,0,0,187,0,0.666667,0,0,0,0,1,0,0,0,0,0,0,187,188,186,255,0,187,Flask
187,0,0,187,19,36,26,0,38,0,1,255,255,187,17,35,25,0,36,0,1,255,255,187,7,27,16,0,27,0,1,255,255,0,187,1,10,4,0,9,0,2,255,196.333333,0,0,187,1,1.666667,0,0,0,0,1.333333,5.333333,2.333333,0,0,0,187,0,0,0,0,0,0,1,0,0,0,0,0,0,187,188,187,255,0.333333,187,Flask
189,0,0,189,10,137,0,0,43,0,0,255,255,189,9,125,0,0,39,0,0,255,255,188,4,58,0,0,23,0,0,255,255,1,187,1,11,0,0,7,0,0,255,255,2,1,187,1,1,0,0,0.333333,0,0,0.666667,1.333333,2,1,0,187,0,0,0,0,0,0,1,0,0,2,1,0,0,187,188,186,255,1,187,Flask
183,0,0,183,11,71,80,176,78,2,0,255,255,184,11,63,70,26,70,0,0,255,255,186,6,26,23,0,32,0,0,255,255,0,187,2,5,2,0,6,0,0,255,97,0,0,187,1,0.333333,0.333333,0,0.333333,0,0,0,0.333333,0,0,0,187,0,0,0,0,0,0,1,0,0,0,0,0,0,187,188,186,255,0,187,Flask
188,0,0,188,9,106,74,0,103,0,0,255,255,188,9,99,68,0,97,0,0,255,255,186,4,60,34,0,57,0,0,255,255,1,187,1,13,5,0,12,0,0,255,255,1,0,187,1,1,0.333333,0,1,0,0,0.666667,1,1,0,0,187,0,0,0,0,0,0,1,0,0,1,0,0,0,187,188,186,255,1,187,Flask
185,0,0,185,13,66,0,255,0,0,0,255,255,186,12,62,0,255,0,0,0,255,255,187,8,41,0,33,0,0,0,255,255,0,187,2,14,0,0,8,0,0,255,255,0,1,187,1,1,0.666667,0,1.333333,0,0,2,2,0,1,0,187,0,0,0,0,0,0,0.333333,0,0,0,1,0,0,187,187.333333,186,255,0,187,Flask
193,0,0,193,4,106,0,255,0,0,0,255,255,192,4,99,0,255,0,0,0,255,255,188,5,60,0,255,0,0,0,255,255,4,187,2,12.666667,0,37,0,0,0,255,93,5,1,187,1,1,0.666667,0,1.333333,0,0,2,2.666667,5,2,0,187,0,0,0,0,0,0,0.333333,0,0,5,1.666667,0,0,187,187,186,255,0,187,Flask
183,0,0,183,15,25,0,56,0,0,0,255,255,184,14,25,0,124,0,0,0,255,255,187,9,23,0,253,0,0,0,255,34.666667,0,187,2,11.333333,0,63.333333,0,0,0,255,1.666667,0,0,186.333333,1,1,0.333333,0,1,0,0,1,2.666667,0,0.666667,0,187,0,0,0,0,0,0,0.333333,0,0,0,0.666667,0,0,186.333333,187,186,255,0,186.333333,Flask
190,0,0,190,8,77,50,0,78,0,0,255,255,189,8,70.333333,47.333333,0,71.333333,0,0,255,255,186,6.666667,29.666667,23.666667,0,32,0,0,255,255,3,187,2.666667,5.666667,0,10,0,0,1,255,20,2.666667,0,186.333333,1,1,0.333333,0,1,0,0,0.333333,2,3,0,0,186.333333,0,0,0,0,0,0,0.333333,0,0,2.666667,0,0,0,186.333333,187,186,255,0,186.333333,Flask
184,0,0,184,5,63.666667,0,0,43.333333,0,0,255,255,185,5,55.333333,0,0,39.666667,0,0.666667,255,255,186,2,20.333333,4.666667,0,22,0,1,255,255,0,186,2.666667,4,0,0,3.333333,0,1,1,48,0,0,186,1,0.333333,0.333333,0,0.333333,0,0.333333,0.666667,1.666667,0,0,0,186.333333,0,0.666667,0,0,0.666667,0,0.333333,0,0,0,0,0,0,186,187,186,255,0,186,Flask
192,0,0,192,11.333333,96,0,255,0,0,1,255,255,191,10,84,0,255,0,0,1,255,255,187,3.333333,29,0,0,3.666667,0,1,255,255,4,186,2.666667,6,5.666667,0,6.666667,0,1,255,60.333333,5,1,186,1,1.333333,1,0,0.666667,0,0.333333,1.666667,1.333333,5,1,0,186.333333,0,0.666667,0.666667,0,1,0,0.333333,0,0,4.666667,0.333333,0,0,186.333333,187,186,255,0,186.333333,Flask
185,0,0,185,27.666667,27.666667,22.666667,170,19,9.333333,1.333333,255,109,185,24.333333,26.666667,22.666667,170,19,9.333333,1.333333,255,113.666667,185.333333,8.666667,23,23.666667,147.333333,20.666667,6.666667,1,255,199.666667,0,186,2,9.666667,11.333333,20.666667,9.666667,2,1,255,76,0,0,186,1,1.333333,2,0.666667,1.333333,0.666667,1,7,2,0,0,0,186.333333,0,1,1,0,1,0,0.333333,0,0,0,0,0,0,186,186.333333,185,255,0.333333,186,Flask
185,0,0,185,15,117.333333,162,255,102,60,0,255,255,185,13.666667,106,147.333333,255,91.333333,56,0.666667,255,255,184.333333,4.333333,51.666667,71.666667,255,45.333333,26.333333,1,255,207,0,186,2,13.666667,15,25.333333,13.333333,2,1,255,139,0,0,186,1,2,3,0.666667,2.333333,0.666667,1,24.666667,3.666667,0,0,0,186.333333,0,1,1,0,1,0,1,0,0,0,0,0,0,186,186.333333,185.333333,255,0,186,Flask
183,0,0,183,15,86,50,0,80.333333,0,0,255,255,184,13,79.333333,49,0,75,0,0,255,255,185,5,48,39,0,47.666667,0,1.333333,255,255,0,185.333333,1.333333,15.666667,16.666667,11,16.333333,1,1,255,233.666667,0,0,186,0,3,4,2,3,1,1,55.333333,4,0,0,0,186,0,1,1,0,1,0,1,0,0,0,0,0,0,186,186.333333,185,255,0,186,Flask
187,0,0,187,7,78,0,0,56,0,0,0,255,186,7,72.666667,3.333333,0,54,0,0,255,255,185,4,42.333333,22.666667,0,39,0,1.333333,255,255,1,185,1.333333,17,20.333333,59.333333,17.333333,3.666667,1,255,188.333333,1,0,186,0,3,4,3.333333,3,1,1,65.666667,4,0.666667,0,0,186,0,1,1,0,1,0,1,0,0,0,0,0,0,186,187,185.333333,255,0,186,Flask
184,0,0,184,7,78,88,255,81,7,0,255,255,184,7,72,85,255,74,11,0,255,255,185,4,44,59.333333,255,40.333333,19.333333,1,255,255,0,185,1,19,25.333333,143.333333,17.333333,8,1,255,92.666667,0,0,186,0,3,4,3.666667,3,1.333333,1,35,1.666667,0,0,0,186,0,1,1,0,1,0,1,0,0,0,0,0,0,186,187,185.333333,255,0,186,Flask
186,0,0,186,16,45,56,255,43,13,0,255,255,186,14,44,56,255,42,14,0,255,255,185,7,35,48,255,30,17,0,255,169.333333,1,185,2,17.333333,23.666667,132.666667,15.333333,8.666667,1,255,38.666667,0,0,186,0.666667,2.333333,3.333333,3.333333,2,1.333333,1,7.666667,0.666667,0,0,0,186,0,1,1,0,1,0,1,0,0,0,0,0,0,186,187,186,255,0,186,Flask
183,0,0,183,1,88,0,0,61,0,0,255,255,184,2,79,0,0,55,0,0,255,255,185,5,35,3,0,29,0,0,255,255,0,186,3,14.333333,15.333333,9.333333,14.333333,1,0,255,187.333333,0,0,186,0.666667,2,2.333333,1.333333,2,1,0,11,1.333333,0,0,0,186,0,1,1,0,1,0,1,0,0,0,0,0,0,186,187,185,255,0,186,Flask
184,0,0,184,11,53,32,0,62,0,0,255,255,184,9,50,28,0,58,0,0,255,255,186,2,35,13,0,37,0,0,255,255,0,186,2,15,8.333333,0,15.333333,0,0,255,255,0,0,186,1,2,1.333333,0,2,0,0,8,5.666667,0,0,0,186,1,1,1,0,1,0,1,0,0,0,0,0,0,186,187,186,255,0,186,Flask
190,0,0,190,12,43,22,0,40,0,0,255,255,189,11,39,24,0,38,0,0,255,255,186,6,25,23,0,31,0,0,255,255,3,186,2,13.333333,6,0,14.333333,0,0,255,255,3,0,186,0.666667,2,0,0,1.333333,0,0,2,11.666667,3,0,0,186.333333,1,1,1,0,1,0,1,0,0,3,0,0,0,186,187,186,255,0,186,Flask
186,0,0,186,12,36,0,196,0,0,0,255,255,186,11,32,0,134,0,0,0,255,255,187,8,12,0,0,7,0,0,255,255,0,186,3,10,2,0,10,0,0,255,255,0,0,186,0,2.666667,0,0,1,0,0,24.666667,14.333333,0,0,0,186.333333,1,1,1,0,1,0,1,0.333333,0,0,0,0,0,186,187,186,255,0,186,Flask
189,0,0,189,14,55,0,255,0,0,0,255,255,189,13,49,0,255,0,0,0,255,255,187,8,21,0,104,0,0,0,255,253,2,187,3,9,0,0,4,0,0,255,158,2,1,186,0,2,0,0,1,0,0,31,11,2,1,0,187,1,1,1.333333,0.333333,1,0,0,1,0,2,1,0,0,186,187,186,255,0,186,Flask
184,0,0,184,19,88,66,0,86,0,0,255,255,184,17,80,64,0,80,0,0,255,255,186,8,49,54,112,52,2,0,255,255,0,186,3,20,20,0,22,0,0,255,255,0,0,187,1,2,2,0,2,0,0,25.333333,9.333333,0,0,0,187,0,0,0,0,0,0,0,0,0,0,0,0,0,187,187,186,255,0,187,Flask
190,0,0,190,15,54,0,0,41,0,1,255,255,189,14,47,0,0,35,0,1,255,255,187,10,17,0,0,12,0,0,22,255,2,187,4,5,0,0,5,0,0,7,98,2,0,187,1,1,1,0,1,0,0,1.333333,5.333333,2,0,0,187,0,0,0,0,0,0,0,0,0,2,0,0,0,187,188,187,255,0,187,Flask
185,0,0,185,5,85,0,0,58,0,0,255,255,186,5,78,0,0,50,0,0,255,255,188,5,46,0,0,13,0,1,255,255,0,187,3,14,0,49,0,0,2,255,90,0,0,187,1,1,0,0,0,0,0,2,3,0,1,0,187,0,0,0,0,0,0,0,0,0,0,1,0.666667,0,187,188,187,255,0,187,Flask
188,0,0,188,9,62,16,0,54,0,1,255,255,188,8,57,11,0,48,0,1,255,255,188,1,33,0,0,17,0,1,255,255,0,188,1,17,0,70,0,0,1,255,162,0,0,187,1,2,0,0.666667,0,0,0,8,2,1,1,1,187,0,0,0,0,0,0,0,0,0,1,1,1,0,187,188,187,255,0,187,Flask
189,0,0,189,6,65,52,0,80,0,1,255,255,189,6,58,45,0,71,0,1,255,255,188,4,22,5,0,24,0,1,255,255,1,188,1,11,0,33,0,0,1,255,78,1,0,187,0,2,0,1,0,0,0,15.666667,2,1,0,0,187,0,0,0,0,0,0,1.333333,0,0,2,1,1,0,187,188,187,255,0,187,Flask
187,0,0,187,16,26,0,0,19,0,1,0,255,187,14,24,0,0,16,0,1,255,255,188,7,10,0,0,2,0,1,255,160,0,187,2,4,0,0,1,0,0,255,26,0,0,187,0,2,0,1.666667,0,0,2,18.666667,2,0,0,0,187,0,0,0,0,0,0,0.666667,0,0,0,1,1,0,187,188,186,255,0,187,Flask
186,0,0,186,14,56,0,0,30,0,0,255,255,186,13,46,0,0,26,0,0,255,255,187,7,13,7,0,15,0,0,255,255,0,187,2,8,6,0,8,0,0,255,88,0,0,187,0,2,0,1.666667,0,0,1,16.333333,2,0,0,0,187,0,0,0,0,0,0,1.333333,0,0,0,0,0,0,187,188,186,255,1,187,Flask
185,0,0,185,5,138,140,240,138,2,0,255,255,185,4,125,126,109,125,1,0,255,255,186,3,54,51,0,53,0,0,255,255,0,187,2,6,6,0,6,0,0,255,43,0,0,187,0,2,0,1,0,0,1,12.333333,2,0,0,0,187,0,0,0,0,0,0,1,0,0,0,0,0,0,187,188,186,255,0,187,Flask
186,0,0,186,25,29,0,0,20,0,1,255,255,186,23,26,0,0,17,0,1,255,255,187,10,16,0,0,5,0,1,255,255,0,187,2,8,0,0,2,0,1,255,91,0,0,187,1,2,0,0.666667,0,0,1,5.666667,1.333333,0,0,0,187,0,0,0,0,0,0,1,0,0,0,0.666667,0,0,187,188,186,255,1,187,Flask
192,0,0,192,14,187,0,0,1,0,0,255,255,191,13,170,0,0,1,0,0,255,255,189,7,81,0,0,3,0,0,255,255,3,187,2,15,0,0,4,0,0,255,255,4,1,187,1,1,0,0.666667,0,0,1.333333,1,1,4,2,0,187,0,0,0,0,0,0,1,0,0,5,2,0,0,187,188,186,255,1,187,Flask
185,0,0,185,22,72,44,0,85,0,0,255,255,185,21,65,37,0,76,0,0,255,255,187,12,34,6,0,37,0,0,255,255,0,187,3,9.666667,0.333333,0,9,0,0,86.333333,255,0,0,187,1,0.666667,0,0,0,0,0,0,0.333333,0,0,0,187,0,0,0,0,0,0,1,0,0,0,0,0,0,187,187.333333,186,255,0,187,Flask
186,0,0,186,9,149,110,0,155,0,0,255,255,186,8,139,104,0,145,0,0,255,255,186,5,78,65,0,84,0,0,255,255,0,187,2,15,14,0,18,0,0,255,255,0,0,187,1,0.333333,0.333333,0,0.333333,0,0,0.333333,1,0,0,0,187,0,0,0,0,0,0,1,0,0,0,0,0,0,187,188,186,255,1,187,Flask
187,0,0,187,17,45,0,0,2,0,0,255,255,187,16,40,0,0,5,0,0,255,255,186,11,22,5,0,20,0,0,255,255,0,186,2,12,12.333333,0,14,0,0,255,241,0,0,187,1,1,0.333333,0,1,0,0,1,1.666667,0,0,0,187,0,0,0,0,0,0,1,0,0,0,0,0,0,187,187,186,255,0,187,Flask
188,0,0,188,12,110,0,255,0,0,1,255,255,188,11,100,0,255,0,0,1,255,255,187,8,45,0,0,4,0,1,255,255,1,186,3,3,2.333333,0,3,0,0,74,13.333333,2,1,187,1,1,0.666667,0,1,0,0,1.333333,2,1,1,0,187,0,0,0,0,0,0,1,0,0,1,0.666667,0,0,187,187,186,255,0,187,Flask
187,0,0,187,19,45,36,0,49,0,1,255,255,187,18,43,32,0,47,0,1,255,255,186,8,30,12,0,30,0,1,255,255,0,186,2.666667,7.333333,0,0,5,0,1,170.333333,121,0,0,186.333333,1,1,0.666667,0,1,0,0,1,1.666667,0,0,0,187,0,0,0,0,0,0,1,0,0,0,0,0,0,186.333333,187,185,255,0.333333,187,Flask
183,0,0,183,9,119,164,255,105,59,1,255,255,183,8,107.333333,147.333333,255,96,51,1,255,255,185,3,45.333333,59.666667,255,45.666667,14.666667,1,255,255,0,186,2,7.666667,1.333333,0,7,0,1,141,163.333333,0,0,186,1,1,0.333333,0,1,0,0,0.333333,1,0,0,0,186.333333,0,0.666667,0.666667,0,1,0,1,0,0,0,0,0,0,186,187,186,255,0,186,Flask
186,0,0,186,13,41.666667,24,85,36,4,0,255,255,186,11.333333,36.666667,20,77.666667,32,3.333333,0,255,236.333333,186,3.666667,18.333333,8.666667,0,16.666667,0,1,255,220,0,186,1.666667,7.333333,2.666667,0,6.666667,0,1,255,136.666667,0,0,186,1,1,1,0,1,0,0.333333,0.666667,0.333333,0,0,0,186.333333,0,1,1,0,1,0,1,0,0,0,0,0,0,186.333333,187,186,255,0,186.333333,Flask
186,0,0,186,12,101,0,255,0,0,0,255,255,186,10.333333,89.333333,0,255,0,0,0,255,255,186.333333,3.666667,32,0,85,0.666667,0,1.666667,255,245.666667,0,186,1.666667,6.666667,4.333333,0,7.333333,0,1,197.666667,103.666667,0,0.333333,186,1,1,1,0,1.333333,0.666667,1,2,1,0,0.333333,0,186.333333,0,1,1,0,1,0,1,0,0.333333,0,0.333333,0,0,186.333333,187,186,255,0,186.333333,Flask
189,0,7,193,18,106.333333,0,85,42,0,0,255,255,188.666667,16,93.666667,0,85,38.666667,0,0,255,255,186.333333,5,32.666667,10.666667,0,21.333333,0,0,255,255,2.333333,186,1.666667,7.666667,7.666667,7.333333,8.666667,0.666667,1,255,100.666667,2.666667,0.333333,186,1,2,2,0.666667,2,0.666667,1,10,2.666667,2.333333,0.333333,0,186.333333,0,1,1,0,1,0,1,0,0.333333,1.666667,0.333333,0,0,186,187,185,255,1,186,Flask
182,0,0,182,8.666667,119.333333,16,0,93,0,0,255,255,183,8,105.666667,15.333333,0,82.666667,0,0,255,255,185.333333,4,37,13.333333,0,34.666667,0,0,255,255,0,186,1.333333,8.333333,8.666667,6.666667,9.333333,0.666667,1,255,114,0,0,186,0.666667,2,2.666667,0.666667,2.333333,0.666667,1,36,5.333333,0,0,0,186.333333,0,1,1,0,1,0,1,1,0.333333,0,0,0,0,186,187,185,255,1,186,Flask
191,0,0,191,12,88,0,255,0,0,1.666667,255,187.333333,190,11,78,0,255,0,0,1.666667,255,189,186,6,26.666667,0,178.333333,0,0,1,255,220.333333,4,186,1.666667,8,8.333333,0,9,0,1,255,103.333333,4,1,186,0,2.666667,3.666667,1.333333,3,0.666667,1,69.666667,5.666667,4,0,0,186.333333,0,1,1,0,1,0,1,1,1,3.666667,0,0,0,186,186.333333,186,255,0,186,Flask
183,0,0,183,17,46,0,0,4,0,0,255,255,184,15,41.666667,0,0,2.333333,0,0,255,255,186,7,14.333333,0,20.666667,1.666667,0,0,255,238.333333,0,185.333333,2.333333,9,11.666667,21.333333,9.666667,2,1,255,55.333333,0,0,186,0,3,3.666667,2,3,1,1,69.333333,5,0,0,0,186.333333,0,1,1,0,1,0,1,1,1,0,0,0,0,186,186.333333,185.333333,255,0,186,Flask
184,0,0,184,1,112,98,0,112,0,0,255,255,184,0,102,89.333333,0,101.333333,0,0,255,255,185,3.333333,48.666667,45.333333,0,48.666667,0,0,255,255,0,185.333333,2.333333,12,16,48,12,4,0,255,70,0,0,186,0,2.666667,3.666667,2,2.666667,1,1,30,2.333333,0,0,0,186.333333,0,1,1,0,1,0,1,1,1,0,0,0,0,186,187,185,255,1,186,Flask
186,0,0,186,14,43,4,0,39,0,0,255,255,186,13,39,9,0,38,0,0,255,255,186,8,23,19.666667,0,25,0,0,255,255,0,186,3.333333,8,11.333333,29.333333,7,3.666667,1,178.333333,16,0,0,186,1,2,3,2,2,1,0.666667,6.333333,1,0,0,0,186.333333,1,1,1,0,1,0,1,1,1,0,0,0,0,186,187,185.333333,255,0,186,Flask
189,0,0,189,15,118,0,0,37,0,1,255,255,189,13,108,0,0,35,0,1,255,255,186,8,49,0,0,21,0,2,255,255,2,186,3,8.333333,2,0,7.666667,0,0,240.333333,162,3,1,186,1,2,2,0,2,0,0,11.666667,3.333333,2,0,0,186.333333,1,1,1,0,1,0,1,1,1,2,0,0,0,186,187,186,255,0,186,Flask
184,0,0,184,18,120,114,0,126,0,0,255,255,184,16,108,99,0,114,0,0,255,255,185,7,53,26,0,51,0,0,255,255,0,186,2,15,1.333333,0,12.333333,0,0,232.333333,255,0,0,186,0.666667,2,1,0,2,0,0,7.666667,10.666667,0,0,0,186.333333,1,1,1,0,1,0,1,1,1,0,0,0,0,186,187,185,255,1,186,Flask
181,0,0,181,10,148,190,255,151,39,0,255,255,182,8,134,170,255,138,32,0,255,255,185,1,62,69,0,70,0,0,255,255,0,186,0,16,8.333333,0,17.333333,0,0,255,255,0,0,186,0,3,0,0,2,0,0,2,18.333333,0,0,0,186.333333,1,1,1.333333,0,1,0,1,1,0.666667,0,0,0,0,186,187,185,255,1,186,Flask
186,0,0,186,10,84,60,0,86,0,0,255,255,186,9,77,59,0,80,0,0,255,255,186,5,44,47,0,50,0,0,255,255,0,186,1,15,13,0,17,0,0,255,255,0,0,186,0,3,0,0,2,0,0,6.666667,22.333333,0,0,0,187,1,1,2,1,1,1,1,1,0,0,0,0,0,186,187,186,255,0,186,Flask
184,0,0,184,7,41,44,60,43,1,1,255,255,184,7,39,42,64,40,2,1,255,255,186,6,24,26,39,24,2,1,255,255,0,186,2,12,9,0,12,0,0,255,255,0,0,186,0,3,0,0,2,0,0,2.666667,19,0,0,0,187,1,1,2,1,1,1,1,0,0,0,0,0,0,186,187,186,255,0.333333,186,Flask
189,0,0,189,26,65,0,0,44,0,0,255,255,189,23,57,0,0,40,0,0,255,255,187,11,20,6,0,20,0,0,255,255,2,187,3,10,3,0,10,0,0,255,255,2,0,187,1,2,0,0,1,0,0,1,7,2,0,0,187,0,0,0,0,0,0,0,0,0,2,0,0,0,187,188,186,255,0,187,Flask
187,0,0,187,13,77,0,255,0,0,0,255,255,187,10,70,0,255,0,0,0,255,255,188,4,35,0,255,0,0,0,255,255,0,187,3,10,0,33,0,0,0,255,43,0,1,187,1,1,0,0,0.333333,0,0,2,3,0,1,0,187,0,0,0,0,0,0,0,0,0,0,1,0,0,187,188,187,255,0,187,Flask
189,0,0,189,9,30,14,0,29,0,0,255,255,189,8,26,5,0,23,0,0,255,255,188,2,24,0,68,0,0,1,255,255,1,188,2,16,0,110,0,0,1,255,31,1,0,187,1,1.666667,0,0,0,0,0,6,2,1,1,1,187,0,0,0,0,0,0,0,0,0,2,1,1,0,187,188,187,255,0,187,Flask
184,0,0,184,11,40,0,0,8,0,0,255,255,185,10,40,0,0,5,0,0,255,255,188,4,36,0,255,0,0,0,255,255,0,188,1,15,0,100,0,0,1,255,51,0,0,187,0,2,0,1,0,0,0,8.666667,1,0,1,1,187,0,0,0,0,0,0,0,0,0,0,1,1,0,187,188,187,255,0,187,Flask
192,0,0,192,9,116,0,255,0,0,0,255,255,191,8,106,0,255,0,0,0,255,255,189,4,54,0,255,0,0,0,255,255,2,188,1,12,0,4,0,0,0,255,139,4,1,187,0,2,0,2,0,0,0,8.666667,1,4,2,0,187,0,0,0,0,0,0,0.666667,0,0,4,2,1,0,187,188,186,255,0,187,Flask
191,0,0,191,18,94,0,255,0,0,0,255,255,190,17,84,0,255,0,0,0,255,255,188,8,45,0,0,14,0,0,255,255,2,187,1,13,0,0,9,0,0,255,255,3,1,187,0,2,0,2,0,0,1,9,1,3,1,0,187,0,0,0,0,0,0,1.333333,0,0,3.666667,1,0.666667,0,187,188,186,255,0,187,Flask
185,0,0,185,8,179,124,0,172,0,0,255,255,185,6,162,110,0,156,0,0,255,255,187,1,77,40,0,71,0,0,255,255,0,187,1,11,0,0,7,0,0,255,255,0,0,187,0,2,0,2,0,0,1,9,1,0,0,0,187,0,0,0,0,0,0,1,0,0,0,0,0.666667,0,187,188,186,255,0.333333,187,Flask
188,0,0,188,30,42,0,0,19,0,0,255,255,188,27,39,0,0,15,0,0,255,255,188,11,28,0,62,0,0,1,255,255,0,188,2,11.666667,0,38.666667,0,0,1,255,65.333333,0,0,187,1,2,0,1.666667,0,0,1,6,1,1,1,0,187,0,0,0,0,0,0,1,0,0,1,1,1,0,187,188,187,255,0,187,Flask
193,0,0,193,7,242,0,255,0,0,1,255,255,192,7,221,0,255,0,0,2,255,255,190,5,109,0,255,0,0,2,255,255,3,188,3,20,0,27.333333,0,0,0,255,255,5,2,187,1,1.666667,0,1,0,0,1,1.333333,0.333333,5,2,0.666667,187,0,0,0,0,0,0,1,0,0,6,3,1,0,187,188,186,255,0,187,Flask
185,0,0,185,35,45,0,0,36,0,0,255,255,185,32,43,0,0,34,0,0,255,255,187,17,34,0,0,20,0,0,255,255,0,187,4,10,0,0,6,0,0,255,248.666667,0,0,187,1,1,0,0.666667,0,0,1.666667,0,0,0,0,0,187,0,0,0,0,0,0,1,0,0,0,0,0,0,187,187.333333,186,255,0.333333,187,Flask
184,0,0,184,13,183,212,255,194,18,0,255,255,184,12,169,198,255,179,19,0,255,255,185,9,94,115,255,98,17,0,255,255,0,186,4,17,21.333333,50.666667,19,3,0,255,250.666667,0,0,187,1,0.666667,0,0,0,0,0,0,0,0,0,0,187,0,0,0,0,0,0,1,0,0,0,0,0,0,186.333333,187,186,255,0,186,Flask
184,0,0,184,21,106,148,255,87,61,0,255,255,184,19,100,140.333333,255,83,58,0,255,255,185,9,68.333333,95.333333,255,59,36.333333,0,255,255,0,186,2,21,28.333333,169,20,8.333333,0,255,123.333333,0,0,187,1,0.333333,0.333333,0,0.333333,0,0,0.333333,1,0,0,0,187,0,0,0,0,0,0,1,0,0,0,0,0,0,187,187,186,255,0,187,Flask
186,0,0,186,16,120,0,0,79,0,1,255,255,186,14,109,0,0,73.333333,0,1,255,255,186,7,52.333333,15,0,45.333333,0,1,255,255,0,186,1.666667,14.333333,18.333333,62.666667,14,4.333333,0,255,86,0,0,187,1,1,0.666667,0,1,0,0,0.666667,1,0,0,0,187,0,0,0,0,1,0,1,0,0,0,0,0,0,187,187.333333,185,255,1,187,Flask
186,0,0,186,15,79,34,0,80,0,1,255,255,186,12,73,31,0,74,0,1,255,255,186,2,41,16.333333,0,40,0,1,255,255,0,186,1,12,8.666667,0,12,0,1,255,223.666667,0,0,186.333333,1,1,1.333333,0,1,0,0,0.666667,1,0,0,0,187,0,1,1,0,1,0,1,0,0.333333,0,0,0,0,186,187,186,255,0,186,Flask
182,0,0,182,16,93,126,255,86,40,0,255,255,183,14,82.333333,111.333333,255,75.333333,35.333333,0,255,255,185,4,27,36.666667,235,27,9.666667,1,255,229.333333,0,186,1,9.333333,4,0,8,0,1,255,159.333333,0,0,186,1,1,1.333333,0.333333,1,0.333333,0,0,0,0,0,0,187,0,1,1,0,1,0,1,0,1,0,0,0,0,186,187,186,255,0,186,Flask
188,0,0,188,15,89.666667,0,0,56.666667,0,0,255,255,188,13,78.333333,0,0,50.333333,0,0,255,255,186,4,25,0,0,15.666667,0,0,221.333333,255,1,186,0.666667,5.333333,1.333333,0,4.666667,0,1,135.666667,75,1.666667,0,186,1,1,1,0,1,0.666667,0.333333,0.333333,0,1.666667,0,0,186.333333,0,1,1,0,1,0,1,1,1,1,0,0,0,186.333333,187,186,255,0,186,Flask
185,0,0,185,14.333333,89.666667,24,0,80.666667,0,0,255,255,185,12.333333,79,18.333333,0,69,0,0,255,255,186,4.333333,25.666667,0,0,16.666667,0,0,255,255,0,186,0.666667,4.333333,1.666667,0,4.333333,0,1,118.333333,51.666667,0,0,186,0.666667,1,1.666667,0.666667,1,0.666667,1,2,0.666667,0,0,0,186.333333,0,1,1,0,1,0,1,1,1,0,0,0,0,186,187,186,255,0,186,Flask
185,0,0,185,10,102,140,255,91,49,0.333333,255,255,185,9.333333,90.666667,123.333333,255,80.666667,42.666667,0.333333,255,255,185.333333,3.666667,34.333333,42,195.333333,34.333333,7.666667,0.333333,255,255,0,186,1,6,3.666667,0,6.666667,0,0.333333,208.666667,110,0,0,186,0.666667,2,1.666667,0.666667,2,0,0.333333,12.666667,3,0,0,0,186.333333,0,1,1,0,1,0,1,1,1,0,0,0,0,186,187,185,255,1,186,Flask
184,0,0,184,12.666667,58.666667,58,0,63.666667,0,0.333333,255,255,184,11.666667,53.666667,52,0,59,0,0.333333,255,255,185.333333,4.666667,26.666667,16,0,28,0,0.333333,255,255,0,186,1.333333,6,1.333333,0,6,0,0.333333,255,126.333333,0,0,186,0,2.666667,2.666667,0.666667,2.666667,0,0.333333,40.666667,6.666667,0,0,0,186.333333,0,1,1,0,1,0,1,2,1,0,0,0,0,186,187,185.333333,255,0.333333,186,Flask
189,0,0,189,8,105.333333,0,255,0,0,1,255,255,189,7,96.333333,0,255,0,0,1,255,255,187,3.333333,46,0,170,0.333333,0,1,255,236.333333,2,186,1.666667,5,0,0,3.666667,0,0.333333,170.333333,84.333333,2.666667,1,186,0,2.666667,2.666667,0.666667,2.666667,0,0.333333,67,8.333333,2.666667,1,0,186.333333,0,1,1,0,1,0,1,2,1,2,0,0,0,186,187,186,255,0,186.333333,Flask
186,0,0,186,17,69.333333,0,255,0,0,0.666667,255,183.666667,186,15,61.333333,0,255,0,0,1.333333,255,131.666667,186,7.333333,25.333333,0,170,0,0,0,255,174.333333,0,186,2.333333,6.333333,1.666667,0,5.333333,0,0.333333,181,97,0,0.666667,186,0,2.666667,2.666667,0.666667,2.666667,0,1,56,6.666667,0,0,0,186.333333,1,1,1.666667,0,1,0,1,2,1,0,0,0,0,186,187,185,255,0.666667,186,Flask
186,0,0,186,10,141,128,0,140.333333,0,0,255,255,186,9,129.666667,115.666667,0,129,0,0,255,255,185,3,65.666667,50,0,63.666667,0,0,255,255,1,186,2.333333,11.333333,6,0,10.666667,0,0,255,212,0,0,186,1,1.666667,2.666667,0.666667,2,0,1,20,3.333333,0,0,0,186.333333,1,1,1.666667,0,1,0,1,3,1,0,0,0,0,186,187,185.333333,255,0,186,Flask
182,0,0,182,21,74,62,0,78,0,0,255,255,183,19,67,52.333333,0,70,0,0,255,255,186,11,34,11.666667,0,31.333333,0,0,255,255,0,186,4,6.666667,1,0,4.666667,0,0,255,97.666667,0,0,186,1,1,1.666667,0,1,0,1,2.666667,0.666667,0,0,0,186.333333,1,1,1.666667,0,1,0,1,3,1,0,0,0,0,186,187,185.333333,255,0,186,Flask
191,0,0,191,16,163,0,255,0,0,1,255,255,190,15,147,0,255,0,0,1,255,255,188,9,66.333333,0,255,0,0,1,255,255,3,186,3.333333,10,0,34,0,0,1.333333,255,38,4,1,186,1,1,1,0,1,0,0,2,3.666667,4,1.666667,0,186.333333,1,1,2,0,1,0,1,3,1,4,1,0,0,186,187,186,255,0,186,Flask
187,0,0,187,33,60,0,255,0,0,1,255,255,187,29,58,0,255,0,0,1,255,255,187,12,44.666667,0,255,0,0,0,255,255,0,186,3,13.666667,0,0,1.666667,0,0,255,244.333333,1,1,186,1,2,0,0,2,0,0,0.666667,11.666667,1,1,0,187,1,1,2,0,1,0,1,3,1,0.666667,1,0,0,186,187,185,255,1,186,Flask
184,0,0,184,25,75,58,0,88,0,0,255,255,184,22,67,51,0,79,0,0,255,255,186,10,31,19,0,37,0,0,255,255,0,186,2,11,2,0,10.333333,0,0,255,255,0,0,186,0,3,0,0,2,0,0,2.333333,20.666667,0,0,0,187,1,1,2,1,1,0,1,3,1,0,0,0,0,186,187,185,255,1,186.333333,Flask
187,0,0,187,7,65,28,0,76,0,0,255,255,187,7,61,34,0,73,0,0,255,255,186,4,47,53,0,54,0,0,255,255,1,186,1,14,15,0,16,0,0,255,255,1,0,186,0,3,0,0,3,0,0,2,26.333333,0,0,0,187,1,1,2,1,1,1,1,2,1,0,0,0,0,186,187,185,255,1,186,Flask
185,0,0,185,6,82,94,255,81,13,0,255,255,185,5,75,89,255,73,15,0,255,255,185,3,41,57,255,34,23,0,255,127,0,186,1,14,15,3,15,0,0,255,208.333333,0,0,186,0,3,1,0,3,0,0,15.333333,24.333333,0,0,0,187,1,1.333333,2,1,1,1,1,1,0,0,0,0,0,186,187,185,255,0.333333,186,Flask
192,0,0,192,15,106,0,255,0,0,0,255,255,191,13,94,0,255,0,0,0,255,255,188,6,36,0,198,0,0,0,255,255,3,187,3,7,0,0,2,0,0,255,125,4,1,187,1,1,0,0,1,0,0,1,3.333333,4,1,0,187,0,0,0,0,0,0,0,0,0,4,1,0,0,187,188,187,255,0,187,Flask
187,0,0,187,8,110,0,0,47,0,0,255,255,187,8,97,0,0,39,0,0,255,255,188,6,37,0,0,1,0,0,255,255,0,187,3,11,0,51,0,0,0,255,18,0,1,187,1,1,0,0,0,0,0,5,2,0,1,0,187,0,0,0,0,0,0,0,0,0,0,1,0.666667,0,187,188,187,255,0,187,Flask
193,0,0,193,8,93,0,255,0,0,0,255,255,192,7,86,0,255,0,0,0,255,255,189,5,48,0,255,0,0,0,255,133,3,188,2,12,0,70,0,0,1,255,16,4,1,187,0,2,0,1,0,0,0,7.666667,2,5,2,0,187,0,0,0,0,0,0,0,0,0,5,2,1,0,187,188,187,255,0,187,Flask
189,0,0,189,16,102,0,255,0,0,0,255,255,189,15,94,0,255,0,0,0,255,255,189,7,49,0,255,0,0,0,255,41,1,188,2,10,0,0,1,0,0,255,120,2,1,187,0,2,0,1.666667,0,0,0,5.666667,1,2,1,0,187,0,0,0,0,0,0,0.666667,0,0,2,2,1,0,187,188,187,255,0,187,Flask
186,0,0,186,20,49,0,0,23,0,0,255,255,186,18,47,0,0,24,0,0,255,255,187,9,37,5,0,29,0,0,255,255,0,187,1,13,1,0,11,0,0,255,255,0,0,187,0,2,0,2,0,0,1.666667,3,0,0,0,0,187,0,0,0,0,0,0,1,0,0,0,0,0,0,187,188,186,255,0,187,Flask
187,0,0,187,7,165,142,0,167,0,0,255,255,187,6,152,131,0,154,0,0,255,255,187,4,78,64,0,79,0,0,255,255,0,187,1,12,0,0,8,0,0,255,255,0,0,187,0,2,0,2.666667,0,0,1,3.333333,0,0,0,0,187,0,0,0,0,0,0,1,0,0,0,0,0.666667,0,187,188,186,255,0,187,Flask
185,0,0,185,29,26,6,0,24,0,0,255,255,186,27,23,0,0,19,0,0,43,255,188,13,22,0,0,1,0,1,255,255,0,188,1,15,0,71.333333,0,0,1,255,100.666667,0,0,187,1,2,0,2.666667,0,0,1,5.666667,0.333333,0,1,1,187,0,0,0,0,0,0,1,0,0,0,1,1,0,187,188,186,255,0,187,Flask
194,0,0,194,4,248,0,255,0,0,1,255,255,193,3,228,0,255,0,0,1,255,255,190,2,119,0,255,0,0,1,255,255,3,188,2,24,0,136.333333,0,0,1,255,255,6,2,187,1,2,0,1.666667,0,0,1,4.666667,1,6,3,1,187,0,0,0,0,0,0,1,0,0,6,3,1,0,187,188,186,255,0,187,Flask
188,0,0,188,36,73,0,0,19,0,1,255,255,188,34,69,0,0,18,0,1,255,255,188,19,45,0,0,8.333333,0,1,255,255,0,187,5,10.666667,0,10.666667,0,0,1.666667,255,92.333333,1,1,187,1,1.666667,0,0.666667,0,0,1,2,0.333333,1,1,0,187,0,0,0,0,0,0,1,0,0,1,1,0.666667,0,187,187,186,255,1,187,Flask
184,0,0,184,22,180.333333,248.666667,255,153,95.666667,0,255,255,184,20,166.333333,228.666667,255,141.333333,86.666667,0,255,255,185,14,87.333333,118.333333,255,77.333333,41.333333,0,255,255,0,187,5,13,18,72,12,6,0,255,32.666667,0,0,187,1,1,0,0,0,0,0.333333,0,0,0,0,0,187,0,0,0,0,0,0,1,0,0,0,0,0,0,186.333333,187,186,255,0,187,Flask
179,0,0,179,9,186,255,255,154,107.333333,0,255,255,180,8,170.666667,239.333333,255,141,98.333333,0,255,255,184,4,93,130.333333,255,76.666667,53.666667,0,255,255,0,186,2,21,30,207.666667,18,11.333333,0,255,46,0,0,187,1,0,0,0,0,0,0,0,0,0,0,0,187,0,0.333333,0,0,1,0,1,0,1,0,0,0,0,186,187,186,255,0,186,Flask
187,0,0,187,23,87,11.333333,0,67,0,0,255,255,187,21,79.666667,15.333333,0,63.666667,0,0,255,255,186,8,45,32.333333,0,43.666667,0,0,255,255,1,186,1,15.333333,20.333333,88.666667,14.333333,6,0,255,65,1,0,187,1,0.333333,0.333333,0,0.333333,0,0,0,0,0,0,0,187,0,1,1,0,1,0,1,0,1,0,0,0,0,186.333333,187,186,255,0,186.333333,Flask
188,0,0,188,10,59.333333,0,255,0,0,1.333333,255,255,188,8,52.666667,0,255,0,0,1.333333,255,255,187,2.333333,25.333333,0,0,7.666667,0,0,255,255,1,186,1,11,8.333333,0,10.333333,0,0,255,178.666667,2,0,186,1,1,1,0,1,0,0,0.333333,0,1,0,0,187,0,1,1,0,1,0,1,0.666667,1,1,0,0,0,186,187,186,255,0,186.333333,Flask
186,0,0,186,9,112.666667,0,0,58.333333,0,0,255,255,186,8,97,0,0,49.666667,0,0,255,255,186,2,24.333333,0,0,8.333333,0,0,255,255,0,186,0,7,2,0,5.666667,0,0,129,93.333333,0,0,186,1,1,1.333333,0.333333,1,0.333333,0,0.333333,0,0,0,0,187,0,1,1,0,1,0,1,1,1,0,0,0,0,186.333333,187,185.333333,255,1,186.333333,Flask
193,0,0,193,3,117.333333,0,255,0,0,0,255,255,192,3,102,0,255,0,0,0,255,255,187,1,32.666667,0,255,0,0,0,255,150.666667,5,186,0.666667,2.666667,0.666667,0,1.333333,0,0,35.666667,10.333333,6,1,186,1,1,1,0,1,0.666667,0,0,0,6,1,0,187,0,1,1,0,1,0,1,1,1,5,1,0,0,186,187,186,255,0,186,Flask
183,0,0,183,22,42,0,0,6.666667,0,1,255,255,184,19,38.666667,0,0,3.666667,0,1,255,255,186,5.666667,18.333333,0,94,0,0,1,255,210.333333,0,186,0.666667,3,0.666667,0,2.333333,0,0,83,25,0,0,186,0.666667,1.666667,1.666667,0.666667,1,0.666667,0,3.666667,1.333333,0,0,0,186.333333,0,1,1,0,1,0,1,2,1,0,0,0,0,186,187,186,255,0,186,Flask
183,0,0,183,12,93.666667,121.333333,255,86.333333,35,0,255,255,183,10.666667,83.333333,106.333333,255,77.333333,29.333333,0,255,255,185,3.666667,35.333333,36.666667,85,35.666667,3,0,255,255,0,186,1,6.666667,0.666667,0,6,0,0.333333,35,118.666667,0,0,186,0.666667,1.666667,2.333333,0.666667,2,0,0,17.666667,4.333333,0,0,0,186.333333,0,1,1.666667,0,1,0,1,3,1.333333,0,0,0,0,186,187,185,255,1,186,Flask
187,0,0,187,8.666667,63.333333,68,85,66,12.666667,0.333333,255,255,187,8.666667,57.666667,61,85,60.333333,10.666667,0.333333,255,255,186,5.333333,24.333333,18.666667,0,26,0,0.333333,255,255,1,186,0.666667,7.333333,0,0,4,0,0.333333,148.333333,136.333333,0.666667,0,186,0,2.666667,2.333333,0,2.666667,0,0,46.333333,8.333333,0.666667,0,0,186.333333,0.666667,1,1.666667,0,1,0,1,3,1.333333,0,0,0,0,186,187,186,255,0.333333,186,Flask
185,0,0,185,10.333333,102.333333,0,170,17,0,0.666667,255,255,186,9.666667,94.666667,0,170,15,0,0.666667,255,255,186.333333,4,47,0,170,4,0,0.333333,255,255,0,186.333333,1,8,0,6,1.333333,0,0.333333,255,90.333333,0,1,186,0,2.666667,2.333333,0,2.666667,0,0,62.333333,10,0,1,0,186.333333,1,1,2,0,1,0,1,4,1.333333,0,0.333333,0,0,186,187,185,255,0,186,Flask
190,0,0,190,15.333333,74.333333,0,170,15.666667,0,0.666667,255,255,189,14.333333,65,0,170,13.666667,0,0.666667,255,255,186.333333,7.333333,21.333333,0,72.666667,3.666667,0,0.666667,255,159,2.666667,186,1.666667,8.666667,0,2.666667,4,0,0,87.666667,127.666667,3,0.666667,186,0.333333,2.666667,2,0,2.666667,0,0.333333,41.666667,9,3,0.333333,0,186.333333,1,1,2,0,1.666667,0,1,5,2,3,0,0,0,186,187,185,255,1,186,Flask
183,0,0,183,9,158.333333,147.333333,85,157.333333,6.666667,0,255,255,183,8,144.666667,135.333333,85,144.333333,6,0,255,255,185,2,70.666667,62,58.333333,70.333333,0.666667,0,255,255,0,186,2.333333,12.666667,1.666667,0,9.666667,0,0,239,255,0,0,186,1,1.666667,1.333333,0,1.666667,0,1,11.333333,4.666667,0,0,0,187,1,1,2,0,2,0,1,6,2,0,0,0,0,186,187,185.333333,255,0.333333,186,Flask
186,0,0,186,25,79.333333,56.666667,0,76.666667,0,0,255,255,186,23,72,48,0,69,0,0,255,255,186,11.666667,39.333333,9,0,31.666667,0,0,255,255,0,186.333333,3,10.333333,0,0,3.333333,0,0,255,185.666667,0,0,186,1,1,0.666667,0,0.666667,0,1,0.666667,1.666667,0,0,0,187,1,1.666667,2,0,2,0,1,6,2,0,0,0,0,186.333333,187,186,255,0,186.333333,Flask
189,0,0,189,16,163,0,255,0,0,0,255,255,189,15,149.666667,0,255,0,0,0,255,255,188,8,76.666667,0,255,0,0,1.333333,255,243.666667,1,187,2.666667,14.666667,0,101.666667,0,0,0.666667,255,17.333333,2,2,186,1,1,0,0,0.666667,0,0.666667,0,3.666667,3,2,0.666667,187,1,2,2,0,2,0,1,6.333333,2,2,2,0,0,186.333333,187,186,255,0,186.333333,Flask
192,0,0,192,12,148,0,255,0,0,0,255,255,191,11,136,0,255,0,0,0,255,255,189,5,76.666667,0,255,0,0,1,255,255,3,187,2,17,0,106,0,0,0.666667,255,74,4.666667,2,186,1,2.666667,0,0,1,0,0,4.666667,11,5,2,0.666667,187,1,2,2,0,2,0,1,7,2,5,2,0,0,186.333333,187,186,255,0,186.333333,Flask
189,0,0,189,11,90,0,255,0,0,0,255,255,189,11,79,0,255,0,0,0,255,255,187,10,27.666667,0,159.333333,0,0,0,255,255,1,187,3,6.666667,0,5,0,0,0,255,43,2,1,186,1,3,0,0,2,0,0,5.333333,20.666667,2,1,0,187,1,2,2,1,2,0,1,6.333333,2,2,0.666667,0,0,186,187,186,255,1,186,Flask
187,0,0,187,20,48,52,132,49,3,0,255,255,187,17,47,52,191,48,4,0,255,255,186,8,38,47,255,38,9,0,255,255,1,186,3,7,8,0,8.333333,0,0,255,78.666667,1,0,186,0.333333,3.666667,0.333333,0,3,0,0,4.333333,27,0,0,0,187,1,2,2,1,2,0.333333,1,6,1,0,0,0,0,186,187,186,255,1,186,Flask
180,0,0,180,4,140,190,255,123,67,0,255,255,181,4,126,170,255,111,59,0,255,255,185,3,54,73,255,50,23,0,255,255,0,186,2,10,11.333333,0,12,0,0,255,155.666667,0,0,186,1,4,1.333333,0,3,0,0,71.333333,27.333333,0,0,0,187,1,2,2,1,2,1,1,4.666667,1,0,0,0,0,186,187,185,255,1,186,Flask
183,0,0,183,16,76,96,255,75,21,0,255,255,184,15,66,84,255,66,18,0,255,255,186,7,25,29,28,28,1,0,255,255,0,187,2,7,5,0,8,0,0,255,147,0,0,187,0,1,0,0,1,0,0,0,3,0,0,0,187,0,0,0,0,0,0,0,0,0,0,0,0,0,187,188,186,255,1,187,Flask
186,0,0,186,20,70,98,255,58,40,1,255,255,186,18,61,86,255,50,36,1,255,213,187,9,18,23,97,17,6,0,255,139,0,187,3,8,0,0,6,0,0,49,152,0,0,187,0,1,0,0,0,0,0,3,3,0,0,0,187,0,0,0,0,0,0,0,0,0,0,0,0,0,187,187,187,255,0,187,Flask
187,0,0,187,13,93,0,0,27,0,2,255,255,187,12,84,0,0,25,0,2,255,255,188,8,36,0,0,9,0,0,255,255,0,187,3,7,0,0,3,0,2,255,90,0,0,187,0,1.666667,0,0,0,0,0,7.666667,3,0,1,0,187,0,0,0,0,0,0,0.666667,0,0,0,1,0,0,187,188,187,255,0,187,Flask
186,0,0,186,18,71,2,0,51,0,2,255,255,186,16,64,0,0,45,0,2,255,255,187,9,29,0,0,17,0,1,255,255,0,187,2,3,2,0,4,0,1,197.666667,37,0,0,187,0,2,0,1,0,0,0,8.333333,2,0,0,0,187,0,0,0,0,0,0,1,0,0,0,0,0,0,187,187,186,255,0,187,Flask
186,0,0,186,9,108,144,255,107,37,1,255,255,186,8,98,131,255,98,33,1,255,255,186,6,52,66,255,55,12,1,255,255,0,187,2,10,9,0,11,0,0,255,171.333333,0,0,187,0.666667,2,0,1.666667,0,0,0,3.333333,0.666667,0,0,0,187,0,0,0,0,0,0,1,0,0,0,0,0,0,187,188,186,255,0,187,Flask
185,0,0,185,5,137,182,255,129,53,0,255,255,185,5,127,168,255,120,49,0,255,255,186,6,68,86,255,67,19,0,255,255,0,187,2,8,1,0,6.333333,0,0,202.666667,136.666667,0,0,187,1,2,0,2,0,0,0.333333,0,0,0,0,0,187,0,0,0,0,0,0,1,0,0,0,0,0,0,187,187.333333,186,255,0,187,Flask
187,0,0,187,26,27,26,0,29,0,0,255,255,187,24,23,20,0,25,0,0,255,255,188,13,19,0,0,4,0,0,255,255,0,188,2,15,0,101,0,0,1,255,36.666667,0,0,187,1,2,0,2,0,0,1,4.333333,0.333333,0,1,1,187,0,0,0,0,0,0,1,0,0,0,1,1,0,187,188,187,255,0,187,Flask
192,0,0,192,6,204,0,255,0,0,2,255,255,192,5,189,0,255,0,0,2,255,255,190,1,105,0,255,0,0,1,255,255,2,188,1,26,0,246,0,0,1,255,200,4,2,187,1,2,0,1.666667,0,0,1,11.333333,1.333333,5,3,1,187,0,0,0,0,0,0,1,0,0.666667,5,3,1,0,187,188,186,255,1,187,Flask
188,0,0,188,26,86,0,0,11,0,1,255,255,188,24,81,0,0,8,0,1,255,255,188,14,55.666667,0,255,0,0,1,255,255,0,187,4,16,0,71,0,0,1,255,155.333333,1,1,187,1,2,0,0.666667,0,0,1,10.333333,2.333333,1,1,1,187,0,0,0,0,1,0,1,0,1,1,1.666667,1,0,187,187,186,255,0.333333,187,Flask
185,0,0,185,22,118.333333,69.333333,0,117.666667,0,0,255,255,185,21,110.333333,66.333333,0,109.666667,0,0,255,255,186,14,64.666667,42.666667,0,64.666667,0,0,255,255,0,187,4,12,4.333333,0,11.333333,0,0,255,255,0,0,187,1,1,0,0,0,0,1,3.666667,2,0,0,0,187,0,1,0,0,1,0,1,0,1,0,0,0,0,186.333333,187,186,255,0,186.333333,Flask
187,0,0,187,23.333333,99.666667,86,0,100.666667,0,0,255,255,187,21.333333,93.666667,83,0,94.666667,0,0,255,255,186,10.333333,60.666667,61.333333,32.666667,60.666667,0.666667,0,255,255,1,186,3,15,15.333333,3.333333,15,0.333333,0,255,222,0,0,187,1,1,0,0,0,0,1,0,1,0,0,0,187,0,1,1,0,1,0,1,0,1,0,0,0,0,186.333333,187,186,255,0,186.333333,Flask
184,0,0,184,15.333333,51.333333,0,0,42,0,0,255,255,185,14.333333,46.333333,0,0,38.333333,0,0,255,255,186,8.333333,23.333333,1.333333,0,20.666667,0,0,255,255,0,186,2,6.333333,8.333333,11.666667,7,2,0,255,25,0,0,186.333333,1,0,0.333333,0,0,0,0,0,0,0,0,0,187,0,1,1,0,1,0,1,1,1,0,0,0,0,186,187,185,255,0.333333,186,Flask
190,0,0,190,6,91.666667,0,0,31,0,0,255,255,189,5,83.666667,0,0,29.666667,0,0,255,255,187,2.333333,41.333333,0,0,21,0,0,255,255,2.666667,186,1.333333,7.333333,0.666667,0,6.666667,0,0,85,159.666667,3,0,186,1,0.333333,1,0,0.333333,0,0,0,0,3,0,0,187,0,1,1,0,1,0,1,1,1,3,0,0,0,186,187,186,255,0,186.333333,Flask
182,0,0,182,15,72.333333,59.333333,0,85.333333,0,0,255,255,183,13,64.333333,51,0,75.666667,0,0,255,255,186,4,25.666667,11,0,29,0,0,255,255,0,186,1,6.333333,0.666667,0,6,0,0,255,140.666667,0,0,186,1,1,1,0,1,0,0,0.333333,0.333333,0,0,0,187,0,1,1,0,1,0,1,2,1.333333,0,0,0,0,186,187,185,255,0.333333,186,Flask
187,0,0,187,23,32,0,0,21,0,0,255,255,187,20,29,0,0,18.333333,0,0,255,255,186,6,11.666667,0.666667,0,7.333333,0,0,255,251,1,186,1,4,1.666667,0,3.666667,0,0,101.666667,50,1,0,186,1,1,1.666667,0.666667,1,0.666667,0,1.666667,0.333333,1,0,0,187,0,1,1,0,1,0,1,3,2,0,0,0,0,186,187,186,255,0,186,Flask
188,0,0,188,3,108.333333,0,255,0,0,1,255,255,188,3,94,0,255,0,0,1,255,255,187,3,27,0,62,2,0,1,255,255,1,186,1,4.666667,1.666667,0,4,0,0,86.333333,49.666667,2,0.666667,186,0.666667,1.666667,1.666667,0.666667,1.666667,0.666667,0,7,1.333333,1.666667,0.666667,0,187,0.666667,1,1.666667,0,1,0,1,4,2,1,0,0,0,186,187,186,255,0,186,Flask
190,0,0,190,11.666667,96,0,0,31.333333,0,0,255,255,189,9.666667,84.666667,0,0,30,0,0,255,255,186,2.333333,31.333333,4,0,21.666667,0,0,255,255,3,186,1.333333,7.666667,0.666667,0,5.333333,0,0,21.666667,123,3,0,186,0,2,2.333333,0.666667,2,0,0,27,5,3,0,0,187,1,1,2,0,2,0,1,5,2,3,0,0,0,186,187,185,255,0.333333,186,Flask
183,0,0,183,6.333333,93.333333,22.666667,0,77,0,0,255,255,184,6,82.666667,19.333333,0,67.666667,0,0,255,255,186.333333,3.666667,28.333333,6.666667,0,22.333333,0,0,255,255,0,186.333333,0.666667,8.333333,0,0,3,0,0,89.666667,122.333333,0,0,186,0,2.666667,2.333333,0,2.666667,0,0,58,8.333333,0,0,0,187,1,1,2,0,2,0,1,6,2,0,0,0,0,186,187,186,255,0,186,Flask
190,0,7,194,13,105.333333,0,85,10.666667,0,0.333333,255,255,189.666667,11.333333,95.666667,0,85,9.333333,0,0.333333,255,255,187,4,44,0,85,4,0,0.333333,255,255,2,186.333333,0.666667,9.666667,0,40.333333,2,0,0.333333,145.666667,81.333333,3.333333,0.666667,186,0,2.666667,2,0,2.666667,0,0,67.333333,11,3.666667,0.666667,0.333333,187,1,2,2,0,2,0,1,7.666667,2.333333,2.666667,0.666667,0,0,186.333333,187,185,255,1,186.333333,Flask
184,0,0,184,22.666667,70.666667,6.666667,85,28.666667,0,0.666667,255,255,184.333333,20,63,6.666667,85,25.333333,0,0.666667,255,255,186.666667,7.333333,27,7.333333,85,11.333333,0,1,255,255,0,186.333333,1.333333,10,1.333333,27,4,0,0,255,97.666667,0,0.333333,186,0.666667,2.666667,1.333333,0,2.333333,0,0,40,9.666667,0,0.333333,0.333333,187,1,2,2,0,2,0,1,9,2.333333,0,0.333333,0,0,186,186.333333,186,255,0,186,Flask
183,0,0,183,5.666667,154,171.333333,255,153.666667,17.666667,0,255,255,183,5.666667,138.333333,153.333333,255,138.333333,15,0,255,255,185.333333,3.666667,60.333333,62.666667,170,60.666667,6,0,255,255,0,186.333333,2,11.333333,3.333333,0,8,0,0,255,197,0,0,186,1,2,1.333333,0,1.666667,0,1,11,6.333333,0,0,0,187,1,2,2,0,2,0,1,9,3,0,0,0,0,186,187,186,255,0,186,Flask
187,0,0,187,22,56,12,0,51,0,0,255,255,187,20,52.333333,12.333333,0,50,0,0,255,255,186,9.333333,32.666667,17,0,33.666667,0,0,255,255,0.666667,186.333333,2.333333,9,0,0,3.666667,0,0,255,133,0.666667,0,186,1,1,0,0,0.666667,0,1,2.333333,4,0.666667,0,0,187,1,2,2,0,2,0,1,10,3,0,0,0,0,186,187,186,255,0,186,Flask
190,0,0,190,11,117,0,255,0,0,0,255,255,190,11,105.666667,0,255,0,0,0,255,255,188,7.666667,46.666667,0,255,0,0,0,255,255,2,187,1.666667,12.333333,0,62.333333,0,0,0.666667,255,26,3,1,186,1,1.666667,0,0,0.666667,0,1,3,6.333333,3,1.666667,0,187,1,2,2,0,2,0,1,11,3,3,1,0,0,187,187,186,255,1,186,Flask
186,0,0,186,17,40.666667,0,0,18,0,1,255,255,186,15,41.333333,0,0,15,0,1,255,255,188,6,43.333333,0,27.333333,0,0,1,255,255,0,187,1,17,0,88.333333,0,0,1,255,135.333333,0,1,186,1,2.666667,0,0,1.666667,0,1,11.666667,14,0,1,1,187,1,2,2,0,2,0,1,11,3,0,1,0,0,187,187,185,255,1,187,Flask
185,0,0,185,4,92,0,0,80,0,1,255,255,185,4,82,0,0,71,0,1,255,255,187,5,39.666667,0,0,28,0,1,255,255,0,187,2,12.333333,0,30.333333,0,0,1,255,107.666667,0,0,186,1,3.666667,0,0,2,0,2,6.333333,24,0,0.666667,0,187,1,2,2,0,2,0,1,11,3,0,0,0,0,186.333333,187,186,255,1,186,Flask
185,0,0,185,20,67,80,255,73,7,1,255,255,185,18,59,70,255,64,6,1,255,255,186,9,23,28,87.333333,25,4,1,255,255,0,187,3,2.666667,0,2.666667,0,0,0,25,2,0,0,186,1,4,1,0,3,0,1.333333,15,31.333333,0,0,0,187,1,2,2,1,2,0,1,11,2,0,0,0,0,186,187,186,255,1,186,Flask
183,0,0,183,22,107,108,0,110,0,0,255,255,183,19,97,98,0,100,0,0,255,255,185,7,42,41,0,46,0,0,255,255,0,186,3,7,2,0,7.333333,0,0,255,160,0,0,186,1,4,2.333333,0,4,0,0,174,33.333333,0,0,0,187,1,2,2,1,2,1,1,9,2,0,0,0,0,186,187,185,255,1,187,Flask
183,0,0,183,10,85,110,255,88,22,0,255,255,184,9,78,100,255,80,20,0,255,255,186,3,46,51,156,48,3,0,255,255,0,187,1,15,10,0,15,0,0,255,255,0,0,187,0,1,0,0,1,0,0,1.666667,4.666667,0,0,0,187,0,0,0,0,0,0,1.333333,0,0,0,0,0,0,187,187,186,255,1,187,Flask
190,0,0,190,8,85,0,0,32,0,0,255,255,189,7,77,0,0,33,0,0,255,255,187,4,42,7,0,33,0,0,255,255,2,187,1,13,10,0,13,0,0,255,255,2,0,187,0,1.666667,0,0,1,0,0,7.333333,5.666667,2,0,0,187,0,0,0,0,0,0,1,0,0,2,0,0,0,187,188,186,255,0,187,Flask
188,0,0,188,13,34,0,0,32,0,1,0,255,188,11,34,4,0,33,0,1,255,255,187,4,31,21,0,32,0,1,255,255,1,187,1,10,12,24,9,3,0,255,43,1,0,187,0.666667,1.666667,0,0,0,0,0,10.666667,4,1,0,0,187,0,0,0,0,0,0,1,0,0,1,0,0,0,187,187,187,255,0,187,Flask
183,0,0,183,8,90,96,0,101,0,1,255,255,184,7,83,91,0,93,0,1,255,255,186,2,48,60,255,51,9,1,255,255,0,187,1,9,12,31,8,4,0,255,22,0,0,187,1,1.666667,0,0,0,0,0,7.666667,2,0,0,0,187,0,0,0,0,0,0,1,0,0,0,0,0,0,187,187,186,255,0,187,Flask
187,0,0,187,13,57,74,255,53,21,0,255,255,187,12,54,69,255,51,18,0,255,255,187,8,35,39,158,35,5,0,255,255,0,187,3,5,0.333333,0,5,0,0,17,74,0,0,187,1,1.666667,0,1,0,0,0,1.666667,0,0,0,0,187,0,0,0,0,0,0,1,0,0,0,0,0,0,187,188,186,255,0,187,Flask
187,0,0,187,18,55,0,0,40,0,0,255,255,187,17,52,0,0,34,0,0,255,255,188,9,39,0,0,5,0,0,255,255,0,188,3,14.666667,0,95.666667,0,0,0,255,28.333333,0,0,187,1,2,0,1,0,0,1,1.666667,0.333333,0,1,1,187,0,0,0,0,0,0,1,0,0.666667,0,1,1,0,187,188,187,255,0,187,Flask
192,0,0,192,4,145,0,255,0,0,0,255,255,192,4,135,0,255,0,0,0,255,255,189,4,81.666667,0,255,0,0,0,255,255,2,188,2,22.666667,0,239.666667,0,0,1,255,40.333333,4,2,187,1,2,0,0.666667,0,0,1,9.666667,1.666667,5,2,1,187,0,1,0,0,1,0,1,0,1,5,2.666667,1,0,187,188,186,255,1,187,Flask
187,0,0,187,17,82,0,255,0,0,0,255,255,187,16,79.666667,0,255,0,0,0,255,255,188,10,57.666667,0,255,0,0,1,255,255,0,187,3,18.666667,0,41.666667,0,0,1,255,255,0,1,187,1,2,0,0,0,0,1,15.333333,3.666667,1,1,1,187,0,1,0,0,1,0,1,0,1,1,1.666667,1,0,187,188,186,255,1,187,Flask
190,0,0,190,3,139.666667,0,0,83,0,0,255,255,189,3,130.333333,0,0,79.666667,0,0,255,255,187,6,77.333333,0,0,53.666667,0,0,255,255,2,187,3,18,0,0,11.333333,0,0,255,255,2,0,187,1,1.333333,0,0,0.333333,0,1,9.333333,4.666667,3,1,0,187,0,1,1,0,1,0,1,0,1,3,0.666667,0,0,187,187,185,255,1,187,Flask
188,0,0,188,3.666667,109.333333,0,0,54.666667,0,0,255,255,188,3.666667,102,0,0,53.666667,0,0,255,255,187,4,61,0,0,41.666667,0,0,255,255,1,187,2,14.666667,0,0,11,0,0,191,255,1,0,187,1,1,0,0,0.333333,0,1,2,3,1,0,0,187,0,1,1,0,1,0,1,1,1,1,0,0,0,187,187,186,255,0,187,Flask
186.333333,0,1,187,10,35.666667,0,255,0,0,1,255,20,186.333333,10,37,0,255,0,0,2,255,23,187,6,32.666667,0,255,0,0,0,255,37.333333,0,187,2,7.333333,0,2.333333,0,0,0,255,51.666667,0,0.333333,186.333333,1,1,0,0,0.666667,0,1,0,1.666667,0,1,0,187,0,1,1,0,1,0,1,2,2,0,0,0,0,186.333333,187.333333,186,255,0,186.333333,Flask
187,0,0,187,10.333333,106,0,0,40.333333,0,0,255,255,187,10.333333,95.333333,0,0,34.666667,0,0,255,255,187,6.333333,44.333333,0,0,8.666667,0,0,255,255,0,187,2,8,0,4.666667,0.333333,0,0,255,80,1,1,186,1,0,0.333333,0,0.666667,0,0.666667,0,0.666667,1,1,0,187,0,1,1,0,1,0,1,2.666667,2,0,0,0,0,186,187,185,255,0,186,Flask
186,0,0,186,20,99.666667,129.333333,255,101,28.333333,0,255,255,186,18,89.666667,116.333333,255,91.333333,25,0,255,255,186,8,35.333333,42.666667,107.333333,39.666667,2.333333,0,255,255,0,186,2,5.333333,0,0,4.333333,0,0,170.666667,115.666667,0,0,186,1,1,1,0,1,0,0.666667,0.333333,0,0,0,0,187,0,1,1,0,1,0,1,4,2,0,0,0,0,186,187,186,255,0,186,Flask
181,0,0,181,5,144,202,255,121,81,0,255,255,182,5,128,179,255,107,72,0,255,255,185,2,45.666667,64,255,38.666667,25.333333,0,255,181,0,186,1.666667,5.666667,3,0,6,0,0,111.666667,96.666667,0,0,186,1,1,2,0.666667,1,0.666667,0,2.333333,0.666667,0,0,0,187,1,1,1.666667,0,2,0,1,5,2,0,0,0,0,186,187,186,255,0,186,Flask
186,0,0,186,18,106,13.333333,0,81.333333,0,2,255,255,186,16,93,13.333333,0,72.333333,0,2,255,255,186,3.333333,27.333333,11,0,23.333333,0,1.333333,255,255,0,186,1,6.333333,4,0,6.666667,0,0,161,112.333333,0,0,186,0.666667,2,2.666667,1.333333,2,0.666667,0,10.333333,1.666667,0,0,0,187,1,1,2,0,2,0,1,7,2.333333,0,0,0,0,186,187,186,255,0,186,Flask
187,0,0,187,19.666667,44.666667,37.333333,85,41.333333,7.333333,0.666667,255,223.333333,187,16.666667,39.666667,33.666667,85,37,6.333333,0.666667,255,236,186,3.666667,15.333333,13.666667,0,15.666667,0,0,255,133.666667,1,186,1.333333,8.333333,2,0,7.333333,0,0,255,139,1,0,186,0,2.666667,3.333333,1.333333,2.666667,0.666667,0,37.666667,4.333333,1,0,0,187,1,2,2,0,2,0,1,8,2.333333,0,0,0,0,186,187,185,255,1,186,Flask
182.333333,0,1,183,11.333333,102,107.333333,170,98.666667,18,0,255,255,183.333333,10.333333,89.666667,92,170,86.666667,15.333333,0,255,255,185.333333,4.666667,32.666667,17.666667,26.666667,28,1.333333,0,255,255,0,186,1.666667,9.333333,1.333333,0,4.666667,0,0,255,153,0,0,186,0,2.666667,3,1.333333,2.666667,0.666667,0,76.333333,7,0,0,0,187,1,2,2,0,2,0,1,10,3,0,0,0,0,186.333333,187,186,255,0,186.333333,Flask
190,0,3,192,15,106.666667,0,85,22,0,1,255,255,189.333333,13,95.666667,0,85,19.333333,0,1,255,255,187,4.333333,40.666667,0,85,7.333333,0,1,255,255,2.333333,186.333333,1.333333,10.666667,0.666667,47,3.333333,0,0,108.333333,101.333333,3.666667,0.666667,186,0,2.666667,3,0.666667,2.666667,0,0,84.666667,9,3,1,0.333333,187,1,2,2,0,2,0,1,11,3,3,0.666667,0,0,186.333333,187,185.333333,255,0,186.333333,Flask
188.333333,0,13,195,17.666667,89.333333,10.666667,85,28,0,1,255,255,188,15.333333,81.333333,9.333333,85,25.333333,0,1,255,255,187,5.333333,37.666667,4,85,11.333333,0,1,255,255,1.666667,186.333333,1,10,1.333333,43.666667,3.333333,0,0,255,90.333333,2.333333,0.666667,186,1,2.666667,2,0,2.666667,0,0.333333,51.333333,8.666667,2.333333,1,0.333333,187,1,2,2,0,2,0,1,12,3.333333,2.333333,0.666667,0,0,186,187,186,255,0,186,Flask
185,0,0,185,11.333333,113.333333,111.333333,170,107.666667,20.666667,0,255,255,185,10.333333,101.666667,99.333333,170,96,18.666667,0,255,255,185.666667,4.666667,42,35.666667,170,38,7.333333,0,255,255,0,186.333333,1.666667,8.666667,3.333333,0,4.666667,0,0,255,118.666667,0,0,186,1,2,1.333333,0,1.666667,0,1,19.333333,7.666667,0,0,0,187,1,2,2,0,2,0,1,13,3.333333,0,0,0,0,186,187,186,255,0,186.333333,Flask
186,0,0,186,10.666667,63.666667,32.666667,0,69.333333,0,0,255,255,186,9.666667,57.666667,33,0,63.666667,0,0,255,255,186,4.666667,31,26,0,36.333333,0,0,255,255,0,186.333333,2.333333,6.666667,0.666667,0,5,0,0,103.666667,111.666667,0,0,186,1,2,0.666667,0,1.666667,0,1,6.666667,9.333333,0,0,0,187,1,2,2,0,2,0,1,14,3.333333,0,0,0,0,186,187,186,255,0,187,Flask
187,0,0,187,12.666667,83.333333,24,0,71.333333,0,0,255,255,187,10.666667,74.666667,21.333333,0,63.333333,0,0,255,255,187,4.666667,26.666667,8.333333,0,23.333333,0,0,255,255,0,187,2.333333,7,0,12,0.333333,0,0.666667,255,25.666667,0,0,186.333333,1,2.666667,0,0,1.666667,0,1,3,15.666667,0.666667,0,0,187,1,2,2,0,2,0,1,14.333333,4,0,0,0,0,186,188,185,255,1,187,Flask
185,0,0,185,6,99.666667,127.333333,255,106,21.333333,1,255,255,185,6,87.333333,109.333333,255,94,15.333333,1,255,255,187,3.666667,30.333333,18.666667,0,34,0,1,255,255,0,187,1,13.333333,0,36.666667,0,0,1,255,132.666667,0,0,186.333333,1,3.666667,0,0,2,0,1,6,26,0,0,0,187,1,2,2,0,2,0,1,14.333333,4,0,0,0,0,187,188,185.333333,255,1,186,Flask
190,0,0,190,17,94,0,0,74,0,1,255,255,189,15,85.666667,0,0,67,0,1,255,255,187,5,44,0,0,27,0,1,255,255,2,187,1,15.666667,0,52,0,0,1,255,177.666667,2,0,187,1,4,0,0,3,0,1,0.666667,37.666667,3,1,0.666667,187,1,2,2,0,2,0,1,15,3,2,0.666667,0,0,187,188,186,255,1,186,Flask
189,0,0,189,21,78,0,255,0,0,1,255,255,189,19,71,0,255,0,0,1,255,255,188,9,33,0,255,0,0,1,255,255,1,187,3,11,0,51,0,0,1,255,17.333333,2,1,187,1,4.666667,1.333333,0,4,0,1,65,46,2,1,0,187,2,2,2,0.333333,2,0,1,14.333333,3,2,1,0,0,187,188,185.333333,255,1,186,Flask
186,0,0,186,4,113,20,0,109,0,0,255,255,186,5,100,15,0,95,0,0,255,255,186,6,40,0,0,32,0,0,255,255,0,186,3,5.666667,0,0,1,0,0,255,62.333333,0,0,186,1,5,3,0,5,0,1,255,47.666667,0,0,0,187,2,2,2,1,2,0,1,14,2.666667,0,0,0,0,187,187,186,255,1,186,Flask
187,0,0,187,6,55,14,0,47,0,0,255,255,187,5,51,16,0,44,0,0,255,255,187,0,33,23,0,33,0,0,255,255,0,187,1,12,10,0,13,0,0,255,248,0,0,187,0,2,0,0,1,0,0,8,7.666667,0,0,0,187,0,0,0,0,0,0,1,0,0,0,0,0,0,187,188,186,255,0,187,Flask
184,0,0,184,10,50,62,255,52,10,1,255,255,185,8,45,55,255,46,9,1,255,255,186,1,24,30,161,23,7,1,255,255,0,187,0,10,11,0,11,0,0,255,125.666667,0,0,187,1,2,0,0,1,0,0,8.666667,6.666667,0,0,0,187,0,0,0,0,0,0,1,0,0,0,0,0,0,187,187,186,255,0,187,Flask
189,0,0,189,12,60,42,0,59,0,0,255,255,188,10,55,40,0,54,0,0,255,255,187,4,27,24,0,27,0,0,255,255,2,187,1,9,8,0,11,0,0,255,206.333333,1,0,187,1,1,0,0,1,0,0,5,4.666667,1,0,0,187,0,0,0,0,0,0,1,0,0,1,0,0,0,187,188,187,255,0,187,Flask
189,0,0,189,10,80,0,255,0,0,0,255,255,189,9,72,0,124,0,0,0,255,255,188,6,37,0,0,16,0,0,255,255,1,187,2,10,0,0,9,0,0,255,255,2,1,187,1,1,0,0,0,0,0,1.666667,1.666667,2,1,0,187,0,0,0,0,0,0,1,0,0.666667,2,1,0,0,187,188,186,255,1,187,Flask
187,0,0,187,2,109,0,0,10,0,0,255,255,187,2,102,0,0,9,0,0,255,255,188,5,57,0,0,3,0,0,255,255,0,187,3,11.666667,0,3,0,0,0,255,173.666667,0,1,187,1,1,0,0,0,0,0,0,0,0,1,0,187,0,1,0,0,1,0,1,0,1,0,1,0,0,187,187,187,255,0,187,Flask
190,0,0,190,13,90.333333,0,255,0,0,0,255,255,190,13,83.333333,0,255,0,0,0,255,255,188,10,46.666667,0,255,0,0,0,255,255,1,187,4,12.666667,0,77.333333,0,0,1,255,6.333333,2,1,187,1,1,0,0,0,0,1,2.333333,1.666667,3,1,0,187,0,1,0,0,1,0,1,0,1,3,1,0,0,187,188,186,255,1,187,Flask
188,0,0,188,20,40.333333,0,0,7,0,1,255,255,188,18,37.666667,0,0,8,0,1,255,255,187,11,25.666667,0,0,11,0,1,255,255,1,187,3.666667,12.333333,0,0,3.666667,0,1,255,255,1,0,187,1,1.333333,0,0,1,0,1,5.666667,5.666667,1,1,0,187,0,1,1,0,1,0,1,0,1,1,0.666667,0,0,187,188,186,255,1,187,Flask
184,0,0,184,13,85.666667,73.333333,0,90,0,0,255,255,184,12,80.666667,65,0,84,0,0,255,255,186,6.666667,51,26,0,51.666667,0,0,255,255,0,187,2,15.333333,0,0,11,0,0.333333,255,255,0,0,187,1,1.333333,0,0,1,0,1,6.333333,7.666667,0,0,0,187,0,1,1,0,1,0,1,1,2,0,0,0,0,187,187,186,255,1,187,Flask
186,0,0,186,12.333333,64.333333,24.666667,0,65.333333,0,0,255,255,186,11.333333,60.666667,19.666667,0,59.666667,0,0,255,255,187,5.333333,39.666667,0.666667,0,30.333333,0,0,255,255,0,187,0.666667,12.666667,0,0,6.333333,0,0,255,255,0,0,187,1,1,0,0,1,0,1,2.666667,7,0,0,0,187,0,1,1,0,1,0,1,2,2,0,0,0,0,187,187,186,255,0,187,Flask
189,0,0,189,11.666667,94,0,255,0,0,1,255,255,189,10,88.666667,0,255,0,0,1,255,255,188,4,54.333333,0,255,0,0,1,255,202.333333,1,187,0.333333,11.666667,0,50.333333,0,0,0.333333,255,47,2,1,186.333333,1,1,0,0,1,0,1,0,4.333333,2,1,0,187,0,1,1,0,1,0,1,3,2,2,1,0,0,187,188,186,255,0,187,Flask
190,0,0,190,11.333333,129,0,255,0,0,0,255,255,190,11,117.333333,0,255,0,0,0,255,255,188,6.333333,56,0,255,0,0,0,255,131,2,187,2,11,0,56,0,0,0,255,13.333333,3,1,186,1,1,0.666667,0,1,0,1,0.666667,2.333333,3,2,0,187,0.666667,1,1,0,1,0,1,4,2.333333,3,1,0,0,186,187,186,255,1,186,Flask
186,0,0,186,19,86,0,0,59.666667,0,0,170,255,186,18,77.333333,1.666667,0,54.666667,0,0,255,255,186,9,30.666667,11,0,26.666667,0,0,255,255,0,186,2.333333,5.666667,0,4.666667,0.666667,0,0,255,38,0,0,186,1,1,1.666667,0,1,0.333333,0.666667,2.666667,1.333333,0,0,0,187,1,1,1.666667,0,2,0,1,6,3,0,0,0,0,186,187,186,255,0,186,Flask
186,0,0,186,13,102,84,0,101,0,0,255,255,186,12,91,77.333333,0,90.333333,0,0,255,255,186,4,35.333333,38,108,35,3,0,255,255,0,186,2,5.333333,1.666667,0,4.333333,0,0,128.333333,88.333333,0,0,186,1,2,2.666667,1.666667,2,1,0.666667,4.333333,1,0,0,0,187,1,1,2,0,2,0,1,8,3,0,0,0,0,186,187,186,255,0.666667,186,Flask
185,0,0,185,19,86,0,0,28,0,0,255,255,185,16,76.666667,0,0,24.333333,0,0,255,255,186,4,26.666667,0,0,11.666667,0,0,255,255,0,186,1.666667,7.666667,3.333333,0,8,0,0,127,135,0,0,186,0.666667,2.666667,3.666667,2.666667,2,1,0.666667,10.333333,1,0,0,0,187,1,2,2,0,2,0,1,9.666667,3,0,0,0,0,186,187,186,255,0,186,Flask
183,0,0,183,17.666667,41.666667,7.333333,0,41.666667,0,0,255,255,184,15.666667,37.666667,6.666667,0,37.666667,0,0,255,255,186,4.333333,24.666667,3.666667,0,22.333333,0,0,255,255,0,186,2,10.333333,6,0,10.333333,0,0,255,173,0,0,186,0,3,4.333333,4,2.666667,1.666667,0,38,2,0,0,0,187,1,2,2,0,2,0,1,11,3.333333,0,0,0,0,186,187,185.333333,255,1,186,Flask
185,0,0,185,8.333333,121.666667,90.666667,0,121.666667,0,0,255,255,185,7.666667,111,80.333333,0,110,0,0,255,255,185,4,51,25,0,47.666667,0,0,255,255,0,186,2,10.333333,4.666667,0,9.333333,0,0,185.666667,200.333333,0,0,186,0,3.666667,4.333333,4.666667,3.333333,1.666667,0,83.333333,3.666667,0,0,0,187,1,2,2,0,2,0,1,12.333333,3.333333,0,0,0,0,186,187,185.333333,255,1,186,Flask
186,0,0,186,13.666667,72.333333,0,255,0,0,0.666667,255,255,186,13,65.333333,0,255,0,0,0.666667,255,255,186.333333,7.666667,32.333333,0,85,4,0,1,255,214,0,186,2.666667,8.666667,2,11.333333,4.666667,0,0,255,106.333333,0.666667,0.333333,186,1,3.333333,4.333333,3.666667,3.333333,0.666667,0,107.333333,5.666667,0,0.333333,0,187,1,2,2,0,2,0,1,13.333333,3.333333,0,0,0,0,186.333333,187,185.333333,255,1,186.333333,Flask
186,0,0,186,12,86.333333,0,232.666667,0,0,1,255,255,186,10.666667,80,0,255,0,0,1,255,255,186.666667,4,43.666667,0,201.666667,0,0,1,255,255,0,186.333333,2.333333,8,0,17,2.666667,0,1,104.333333,91,0,0.333333,186,1,2.666667,3.333333,2,2.666667,0.666667,1,92.333333,6.666667,0,0.333333,0,187,1,2,2,0,2,0,1,14.333333,4,0,0.333333,0,0,186.333333,187,186,255,0.333333,186.333333,Flask
186,0,0,186,8,66,7.333333,0,52.666667,0,0,255,255,186,7.333333,59,6,0,46.666667,0,0,255,255,186.333333,4,22.666667,0,0,14.666667,0,0,255,255,0,186.333333,2,5,0.666667,0,1.666667,0,0.333333,92.333333,52.333333,0,0,186,1,2.666667,2.333333,0.666667,2.666667,0,1,71.333333,10.333333,0,0,0,187,1,2,2,0,2,0,1,14.333333,4,0,0,0,0,186.333333,187.333333,186,255,0.333333,186.333333,Flask
186.333333,0,1,187,6,22.333333,2,0,15.333333,0,0,255,255,186.333333,5.666667,22,2.666667,0,16,0,0,255,255,186,2,19.333333,8,0,19.333333,0,0,255,255,0,186.333333,1.666667,5.333333,1.666667,0,4.666667,0,0,109.666667,63,0,0,186.333333,1,2.666667,1.666667,0,3,0,1,51.333333,17.333333,0,0,0,187,1,2,2,0,2,0,1,14.666667,4,0,0,0,0,187,187,186,255,0,187,Flask
185,0,0,185,9,25,7.333333,0,21.666667,0,1,255,255,185,8,20,7,0,18,0,1,255,255,186,1.666667,8.666667,10,9,8.666667,1.333333,0,255,61.666667,0,187,2.666667,3,0,0,1.333333,0,0,13.666667,22,0,0,186.333333,1,3.666667,0.666667,0,3,0,1,26,31,0,0,0,187,2,2,2,0,2,0,1,15.333333,4,0,0,0,0,187,187,186,255,1,186.333333,Flask
185,0,0,185,8,79,79.333333,45.333333,79,0.666667,0,255,255,185,7,68,67,0,68,0,0,255,255,186,4.666667,17.333333,9.333333,0,16,0,0,255,255,0,187,2,9,0,15.333333,0,0,1,255,56,0,0,187,1,4.666667,1,0,4,0,1,15,47,0,0,0,187,2,2,2,0,2,0,1,15.333333,4,0,0,0,0,187,188,186,255,1,187,Flask
186,0,0,186,24,76,0,255,0,0,0,255,255,186,21,71,0,255,0,0,0,255,255,188,8,45.666667,0,255,0,0,1,255,255,0,187,0,15.333333,0,53.333333,0,0,1,255,148.333333,0,1,187,1.666667,5,1,0,4,0,1,48.333333,62,0,1,0,187,2,2,2,0,2,0,1,15.333333,4,0,1,0,0,187,188,186,255,1,187,Flask
193,0,0,193,11,189,0,255,0,0,1,255,255,192,10,170,0,255,0,0,1,255,255,189,5,79,0,255,0,0,1,255,255,3,187,2,14,0,45,0,0,1,255,130.666667,5,2,187,2,5.666667,2,0,5,0,1,221,70.666667,5,2,0,187,2,2,2,0,2,0,1,15.333333,3.666667,5,2,0,0,187,188,186,255,1,187,Flask
183,0,0,183,31,38,14,0,43,0,0,255,255,184,28,33,5,0,34,0,0,255,255,187,12,26,0,81,0,0,0,255,255,0,187,3,6,0,0,2,0,1,255,69,0,0,187,2,6,3,0,6,0,1,255,70,0,0,0,187,2,2,2,0.333333,2,0,1,15.333333,3,0,0,0,0,187,188,186,255,1,186,Flask
183,0,0,183,3,62,40,0,72,0,0,255,255,184,3,56,33,0,64,0,0,255,255,187,1,29,2,0,28,0,0,255,255,0,187,1,12,3,0,13,0,0,255,255,0,0,187,1,1,0,0,1,0,0,0.666667,5.666667,0,0,0,187,0,0,0,0,0,0,1,0,0,0,0,0,0,187,188,186.333333,255,0,187,Flask
189,0,0,189,16,73,0,0,19,0,0,255,255,189,14,68,0,0,19,0,0,255,255,187,5,38,0,0,20,0,0,255,255,1,187,2,12,1.333333,0,12,0,0,255,255,2,0,187,1,1,0,0,1,0,0,0,1.666667,2,0,0,187,0,0.666667,0,0,1,0,1,0,1,2,0,0,0,187,188,186,255,0,187,Flask
190,0,0,190,22,52,0,0,14,0,0,255,255,189,20,47,0,0,16,0,0,255,255,187,11,24.666667,0,0,16,0,0,255,255,2,187,4,6.666667,0.333333,0,7,0,0,24.666667,171.333333,3,0,187,1,0.333333,1,0,0,0,0.333333,0,0,3,0,0,187,0,1,0,0,1,0,1,0,1,3,0,0,0,187,188,186,255,0,187,Flask
184,0,0,184,22,57.333333,75.333333,255,59.333333,16,1,255,255,184,21,52,68,255,54,14,1,255,255,186,11.666667,25,27.666667,17.333333,27.333333,0.333333,1,255,255,0,187,4,3,2.333333,0,3.333333,0,1,102.333333,22.333333,0,0,187,1,1,1,0,1,0,1,1,2.333333,0,0,0,187,0,1,1,0,1,0,1,0,1,0,0,0,0,187,187,186,255,0,187,Flask
187,0,0,187,11.666667,108.666667,78,0,117,0,1,255,255,187,10.666667,98.666667,73,0,107,0,1,255,255,186,6.666667,49.333333,45.333333,0,55.666667,0,1,255,255,1,187,3,9.333333,5.333333,0,10.666667,0,1,255,252.333333,0,0,187,1,1,0,0,2,0,1,1.666667,7.333333,0,0,0,187,0,1,1,0,1,0,1,1,2,0,0,0,0,187,188,186,255,1,186,Flask
184,0,0,184,3,102,138.666667,255,92.333333,46.333333,1,255,255,184,2.666667,93,126,255,84.666667,41.333333,1,255,255,186,2.666667,45.333333,60.666667,255,45,15.666667,1,255,255,0,187,2,9,4,0,10.666667,0,1,255,247,0,0,187,1,2,0,0,2,0,1,1.333333,11.333333,0,0,0,187,0,1,1,0,1,0,1,2,2,0,0,0,0,186.333333,187,186,255,0.333333,186,Flask
187,0,0,187,16,62.333333,80.666667,255,59.666667,21,0,255,255,187,15,55,72,255,52.333333,19.333333,0,255,255,186,7,17,23.333333,112.666667,16.333333,7,0.333333,255,107.333333,0,187,1.666667,5.666667,0,0,2.333333,0,1,255,87,0,0,186.333333,0.666667,2,0,0,2,0,1,1.666667,12.666667,0,0,0,187,0,1,1,0,1,0,1,3,2,0,0,0,0,187,187.333333,186,255,0,187,Flask
188,0,0,188,12.666667,106.666667,0,170,1,0,0,255,255,188,11.666667,98,0,170,0.666667,0,0,255,255,188,5.666667,49.333333,0,234,0,0,0,255,255,0,187,0.666667,10.333333,0,44,0,0,1,255,22,1,1,186.333333,1,2,0.666667,0,1.666667,0,1,4,12,2,1,0,187,0.666667,1,1,0,1,0,1,4,3,1,1,0,0,187,188,186,255,1,186,Flask
190,0,0,190,18,95.333333,0,255,0,0,0.666667,255,255,190,17,87.666667,0,255,0,0,0.666667,255,255,188,7.666667,45,0,255,0,0,1,255,230.333333,2,187,2,10,0,46.333333,0,0,1,255,11,3,1,186.333333,1,2,1,0,2,0,1,13.333333,9.333333,3,1,0,187,1,1,1,0,2,0,1,6,3,3,1,0,0,186.333333,187,186,255,0.666667,186.333333,Flask
185,0,0,185,17,97.333333,64.666667,0,97.666667,0,0,255,255,185,15,89.333333,56.666667,0,88.666667,0,0,255,255,186,7,41.333333,14,0,38,0,0,255,255,0,186.333333,2.333333,5.666667,0,9,0,0,0,255,16,0,0,186,1,2,2,0,2.666667,0,1,32,6.333333,0,0,0,187,1,1,2,0,2,0,1,8,3,0,0,0,0,186,187,186,255,0,186,Flask
186,0,0,186,12,74.333333,34.666667,0,69.333333,0,0,255,255,186,10,65.333333,27.666667,0,60.333333,0,0,255,255,186,2,23.333333,3,0,16.666667,0,0,255,255,0,186,2.333333,3.666667,0.333333,2,1.666667,0,0,38.666667,33.333333,0,0,186,1,2.666667,3.666667,2.333333,2.666667,1,0.666667,46,3.666667,0,0,0,187,1,2,2,0,2,0,1,9.333333,3.333333,0,0,0,0,186,187,186,255,0,186.333333,Flask
190,0,0,190,8,153.666667,0,255,0,0,0,255,255,190,6,137.666667,0,255,0,0,0,255,255,187,1,53,0,240,0,0,0,255,255,3,186,2,5.333333,2.666667,0,6,0,0,89.666667,109,4,1,186,0.666667,3.666667,5,5.666667,3,2,0.666667,42.333333,1.333333,3.666667,1,0,187,1,2,2,0,2,0,1,11.333333,3.333333,3,0,0,0,186,187,185,255,1,186,Flask
192,0,0,192,25,119.666667,0,0,19.666667,0,0,255,255,191,23,104,0,0,21.666667,0,0,255,255,186,10,37.666667,0,0,27.666667,0,0,255,255,5,185.333333,2.333333,12.333333,13,2.666667,13,0,0,255,152.333333,5,1,186,0,4,5.666667,8.666667,3.666667,2.333333,0.666667,42.666667,1.333333,5,0,0,187,1,2,2,0,2,0,1,12.333333,4,4,0,0,0,186,187,185.333333,255,0,186,Flask
182,0,0,182,18,180.333333,90,0,164.666667,0,0,255,255,183,16.333333,163.666667,86.666667,0,150.333333,0,0,255,255,185,8.666667,74,60,0,72.666667,0,0,255,255,0,185.333333,2.666667,15,17.666667,39.666667,15.333333,2.333333,0,255,152.666667,0,0,186,0.666667,4.666667,6.666667,10,3.666667,3,1,78.333333,1.333333,0,0,0,187,1,2,2,0,2,0,1,13.333333,4,0,0,0,0,186,187,186,255,0,186,Flask
190,0,0,190,21,52.666667,0,0,19.666667,0,1,255,255,189,20,47.333333,0.666667,0,19.333333,0,1,255,255,186,11.333333,24,6.666667,0,22,0,1,255,255,3,185.333333,3,8,9.333333,5,8.666667,0.333333,0.333333,255,65.333333,3.666667,0,186,1,4.666667,6.333333,9.333333,4,2,1,147.333333,3.666667,3,0,0,187,1,2,2,0,2,0,1,13.666667,4,2,0,0,0,186,187,186,255,1,186.333333,Flask
186,0,0,186,5,100,0,170,18,0,1,255,255,186,5.333333,92,0,170,16.666667,0,1,255,255,186.333333,5,48.666667,0,117.333333,9,0,1,255,255,0,186,2.666667,6,0,0,4.666667,0,1,90.333333,119.666667,0,0.666667,186,1,4.666667,5.666667,6.333333,4,1.666667,1,234.666667,7.666667,0,0,0,187,1,2,2,0,2,0,1,13.666667,4.333333,0,0,0,0,186,187,185,255,1,186,Flask
189,0,0,189,7.333333,25,8,14.666667,12,0.666667,0.333333,255,255,188,6.333333,23.333333,6.333333,0,9.333333,0,0.333333,255,255,186.333333,3,16.333333,0,68.666667,4.333333,0,0.333333,255,119,2,186,2,4,0,0,3.333333,0,1,56.333333,71,2,0,186,1.666667,4,4.666667,2,4,0.666667,1,255,15.333333,2,0,0,187,2,2,2,0,2,0,1,13.666667,4.333333,1,0,0,0,186.333333,187.333333,186,255,0.333333,186,Flask
185,0,0,185,8.333333,61,1.333333,0,41.333333,0,0,255,255,185,7.333333,55,2,0,37.666667,0,0,255,255,186,2.333333,24.333333,7,0,20.666667,0,0,255,255,0,186,2,4,5,2.666667,4.666667,0.666667,0.333333,120.333333,25.333333,0,0,186.333333,1.666667,4,3.666667,0,4,0,1,255,30,0,0,0,187,2,2,2,0,2,0,1,13,4.333333,0,0,0,0,186.333333,187,186,255,0.333333,187,Flask
191,0,0,191,6,68.333333,0,218,0,0,0,255,255,190,5.666667,58.333333,0,59.333333,0.333333,0,0,255,255,187,3,17.666667,0,0,11,0,0,255,255,3,186.333333,2,4.666667,5,3.333333,4.666667,0.333333,0.333333,255,19,4,0,187,2,5,2.666667,0,5,0,1,255,49.333333,3.666667,0,0,187,2,2,2,0,2,0,1,12.666667,4.333333,3,0,0,0,187,188,186,255,1,187,Flask
187,0,0,187,4,64.333333,0,0,29,0,0,255,255,187,3,57.333333,0,0,26,0,0,255,255,187,4,21,0,0,9.333333,0,0,255,255,0,187,2,6.666667,0,0,4.333333,0,1.666667,172.333333,97,0,0,187,2,5.666667,2,0,5,0,1,245,71.666667,0,0,0,187,2,2,2,0,2,0,1,12,4,0,0,0,0,187,188,186,255,1,187,Flask
189,0,0,189,18,88,0,0,39,0,0,255,255,189,17,79,0,0,30,0,0,255,255,188,8,37.666667,0,254.666667,0,0,0,255,255,1,187,1,12.666667,0,0,5,0,1,255,255,2,1,187,2,6,2,0,6,0,1,248.333333,89,2,1,0,187,2,2,2,0,2,0,1,12,4,1,0,0,0,187,188,185,255,1,187,Flask
191,0,0,191,18,167,0,255,0,0,1,255,255,191,17,150,0,255,0,0,1,255,255,189,8,61,0,255,0,0,1,255,255,2,187,1,15,0,0,9,0,1,255,255,4,2,187,2,6.666667,2,0,6,0,1,255,97,4,2,0,187.333333,2,2,2,0,2,0,1,12,4,3,1,0,0,187,188,185,255,1,187,Flask
184,0,0,184,3,63,0,0,45,0,0,255,255,185,3,56,0,0,40,0,0,255,255,186,5,23,0,0,21,0,0,157.333333,255,0,186,3,12,9,0,14,0,0,255,255,0,0,187,1,1,2,0.333333,1,0,0,3.666667,1.666667,0,0,0,187,0,1,0.333333,0,1,0,1,0,1,0,0,0,0,187,188,186,255,0,187,Flask
185,0,0,185,21,90,102,255,89,13,0,255,255,185,18,80,93,255,79,14,0,255,255,185,8,34.333333,46.333333,255,30.666667,16.333333,0,255,213.666667,0,186,3,11.333333,15.333333,42,11.333333,4,0,255,55,0,0,187,1,2,2,1,1,1,1,1.666667,0,0,0,0,187,0,1,1,0,1,0,1,0,1,0,0,0,0,187,188,186,255,1,186,Flask
181,0,0,181,6,153,203.333333,255,152.666667,50.666667,1,255,255,182,6,136,181.333333,255,136.666667,44.333333,1,255,255,185,4,57,73.333333,255,60,14,1,255,255,0,186,3,12.333333,16.666667,57.333333,12.333333,4.333333,1,255,56.666667,0,0,187,1,2,2,1,2,0,1,18.666667,3,0,0,0,187,0,1,1,0,1,0,1,1,2,0,0,0,0,187,188,186,255,1,186.333333,Flask
186,0,0,186,18.666667,92.333333,11.333333,0,77.666667,0,1,255,255,186,16.333333,83,14.666667,0,72.666667,0,1,255,255,186,5,40,28.333333,0,44.333333,0,1,255,255,0,186,2.333333,12.333333,13.333333,0,14.333333,0,1,255,237.333333,0,0,187,1,2,2,0,2.666667,0,1,43.666667,9.666667,0,0,0,187,0,1,1,0,1,0,1,1.333333,2,0,0,0,0,186.333333,188,186,255,1,186,Flask
185.333333,0,1,186,15,31,6.666667,0,28,0,0,255,255,185.333333,13,28,8.666667,0,26.333333,0,0,255,255,186,4,19.666667,17,7,19.666667,0.333333,0.333333,255,236.333333,0,186.333333,2,8.666667,5.666667,0,9.666667,0,1,255,179.666667,0,0,187,0,2.666667,1.666667,0,3,0,1,46.666667,17.333333,0,0,0,187,0,1,1,0,1,0,1,2.333333,3,0,0,0,0,187,188,186,255,0.666667,187,Flask
185,0,0,185,6.666667,77.333333,64,0,89.333333,0,0,255,255,185,6,68.333333,57,0,79,0,0,255,255,186,3,25,18,0,29.666667,0,0,255,255,0,186.333333,1.333333,8,0,0,4,0,1.666667,99,117.333333,0,0,186.333333,0,3,1.666667,0,3,0,1,40,22.666667,0,0,0,187,0.666667,1,1,0,1,0,1,3.333333,3,0,0,0,0,187,187.333333,186,255,0,186.333333,Flask
188.333333,0,1,189,11,87.666667,0,0,27.666667,0,0,255,255,188.333333,10,79.666667,0,0,26,0,0,255,255,187.333333,5.333333,39.666667,0,0,16,0,0,255,255,1,186.333333,1.666667,9.666667,0,8.333333,2.666667,0,0.666667,255,119.666667,1.333333,0.333333,186.333333,0.666667,3,1.333333,0,3,0,1,49,24.333333,1.333333,0.333333,0,187,1,1,1,0,2,0,1,5,3,1.333333,0.333333,0,0,187,188,186,255,1,186.333333,Flask
185,0,0,185,17.333333,60.333333,9.333333,0,38.666667,0,1,255,255,185.333333,16,54.333333,8.666667,0,33.666667,0,1,255,255,186.333333,7.666667,22.666667,4.666667,0,11.333333,0,1,255,255,0,186.333333,2,7,0,12,1.333333,0,1.333333,173.666667,43,0,0,186.333333,1,3.666667,1.666667,0,3.666667,0,1,93.333333,22.666667,0,0.333333,0,187,1,1,1,0,2,0,1,6.333333,3.333333,0,0,0,0,186.333333,187,186,255,0,186,Flask
184,0,0,184,3.333333,120.666667,142,255,127.333333,14.666667,0.666667,255,255,184,3.666667,107.333333,125.666667,255,113.666667,12,0.666667,255,255,185.333333,3.666667,39.333333,38.333333,0,43,0,0,255,255,0,186.333333,2.333333,3.666667,0,3.666667,2,0,1,68.666667,26,0,0,186,1,3.666667,3,0,3.666667,0,1,186,17.666667,0,0,0,187,1,1,1.333333,0,2,0,1,8.333333,4,0,0,0,0,186,188,185.333333,255,1,186,Flask
184,0,0,184,17,32.333333,21.333333,85,29.333333,3.333333,0.666667,255,255,184,15,27.666667,14.666667,58.666667,24,2.333333,0.666667,255,255,186,3.666667,15,0,12,0,0,0.666667,255,185.333333,0,186,2.333333,3.666667,0,0,2.333333,0,0.666667,95.333333,36,0,0,186,1,4,4.666667,2.333333,4,1,1,221.333333,12.666667,0,0,0,187,1,1.333333,2,0,2,0,1,9.666667,4,0,0,0,0,186.333333,188,186,255,1,186.333333,Flask
185,0,0,185,6,182,0,0,49,0,0,255,255,185,6,163.666667,0,0,41.333333,0,0,255,255,186,6,63.333333,0,0,6.666667,0,0,255,255,0,186,3,6,6,4,6,0.333333,1.333333,255,37.666667,0,1,186,1,5,6,8,4.666667,2,1,226.666667,7.333333,0,0,0,187,1,2,2,0,2,0,1,10.666667,4,0,0,0,0,186,187.333333,185.333333,255,1,186,Flask
183,0,0,183,38,96,126,255,92,34,0,255,255,183,34,87,115.333333,255,82.333333,33,0,255,255,184,15,41.333333,57.333333,255,37.333333,19.333333,0,255,255,0,185,2,15.666667,22,115.666667,13.333333,9,0,255,30.333333,0,0,186,1,5.666667,8,13.666667,5,3,1,223,5,0,0,0,187,1,2,2,0,2,0,1,11.666667,4,0,0,0,0,186,187,185.333333,255,0,186,Flask
177,0,0,177,15,241,255,255,210,120,0,255,255,178,13,219.333333,255,255,192,108.333333,0,255,255,183,6,105.333333,142.666667,255,93,49,0,255,255,0,185,1.333333,21.333333,30,207.666667,18.666667,11.333333,0,255,45.666667,0,0,186,1,6,8.666667,16.666667,5,3,1,237.333333,3.666667,0,0,0,187,1,2,2,0,2,0,1,11.666667,4,0,0,0,0,186,187,185.333333,255,0,186,Flask
184,0,0,184,26,111,104,0,113,0,1,255,255,184,24,101,97,0,103.666667,0,1,255,255,184,12,50,59,255,50.666667,8.333333,1,255,255,0,185,2.333333,14.666667,20.333333,90,13,6.666667,1.333333,255,43,0,0,186,1,6,8.666667,16,5,3,1,255,5.333333,0,0,0,187,2,2,2,0,2,0,1,11,4.333333,0,0,0,0,186,187.333333,185.333333,255,1,186.333333,Flask
185,0,0,185,6,122.666667,0,0,56.333333,0,1,255,255,185,6,113.333333,0,0,52.333333,0,1,255,255,186,5.333333,59.333333,0,0,27,0,2,255,255,0,186,3,10.333333,7,0,10.333333,0,1,255,151,0,0,186,1.666667,6,7.666667,12.666667,6,2,1,255,11.666667,0,0,0,187,2,2,2,0,2,0,1,10,4.333333,0,0,0,0,187,187,185.333333,255,1,187,Flask
185,0,0,185,9,57,0,0,37.666667,0,0,255,255,185,7,51.333333,0,0,33.666667,0,0,255,255,186,3,25,0,0,13.666667,0,0,180.666667,255,0,186,2,10,5.333333,0,9.333333,0,1,255,153.666667,0,0,186.333333,2,5.333333,6.666667,5.666667,6,0.666667,1,255,22.333333,0,0,0,187,2,2,2,0,2,0,1,10,4.333333,0,0,0,0,187,187.333333,186,255,1,187,Flask
183,0,0,183,8,92.333333,121.333333,255,89.666667,31.666667,0,255,255,183,8,82.333333,108.333333,255,78.666667,29.666667,0,255,255,185,3,33,43.333333,255,29,14,0,255,211.333333,0,186,1.666667,10.666667,11.333333,6,10.666667,0.666667,1,255,119,0,0,187,2,5.333333,5,0,6,0,1,255,40.666667,0,0,0,187,2,1.333333,1.333333,0,2,0,1,9,4.333333,0,0,0,0,187,188,185,255,1,187,Flask
185,0,0,185,18,51.333333,61.333333,255,54.666667,6.666667,1,255,255,185,16,46.333333,56.333333,255,48.666667,7.666667,1,255,255,186,6,24,31,196.666667,22.333333,8.666667,1,255,189,0,186,2,13,14,6.333333,13.666667,0.333333,1,255,168,0,0,187,2.666667,6,4,0,6,0,1,255,64.333333,0,0,0,187.333333,2,1.333333,1,0,2,0,1,8,4,0,0,0,0,187,188,186,255,1,187,Flask
186,0,0,186,4,88,0,0,57.333333,0,0,255,255,186,4,79,0,0,53.333333,0,0,255,255,187,3,37,10.333333,0,31.333333,0,0,255,255,0,187,2,16.333333,11.333333,0,16,0,1,255,255,0,0,187,2.666667,6,3,0,6,0,1,255,88,0,0,0,188,2,1.333333,1,0,2,0,1,7,4,0,0,0,0,187,188,185,255,1,187,Flask
184,0,0,184,12,108,108,0,121,0,0,255,255,184,11,97,95,0,108,0,0,255,255,186,5,49,33,0,49,0,0,255,255,0,187,1,20,10.333333,0,18.333333,0,1,255,255,0,0,187,3,7,2.333333,0,6.333333,0,1,255,105.333333,0,0,0,188,2,2,1,0,2,0,1,6.666667,4,0,0,0,0,187,189,186,255,1,187,Flask
184,0,0,184,24,105,98,0,105,0,0,255,255,184,22,96,89,0,96,0,2,255,255,186,8,53,46,0,53,0,1,255,255,0,187,1,23,14.333333,0,23.333333,0,1,255,255,0,0,187,3,7,2,0,6,0,1,255,110,0,0,0,188,2,2,1.333333,0,2,0,1,6.666667,3.333333,0,0,0,0,187,189,185,255,1,187,Flask
183,0,0,183,18,59,40,0,58,0,0,255,255,184,15,54.333333,41,0,55,0,0,255,255,185,5,37.333333,44.333333,255,37.333333,7,0,255,255,0,186,2,18.333333,25.333333,151.333333,15.333333,10,0,255,26.666667,0,0,187,1,3,4,3,2,1,1,15.666667,1,0,0,0,187,0,1,1,0,1,0,1,1,2,0,0,0,0,186,187,186,255,0,186,Flask
185,0,0,185,18,120,69.333333,0,112.333333,0,0,255,255,185,15,107,64.333333,0,101,0,0,255,255,185,5,45.666667,42.666667,0,47.333333,0,0,255,255,0,186,2,17.333333,23.333333,121.666667,15.333333,7.333333,1,255,60.333333,0,0,187,0.666667,3,4,3,3,1,1,78.333333,5.333333,0,0,0,187,0,1,1,0,1,0,1,1,2,0,0,0,0,187,187,186,255,0,186.333333,Flask
190,0,0,190,15,109,0,255,0,0,0,255,230,189,13.333333,94,0,255,0,0,0,255,241.666667,187,7.333333,24.333333,0,96.666667,0,0,1,255,255,3,186,2.333333,11,13.333333,10,12,0.666667,1,255,130,3,1,186.333333,0,3,3.666667,0,3.666667,0,1,162.333333,12.666667,3,0,0,187,0,1,1,0,1,0,1,2,2.333333,3,0,0,0,187,188,186,255,1,186.333333,Flask
190,0,0,190,10,83,0,255,0,0,0.666667,255,110.666667,189,8.666667,74,0,255,0,0,0.666667,255,112.666667,187,2,30.666667,0,255,0,0,1,255,178.333333,2,186,2.333333,8.666667,1.666667,0,7.666667,0,1,226,177.666667,3,1,186.333333,0,3.666667,2.666667,0,3.666667,0,1,189.333333,22.666667,3,1,0,187,0.333333,1,1,0,1,0,1,3,3,2.666667,0,0,0,187,188,186,255,1,186.333333,Flask
185,0,0,185,3.666667,51,52,144,54,3.333333,0,255,255,185,3.666667,43,41.666667,54,45.666667,1.333333,0,255,255,186.333333,2,15.333333,0,0,11.333333,0,0,151.666667,255,0,186.333333,0.666667,11.666667,0,0,6,0,2,255,225,0,0,186.333333,0,3.666667,2.333333,0,3.666667,0,1,173,32.333333,0,0,0,187,1,1,1,0,1.333333,0,1,4.333333,3,0,0,0,0,187,187.333333,186,255,0.666667,187,Flask
186.666667,0,2,188,7.333333,72.333333,24,85,46.666667,0,0,255,255,186.666667,6.333333,65.333333,21.333333,85,42.666667,0,0,255,255,186.333333,2.333333,35,10.666667,24.333333,21.333333,0,0,255,255,0.333333,186.333333,1,12.333333,1.333333,0,6.333333,0,0,255,242.333333,0.333333,0.333333,186.333333,0.666667,4,2.333333,0,4,0,1,187,39,0.333333,0.333333,0,187,1,1,1,0,2,0,1,5.333333,4,0.333333,0,0,0,187,188,186,255,1,186.333333,Flask
188.333333,0,9,193,11.666667,67.666667,45.333333,255,38.666667,6.666667,1.666667,255,255,188,10.666667,61,42,255,35.333333,6.666667,1.666667,255,255,186.666667,4.666667,29,27.333333,255,19.333333,8,0,255,208,1.333333,186.333333,1.333333,9.666667,5.333333,0,7,0,0.666667,255,112.333333,1.666667,0.333333,186.333333,1,4.666667,2.666667,0,4.666667,0,1,209.666667,39.666667,1.666667,0.333333,0,187,1,1,1,0,2,0,1,6.666667,4,1.666667,0.333333,0,0,186.333333,187.333333,186,255,1,186.333333,Flask
184,0,0,184,7.666667,114.333333,77.333333,0,107.333333,0,0,255,255,184.333333,7,101,70.666667,0,95.333333,0,0,255,255,185.333333,3,35.666667,33,170,33.333333,6,0,255,255,0,186,1.666667,8.333333,6,0,8,0,1,184.333333,100,0,0,186.333333,1,4.666667,3.666667,0,4.666667,0,1,255,35.333333,0,0,0,187,1,1,1,0,2,0,1,7.666667,4,0,0,0,0,187,188,186,255,1,186.333333,Flask
192,0,0,192,16,92.333333,0,255,0,0,0,255,191.666667,191,14,81.333333,0,255,0,0,0,255,209.666667,187,4,32,0,218.333333,0,0,1.666667,255,170.666667,4,186,2.333333,10.333333,4.666667,0,9.666667,0,1,255,210,5,1,186,1,5,5.666667,0.333333,5.666667,0,1,255,27.333333,5,1,0,187,1,1.333333,1.333333,0,2,0,1,8,4,4,0,0,0,187,188,186,255,1,187,Flask
190,0,0,190,18,171,0,255,0,0,2,255,255,189,17,152.666667,0,255,0,0,2,255,255,187,9,59,0,0,5.333333,0,1,255,255,3,186,2.333333,12.666667,11.333333,6.666667,12.666667,0.666667,1,255,206.666667,4,1,186,1.666667,6,7,8.333333,6,1.333333,1,255,19,3,0,0,187,1,1.333333,1.333333,0,2,0,1,9,4,2,0,0,0,186.333333,188,186,255,1,186.333333,Flask
183,0,0,183,31,131,156,255,138,18,0,255,255,183,28,119,143,255,125,18,0,255,255,184,12,60,78.333333,255,60.333333,17.333333,1,255,255,0,185,2,19,26.666667,176,16.333333,11,1,255,29.333333,0,0,186,1.666667,7,9,16.333333,6,3,1,255,12.333333,0,0,0,187,1,1.333333,1.333333,0,2,0,1,9,4,0,0,0,0,186,187,186,255,0,186,Flask
181,0,0,181,26,188,246,255,180,66,0,255,255,181,23,174,227,255,166,61,0,255,255,183,8,94,124.333333,255,87,37.333333,0,255,255,0,185,1,24,33.333333,255,18,15.666667,0,255,5.666667,0,0,186,1.666667,7,10,21.333333,6.333333,3,1,255,9.333333,0,0,0,187,2,1.333333,1.333333,0,2,0,1,8,4,0,0,0,0,186.333333,187,186,255,0,187,Flask
187,0,0,187,24,75,4,0,62,0,0,255,255,187,22,67,6,0,56,0,0,255,255,185,13,29.666667,22.333333,0,31.333333,0,0,255,255,2,185,3,17.333333,23.333333,126,14.666667,8.666667,0,255,40.666667,1,0,186,2,7,10,22,6.333333,3,1,255,9.333333,0,0,0,187,2,1.333333,1,0,2,0,1,7,4,0,0,0,0,187,187.333333,186,255,0.333333,187,Flask
186,0,0,186,9,95,0,0,3,0,0,255,255,186,8,88,0,0,4,0,0,255,255,186,5,50.333333,0,0,10.666667,0,0,255,255,0,186,3,12,11.333333,0,11.666667,0,2,255,163,0,1,186.333333,2,7,9,18.333333,6.333333,3,1,255,14.666667,0,0,0,187.333333,2,1,1,0,2,0,1,6,4,0,0,0,0,187,188,186,255,0.333333,187,Flask
192,0,0,192,7,64,0,255,0,0,1,255,180,191,7,53,0,255,0,0,1,255,209,187,3,15.333333,0,0,6.333333,0,1,255,255,4,186,2,12.666667,11,0,13.333333,0,1,255,210.333333,5,1,187,2.666667,6.333333,8,10.333333,6.333333,1.666667,1,255,25.333333,4,0,0,187.333333,2,1,1,0,1.333333,0,1,5,3.333333,3.666667,0,0,0,187,188,186,255,1,187,Flask
184,0,0,184,15,100,110,255,101,9,0,255,255,184,12,90,102,255,91,11,0,255,255,185,2,43.333333,57.666667,255,42.333333,15.333333,1,255,255,0,186,3,16,16,0,17,0,1,255,255,0,0,187,3,6.333333,7,0.666667,6.333333,0,1,255,43.666667,0,0,0,188,2,1,1,0,1.333333,0,1,4,3.333333,0,0,0,0,187,188,186,255,1,187,Flask
184,0,0,184,23,60,82,255,57,25,1,255,255,184,20,56,75,255,54,21,1,255,255,186,7,38.333333,45.333333,233,39.333333,6,1,255,255,0,187,3.666667,18.666667,17.666667,0,19.666667,0,1,255,255,0,0,187,3,6.333333,5,0,6.333333,0,1,255,66.666667,0,0,0,188,2,1,1,0,1.333333,0,1,3,3.333333,0,0,0,0,187,188.333333,186,255,1,187,Flask
190,0,0,190,11,119,0,0,48,0,1,255,255,189,10,108,0,0,48,0,1,255,255,187,5,56.333333,8,0,44,0,2,255,255,2,187,4,22,16.333333,0,21.333333,0,1,255,255,2,0,187,3,6.333333,3.333333,0,6.333333,0,1,255,88.333333,2,0,0,188,2,1,1,0,1,0,1,2.666667,3.333333,1.666667,0,0,0,187,189,186,255,1,188,Flask
186,0,0,186,18,86,80,0,86,0,2,255,255,186,16,83,76,0,83,0,2,255,255,186,7,62,52,0,61,0,2,255,255,0,187,4,24,19.333333,0,24,0,1,255,255,0,0,188,4,7,2.333333,0,6,0,1,255,103.333333,0,0,0,188,2,1,1,0,1,0,1,2.333333,3,0,0,0,0,187.333333,189,186,255,1,187,Flask
186,0,0,186,19,28,0,180,0,0,0,255,255,186,17,25.666667,0,157.333333,0,0,0,255,255,186,8,7.333333,0,19.333333,0,0,0,255,23,0,186,2.333333,10,12.666667,28.666667,9.666667,3,1,255,47,0,0,186.333333,0,3.666667,4.666667,1.333333,4,0,1,234.666667,14.333333,0,0,0,187,0.333333,1,1,0,1,0,1,2.333333,3,0,0,0,0,187,187,186,255,1,187,Flask
185,0,0,185,6,71,0,0,15,0,1,255,255,185,5.333333,63.666667,0,0,10.666667,0,1,255,255,187,3.333333,30.666667,0,96,0,0,1,255,255,0,186,2.333333,10,0.333333,0,7.333333,0,1.333333,32,201.333333,0,0,187,0,3.666667,3.666667,0,4.666667,0,1,238.333333,26,0,0,0,187,1,1,1,0,1,0,1,2.666667,3,0,0,0,0,187,189,186,255,1,186,Flask
187,0,0,187,9,24.666667,6,12,16,0.666667,0.666667,255,230,187,8,22,4,3.333333,13,0.333333,0.666667,255,202,187,2.333333,22.333333,0,10.333333,2,0,1.333333,255,221.666667,0,186.333333,1,14,0,0,7,0,0.666667,255,255,0,0,187,1,4,2.666667,0,4.666667,0,1,220,39,0,0,0,187,1,1,1,0,1.333333,0,1,3.666667,3.333333,0,0,0,0,187,188,186,255,1,186.333333,Flask
185,0,0,185,9,26,0,0,8.666667,0,0,255,255,185,8,26,0,0,9,0,0,255,255,186.333333,4,21.666667,0,0,8.333333,0,0,255,255,0,186.333333,1,13.333333,2.666667,0,9.666667,0,1.333333,255,255,0,0,187,1,4.666667,2.666667,0,4.666667,0,1,213,49.666667,0,0,0,187,1,1,1,0,1.333333,0,1,4.666667,4,0,0,0,0,187,188,186,255,1,187,Flask
186,0,0,186,13,29.666667,2.666667,0,15,0,0,255,255,186,11.333333,27.333333,6,0,16,0,0,255,255,186.333333,5.666667,19.333333,20,101.333333,18.333333,4,0,255,255,0,186.333333,2,12.333333,10.333333,6,11.666667,0.666667,1.666667,255,178,0,0,187,1,5,2.666667,0,5,0,1,249.333333,54.666667,0,0,0,187,1,1,1,0,1.333333,0,1,5,4,0,0,0,0,186.333333,188,186,255,1,186.333333,Flask
183,0,0,183,6.333333,103.333333,117.333333,255,106,11.333333,0,255,255,183,5,92.666667,106.333333,255,95,11.333333,0,255,255,185,2.333333,37.666667,48.666667,255,36.666667,12.333333,0,255,255,0,186,1.333333,14,14.666667,15.333333,14.333333,1.333333,1,255,201.333333,0,0,187,1.666667,5,3.666667,0,5.666667,0,1,255,51.666667,0,0,0,187,1,1,1,0,2,0,1,6,4.333333,0,0,0,0,186.333333,188,186,255,1,186.333333,Flask
184,0,0,184,21,55,4,0,35.333333,0,0.666667,255,255,184,18,50.666667,3.333333,0,32.666667,0,0.333333,255,255,186,5,34,2,0,24,0,1.666667,255,255,0,186,2,16.333333,12,0,17,0,1,255,255,0,0,186.333333,2,6,5.666667,0,6,0,1,255,42.666667,0,0,0,187,1,1,1,0,2,0,1,6,4.333333,0,0,0,0,187,188,186,255,1,187,Flask
186,0,0,186,20,139,0,0,35,0,1,255,255,186,17,125.666667,0,0,35,0,1,255,255,186,7,56.333333,0,0,34.333333,0,1,255,255,0,186,3,17.666667,15,0,18.333333,0,1,255,255,0,0,186.333333,2,6,7,5.666667,6,1,1,255,31,0,0,0,187,1,1,1,0,2,0,1,5.333333,4,0,0,0,0,186.333333,188,185.333333,255,1,186,Flask
185,0,0,185,16,155,134,0,162,0,0,255,255,185,15,138,124,0,145,0,0,255,255,184,7,57.333333,69,255,61.333333,8,0,255,255,0,185,3,18.666667,25,129,17.333333,7.666667,1,255,100,0,0,186.333333,2,7,9,15,7,2,1,255,20,0,0,0,187,2,1,1,0,1.333333,0,1,5.333333,4,0,0,0,0,187,187,186,255,0,187,Flask
183,0,0,183,28,106,18,0,84,0,0,255,255,183,25,96,25,0,80,0,0,255,255,185,10,51,47,0,51,0,0,255,255,0,185,3,20.333333,28.666667,200.333333,16.666667,12.333333,0,255,20.333333,0,0,186.333333,2.666667,7.333333,10.333333,22,7,3,1,255,14,0,0,0,187.333333,2,1,1,0,1.333333,0,1,4.333333,4,0,0,0,0,187,188,186,255,0.333333,187,Flask
191,0,0,191,9,146,0,255,0,0,0,255,255,190,8,128,0,255,0,0,0,255,255,187,7,38,0,0,7,0,0,255,255,4,186,3,15.666667,21.666667,98.333333,14.666667,6.333333,0,255,69,5,1,187,2.666667,8,10.333333,24.666667,7,4,1,255,11.666667,4,0,0,188,2,1,1,0,1.333333,0,1,3,3.333333,3,0,0,0,187,188,186,255,0.333333,187,Flask
182,0,0,182,10,53,0,0,24,0,0,255,255,183,9,47,0,0,18,0,0,255,255,186,1,23,0,0,1,0,0,255,255,0,186,3,10.666667,14.333333,40.666667,10.666667,4,0,255,40.666667,0,0,187,3,7.333333,10.333333,22.333333,7.333333,3,1,255,14,0,0,0,188,2,1,1,0,1,0,1,2.666667,3.333333,0,0,0,0,187,188,186,255,0,187,Flask
188,0,0,188,14,57,40,0,68,0,1,255,255,188,12,52,38,0,62,0,1,255,255,186,1,29,26,0,35,0,1,255,255,2,186,4,12.333333,13.666667,4,13.333333,0,1,255,167.333333,1,0,187,3,7.333333,9,15,7,2,1,255,22,1,0,0,188,2,1,1,0,1,0,1,1.666667,3.333333,0,0,0,0,187,188,186,255,1,187,Flask
181,0,0,181,1,95,114,255,108,6,1,255,255,182,2,87,104,255,98,6,1,255,255,185,5,46,55,138.666667,52,3,1,255,255,0,187,5,14.333333,14.333333,0,16.333333,0,1,255,255,0,0,187,4,6.333333,7.333333,4.666667,6.333333,0.666667,1,255,37,0,0,0,188,2,1,0.333333,0,1,0,1,0.666667,3,0,0,0,0,187.333333,188.333333,186,255,1,187,Flask
190,0,0,190,19,32,38,180,32,6,0,255,255,189,17,31,37,199,31,6,0,255,255,187,10,29,29,0,30,0,1,255,255,2,187,6,15,11,0,16.333333,0,1,255,255,2,0,187.333333,4,6.333333,5.333333,0,6.333333,0,1,255,56,2,0,0,188,2,1,0.333333,0,1,0,1,0.333333,3,1,0,0,0,188,189,187,255,1,188,Flask
186,0,0,186,4,42.333333,0,170,8.666667,0,0,255,255,186,4,41,0,170,8.333333,0,0,255,255,187,4.333333,35,0,0,12,0,0.666667,255,255,0,187,2.333333,15,0.666667,0,11.333333,0,1,213.666667,255,0,0,187,1.666667,4.666667,2,0,4.666667,0,1,214,52,0,0,0,187,1,1,1,0,1.333333,0,1,3.333333,3.333333,0,0,0,0,187,188,186,255,1,187,Flask
191,0,0,191,8,24,8.666667,0,16.333333,0,0,255,255,190,7.333333,22,10,0,18.333333,0,0,255,255,186,6,24.666667,32,187,23.666667,8.333333,0,255,168.333333,4,186.333333,2.666667,13.666667,13,6,13.666667,0.666667,1,255,193,3.666667,0,187,2,5,2.666667,0,5,0,1,239.666667,60,3,0,0,187,1,1,1,0,1.333333,0,1,3.333333,4,3,0,0,0,187,188,186,255,1,186.333333,Flask
183,0,0,183,9,100.666667,126.666667,255,98.333333,28.333333,0.333333,255,255,184,7.333333,93.333333,118.666667,255,90,28.666667,0.333333,255,255,185,2,51.666667,70,255,46.333333,23,0.333333,255,255,0,186,2.666667,16.666667,19.666667,35.333333,17,2,1,255,201,0,0,187,2,5,3,0,5.666667,0,1,255,60.333333,0,0,0,187,1,1,1,0,1.333333,0,1,3.333333,4,0,0,0,0,187,188,186,255,1,186.333333,Flask
187,0,0,187,17,99.666667,82.666667,0,101.333333,0,1,255,255,187,15,90.666667,72.666667,0,92.333333,0,1,255,255,186,6,47,28.666667,0,47,0,1,255,255,1,186,3.666667,17.666667,14.666667,0,19,0,1,255,255,0,0,187,2.666667,5,5,0,6,0,1,255,51.666667,0,0,0,187,1,1,1,0,1.333333,0,1,3.333333,4,0,0,0,0,187,188,186,255,1,187,Flask
186,0,0,186,16,175,14,0,132,0,1,255,255,186,14,156,12,0,118,0,1,255,255,186,8,64,6.333333,0,50.333333,0,1,255,255,0,186,5,18,12,0,17.666667,0,1,255,255,0,0,187,3,6,6.333333,0.333333,6,0,1,255,38.333333,0,0,0,187.333333,1.333333,1,1,0,1.333333,0,1,3,4,0,0,0,0,187,188,186,255,1,187,Flask
181,0,0,181,16,148,208,255,116,92,0,255,255,182,15,129,182,255,101,81,0,255,255,185,9,41.333333,59,255,31,27.333333,0,255,15.333333,0,186,5,15,16.666667,30,15,2.333333,1.666667,255,160,0,0,187,3,6.333333,8,9.666667,6.333333,1.333333,1,255,24.666667,0,0,0,187.333333,2,1,1,0,1.333333,0,1,2,4,0,0,0,0,187,187,186,255,0,187,Flask
185,0,0,185,25,66,48,0,80,0,0,255,255,185,22,61,46,0,74,0,0,255,255,185,7,35,29,0,42,0,0,255,255,0,186,5,16.333333,21.333333,93.333333,16,6,0,255,103.666667,0,0,187,3,7,9.333333,18,6.333333,3,1,255,14.333333,0,0,0,188,2,1,0.333333,0,1,0,1,1.666667,4,0,0,0,0,187,188,187,255,0,187,Flask
191,0,0,191,11,116,0,255,0,0,0,255,255,190,9,100,0,0,1,0,0,255,255,187,0,29,0,0,17,0,0,255,255,4,186,4,16.333333,22,80.333333,17,5,0,255,151,4,1,187,3.666667,7.333333,10.333333,23,6.333333,3.333333,1,255,9.666667,3,0,0,188,2,1,0.333333,0,1,0,1,0.666667,3,2.666667,0,0,0,187,188.333333,187,255,0.333333,187.333333,Flask
183,0,0,183,12,90,110,255,94,16,0,255,255,183,10,79,97,255,82,14,0,255,255,185,1,26,32,152,27,6,0,255,255,0,186,4,14,19.333333,89,11,8,0,255,13,0,0,187,4,7.333333,10.333333,22.666667,6.333333,3.666667,1,255,9.333333,0,0,0,188,2,1,0.333333,0,1,0,1,0.333333,3,0,0,0,0,188,188,187,255,0,188,Flask
186,0,0,186,18,108,114,0,128,0,1,255,255,186,17,97,101,0,116,0,1,255,255,186,8,45,44,0,54,0,1,255,255,0,187,5,11,14.333333,32.333333,12,3,1,255,81.333333,0,0,187,4,7,9.333333,17.333333,6.333333,3,1,255,14,0,0,0,188,2,1,0,0,1,0,1,0.333333,3,0,0,0,0,188,188.333333,187,255,0,188,Flask
185,0,0,185,25,52,14,0,46,0,1,255,255,185,22,46,14,0,43,0,1,255,255,187,13,23,9,0,25,0,1,255,255,0,187,6,8.333333,6.333333,0,10.333333,0,1,255,206.333333,0,0,188,4,6.333333,7.333333,8,6.333333,1,1,255,23.666667,0,0,0,188,2,1,0,0,1,0,1,0,3,0,0,0,0,188,189,188,255,0.333333,188,Flask
176,0,0,176,16,56.666667,54,0,59.666667,0,0,255,255,176,14,53,50.333333,1.666667,55.666667,0,0,255,255,175,4.666667,31,30.333333,35.333333,33.333333,1,0,255,255,1,175,1,5.333333,2.666667,0,5.333333,0,0,169,79.333333,0,0,175,0,1.333333,0,0,0.333333,0,0,4.666667,3.666667,0,0,0,175,0,0,0,0,0,0,0,0,0,0.666667,0,0,0,175,176,175,255,0,175,Flask
177,0,0,177,7,63,0,255,0,0,0,255,255,177,7,55.666667,0,255,0,0,0,255,255,176,5,24,0,136.666667,1.333333,0,0,255,247.666667,1,175.333333,1.666667,7,0,4,1.666667,0,0,255,66.666667,1,0.666667,175,0,1,0,0,0.333333,0,0,3.333333,3.333333,1.666667,1,0,175,0,0,0,0,0,0,0,0,0,2,1,0,0,175.333333,176,175,255,0,175.333333,Flask
177,0,0,177,3,87,0,255,0,0,0,255,180,177,3,79,0,255,0,0,0,255,244,176,3,40.666667,0,255,0,0,2,255,255,1,175.333333,1.333333,9.666667,0,13.333333,0.666667,0,1.333333,255,78.666667,1,1,175,0.333333,1,0,0,0.333333,0,1.333333,1.333333,2.666667,2,1,0,175,0,0,0,0,0,0,0,0,0,2,1,0,0,175,176,175,255,0,175,Flask
178,0,0,178,12,37,0,0,4,0,0,255,255,177,11,32.666667,0,0,3,0,0,255,255,176,6,14.333333,0,29,0,0,0.333333,255,175,2,175,2,5.333333,0,4.666667,0.666667,0,1,255,33.333333,2,0,175,1,1,0.333333,0,1,0,1,0.666667,1.666667,2,0.666667,0,175,0,0,0,0,0,0,0,0,0,2,0.666667,0,0,175,176,175,255,0,175,Flask
170,0,0,170,3,45,48,112,46,2,0,255,255,171,3,41,43,53.666667,42,1,0,255,255,175,3,19.333333,16.666667,0,19.666667,0,0,255,255,0,175,2,2.666667,1.333333,0,3,0,1,85,24.666667,0,0,175,0.666667,1.333333,1.666667,0.333333,1.333333,0.333333,1,4,1.666667,0,0,0,175,0,0,0,0,0,0,2,0,0,0,0,0,0,175,176,174.333333,255,0,175,Flask
176,0,0,176,1,45.666667,31.333333,0,44.333333,0,0,255,255,176,1,39.333333,27.333333,0,38.333333,0,0,255,255,175,1.666667,10.666667,10,2,10.666667,0.333333,0.666667,255,130.666667,1,175,2,5,5.666667,5.333333,5,0.666667,1,252.333333,19.333333,1,0,175,0,2.333333,2.666667,1.666667,1.333333,1,0.666667,10.666667,1.333333,0.666667,0,0,175,0,0.333333,0,0,0,0,1,0,0,0.666667,0,0,0,175,175.333333,175,255,0,175,Flask
171,0,0,171,7,66,36.666667,0,62.333333,0,0,255,255,172,7,59,31.333333,0,55,0,0,255,255,174,3.666667,25,10.333333,0,22,0,0.666667,255,255,0,175,1.666667,8.333333,10.333333,22.333333,8,2.333333,1,255,31,0,0,175,0,2.333333,3.333333,2.333333,2.333333,1,0.666667,12.333333,1.333333,0,0,0,175,0,1,0,0,0,0,1,0,1,0,0,0,0,175,175.333333,174,255,0,175,Flask
176,0,0,176,13,45,52.666667,233.333333,48,4.666667,1,255,255,176,11,43,51,223.666667,45.666667,5.333333,1,255,255,174,4,30.666667,39.333333,153,32,7.333333,1,255,255,2,174.333333,1,13,17.333333,62.666667,12.666667,4.666667,0.666667,255,63.666667,1,0,175,0.333333,2,2.666667,1.666667,2,1,0.666667,4.666667,0.333333,0.666667,0,0,175,0,1,0,0,0,0,1,0,1,0.666667,0,0,0,175,175.333333,174,255,0.666667,175,Flask
173,0,0,173,2,77.666667,77.333333,85,84,2.666667,0.666667,255,255,173,2,74.666667,77.333333,85,79.333333,3.333333,0.666667,255,255,174,2,52.666667,64.333333,255,52.333333,12,0,255,255,0,174.333333,2,16,19.333333,54.666667,15.333333,4.333333,0,255,124.333333,0,0,175,0.333333,0.666667,1.333333,0.666667,0.666667,0.666667,1,1.333333,0.666667,0,0,0,175,0,1,0,0,0,0,1,0,1,0,0,0,0,175,175.333333,174.333333,255,0,175,Flask
176,0,0,176,13,87.666667,59.333333,0,91.333333,0,0,255,255,176,12.666667,79,54.333333,0,82.666667,0,0,255,255,174.333333,9.666667,39.333333,29.666667,30.666667,39.666667,0.666667,0,255,255,0.666667,175.333333,4,12,9.333333,20,11,2,0,255,141,0.666667,0,175,0.333333,1.666667,0,0.666667,0.666667,0,1,11.333333,3.666667,0.666667,0,0,175,0,1,0,0,0.666667,0,1,0,1,1,0,0,0,175,177.333333,172.333333,255,1,175,Flask
174.666667,0,7,178,25.333333,95.666667,0,210.333333,0,0,0,255,255,175.333333,23,87.333333,0,218.333333,0,0,0,255,255,176,12,42.666667,0,121.666667,0,0,0,255,255,0,175.666667,4.666667,10.333333,0.666667,67,2,0,0,104.333333,75,0.666667,0.666667,175.333333,0,3.666667,0,2.333333,0.666667,0,1,141,15.333333,1,1,0.333333,175,0.666667,1,0,0,1,0,1,0,1,1,1,0.333333,0,175.333333,177.333333,172.333333,255,1,175.333333,Flask
175,0,0,175,3,63.666667,0,0,17.333333,0,1,255,255,175,3,57,0,0,14,0,1,255,255,176,2.333333,21.666667,0,70,2.666667,0,1,255,255,0,175.333333,1,3,0,0,1,0,0,72.333333,19.666667,0,0,175,0,1,0,0,0.666667,0,0,2,3,0,0,0,175,0,0,0,0,0,0,0,0,0,0,0,0,0,175,176,174.333333,255,0,175,Flask
176,0,0,176,7.333333,32.666667,0,0,24,0,0.333333,0,255,176,6.333333,30,0.666667,0,21.666667,0,0.333333,221.666667,247.333333,175.333333,3.333333,14,3.333333,0,11.333333,0,0.333333,213.666667,184,0.666667,175,1,4.333333,3.666667,0,4.333333,0,0,186.333333,26.666667,0.666667,0,175,0,1,0,0,0,0,0,1.666667,2,0.666667,0,0,175,0,0,0,0,0,0,0,0,0,1,0,0,0,175,176,175,255,0,175,Flask
175,0,0,175,5.666667,72.333333,14,0,65.666667,0,0,255,255,175,4.666667,65.666667,15.666667,0,60.666667,0,0,255,255,175,2.333333,30,19.333333,0,31.333333,0,0,255,255,0,175,0.666667,5.333333,5,1.333333,5.333333,0,0,255,47,0,0,175,0,1,0,0,0,0,0,1.333333,2,0,0,0,175,0,0,0,0,0,0,0,0,0,0,0,0,0,175,176,175,255,0,175,Flask
176,0,0,176,11,29.666667,0,125.333333,8,0,0,255,255,176,10.666667,27,0,86,7.666667,0,0,255,255,175,5.333333,14,0.666667,0,8,0,0,255,255,0,175,1,5.666667,0.333333,0,4.666667,0,0,53,81.333333,1,0,175,0,1,0,0,0,0,1.333333,0.666667,2,1,0,0,175,0,0,0,0,0,0,0,0,0,1,0,0,0,175,176,175,255,0,175,Flask
175,0,0,175,12,55,0,0,17,0,1,255,255,175,11,52,0,0,14.666667,0,1,255,255,175,5,30.333333,0,0,7.666667,0,0.666667,255,255,0,175,1.333333,7.666667,0,0,4.333333,0,0.666667,174.333333,118.333333,0,0,175,0,1,0,0,1,0,1,0.666667,2,0,0,0,175,0,0,0,0,0,0,0,0,0,0,0,0,0,175,176,175,255,0,175,Flask
175,0,0,175,12,18,16,0,22,0,1,255,255,175,11,17,14,0,20,0,1,255,255,175,5,11.666667,5.666667,0,12,0,1,255,255,0,175,2,6,1,0,4.666667,0,1,130.333333,82.666667,0,0,175,0,1,0.333333,0,1,0,1,1.333333,2.666667,0,0,0,175,0,0,0,0,0,0,1.333333,0,0,0,0,0,0,175,175.333333,175,255,0,175,Flask
177,0,0,177,3,46,22,0,44,0,0,255,255,176,3,41,23,0,40,0,0,255,255,175,2,18.666667,20.666667,2,20.666667,0,0,255,255,2,175,2,6.666667,6.333333,0,7.666667,0,1,255,77.666667,1,0,175,0,1.333333,1.333333,0.333333,1.333333,0.333333,1,5,2,1,0,0,175,0,0,0,0,0,0,1.333333,0,0,1,0,0,0,175,175.333333,174.333333,255,0,175,Flask
176,0,0,176,4,35.333333,0,106.666667,1.333333,0,1,255,255,176,4,29.666667,0,36,2,0,1,255,255,175,1,10.666667,3,0,11,0,1,255,255,1,175,1,8.666667,10,3,9.666667,0.333333,1,255,101,1,0,175,0,1.333333,2.333333,0.666667,1.333333,0.333333,0.666667,7.666667,1.333333,1,0,0,175,0,0,0,0,0,0,1,0,0,1,0,0,0,175,175.333333,175,255,0,175,Flask
175,0,0,175,13,38.333333,0,0,25.666667,0,1,255,255,175,11.333333,35,0,0,24.333333,0,1,255,255,174.333333,4,20.333333,9.333333,0,20.333333,0,1,255,255,0,175,1,9.666667,11.666667,15,10.333333,1.333333,1,255,87.666667,0,0,175,0,2,2.333333,1.333333,2,1,0.666667,7,1,0,0,0,175,0,0.333333,0,0,0,0,1,0,0.333333,0,0,0,0,175,176.333333,174,255,0.333333,175,Flask
171,0,0,171,12,83.333333,114.666667,255,73.333333,41.333333,1,255,255,172,11,73.666667,100.666667,255,66,34.666667,1,255,255,174,4.333333,31,40.666667,249,31.666667,9.666667,1,255,255,0,174.333333,1.333333,11.333333,15.333333,53.333333,10.666667,5.333333,0.666667,255,29.666667,0,0,175,0,2,2,1,1.333333,0.666667,0,3.333333,0.666667,0,0,0,175,0,1,0,0,0,0,1,0,1,0,0,0,0,175,175.333333,174.333333,255,0,175,Flask
171,0,0,171,13.666667,71,92.666667,255,67.333333,25.333333,0.666667,255,255,171,12,64.666667,84.666667,255,61,23.666667,0.666667,255,255,174,5.333333,34.333333,46,255,30.333333,14.666667,0.666667,255,89.666667,0,174.333333,2.333333,13,15.666667,30.666667,13,3.333333,0,255,100.333333,0,0,175,0.333333,1,0.666667,0,1,0,0,0,0.666667,0,0,0,175,0,1,0,0,0,0,1,0,1,0,0,0,0,175,175.333333,174.333333,255,0,175,Flask
177,0,0,177,5,67.666667,35.333333,0,75,0,0,255,255,177,5.333333,62,36,0,70.666667,0,0,255,255,175,5.333333,35.333333,28,0,42.666667,0,0,255,255,1.666667,175,3,11.666667,9,0,13,0,0,255,177.666667,1.666667,0,175,0.333333,0.666667,0,0.333333,0,0,0.666667,5.666667,0.666667,1.666667,0,0,175,0,1,0,0,0.666667,0,1,0,1,1.666667,0,0,0,175,176.333333,174,255,1,175,Flask
171.666667,0,2,173,12,84.666667,68,0,92.666667,0,0,255,255,172.333333,10.666667,76,57.333333,0,82.666667,0,0,255,255,174.666667,7.333333,33.666667,11.333333,0,34.666667,0,0,184.333333,255,0,175.333333,3.666667,9.666667,0,0,6,0,0,99,179,0,0,175.333333,0,2.666667,0,2,0,0,1,91.666667,5,0,0,0.333333,175,0,1,0,0,1,0,1,0,1,0,0.333333,0.333333,0,175,175.333333,174,255,0.333333,175,Flask
177,0,0,177,18,48.333333,24,0,46.333333,0,1,255,255,177,16.333333,43.333333,19,0,40,0,1,255,255,176.333333,8.666667,20.333333,0,2.666667,10,0,0.333333,255,121,0.666667,175.333333,3.666667,13.666667,0,40.666667,0,0,0,255,111.666667,1,0,175,1,4.666667,0,3.666667,0,0,1,255,18,1.666667,1,1,175,0.666667,1,0,0,1,0,1,0,1,2,1.333333,1,0,175,177,172,255,1,175,Flask
175,0,0,175,6.666667,51,11.333333,13.333333,23,0,1,255,255,175,6.666667,48.666667,10,25.333333,21.333333,0,1,255,255,176,5.333333,35.666667,0,116,11.333333,0,1,255,255,0,176,2,21.666667,0,74,0,0,1.666667,255,205.666667,0,0,175,1,5.666667,0,1.666667,0,0,1,255,39,0,1,1,175,1,1,0,0,1,0,1,0,1,0,1,1,0,175,177,172,255,1,175,Flask
175,0,0,175,7,87.333333,107.333333,255,83.666667,23.666667,0,255,255,175,6,76.666667,93,255,73,20.333333,0,255,255,175,3,23.333333,26.333333,72,22,5.333333,0,255,111.666667,0,175.333333,1,3.666667,0,0,1.333333,0,0,92.333333,33.333333,0,0,175,0,1,0,0,0.666667,0,0,2.333333,3,0,0,0,175,0,0,0,0,0,0,0,0,0,0,0,0,0,175,176,175,255,0,175,Flask
175,0,0,175,11.666667,46.666667,0,0,20.333333,0,1,255,255,175,10.333333,41.666667,0,0,19.333333,0,1,255,255,175.333333,3,17.333333,0,0,11.666667,0,1,255,255,0,175.333333,0.666667,2.666667,1.333333,0,2,0,0.666667,95.666667,15,0,0,175,0,1,0,0,0,0,0,1.666667,2,0,0,0,175,0,0,0,0,0,0,0,0,0,0,0,0,0,175,176,175,255,0,175,Flask
178,0,4,180,10,51.666667,0,85,7.333333,0,0.333333,255,255,177.666667,9,45.333333,0,85,8,0,0.333333,255,255,175.333333,3.666667,18.333333,6,70,8,0,1,255,223,1.666667,175.333333,1,4.333333,4.666667,8.666667,2.666667,2,1,98.666667,3,2.666667,0.333333,175,0,1,0,0,0,0,0,0.333333,1,2,0.333333,0,175,0,0,0,0,0,0,0,0,0,2,0.333333,0,0,175,175.333333,175,255,0,175,Flask
171,0,0,171,9,66.333333,86,170,64.333333,22,0,255,255,172,8,59.333333,77.666667,170,57.333333,20.666667,0,255,255,174.333333,3,25.666667,34,170,24,11.333333,0,255,172.333333,0,175,0.333333,5.666667,6,10,5.333333,1.333333,0,175.333333,19.666667,0,0,175,0,1,0,0,0,0,0,0,0,0,0,0,175,0,0,0,0,0,0,0,0,0,0,0,0,0,175,175.333333,175,255,0,175,Flask
176,0,0,176,7.666667,68.333333,86,255,64,22,0.666667,255,230,176,6.666667,61.666667,76.666667,255,58,19.333333,0.666667,255,234,175,2.666667,26.666667,31.333333,117.666667,26.666667,4.666667,1.333333,255,253.666667,1,175,1,6.333333,3.666667,0,6.333333,0,0,213.666667,79,0.666667,0,175,0,1,0,0,0,0,1,0,1,0,0,0,175,0,0,0,0,0,0,0,0,0,0.666667,0,0,0,175,176,175,255,0,175,Flask
173,0,0,173,5,92,8,0,69.666667,0,1,255,255,173,4,84,7,0,63.333333,0,1,255,255,175,0,38,3.666667,0,28.333333,0,1.333333,255,255,0,175,1,8,2.333333,0,6.333333,0,1.333333,255,117,0,0,175,0,1,0,0,0.333333,0,1,0,2,0,0,0,175,0,0,0,0,0,0,1.333333,0,0,0,0,0,0,175,176,175,255,0,175,Flask
175,0,0,175,9,63,62,0,63,0,0,255,255,175,8,56,55,0,57,0,0,255,255,175,4,23.666667,19.666667,0,23.666667,0,1.333333,255,255,0,175,1,7,5,1,7,0,1,255,84.666667,0,0,175,0,1,0.333333,0,1,0,1,1.333333,3,0,0,0,175,0,0,0,0,0,0,1.333333,0,0,0,0,0,0,175,176,175,255,0,175,Flask
170,0,0,170,4,62,86,255,54,32,0,255,255,171,4,55.333333,77.333333,255,47,30,0,255,255,174,1,24.666667,35,255,19.666667,15,0.666667,255,25.333333,0,175,1,8.666667,9.333333,2,9.666667,0.333333,1,255,106.333333,0,0,175,0,1.333333,0.666667,0,1.333333,0,1,3.666667,2.666667,0,0,0,175,0,0,0,0,0,0,1,0,0,0,0,0,0,175,176,174.333333,255,0,175,Flask
[truncated: 6,128,493 more chars]
