# Supplementary material for: A doxycycline- and light-inducible Cre recombinase mouse model for optogenetic genome editing
Source: Nat Commun. 2022 Oct 28;13:6442. doi: 10.1038/s41467-022-33863-z (PMC9616875; doi:10.1038/s41467-022-33863-z)
Supplement: Supplementary file 11 — Supplementary Software [file 41467_2022_33863_MOESM11_ESM.zip › Supplementary Software/Weka classifiers_Vizoso et al/Intestinal crypts in vivo/data YFP and RFP.arff]

@relation TWS-2D-v3.3.1-grayscale

@attribute original numeric
@attribute Sobel_filter_0.0 numeric
@attribute Hessian_0.0 numeric
@attribute Hessian_Trace_0.0 numeric
@attribute Hessian_Determinant_0.0 numeric
@attribute Hessian_Eigenvalue_1_0.0 numeric
@attribute Hessian_Eigenvalue_2_0.0 numeric
@attribute Hessian_Orientation_0.0 numeric
@attribute Hessian_Square_Eigenvalue_Difference_0.0 numeric
@attribute Hessian_Normalized_Eigenvalue_Difference_0.0 numeric
@attribute Gaussian_blur_1.0 numeric
@attribute Sobel_filter_1.0 numeric
@attribute Hessian_1.0 numeric
@attribute Hessian_Trace_1.0 numeric
@attribute Hessian_Determinant_1.0 numeric
@attribute Hessian_Eigenvalue_1_1.0 numeric
@attribute Hessian_Eigenvalue_2_1.0 numeric
@attribute Hessian_Orientation_1.0 numeric
@attribute Hessian_Square_Eigenvalue_Difference_1.0 numeric
@attribute Hessian_Normalized_Eigenvalue_Difference_1.0 numeric
@attribute Gaussian_blur_2.0 numeric
@attribute Sobel_filter_2.0 numeric
@attribute Hessian_2.0 numeric
@attribute Hessian_Trace_2.0 numeric
@attribute Hessian_Determinant_2.0 numeric
@attribute Hessian_Eigenvalue_1_2.0 numeric
@attribute Hessian_Eigenvalue_2_2.0 numeric
@attribute Hessian_Orientation_2.0 numeric
@attribute Hessian_Square_Eigenvalue_Difference_2.0 numeric
@attribute Hessian_Normalized_Eigenvalue_Difference_2.0 numeric
@attribute Difference_of_gaussians_2.0_1.0 numeric
@attribute Gaussian_blur_4.0 numeric
@attribute Sobel_filter_4.0 numeric
@attribute Hessian_4.0 numeric
@attribute Hessian_Trace_4.0 numeric
@attribute Hessian_Determinant_4.0 numeric
@attribute Hessian_Eigenvalue_1_4.0 numeric
@attribute Hessian_Eigenvalue_2_4.0 numeric
@attribute Hessian_Orientation_4.0 numeric
@attribute Hessian_Square_Eigenvalue_Difference_4.0 numeric
@attribute Hessian_Normalized_Eigenvalue_Difference_4.0 numeric
@attribute Difference_of_gaussians_4.0_1.0 numeric
@attribute Difference_of_gaussians_4.0_2.0 numeric
@attribute Gaussian_blur_8.0 numeric
@attribute Sobel_filter_8.0 numeric
@attribute Hessian_8.0 numeric
@attribute Hessian_Trace_8.0 numeric
@attribute Hessian_Determinant_8.0 numeric
@attribute Hessian_Eigenvalue_1_8.0 numeric
@attribute Hessian_Eigenvalue_2_8.0 numeric
@attribute Hessian_Orientation_8.0 numeric
@attribute Hessian_Square_Eigenvalue_Difference_8.0 numeric
@attribute Hessian_Normalized_Eigenvalue_Difference_8.0 numeric
@attribute Difference_of_gaussians_8.0_1.0 numeric
@attribute Difference_of_gaussians_8.0_2.0 numeric
@attribute Difference_of_gaussians_8.0_4.0 numeric
@attribute Gaussian_blur_16.0 numeric
@attribute Sobel_filter_16.0 numeric
@attribute Hessian_16.0 numeric
@attribute Hessian_Trace_16.0 numeric
@attribute Hessian_Determinant_16.0 numeric
@attribute Hessian_Eigenvalue_1_16.0 numeric
@attribute Hessian_Eigenvalue_2_16.0 numeric
@attribute Hessian_Orientation_16.0 numeric
@attribute Hessian_Square_Eigenvalue_Difference_16.0 numeric
@attribute Hessian_Normalized_Eigenvalue_Difference_16.0 numeric
@attribute Difference_of_gaussians_16.0_1.0 numeric
@attribute Difference_of_gaussians_16.0_2.0 numeric
@attribute Difference_of_gaussians_16.0_4.0 numeric
@attribute Difference_of_gaussians_16.0_8.0 numeric
@attribute Membrane_projections_0_19_1 numeric
@attribute Membrane_projections_1_19_1 numeric
@attribute Membrane_projections_2_19_1 numeric
@attribute Membrane_projections_3_19_1 numeric
@attribute Membrane_projections_4_19_1 numeric
@attribute Membrane_projections_5_19_1 numeric
@attribute class {'class 1','class 2'}

@data
0,22,182.778549,-96,-12096,72,-168,0,530841600,57600,0.691124,20.85593,169.054108,-87.201286,-10491.649414,67.721703,-154.922989,-0.012765,376938496,49570.660156,2.919718,13.843293,96.884689,-16.881657,-4693.138672,60.583706,-77.465363,-0.123459,5431216,19057.544922,-2.228593,2.947419,5.906375,49.556866,39.553558,-521.347168,49.983868,-10.430309,-0.209691,5710167.5,3649.872803,-2.256295,-0.027702,4.64353,4.333107,20.276449,15.52401,-86.283188,19.867041,-4.343031,-0.064526,141253.75,586.127625,-3.952406,-1.723813,-1.696111,5.720263,2.675618,2.984103,0.097212,-4.447735,2.158131,-2.06092,0.001697,0.168216,17.80039,-5.029138,-2.800545,-2.772843,-1.076732,5.338159,9.444445,1.684211,53.381584,3.086607,5.289474,'class 1'
11,24,287.095795,-308,6148,-21.455667,-286.544342,-0.04533,6666283008,70272,10.25994,22.817371,263.024719,-280.54007,4683.983398,-17.829445,-262.710632,-0.050558,4719550464,59966.792969,6.087,16.567432,117.917458,-121.320648,331.590057,-2.797683,-118.522964,-0.106997,197117840,13392.34082,4.17294,3.93806,8.288817,13.942718,-4.707833,-120.414223,8.869058,-13.576891,-0.415019,11166.525391,503.820587,6.32188,2.14894,4.302268,2.402014,13.28558,10.45667,-34.945961,13.120194,-2.663524,-0.105408,27239.896484,249.125778,5.957673,1.784732,-0.364207,5.404095,2.376573,3.049453,0.872928,-4.271541,2.548818,-1.675891,-0.018219,13.60035,17.848166,4.855845,0.682905,-1.466035,-1.101828,4.883772,7.763158,2.472222,48.837719,2.201562,4.526316,'class 1'
7,36.055511,74.853188,34,-4336,85.007355,-51.007351,-0.934648,21386000,18500,6.342709,33.896793,67.169052,38.232704,-3029.753906,77.384605,-39.151897,-0.957271,19851530,13580.755859,3.94142,19.12219,34.403942,36.549839,8.424927,36.31786,0.231978,-1.220326,1739584.75,1302.190918,2.401289,4.043809,7.20752,10.407121,9.646761,-22.309273,11.574253,-1.927492,-0.465969,16964.568359,182.297104,2.2989,-0.102389,4.473521,2.235095,13.892064,7.321833,-69.732918,12.778769,-5.456936,-0.016048,17827.263672,332.540924,1.869187,-0.532101,-0.429712,5.349878,2.40249,2.994616,0.782968,-4.223123,2.483464,-1.700497,0.072575,10.731559,17.505529,0.99283,-1.408458,-1.306069,-0.876357,4.841813,9.555555,2.277778,48.418129,2.613226,4.236842,'class 1'
0,10.29563,332.245392,418,30656,323.127136,94.872879,1.319375,9103120384,52100,0.274633,5.537366,301.593048,376.664307,24099.291016,294.960999,81.703323,1.315308,6452354560,45478.832031,1.915613,12.692838,130.968658,154.179916,2903.443115,132.220886,21.959032,1.299242,289005536,12157.675781,-1.64098,4.242406,7.330078,11.409396,11.599052,2.154995,11.410187,0.188866,-0.020661,16940.765625,125.918053,-3.967774,-2.326793,4.558633,1.981141,14.251702,4.845557,-90.118393,12.220138,-7.374581,0.039743,9014.994141,383.953003,-4.284,-2.64302,-0.316226,5.269111,2.398596,2.898474,0.797811,-4.112742,2.465755,-1.667945,0.167329,10.876205,17.087473,-4.994478,-3.353498,-1.026705,-0.710478,5.026462,8.166667,2.342105,50.264622,2.170874,4.657895,'class 1'
0,45.541191,201.236176,104,-19840,202.146591,-98.146599,0.364427,975343616,90176,0.746314,41.96307,174.423676,78.281677,-15904.677734,171.188873,-92.907196,0.358047,427409440,69746.734375,4.087728,27.412048,55.900036,-11.099894,-1854.354248,37.868439,-48.968334,0.329575,929062.5625,7540.625,-3.341414,4.668491,7.364333,22.034763,-10.458076,-188.190109,9.452002,-19.910078,-0.016007,94292.507813,862.131714,-3.922177,-0.580763,4.525236,2.018537,13.698351,3.606827,-88.281784,11.370758,-7.763931,0.072822,4763.140625,366.136353,-3.778922,-0.437509,0.143255,5.163708,2.361795,2.769085,0.924518,-3.93544,2.499198,-1.574681,0.264643,14.185566,16.596491,-4.417394,-1.07598,-0.495217,-0.638472,4.45921,9.052631,1.138889,44.592106,2.518863,3.823099,'class 1'
0,20.396078,136.323151,4,-9356,98.747093,-94.747093,-0.062177,599040,37440,0.965333,19.386871,134.002518,8.158363,-9005.100586,99.062027,-90.903664,-0.057815,2401908.5,36086.964844,3.365455,14.411685,117.980392,36.946232,-6278.657715,99.835968,-62.88974,-0.010586,36145368,26479.65625,-2.400122,3.898837,3.450411,47.522903,21.224707,-903.976135,42.49649,-21.271784,0.001881,1831861.75,4066.392578,-2.933504,-0.533382,4.658116,3.801022,15.600422,7.480465,-99.258324,14.382021,-6.901556,0.15922,25348.162109,452.990662,-3.692783,-1.292661,-0.759279,5.308099,2.584857,2.537264,0.489645,-4.186378,2.305482,-1.815837,0.39878,4.072255,16.985266,-4.342766,-1.942644,-1.409262,-0.649983,4.672954,8.289474,1.894737,46.729534,2.176521,5.144737,'class 1'
8,31.016125,188.350739,-108,-16324,84.708328,-192.708328,1.198494,897661440,76960,7.111765,26.766058,170.094818,-88.371536,-14545.915039,84.259926,-172.63147,1.186586,515375680,65993.1875,3.767108,8.297212,82.732193,-3.341999,-5494.790527,72.474686,-75.816681,1.043723,245609.0625,21990.330078,3.344658,3.275254,3.490702,28.465204,13.738525,-664.796021,33.552269,-19.813744,0.748304,537538.6875,2847.931152,3.836511,0.491853,3.914139,4.671216,9.786413,9.437343,-28.965609,11.876287,-2.438945,0.792623,18251.402344,204.925873,3.197626,-0.147031,-0.638885,4.988832,2.338598,2.595102,1.664567,-4.378082,3.084122,-1.419555,0.90365,56.200111,20.283113,2.122934,-1.221724,-1.713577,-1.074692,4.65424,7.777778,2.277778,46.542397,1.735939,4.040936,'class 1'
0,12.727922,164.86055,186,3668,163.576202,22.4238,0.063935,689290688,19924,0.014765,13.182214,146.560455,166.000427,3013.857178,145.251144,20.749283,0.056033,427139872,15500.713867,0.845291,12.685215,62.590385,79.447388,1188.091309,59.46909,19.978298,0.108732,9843532,1559.522705,-0.830527,2.252554,4.084588,24.499481,31.780479,157.357697,25.644318,6.136162,0.770615,384373.375,380.568115,-2.237789,-1.407262,3.348781,3.300429,10.095436,10.607516,-10.729609,11.537494,-0.929977,1.001172,17489.771484,155.437836,-3.334016,-2.503489,-1.096227,4.722451,1.810151,3.510331,2.758015,-4.525546,3.914201,-1.156186,1.088958,195.557938,25.70883,-4.707686,-3.87716,-2.469897,-1.37367,3.21155,7.5,1.361111,32.115498,1.782053,2.732456,'class 1'
0,0,118.435638,150,3872,116.868843,33.131157,1.220369,157770000,7012,0.000031,0.736466,114.916908,148.999573,4178.125977,111.541542,37.458031,1.195356,121846520,5488.366211,0.198635,1.762103,96.412994,133.199982,4090.657715,85.171501,48.028481,1.035695,24477258,1379.604004,-0.198605,1.94962,4.048299,40.609203,55.629059,684.720093,37.244694,18.384365,0.980633,1100783.375,355.711945,-1.949589,-1.750985,3.565452,4.04651,10.598837,10.892876,-9.459482,11.701289,-0.808414,1.104488,18568.597656,156.492676,-3.565422,-3.366817,-1.615832,4.845097,2.012553,3.512805,2.385998,-5.231069,3.772595,-1.386597,1.141284,151.531677,26.61726,-4.845067,-4.646462,-2.895477,-1.279645,3.780848,6.583333,2.473684,37.808483,1.500115,3.258772,'class 1'
0,4,127.667534,-10,-8124,85.271812,-95.271812,-0.038811,3259600,32596,0.594061,2.56435,115.170532,-12.263931,-6577.001953,75.198242,-87.462173,-0.038997,3979451.25,26458.412109,2.068926,5.138524,54.223362,-7.351486,-1443.317993,34.492687,-41.844173,-0.009333,314933.53125,5827.316406,-1.474865,2.102196,3.167121,15.809645,19.442757,64.03376,15.241473,4.201283,0.008319,46075.359375,121.88578,-1.508135,-0.03327,3.097828,2.108554,9.248864,11.180527,17.867361,9.248635,1.931892,1.292807,6692.06543,53.534733,-2.503767,-1.028902,-0.995632,4.558243,1.211041,4.289689,3.445168,-4.663427,4.484961,-1.039792,1.245806,362.281921,30.522896,-3.964182,-2.489317,-2.456047,-1.460415,3.317398,6.026316,1.421053,33.173977,1.322611,2.94883,'class 1'
7,29.832869,125.231789,-122,-424,3.381675,-125.381676,0.054471,246776720,16580,6.334554,25.792133,111.108307,-106.645195,-536.859924,4.816543,-111.461739,0.08724,153772896,13520.638672,3.513969,9.985559,45.307545,-36.807613,-561.9021,11.606228,-48.413841,0.379107,4880544.5,3602.408691,2.820585,2.611703,4.316535,9.274009,8.886482,-15.869954,10.41085,-1.524367,1.078676,11249.166016,142.449387,3.722851,0.902266,3.28628,2.360392,9.193639,9.39773,1.495039,9.235857,0.161873,1.471308,7271.800293,82.337189,3.048275,0.22769,-0.674576,4.608438,1.375234,4.275972,3.204927,-5.069207,4.365993,-1.161066,1.292898,313.779602,30.548389,1.726117,-1.094468,-1.996734,-1.322158,3.545322,5.842105,2.026316,35.453217,1.312465,3.171053,'class 1'
0,24.04163,41.80909,-20,-1124,24.985712,-44.98571,0.515188,1958400,4896,0.550745,21.345251,36.149353,-20.040466,-746.904846,19.088356,-39.128822,0.492712,1361187.5,3389.239746,2.701866,8.370183,10.739367,-13.584409,29.455975,-2.708326,-10.876083,0.451742,12310.824219,66.712257,-2.151121,2.673342,3.974315,6.917692,5.300962,-13.277775,7.156346,-1.855384,-1.262177,2282.053467,81.211296,-2.122597,0.028524,3.133309,1.648297,7.161431,8.148587,7.319038,7.120739,1.027848,1.456655,2464.969238,37.123325,-2.582564,-0.431443,-0.459967,4.47275,0.829866,4.498105,3.699693,-4.31585,4.631533,-0.93184,1.297795,423.650543,30.951126,-3.922005,-1.770884,-1.799408,-1.339441,3.668275,5.083333,1.631579,36.682747,1.074988,3.847222,'class 1'
7,22,151.904572,-178,3824,-24.992188,-153.007813,-1.318006,519237376,16388,6.345966,18.583393,134.525726,-152.654236,2262.523926,-16.633696,-136.020538,-1.344557,332147264,14253.21875,3.854214,4.579041,62.003025,-33.988304,-1357.012085,23.574474,-57.562778,-1.509197,7605006.5,6583.253906,2.491752,3.074837,2.737538,23.373713,3.179072,-269.61673,18.086304,-14.907231,-1.518119,11001.667969,1088.573364,3.271129,0.779377,3.326102,1.632334,7.249646,5.375272,-11.840186,7.053821,-1.678549,1.556064,2203.256836,76.254288,3.019864,0.528112,-0.251266,4.490314,0.98441,4.457157,3.499261,-4.571184,4.512309,-1.013048,1.339425,373.829224,30.529564,1.855652,-0.6361,-1.415477,-1.164211,3.891082,6.5,1.684211,38.91082,1.457539,3.916667,'class 1'
0,16,190.501968,258,15076,168.560074,89.439919,0.140886,416690624,6260,0.297053,12.556367,182.839981,250.063431,14431.103516,159.699081,90.364349,0.23114,300609056,4807.305176,1.313629,4.468414,127.865761,174.675659,6534.544922,120.403694,54.271965,0.774623,133439528,4373.405273,-1.016575,3.38563,3.730146,23.079361,20.842989,-151.402786,26.546331,-5.703342,1.025367,451825.375,1040.041382,-3.088577,-2.072001,3.558094,0.289243,6.784651,-0.280749,-23.200464,4.678356,-4.959105,1.5011,7.320872,92.880676,-3.261041,-2.244466,-0.172464,4.334241,0.866499,4.225428,3.348627,-3.578381,4.200518,-0.85189,1.426656,286.240021,25.526825,-4.037189,-3.020613,-0.948611,-0.776147,3.428655,5.31579,1.868421,34.286552,1.402689,2.880848,'class 1'
0,14,49.989998,42,-980,58.696156,-16.696154,0.975651,10026576,5684,0.259878,12.080921,45.367596,39.237682,-788.502075,53.873783,-14.6361,0.944618,7226252.5,4693.604004,0.907103,3.967131,27.192911,27.919334,-152.440445,32.595997,-4.676661,0.743811,1082906.125,1389.250977,-0.647225,1.36719,0.925986,25.951351,35.424599,274.01062,24.014278,11.410319,0.990335,199353.515625,158.859802,-1.107312,-0.460087,2.766097,0.624178,7.752433,9.374057,9.726719,8.185817,1.18824,1.086246,4302.792969,48.966072,-2.506219,-1.858994,-1.398907,3.75991,0.823209,2.942471,3.03005,0.022257,3.022687,0.007363,1.332451,83.47715,9.092178,-3.500032,-2.852807,-2.39272,-0.993813,2.740205,3.605263,1.916667,27.402046,0.685052,2.697369,'class 1'
0,32.526913,127.577431,140,-1380,149.246445,-9.246451,0.6966,492352000,25120,0.037542,29.182261,112.506165,124.968185,-840.331299,131.365097,-6.396912,0.710912,296386112,18978.371094,1.391191,13.252262,41.977764,46.235912,-124.118439,48.78035,-2.544436,0.901194,5631357.5,2634.233398,-1.35365,2.278252,1.875041,9.911961,3.075835,-66.707275,9.848902,-6.773067,1.103961,2613.912598,276.289856,-2.24071,-0.88706,2.479075,0.677452,3.811583,4.134724,-0.55781,4.265497,-0.130773,1.040022,330.416473,19.327185,-2.441533,-1.087884,-0.200823,3.335223,0.693655,2.482425,2.98597,1.019572,2.592727,0.393243,1.132483,43.133282,4.83773,-3.297681,-1.944032,-1.056971,-0.856148,2.791813,3.710526,1.552632,27.918129,0.681728,2.900585,'class 1'
0,24.698177,176.802155,46,-19672,165.130219,-119.130219,-1.17561,170981264,80804,0.297437,22.493513,158.393692,33.150352,-16010.824219,144.190079,-111.039719,-1.181498,71587800,65142.246094,2.19258,10.390534,70.477898,-16.625702,-3017.369629,47.243187,-63.868889,-1.21046,3412577,12345.892578,-1.895143,2.313011,2.315277,10.649244,-6.372639,-44.118938,4.180604,-10.553244,-1.28948,8815.989258,217.086288,-2.015574,-0.120432,2.352214,0.675417,3.592144,4.484712,3.556523,3.455467,1.029245,1.441593,118.394127,5.886552,-2.054777,-0.159634,-0.039203,3.193968,0.587639,2.182278,2.750633,1.192954,2.211105,0.539528,1.128771,21.140633,2.794168,-2.896531,-1.001389,-0.880957,-0.841754,2.51579,4.527778,1.444444,25.157894,1.071267,2.25,'class 1'
0,0,132.257324,172,5596,128.426407,43.573593,1.178097,213004800,7200,0.000026,0.08711,124.153023,163.495789,5328.249512,118.551003,44.944782,1.184312,144824560,5417.875977,0.232876,1.418075,75.216064,105.342468,2705.506104,60.962963,44.379505,1.220546,3051808.75,275.011169,-0.23285,1.607226,1.11028,18.385691,25.22768,139.924469,16.993851,8.233829,-0.6942,48838.808594,76.737991,-1.6072,-1.37435,2.290074,0.538899,4.009722,4.957438,4.226672,3.863412,1.094026,-1.493918,188.487,7.669497,-2.290048,-2.057198,-0.682848,3.105171,0.560028,1.889702,2.448151,1.115398,1.842915,0.605235,1.177848,9.181061,1.531851,-3.105145,-2.872295,-1.497945,-0.815097,2.5019,3.815789,1.055556,25.019005,0.969532,2.539474,'class 1'
0,9.899495,89.816483,114,2464,85.017853,28.982149,1.552947,40807440,3140,0.011442,8.738967,86.031326,109.19397,2260.891602,81.428665,27.765306,-1.563585,34336260,2879.755859,0.523755,3.936967,59.031281,77.550491,1254.377319,54.55949,22.991001,-1.424846,5993448,996.56958,-0.512313,1.610714,1.298017,17.707581,23.883202,122.99173,16.36993,7.513271,-1.151007,44742.980469,78.440407,-1.599272,-1.086959,2.28585,0.518286,4.207567,5.05947,3.940835,4.097767,0.961703,1.534479,251.756042,9.834897,-2.274407,-1.762095,-0.675135,3.079522,0.569395,1.748932,2.284695,1.025424,1.671057,0.613638,1.231355,5.836467,1.118134,-3.06808,-2.555767,-1.468808,-0.793672,2.407017,3.578947,1.526316,24.070175,0.740697,2.027778,'class 1'
0,9.899495,83.282654,60,-2636,89.464272,-29.464275,-1.154306,50918400,14144,0.271296,8.451133,77.600868,58.588287,-2050.702637,83.227898,-24.639608,-1.168181,39939524,11635.398438,1.28243,5.406986,45.986946,39.746719,-372.432983,47.575047,-7.828327,-1.295637,4849254.5,3069.533691,-1.011134,1.829699,1.918744,14.916477,11.485302,-45.294739,14.589842,-3.10454,-1.569735,41300.527344,313.091125,-1.558402,-0.547268,2.29705,0.587306,4.416133,5.157976,3.304467,4.40839,0.749586,1.373722,356.153351,13.386849,-2.025753,-1.014619,-0.467351,3.065264,0.585565,1.614877,2.120566,0.919351,1.512885,0.607681,1.311658,3.684654,0.819395,-2.793968,-1.782834,-1.235565,-0.768214,2.488158,3.111111,1.736842,24.88158,0.520691,2.539474,'class 1'
0,9.899495,51.332253,-34,-744,15.140317,-49.140316,0.046738,4776592,4132,0.531171,8.380855,42.985531,-25.872139,-592.048584,14.620971,-40.493111,0.043407,2033245.375,3037.561768,2.049338,3.185339,6.563764,7.760973,8.298195,6.480483,1.28049,-0.145076,1628.68811,27.03993,-1.518167,2.160383,2.517802,9.120234,7.98203,-9.810855,9.064382,-1.082352,-1.531851,6559.628906,102.956215,-1.629213,-0.111046,2.633445,1.892674,4.611904,5.953119,6.66484,4.458136,1.494984,1.237242,311.169525,8.780271,-2.102274,-0.584107,-0.473061,3.252573,0.893153,1.004856,1.311947,0.35295,0.934094,0.377853,-1.434965,0.532549,0.309405,-2.721402,-1.203235,-1.092189,-0.619128,2.749708,5.055555,1.289474,27.497076,1.269106,2.394737,'class 1'
0,9.899495,120.909058,54,-6032,109.225304,-55.2253,1.454206,78860304,27044,0.531264,6.769168,107.254089,40.335384,-5066.772949,94.150856,-53.815472,1.461576,35620348,21894.033203,2.332064,4.091141,41.560978,-5.177876,-853.49939,26.740263,-31.918139,1.527297,92249.414063,3440.807861,-1.8008,2.623178,3.102328,4.409958,3.826636,-8.146741,5.349526,-1.52289,-0.867908,691.597229,47.230106,-2.091914,-0.291114,2.99393,2.544329,3.584492,4.666154,4.329249,3.388538,1.277616,1.315571,97.020355,4.455996,-2.462667,-0.661866,-0.370752,3.373704,0.965446,0.649278,0.771461,0.054078,0.693481,0.07798,-1.080168,0.225468,0.378841,-2.84244,-1.04164,-0.750526,-0.379774,3.130263,4.944445,1.5,31.302633,0.979369,3.272661,'class 1'
0,10.770329,244.54039,-164,-16524,70.472946,-234.472946,-1.531404,2501112832,92992,1.183523,8.39543,218.932663,-154.56073,-12079.091797,57.074924,-211.635651,-1.530726,1724915584,72205.375,4.723533,0.954469,94.707932,-86.369308,-760.894897,8.057997,-94.427307,-1.537176,78350552,10503.237305,-3.54001,3.883703,4.122676,19.468941,4.239665,-181.768417,15.76762,-11.527955,1.513068,13392.06543,745.048401,-2.700181,0.83983,4.074592,3.137166,1.447797,-1.227014,-0.630089,0.389727,-1.616742,-0.476941,6.061275,4.025918,-2.891069,0.648942,-0.190888,3.756471,1.009265,0.551116,-0.289709,-0.208641,0.334336,-0.624045,-0.593673,0.07709,0.918495,-2.572948,0.967062,0.127232,0.318121,3.944006,5.052631,2.973684,39.440063,0.655168,3.850146,'class 1'
0,41.761227,376.653687,168,-60184,343.306763,-175.306763,1.409921,7591127040,268960,0.984983,40.296833,331.807007,148.507874,-46444.792969,302.197876,-153.690002,1.415581,4583687680,207833.75,4.297658,31.697176,107.310974,61.474773,-3938.605957,100.61866,-39.143887,1.485508,73820248,19533.570313,-3.312675,5.415162,9.964779,15.905581,-3.788444,-228.910233,13.353673,-17.142117,-0.66458,13347.547852,929.993225,-4.430179,-1.117504,4.826584,1.471015,7.724757,-9.505972,11.630813,-1.442387,-8.063584,-0.483651,3961.558594,43.840252,-3.841601,-0.528926,0.588578,3.934742,0.780172,0.858777,-0.853364,-0.10412,0.108273,-0.961638,-0.493006,0.833613,1.14471,-2.949759,0.362916,1.48042,0.891842,4.209795,6.694445,2.526316,42.097954,1.29776,3.880117,'class 1'
42,61.05735,797.051453,-1118,307052,-485.318237,-632.681763,-0.158729,27143350272,21716,37.047729,52.666504,717.045471,-1004.614746,247339.375,-431.785645,-572.829102,-0.147032,20077291520,19893.263672,15.626527,16.620481,318.530884,-439.535583,45805.183594,-169.840866,-269.694702,-0.110247,1926272000,9970.789063,21.421204,7.120724,5.546412,63.63464,-81.00042,1240.081299,-20.495571,-60.504848,-0.142275,10502578,1600.742188,29.927006,8.505802,4.956057,0.844658,7.943173,-10.050006,17.788137,-2.293242,-7.756764,-0.296622,3014.935059,29.850067,32.091675,10.67047,2.164668,4.094806,0.637258,0.893696,-0.852938,-0.092008,0.09687,-0.949808,-0.348444,0.797005,1.095534,32.952923,11.531721,3.025918,0.86125,4.975,5.921052,3.131579,49.75,0.797957,5.210526,'class 1'
0,52.839378,229.510345,-126,-39004,144.299301,-270.299286,0.683389,2728957440,171892,0.966036,49.632942,210.868088,-127.198181,-30943.517578,123.452675,-250.650864,0.685166,2264359680,139953.453125,5.201497,28.274488,121.838104,-111.213669,-5431.90332,36.718803,-147.93248,0.722011,421716864,34096.09375,-4.235461,4.302828,4.473388,27.645109,-14.352959,-597.779541,18.304522,-32.657482,0.717308,535027.1875,2597.125732,-3.336792,0.898669,4.155682,1.787306,3.020728,1.498951,-6.821249,3.466637,-1.967685,0.63859,66.353806,29.531853,-3.189646,1.045815,0.147146,4.138477,0.46541,0.387468,-0.264837,-0.044167,0.115979,-0.380816,0.188243,0.017311,0.246805,-3.172442,1.06302,0.164351,0.017205,4.616228,6.210526,3.684211,46.162281,0.753352,4.486111,'class 1'
0,93.05912,345.178223,-248,-28920,86.466148,-334.466156,-0.033284,10897524736,177184,1.730661,82.963333,313.604065,-244.766129,-19304.478516,62.771191,-307.537323,-0.035436,8215424512,137128.390625,6.255227,35.646481,160.661499,-187.195023,4589.740723,-29.016144,-158.178879,-0.055062,584605696,16683.011719,-4.524566,4.215556,7.447413,26.868914,-31.506687,134.460281,-5.089971,-26.416718,0.063289,451496.8125,454.830109,-2.484895,2.039671,3.938749,1.607689,4.077857,4.525035,-0.820454,4.699614,-0.174579,0.645732,486.462402,23.757755,-2.208088,2.316478,0.276807,4.168218,0.431468,0.31899,-0.011445,-0.064803,0.248906,-0.260351,0.358387,0.000034,0.259343,-2.437557,2.087009,0.047338,-0.229469,4.774561,6.368421,2.789474,47.745613,0.989097,4.758772,'class 1'
0,16,223.29129,202,-10040,243.270874,-41.27087,-1.155724,3303655168,80964,0.297008,12.289484,205.75415,183.764008,-9221.743164,224.788162,-41.024155,-1.148422,2386003712,70656.1875,1.218642,6.849592,109.432251,82.239105,-4690.724609,121.004112,-38.765003,-1.100173,172640384,25526.169922,-0.921634,2.405468,6.323604,29.294243,29.707556,-191.590332,35.157104,-5.449548,-0.83865,1455218.5,1648.900146,-2.10846,-1.186826,3.607254,0.835322,6.938611,9.463227,19.332939,6.479535,2.983693,0.622557,1094.415161,12.22091,-3.310245,-2.388611,-1.201785,4.221199,0.379731,0.478646,0.506745,-0.026325,0.554243,-0.047498,0.614378,0.092982,0.362093,-3.92419,-3.002556,-1.81573,-0.613945,3.833041,5.157895,2.861111,38.330406,0.853238,3.596491,'class 1'
0,16,30.331501,16,-404,29.633308,-13.633307,-1.276795,479232,1872,0.297001,14.334448,26.574375,21.837814,-168.560226,27.883068,-6.045254,-1.241456,548963.0625,1151.131104,0.960863,5.300509,37.493687,50.488113,565.777344,33.698944,16.789167,-0.208426,728876.75,285.940582,-0.663862,1.629531,1.643418,42.144924,58.674881,832.097412,34.684219,23.990662,0.145469,393685.09375,114.352203,-1.33253,-0.668667,3.552019,0.767581,7.674553,10.441118,23.250475,7.2215,3.219618,0.627427,1745.912598,16.015057,-3.255018,-2.591156,-1.922488,4.283875,0.37504,0.759218,0.942266,0.090569,0.83362,0.108646,0.739939,0.466651,0.525588,-3.986874,-3.323012,-2.654345,-0.731857,3.569883,4.526316,1.894737,35.69883,0.77685,3.795322,'class 1'
0,0,153.674988,192,6336,149.665634,42.33437,-0.231824,424673280,11520,0.000114,2.577109,147.5858,184.146484,5821.224121,143.612137,40.53434,-0.220975,360294112,10625.033203,0.450066,10.720403,112.107368,141.968216,3740.781738,107.011353,34.956863,-0.14445,104641584,5191.849121,-0.449951,2.544109,6.028087,35.560692,44.044182,311.254242,35.202312,8.841868,0.292024,1347977.25,694.873047,-2.543995,-2.094043,3.804255,1.799967,5.132626,6.513794,6.414314,5.304594,1.2092,0.539349,711.638611,16.772255,-3.804141,-3.354189,-1.260146,4.374019,0.453559,0.985956,1.260852,0.220465,1.051106,0.209745,0.766088,1.125363,0.707888,-4.373905,-3.923954,-1.82991,-0.569764,3.746053,5.027778,2,37.460526,0.937908,3.789474,'class 1'
0,29.12044,137.229736,176,5424,136.166382,39.833622,1.148719,287457280,9280,0.384308,26.802328,128.629181,168.390213,5285.021484,126.666206,41.724007,1.082104,204588240,7215.176758,1.888427,17.58621,84.567139,112.109581,2385.233887,83.566704,28.542873,0.589451,38052848,3027.622314,-1.504119,3.482429,7.196637,21.930761,19.220774,-99.267433,23.453325,-4.232552,0.369709,283177.21875,766.507813,-3.09812,-1.594001,4.000203,2.075355,3.363585,3.74222,0.630262,3.565451,0.176769,0.391756,160.812683,11.483164,-3.615895,-2.111776,-0.517774,4.433047,0.520778,1.07917,1.385174,0.275425,1.144529,0.240645,0.750315,1.567592,0.817005,-4.048738,-2.544619,-0.950618,-0.432844,3.939035,5.973684,2.833333,39.39035,1.008875,3.706871,'class 1'
10,30,145.217072,-72,-17200,100,-172,0.785398,383533056,73984,8.795581,28.849161,131.604187,-60.489521,-14573.338867,94.206367,-154.695892,0.779595,226682496,61952.335938,5.232929,20.04286,67.975243,-21.001358,-4199.422852,55.14753,-76.148888,0.71272,7603272,17238.75,3.562652,4.515003,6.623977,20.449667,-14.237997,-161.462372,7.446115,-21.684111,0.395964,172022.59375,848.570068,4.280578,0.717927,4.204312,2.12563,2.257933,1.269052,-1.78945,2.115091,-0.846039,0.102666,14.121262,8.768291,4.591269,1.028617,0.310691,4.502373,0.600551,1.171966,1.503689,0.325917,1.241082,0.262607,0.723827,2.164788,0.957413,4.293208,0.730556,0.01263,-0.298061,4.610673,6.263158,3.055556,46.106728,1.096207,4.539474,'class 1'
0,23.706539,112.071404,32,-8656,110.403389,-78.403389,-1.102911,36503552,35648,0.621758,20.259272,101.909744,35.407417,-7087.612793,103.732971,-68.325554,-1.085261,37114268,29604.136719,2.926786,6.845162,59.675865,46.817841,-1726.078125,71.095978,-24.278139,-0.932492,19938104,9096.222656,-2.305028,3.749964,4.180773,21.835566,20.030098,-174.897766,26.604172,-6.574073,-0.755383,441644.625,1100.795898,-3.128206,-0.823177,4.267808,1.562483,3.206678,1.942791,-3.976046,3.189425,-1.246634,-0.286244,74.275749,19.678621,-3.64605,-1.341022,-0.517844,4.679612,0.694739,1.673231,2.16828,0.897849,1.610932,0.557348,0.333189,5.218781,1.11004,-4.057854,-1.752826,-0.929648,-0.411804,4.60307,6.888889,3.5,46.030701,1.008016,4.592105,'class 1'
9,14.764823,104.364746,-72,-6904,54.553852,-126.553848,-0.73007,170035200,32800,7.987352,12.404334,94.132843,-53.07885,-6711.834961,59.577801,-112.656647,-0.750469,83576280,29664.705078,4.074282,5.048192,65.345665,28.081234,-3629.150635,75.897629,-47.816391,-0.842385,12068970,15305.158203,3.91307,4.020946,3.053519,26.944929,20.211849,-413.169159,32.806122,-12.594272,-0.72925,842037.25,2061.195557,3.966406,0.053336,4.436604,1.277254,3.980798,0.171776,-9.924808,3.237425,-3.065649,-0.345413,1.17228,39.728737,3.550748,-0.362322,-0.415658,4.767615,0.766494,1.804191,2.320913,1.003128,1.746573,0.574341,0.324184,7.401927,1.374127,3.219737,-0.693334,-0.74667,-0.331012,4.292837,6.394737,2.973684,42.928368,1.09271,4.277778,'class 1'
23,10,146.406967,-202,9204,-69.42469,-132.575302,0.689806,162726352,3988,19.476625,9.538569,133.04129,-183.553619,7623.896484,-63.508698,-120.044922,0.652751,107691016,3196.344482,7.665277,6.443918,74.072563,-99.467651,2122.345947,-30.995958,-68.471695,0.373918,13895177,1404.430786,11.811348,5.471502,3.954054,25.64994,-28.424446,75.014503,-2.944004,-25.480442,-0.001096,410350.15625,507.891083,14.005123,2.193775,4.673643,0.638875,4.507113,-3.449768,-5.547809,1.19454,-4.644308,-0.297802,405.727081,34.092136,14.802982,2.991635,0.79786,4.998472,0.93909,2.246347,2.829646,1.434081,2.168244,0.661402,0.207954,18.180254,2.270574,14.478153,2.666806,0.473031,-0.324829,4.555848,6.578948,2.277778,45.558483,1.253382,4.298977,'class 1'
7,22.803509,217.944946,-152,-12216,58.134262,-210.134262,-1.548423,1662748672,71968,6.895148,18.827732,191.666748,-140.2323,-8542.045898,45.893856,-186.12616,-1.555227,1058636800,53833.285156,6.692213,5.272055,69.782883,-69.623192,-19.179964,0.2744,-69.897591,1.513494,23869068,4924.108398,0.202935,5.768185,2.163234,20.098921,-27.646072,172.656494,-9.531203,-18.11487,1.007236,56313.496094,73.679321,1.126964,0.924028,4.773656,0.445648,4.171737,-4.797609,2.294868,-0.53886,-4.258749,-0.287625,318.500366,13.837582,2.121492,1.918557,0.994529,5.165823,1.095509,2.464176,3.041455,1.560654,2.387883,0.653572,0.139436,27.823816,3.007834,1.729325,1.52639,0.602361,-0.392168,4.862866,6.944445,3.631579,48.628658,1.102014,4.565789,'class 1'
0,31.400637,184.293243,40,-31320,198.101089,-158.101089,-0.677891,203008000,126880,0.899967,27.756687,157.997147,23.953211,-23458.167969,165.604752,-141.651535,-0.677881,54166284,94406.429688,5.438304,10.614788,56.281868,-44.762104,-1646.17395,23.955601,-68.717705,-0.738618,17207996,8588.341797,-4.538337,5.399892,1.379949,21.835396,-23.142729,27.979523,-1.279768,-21.862961,-1.488518,226910.53125,423.667847,-4.499926,0.038412,4.774319,0.590405,1.011051,-0.359435,-0.919387,0.795826,-1.155261,-0.74585,0.491807,3.806742,-3.874352,0.663985,0.625573,5.502816,1.33702,2.671907,3.150825,1.330199,2.648597,0.502228,0.170083,45.735893,4.606899,-4.602849,-0.064512,-0.102923,-0.728497,5.199561,6.722222,3.5,51.995613,1.055085,5.097222,'class 1'
26,7.071068,454.53714,-596,74208,-177.186096,-418.813904,-0.058071,20738930688,58384,22.76005,6.635233,402.213745,-526.21106,57447.390625,-154.583069,-371.627991,-0.069698,13044250624,47108.492188,9.40318,4.972686,157.253571,-203.4245,8178.183594,-55.159069,-148.265427,-0.189434,358727968,8668.794922,13.35687,4.990651,3.771135,15.968086,-21.60298,97.878029,-6.466267,-15.136713,-0.585725,35084.085938,75.176628,17.7694,4.412529,4.801031,0.768499,3.780675,4.803265,3.468349,3.918039,0.885226,-0.553998,212.20929,9.197957,17.959019,4.602149,0.18962,5.756134,1.525754,2.580116,2.853043,0.64484,2.605556,0.247486,0.190999,45.261585,5.560493,17.003916,3.647047,-0.765483,-0.955102,5.49883,7.638889,3.638889,54.988304,1.459402,5.210526,'class 1'
0,73.061615,100.613121,14,-5076,78.589104,-64.589104,-1.46525,4018000,20500,0.999556,64.551056,83.67054,8.734333,-3560.53125,64.196953,-55.46262,-1.452521,1092331.25,14318.413086,4.390748,24.827162,17.426643,-13.620885,-104.875862,5.488256,-19.109142,-1.124929,112250.679688,605.031982,-3.391191,4.489895,4.599179,4.708266,-3.075233,-14.662107,2.588686,-5.663919,-0.863576,644.077515,68.105484,-3.490338,-0.099147,4.800821,0.928447,5.329785,7.484671,13.612037,4.369263,3.115408,-0.738694,88.07235,1.572151,-3.801265,-0.410074,-0.310926,5.893357,1.506683,2.689912,2.844237,0.217164,2.765718,0.07852,0.251575,58.415878,7.221032,-4.8938,-1.502609,-1.403462,-1.092535,4.953801,6.394737,3.394737,49.538013,1.021047,4.894737,'class 1'
0,26.683329,111.480942,128,1976,110.043457,17.956543,-1.549071,138936320,8480,0.607109,22.606316,103.171997,118.033417,1626.73938,102.100723,15.93269,-1.502971,103443296,7424.930664,2.642433,8.050847,65.236404,71.21505,181.551117,68.567268,2.647783,-1.219936,22037948,4345.378418,-2.035324,3.76388,1.503577,25.168482,32.279545,163.859772,25.969955,6.30959,-0.993785,402752.21875,386.529938,-3.156771,-1.121447,5.014308,1.869453,8.7213,11.622631,29.512081,7.875124,3.747507,0.004331,2301.48291,17.037224,-4.4072,-2.371876,-1.250429,6.171395,1.611606,2.460977,2.222483,-0.89131,2.56938,-0.346897,0.296907,42.008202,8.504667,-5.564286,-3.528962,-2.407515,-1.157086,4.919883,6.605263,3.315789,49.19883,1.253687,5.25,'class 1'
0,26.683329,215.072083,216,-448,218.054535,-2.054532,-1.404174,2260389888,48448,0.607086,21.532532,195.026245,192.969452,-1063.926758,198.333771,-5.364322,-1.387709,1545080320,41492.914063,2.71958,5.466194,99.932625,79.497635,-2326.811768,102.253059,-22.755424,-1.307481,98761432,15627.121094,-2.112494,4.01906,4.044022,24.906553,31.312908,165.360809,24.587507,6.7254,-1.244323,312832.75,319.054901,-3.411974,-1.299479,5.418334,3.065356,11.391544,13.53933,25.876808,11.236381,2.302949,0.152211,14629.551758,79.806213,-4.811248,-2.698753,-1.399274,6.459442,1.646276,2.172702,1.408785,-1.884391,2.247299,-0.838514,0.35953,18.898546,9.522238,-5.852356,-3.739861,-2.440382,-1.041108,5.996199,8.222222,5.055555,59.96199,0.94772,5.657895,'class 1'
0,57.68882,209.635391,210,-10728,252.488983,-42.488983,-0.744672,3837229312,87012,0.101212,52.465164,179.132126,176.980042,-8510.211914,216.320755,-39.34071,-0.748955,2047288832,65362.78125,3.568077,25.03656,45.011486,21.319326,-1681.05603,53.02338,-31.704054,-0.809284,3262834.5,7178.737793,-3.466865,4.699292,6.153169,5.418196,5.98081,1.935796,5.637427,0.343383,-0.323178,1002.52478,28.026901,-4.59808,-1.131215,5.588827,2.963522,11.355356,12.750288,13.046941,11.628288,1.122,0.274851,17944.796875,110.38208,-5.487616,-2.02075,-0.889535,6.566485,1.492629,2.344763,1.359549,-2.611689,2.432995,-1.073446,0.39871,22.725973,12.295128,-6.465274,-2.998408,-1.867194,-0.977658,5.71272,8.236842,3.083333,57.127197,1.45983,5.839912,'class 1'
47,18,678.147461,-956,226144,-429.626465,-526.373535,-0.525825,8554440704,9360,39.742584,16.520664,600.813538,-846.632568,177139.59375,-377.961243,-468.671326,-0.5202,5897950720,8228.320313,12.86812,9.582339,236.531555,-330.998993,26593.117188,-137.26889,-193.730103,-0.410554,349263968,3187.868652,26.874464,5.803436,3.635493,26.863096,-24.558588,-70.852951,2.608083,-27.166672,0.164749,534691.375,886.536011,33.939148,7.064684,6.149762,3.780471,12.750595,11.558897,-23.76263,13.340179,-1.781282,0.303093,30550.640625,228.6586,33.592823,6.718359,-0.346326,6.815346,1.400771,2.086549,0.506876,-3.066358,2.022785,-1.515909,0.469051,3.217284,12.522354,32.927238,6.052774,-1.01191,-0.665585,6.795175,9.342105,4.289474,67.951752,1.679747,6.315789,'class 1'
0,36.496574,387.942017,366,-8416,387.707123,-21.707108,-0.041571,22453704704,167620,0.494697,33.666027,353.936005,316.829346,-12505.868164,352.324677,-35.495323,-0.028484,15097713664,150404.34375,3.979285,16.722729,192.721573,111.763733,-12391.578125,180.438522,-68.674789,0.046306,775167744,62057.445313,-3.484588,6.39721,7.78875,52.393093,28.722172,-1004.568115,49.157764,-20.435591,0.137327,3995490.25,4843.234863,-5.902513,-2.417925,7.452055,6.480919,9.819092,4.640192,-46.865036,9.548366,-4.908174,0.322126,4499.875488,208.991516,-6.957357,-3.47277,-1.054845,7.166431,1.435951,1.780172,-1.386869,-1.516566,0.719866,-2.106735,0.620335,15.36739,7.989672,-6.671734,-3.187146,-0.769221,0.285624,6.971637,10.052631,3.388889,69.71637,2.104822,6.806287,'class 1'
0,69.52697,256.193298,174,-22192,259.513763,-85.513771,0.29159,3604176128,119044,1.519337,62.126751,242.739212,163.072189,-20267.714844,245.596603,-82.524414,0.292467,2863043328,107663.40625,6.296878,30.906496,151.563629,94.131508,-8639.541016,151.251785,-57.12027,0.285373,384723712,43418.910156,-4.777541,7.774634,14.599678,39.479015,25.988335,-495.950165,38.777855,-12.789521,0.208142,1796002.625,2659.194336,-6.255297,-1.477756,8.340068,7.229187,7.012487,-3.210319,-25.941172,3.735038,-6.945357,0.370837,1175.630615,114.070831,-6.820731,-2.04319,-0.565434,7.342504,1.339098,2.095971,-2.32909,-0.308022,0.125489,-2.454579,0.735411,36.110592,6.656747,-5.823167,-1.045626,0.43213,0.997564,7.168714,10.5,3.333333,71.687134,2.437258,6.840643,'class 1'
13,58.600342,167.068848,-144,-5636,32.01923,-176.019226,1.239432,897454080,43280,13.587084,49.59306,156.963257,-137.355057,-4232.624023,25.922823,-163.277878,1.280402,675359168,35796.90625,13.515107,15.10044,100.378868,-95.253555,-501.633636,5.003474,-100.257027,1.563505,100529440,11079.773438,0.071977,11.991879,13.619827,37.699406,-42.202061,117.704559,-3.002717,-39.199345,-1.23886,2333477,1310.195801,1.595204,1.523228,10.130246,6.117818,15.733528,-22.086847,119.009094,-9.326416,-12.760431,1.036157,5752.70459,11.792465,3.456838,3.384861,1.861633,7.632696,0.922329,3.063404,-3.908216,2.305852,-0.724195,-3.184022,0.987821,92.420067,6.050748,5.954388,5.882411,4.359183,2.49755,8.9,10.944445,6.605263,89,1.415013,9.171783,'class 1'
0,7.071068,298.810974,148,-41884,291.623535,-143.623535,-1.256398,4149493760,189440,3.453299,7.369185,259.36319,133.882874,-31630.070313,256.970978,-123.088104,-1.235936,2589120512,144444.90625,13.134728,6.368242,88.420036,62.372559,-4058.22876,102.114502,-39.741943,-0.996152,78286216,20123.251953,-9.681429,14.211716,6.648427,41.788784,-55.862938,594.203857,-14.29464,-41.568298,-0.78813,2321316.25,743.852417,-10.758417,-1.076987,11.171752,2.118255,24.736755,-34.364441,284.35318,-13.884412,-20.48003,1.487165,51372.363281,43.502174,-7.718453,1.962976,3.039964,7.769122,0.527499,3.641223,-4.686111,3.958465,-1.10554,-3.580571,1.172062,134.519913,6.125779,-4.315823,5.365606,6.442594,3.40263,9.436988,11.447369,6.472222,94.369881,1.581809,9.190059,'class 1'
32,74.148499,270.264679,-330,11768,-40.673817,-289.326172,0.551776,6733069312,61828,29.177044,64.955826,246.690964,-299.75351,8407.829102,-31.322071,-268.431427,0.598444,5051565568,56220.851563,18.542076,18.258265,156.89473,-178.576462,-691.441895,3.791466,-182.367935,0.799963,1105142656,34655.320313,10.634968,14.869499,3.639745,81.019249,-103.785751,1565.459839,-18.315933,-85.469818,0.678272,48575552,4509.644043,14.307545,3.672577,10.911114,3.940369,23.618443,-33.154503,270.029449,-14.391887,-18.762617,1.292683,20998.726563,19.103279,18.26593,7.630962,3.958385,7.703764,0.954715,3.417175,-4.428551,3.820712,-1.173937,-3.254614,1.296905,84.904816,4.329214,21.47328,10.838312,7.165735,3.20735,9.795906,11.868421,8.083333,97.959061,1.186517,10.055555,'class 1'
29,48.373547,596.384949,-718,48924,-76.233315,-641.766663,1.032249,164879007744,319828,27.921556,43.846687,535.035889,-640.404541,34536.316406,-59.447266,-580.957275,1.013642,111540887552,271972.6875,19.803955,24.057447,252.41922,-282.79187,-3278.181641,11.152399,-293.944275,0.855841,7444041216,93083.976563,8.117601,14.10733,10.970759,90.331284,-110.59716,1105.460693,-11.111793,-99.485367,0.676354,95528464,7809.888672,13.814226,5.696625,10.304869,5.983936,19.59866,-27.657543,189.597321,-12.549081,-15.108462,0.785811,5010.686523,6.550433,17.616688,9.499086,3.802462,7.595414,1.273444,3.004501,-3.935334,3.171506,-1.130883,-2.804451,1.360417,43.376091,2.800833,20.326141,12.208541,6.511916,2.709455,10.742252,14.289474,8.315789,107.422523,1.808801,10.476608,'class 1'
0,96.166519,232.284302,288,13436,229.440033,58.559963,-1.286534,2421964800,29200,1.860538,88.171112,188.673096,232.793762,8332.919922,188.614014,44.179752,-1.243864,1130532608,20861.253906,9.198547,52.637978,35.574657,-9.298122,-1029.588379,27.773186,-37.071308,-0.577743,363527.0625,4204.808594,-7.33801,10.163267,21.98288,49.646549,-54.993496,278.059143,-5.633262,-49.360233,-0.042136,5782577.5,1912.048096,-8.30273,-0.96472,8.510558,7.871351,10.440134,-10.721283,2.962563,-0.28384,-10.437443,-0.015377,11850.423828,103.095657,-6.650021,0.687989,1.652709,7.256957,1.764813,1.822566,-2.489545,1.435119,-0.906632,-1.582913,-1.456715,2.834617,0.457356,-5.396419,1.941591,2.906311,1.253602,8.600584,10.105263,6.305555,86.005844,1.218652,8.695175,'class 1'
10,72.013885,367.700958,-96,-97316,267.626373,-363.626373,-1.081157,3672391680,398480,9.799619,67.257538,324.607452,-86.911034,-78071.359375,239.31601,-326.227051,-1.058911,2415912192,319838.9375,8.660573,41.887371,138.654633,-50.458847,-17249.732422,108.510086,-158.968933,-0.815744,182160448,71545.023438,1.139046,7.816678,19.554617,52.611,-12.661137,-1693.771973,35.308933,-47.97007,-0.36757,1111773.75,6935.392578,1.982941,0.843895,7.548698,7.423634,11.043631,-1.988719,-60.130211,6.823502,-8.812222,-0.096612,966.903137,244.47583,2.250921,1.111875,0.26798,7.045632,1.89646,1.229249,-1.688462,0.632528,-0.561038,-1.127424,-0.91666,0.914552,0.320794,2.753987,1.614941,0.771046,0.503066,8.253655,9.972222,4.026316,82.536552,1.759474,8.486842,'class 1'
0,14.764823,219.934082,226,340,224.485428,1.514575,-0.207746,2539294464,49716,0.642696,13.490209,210.363007,207.663422,-1688.637817,215.499359,-7.83593,-0.219295,2150971648,49878.648438,3.00689,6.833987,164.144516,119.767944,-7618.28418,165.734695,-45.966743,-0.253285,642878336,44817.496094,-2.364194,4.898117,3.092423,70.241966,31.696194,-2325.990479,66.613754,-34.917564,-0.279036,10356531,10308.609375,-4.255421,-1.891227,6.060427,4.241128,17.240788,8.731707,-117.271477,16.04199,-7.310283,-0.16031,41577.324219,545.328613,-5.417731,-3.053537,-1.16231,6.590712,1.923709,0.821138,-0.299146,-0.465338,0.54879,-0.847935,-0.500635,0.174577,1.950841,-5.948016,-3.583822,-1.692595,-0.530285,5.876024,10.263158,2.527778,58.760239,2.596682,5.296053,'class 1'
26,60.216278,298.857819,-384,22572,-72.450844,-311.549164,-0.632459,8429764608,57168,22.048986,55.337284,270.858459,-351.140808,20053.242188,-71.783478,-279.35733,-0.63524,5312609792,43086.90625,9.379784,28.297167,142.196396,-193.669952,8027.146484,-60.094444,-133.5755,-0.636691,202523456,5399.466309,12.669203,5.903524,7.676187,37.823387,-35.797165,-124.074509,3.183017,-38.980183,-0.245732,2278056,1777.735352,16.145462,3.476259,5.563694,0.123978,16.405674,6.301408,-121.930756,14.633635,-8.332227,-0.16854,20943.087891,527.430786,16.485292,3.81609,0.339831,6.150739,1.72301,1.191229,0.485688,-0.864589,1.203866,-0.718177,-0.438574,0.871448,3.694249,15.898248,3.229045,-0.247214,-0.587045,6.230994,11.916667,3.861111,62.309944,2.564065,5.149123,'class 1'
0,17.262676,104.857048,26,-5304,86.979729,-60.979729,0.115932,14798992,21892,1.063995,15.141171,93.884575,29.077389,-4050.661133,79.822952,-50.745564,0.088624,14414106,17048.136719,4.251383,5.891046,52.627522,52.189877,-115.77639,54.321209,-2.131331,-0.251901,8680395,3186.88916,-3.187388,5.003745,8.90768,36.75259,45.702217,220.617188,40.216476,5.48574,-0.721814,2519431.5,1206.224121,-3.93975,-0.752362,5.709171,3.664361,5.105596,-3.607613,-12.767429,2.198836,-5.806449,-0.540773,834.05249,64.084587,-4.645176,-1.457788,-0.705426,5.634784,1.472311,1.159659,1.0352,-0.311166,1.27857,-0.24337,-0.444552,2.482242,2.316303,-4.570789,-1.383401,-0.631039,0.074387,5.629971,7.777778,3.210526,56.299709,1.509651,5.545321,'class 1'
8,25.96151,157.353104,-168,764,-4.677872,-163.322128,-0.294001,710341632,25168,7.699267,23.190428,135.622849,-138.472595,-583.748901,4.094556,-142.567154,-0.322983,412440352,21509.65625,5.499339,10.375381,52.280659,2.09746,-2220.589844,48.183533,-46.086075,-0.535739,39095.851563,8886.758789,2.199929,4.888013,9.253306,31.94799,33.613487,-144.302628,37.465137,-3.85165,-0.917194,1928769,1707.076904,2.811254,0.611325,5.466797,3.872313,4.669024,-2.684543,-9.811306,2.065514,-4.750056,-1.211647,334.768799,46.451992,2.232471,0.032542,-0.578784,5.470226,1.408517,1.182743,1.306928,0.033122,1.281073,0.025855,-0.45162,2.691173,1.575573,2.229042,0.029113,-0.582212,-0.003429,5.397515,8.342105,3.555556,53.975151,1.448909,4.960526,'class 1'
0,23.706539,225.128845,270,4028,254.151169,15.848836,0.810587,4139845120,56788,0.341074,21.313089,201.860855,241.605286,3044.658203,228.267151,13.338132,0.801931,2696515840,46194.484375,2.768986,11.228992,83.350777,100.406792,613.959229,93.865982,6.540806,0.790101,76878544,7625.687012,-2.427913,4.597987,7.053146,33.990112,23.879555,-297.825134,32.925091,-9.045538,-1.493073,1004484.9375,1761.533813,-4.256913,-1.829,5.108004,3.396016,7.757302,-0.56676,-29.932545,5.195018,-5.761778,-1.561411,38.562546,120.051392,-4.76693,-2.339017,-0.510017,5.310691,1.327868,1.27337,1.574409,0.351813,1.304775,0.269635,-0.429659,2.656034,1.071515,-4.969617,-2.541704,-0.712704,-0.202687,4.73845,6.368421,2.342105,47.384502,1.168297,5.276316,'class 1'
0,30.232433,229.475494,14,-39516,205.909531,-191.909531,1.090555,31018960,158260,0.7723,27.887547,206.877258,8.929146,-31589.177734,182.254074,-173.324936,1.103349,10080732,126436.4375,4.582541,13.399533,105.706497,-6.950836,-6880.325195,79.54509,-86.495926,1.237495,1332001.875,27569.617188,-3.810241,5.102569,5.433028,53.202316,2.46825,-1414.278198,38.861259,-36.393009,1.543673,34501.710938,5663.20459,-4.330268,-0.520028,5.105627,3.279489,9.38826,-2.265572,-44.179352,5.609807,-7.875379,1.395683,933.403442,181.85022,-4.333326,-0.523086,-0.003058,5.15428,1.189779,1.129396,1.421588,0.350617,1.104,0.317588,-0.281861,1.249821,0.618444,-4.381979,-0.571739,-0.051711,-0.048653,5.042252,7.078948,2.447368,50.42252,1.680912,5.486842,'class 1'
11,59.059292,315.144409,-444,48860,-201.408737,-242.591263,0.253549,334342656,1696,10.779632,52.027424,283.191742,-399.486267,39650.492188,-184.032364,-215.453903,0.325679,157564688,987.313721,7.554893,19.962843,118.569351,-164.356506,6458.924316,-65.021896,-99.33461,1.390812,31804166,1177.362549,3.224739,4.813515,2.423663,39.6693,-12.497543,-708.934021,21.100471,-33.598015,-1.559185,467304.46875,2991.924561,5.966117,2.741378,4.736865,2.418991,8.687037,1.679792,-38.779793,7.123622,-5.44383,1.390476,445.66217,157.940872,6.042767,2.818027,0.07665,5.163746,1.224966,1.384149,1.77968,0.580039,1.350032,0.429648,-0.358188,2.683012,0.847108,5.615886,2.391147,-0.350231,-0.426881,4.438742,6.605263,2.210526,44.387421,1.623983,4.225146,'class 1'
14,54.589375,305.134399,-230,-32116,97.934265,-327.934265,-1.163152,9594156032,181364,12.280323,47.612091,277.735138,-205.713699,-27249.710938,91.640556,-297.354248,-1.167969,6403450368,151316.96875,6.460501,14.89859,139.744354,-90.629471,-7890.590332,54.404949,-145.034424,-1.203564,326708672,39776.0625,5.819822,4.784506,1.154007,38.030094,-23.444283,-475.81543,13.041219,-36.4855,-1.418754,1348196,2452.895996,7.495817,1.675995,4.484058,1.548805,6.800407,3.230415,-19.741203,6.342797,-3.112381,1.362111,932.945251,89.400391,7.796265,1.976443,0.300448,5.181838,1.279739,1.638671,2.101063,0.769777,1.628319,0.472744,-0.426874,5.894878,1.335355,7.098485,1.278664,-0.397331,-0.697779,4.778655,6.694445,2.421053,47.786545,1.353885,4.708333,'class 1'
23,54.037025,392.595215,-546,70480,-209.36824,-336.631744,-0.521927,4828286976,16196,19.972275,48.782619,354.165283,-493.647461,57903.726563,-191.885361,-301.762085,-0.56042,2942017792,12072.896484,9.235535,21.512682,164.948669,-229.907135,12585.719727,-89.881599,-140.025528,-1.041335,132905104,2514.413818,10.73674,5.180981,2.226014,36.073132,-47.879513,492.019196,-14.934606,-32.944908,-1.420179,743603.4375,324.370941,14.791294,4.054554,4.238413,0.718347,2.136907,2.867907,1.627248,2.088914,0.778992,0.663607,14.113051,1.715896,15.733862,4.997121,0.942567,5.251507,1.467492,2.09224,2.529801,0.701653,2.212698,0.317103,-0.489715,22.99663,3.593282,14.720768,3.984028,-0.070526,-1.013093,4.78728,5.710526,3.555556,47.872803,0.837288,4.873538,'class 1'
0,27.313,149.729752,46,-19536,164.650986,-118.650978,0.91388,169830160,80260,1.088098,22.74666,138.277802,36.521362,-17148.070313,150.478394,-113.957031,0.904439,93268120,69926.09375,4.080556,3.388636,79.138832,-4.689169,-6225.133301,76.58976,-81.278923,0.81467,548004,24922.521484,-2.992459,4.222775,2.697344,24.6203,-2.970893,-471.0672,20.269409,-23.240301,0.511379,16708.84375,1893.094971,-3.134677,-0.142219,4.161155,1.216414,4.906904,2.603729,-8.678408,4.522619,-1.91889,0.037587,281.298126,41.493034,-3.073057,-0.080598,0.06162,5.177152,1.453426,2.356241,2.424674,-0.326396,2.552545,-0.127871,-0.415526,42.238747,7.184628,-4.089055,-1.096596,-0.954377,-1.015997,4.293714,5.578948,1.861111,42.937134,1.273254,4.790205,'class 1'
11,23.537205,158.704132,-194,5744,-36.460758,-157.539246,-1.302003,551743744,14660,9.829041,21.153891,137.746674,-168.597351,4472.283203,-32.97633,-135.621017,-1.34386,299484576,10535.932617,5.036335,9.231372,44.684216,-50.963921,207.7005,-4.466972,-46.496948,1.218549,4588217,1766.518921,4.792705,3.78524,4.547442,19.058187,5.583306,-250.837402,18.873653,-13.290347,0.471966,32249.498047,1034.522949,6.0438,1.251095,4.041753,1.342897,6.103921,5.18946,-5.758861,6.129059,-0.939599,-0.156911,1345.6073,49.965935,5.787288,0.994583,-0.256512,5.229994,1.591425,2.542892,2.37432,-1.05932,2.75836,-0.38404,-0.403924,55.667454,9.874676,4.599047,-0.193658,-1.444753,-1.188241,4.236549,6.105263,1.868421,42.365494,1.160864,4.277778,'class 1'
0,14.56022,54.872581,-62,356,-6.403252,-55.596748,1.338973,9302480,2420,0.853911,13.825774,49.385563,-53.607586,157.428711,-3.118048,-50.489536,1.330414,6448914,2244.058105,2.788835,8.963401,20.859644,-5.727935,-272.066223,13.877255,-19.60519,1.175095,36781.589844,1121.074219,-1.934924,2.692697,5.913924,20.683096,26.8162,112.960274,21.58226,5.233941,0.712265,192194.375,267.267517,-1.838786,0.096138,3.793115,0.734755,10.052626,12.364113,19.689732,10.486483,1.87763,-0.48008,11329.650391,74.11235,-2.939204,-1.00428,-1.100419,5.337561,1.881303,2.833397,2.056522,-2.657547,2.955661,-0.899138,-0.346514,62.844933,14.859472,-4.48365,-2.548726,-2.644865,-1.544446,4.543714,8.368421,2.777778,45.437134,1.999904,3.831871,'class 1'
0,0,194.360489,240,9520,189.856995,50.143002,0.206205,1124352000,19520,0.000105,2.373075,176.557373,219.223999,8043.304199,172.631729,46.59227,0.232727,763465152,15885.944336,0.496941,11.346586,91.819885,121.20578,2791.660889,90.28537,30.920414,0.53411,51773428,3524.197754,-0.496837,2.374111,8.159244,25.963762,33.425957,184.130768,26.469664,6.956292,1.025255,425434.15625,380.771698,-2.374007,-1.87717,3.778343,0.910107,13.00475,16.263573,37.84346,13.449916,2.813657,-0.493569,29923.3125,113.12999,-3.778239,-3.281402,-1.404232,5.417723,2.140601,3.004086,1.552456,-3.798369,2.87406,-1.321604,-0.246035,42.426765,17.603596,-5.417618,-4.920782,-3.043612,-1.639379,4.272076,6.888889,2.055556,42.72076,1.454385,4.346491,'class 1'
0,14,179.69696,254,16100,132.385162,121.614838,-0.595145,7483856,116,0.259953,13.041706,165.619827,234.13533,13689.355469,121.002487,113.132843,-0.491157,3395039,61.931396,1.255649,16.216688,83.473877,117.670937,3425.68335,64.829544,52.841396,0.5276,1989950.875,143.715607,-0.995696,2.836698,9.91369,12.62996,17.574951,72.368454,10.990035,6.584917,0.893975,5993.815918,19.405067,-2.576745,-1.581049,3.904454,1.710718,13.172019,15.63248,27.466206,13.615153,2.017326,-0.379701,32870.703125,134.509598,-3.644501,-2.648805,-1.067756,5.435326,2.243455,3.048605,1.285978,-4.098528,2.767128,-1.481149,-0.179475,29.846462,18.047853,-5.175374,-4.179677,-2.598629,-1.530872,4.889913,8.833333,2.277778,48.899128,2.016882,4.715643,'class 1'
11,24,287.095795,-308,6148,-21.455667,-286.544342,-0.04533,6666283008,70272,10.25994,22.817371,263.024719,-280.54007,4683.983398,-17.829445,-262.710632,-0.050558,4719550464,59966.792969,6.087,16.567432,117.917458,-121.320648,331.590057,-2.797683,-118.522964,-0.106997,197117840,13392.34082,4.17294,3.93806,8.288817,13.942718,-4.707833,-120.414223,8.869058,-13.576891,-0.415019,11166.525391,503.820587,6.32188,2.14894,4.302268,2.402014,13.28558,10.45667,-34.945961,13.120194,-2.663524,-0.105408,27239.896484,249.125778,5.957673,1.784732,-0.364207,5.404095,2.376573,3.049453,0.872928,-4.271541,2.548818,-1.675891,-0.018219,13.60035,17.848166,4.855845,0.682905,-1.466035,-1.101828,4.883772,7.763158,2.472222,48.837719,2.201562,4.526316,'class 1'
0,10.29563,332.245392,418,30656,323.127136,94.872879,1.319375,9103120384,52100,0.274633,5.537366,301.593048,376.664307,24099.291016,294.960999,81.703323,1.315308,6452354560,45478.832031,1.915613,12.692838,130.968658,154.179916,2903.443115,132.220886,21.959032,1.299242,289005536,12157.675781,-1.64098,4.242406,7.330078,11.409396,11.599052,2.154995,11.410187,0.188866,-0.020661,16940.765625,125.918053,-3.967774,-2.326793,4.558633,1.981141,14.251702,4.845557,-90.118393,12.220138,-7.374581,0.039743,9014.994141,383.953003,-4.284,-2.64302,-0.316226,5.269111,2.398596,2.898474,0.797811,-4.112742,2.465755,-1.667945,0.167329,10.876205,17.087473,-4.994478,-3.353498,-1.026705,-0.710478,5.026462,8.166667,2.342105,50.264622,2.170874,4.657895,'class 1'
7,13.416408,155.910233,28,-12484,126.605507,-98.605507,0.172109,39764480,50720,6.200779,12.669062,141.459167,22.766922,-10302.321289,113.520157,-90.753235,0.166316,21628792,41727.621094,3.805227,8.20467,60.64912,3.354385,-1890.504272,45.189457,-41.835072,0.123926,85213.671875,7573.269043,2.395552,3.870754,4.329673,16.692392,16.428965,-12.74344,17.171108,-0.742144,-1.333428,86610.257813,320.884644,2.330026,-0.065526,4.470363,2.15511,4.715179,2.140169,-9.650689,4.355776,-2.215607,-1.370046,197.792435,43.183075,1.730416,-0.665136,-0.59961,4.479691,1.378221,0.072162,-0.035501,-0.002996,0.039789,-0.075291,-0.452005,0.000017,0.013243,1.721088,-0.674464,-0.608938,-0.009328,4.568714,6.333333,3.184211,45.687138,0.933991,4.312865,'class 1'
4,23.194826,126.787224,122,-816,128.357254,-6.357256,-1.412268,270114816,18148,3.822565,20.090633,113.862305,117.578323,331.285858,114.689789,2.888537,-1.443744,172801632,12499.519531,3.817341,14.054164,61.945812,85.93074,1701.809814,54.974243,30.956499,0.827597,4259528,576.85199,0.005224,4.925271,9.95541,31.824911,13.140224,-453.891724,28.864912,-15.724688,0.188884,343299.15625,1988.232422,-1.102705,-1.107929,4.804855,2.953324,6.474403,-6.371743,-0.773126,0.11911,-6.490853,0.072406,1773.840576,43.691612,-0.98229,-0.987514,0.120415,4.499734,1.451394,0.599939,0.524455,-0.074075,0.640167,-0.115712,-0.364134,0.157153,0.571354,-0.677169,-0.682393,0.425536,0.305121,4.073685,5.026316,2.894737,40.736847,0.683023,4.184211,'class 1'
5,29.12044,64.45929,-34,-1524,25.579338,-59.579338,1.488222,8383312,7252,4.757674,27.080709,55.593426,-32.822342,-1016.268677,19.444029,-52.266369,1.509516,5539919,5142.381348,3.606954,16.121735,16.556116,-20.659294,55.543297,-3.177142,-17.482151,-1.008703,87338.8125,204.633301,1.15072,3.279715,4.204192,17.947678,-0.02917,-195.666534,13.973508,-14.002678,-0.318483,0.665964,782.666992,1.477959,0.327239,3.556818,0.944503,8.303476,6.012273,-22.878269,8.655484,-2.643211,-0.345397,4614.598633,127.660507,1.200856,0.050136,-0.277103,4.338347,1.254109,1.488958,1.38899,-0.153244,1.49172,-0.10273,-0.086391,4.904788,2.542271,0.419327,-0.731394,-1.058633,-0.781529,4.10541,6.31579,1.944444,41.054096,1.388961,4.081141,'class 1'
2,2,106.709885,74,-3436,106.318108,-32.318108,1.338973,105248720,19220,2.024098,3.383218,100.194092,74.347481,-2643.359863,100.618568,-26.271091,1.343607,88998976,16100.986328,1.81056,8.368599,63.915527,68.699127,260.965759,64.663368,4.035759,1.392114,17347756,3675.707031,0.213539,2.628493,3.919543,22.183533,29.752987,176.453125,21.574026,8.178962,-0.621822,158836.65625,179.427734,-0.604394,-0.817933,3.611926,1.344238,8.853607,7.758255,-16.73625,9.516847,-1.758592,-0.383018,7652.353027,127.135521,-1.587828,-1.801367,-0.983433,4.406845,1.25992,1.47504,1.204261,-0.369158,1.457536,-0.253275,-0.066367,4.244684,2.926875,-2.382746,-2.596285,-1.778352,-0.794918,3.751608,4.710526,1.944444,37.516083,0.858328,3.937135,'class 1'
4,4,64.249512,68,240,64.265495,3.734508,1.504521,16942336,3664,3.454159,2.75091,64.254616,69.198395,319.306915,64.226845,4.97155,1.492872,16813044,3511.189941,1.522015,2.457945,58.607529,71.909012,857.483154,56.81699,15.092023,1.459806,9002407,1740.972778,1.932143,2.308384,2.076797,29.851816,40.820786,358.696411,28.018795,12.801991,-0.767412,385842.0625,231.551102,1.145774,-0.786369,3.665361,1.858647,9.171549,9.456386,-4.391924,9.900014,-0.443628,-0.406088,9567.474609,106.990936,-0.211202,-2.143346,-1.356977,4.471528,1.255492,1.454977,1.028879,-0.532053,1.407021,-0.378142,-0.042495,3.373527,3.186805,-1.017369,-2.949512,-2.163143,-0.806167,3.773684,5.18421,2.277778,37.736839,0.947638,4.013158,'class 1'
0,14,32.664967,34,-100,36.723083,-2.723083,1.05126,1798736,1556,0.556929,12.927042,26.966129,29.228302,-38.200745,30.481544,-1.253242,1.011958,860356.3125,1007.09668,1.99146,7.198562,18.376356,19.535204,21.341362,18.373688,1.161517,-0.065167,113059.523438,296.258789,-1.434531,2.409972,3.284169,27.648006,33.319309,111.47374,29.546484,3.772826,-0.517604,737469.5625,664.281433,-1.853043,-0.418512,3.741604,2.375273,9.158868,10.402855,7.14333,9.66366,0.739195,-0.395012,8619.25,79.64608,-3.184676,-1.750144,-1.331632,4.530329,1.24219,1.421851,0.87525,-0.628154,1.342981,-0.467731,-0.014708,2.511672,3.278679,-3.973401,-2.538869,-2.120357,-0.788725,4.053216,5.552631,2.052632,40.532166,1.125481,4.274854,'class 1'
11,10.198039,131.190704,-158,3816,-29.755711,-128.244293,0.112638,242150800,9700,9.378666,8.402481,117.603317,-136.979233,2442.241943,-21.070362,-115.908875,0.073535,168763648,8994.342773,3.518681,1.806118,59.267826,-32.785004,-1281.927368,22.985683,-55.770687,-0.144553,6666868,6202.565918,5.859985,2.639763,4.846174,29.180855,26.544718,-155.182816,31.47506,-4.930342,-0.389373,933873.125,1325.353271,6.738903,0.878918,3.856395,2.825317,8.655635,10.182407,11.769886,8.852915,1.329493,-0.32643,5868.563477,56.601883,5.522271,-0.337715,-1.216633,4.581757,1.221798,1.36954,0.753088,-0.654726,1.269019,-0.515931,0.017314,1.80694,3.186047,4.796909,-1.063076,-1.941994,-0.725361,4.439035,6.694445,2.638889,44.39035,1.291806,4.302631,'class 1'
2,22.36068,60.091599,-70,100,-1.45898,-68.541023,-0.875325,22050000,4500,2.321051,19.804605,48.958172,-51.382576,-410.05658,7.021076,-58.403652,-0.82506,11300967,4280.39502,2.559698,7.578215,36.532867,28.2644,-612.0755,42.62421,-14.35981,-0.585131,2594094,3247.178467,-0.238647,2.781149,6.490762,30.622221,31.729277,-20.264046,32.355568,-0.626292,-0.343812,1095142.5,1087.803101,-0.460098,-0.221451,4.010473,3.143612,7.702507,8.756484,7.852705,7.742213,1.014271,-0.195395,3470.754883,45.265198,-1.689422,-1.450775,-1.229324,4.625019,1.196108,1.29468,0.669057,-0.618549,1.189197,-0.52014,0.054167,1.30792,2.921832,-2.303968,-2.065321,-1.84387,-0.614546,4.219883,6.277778,3,42.198833,1.083968,4.013889,'class 1'
0,9.486833,247.101196,210,-11600,255.416092,-45.416088,-1.294316,3991049984,90500,0.095543,9.308595,221.681503,191.677948,-8766.245117,229.821625,-38.143681,-1.288786,2638161920,71805.40625,1.315355,9.29329,95.667313,102.233986,21.364502,102.024582,0.209407,-1.185616,108346672,10366.329102,-1.219812,2.998084,8.170391,29.90988,37.370415,233.248444,29.450361,7.920054,-0.293028,647375.5,463.554077,-2.902541,-1.682729,4.189625,3.279652,6.59532,6.388146,-1.397552,6.5999,-0.211753,-0.047705,1893.454102,46.398621,-4.094082,-2.87427,-1.191541,4.660101,1.166522,1.198158,0.625999,-0.533551,1.107682,-0.481683,0.096842,0.989908,2.52608,-4.564558,-3.344746,-1.662017,-0.470476,4.178216,5.842105,3.131579,41.782162,1.021168,3.662281,'class 1'
0,54.644306,99.493721,-58,-7052,59.842556,-117.84256,-0.887407,106208208,31572,0.807373,49.323864,88.53466,-51.784191,-5562.043457,53.053738,-104.837929,-0.889272,66851752,24929.777344,3.419317,24.066107,32.837337,-8.952717,-1005.470703,27.547203,-36.49992,-0.84117,328782.71875,4102.03418,-2.611944,3.493946,9.55827,24.42416,30.514809,164.643005,23.512426,7.002383,-0.141698,253815.25,272.581512,-2.686573,-0.074629,4.368975,3.218908,5.745586,3.538052,-10.373739,5.443695,-1.905643,0.068728,676.121765,54.012768,-3.561602,-0.949658,-0.875029,4.687739,1.133975,1.085636,0.623475,-0.41647,1.028431,-0.404956,0.146861,0.798667,2.0546,-3.880367,-1.268423,-1.193794,-0.318765,4.542252,5.552631,3.194444,45.422516,0.83278,4.592105,'class 1'
14,41.593269,282.849792,-320,11196,-39.983334,-280.016663,-0.008333,5899878400,57616,12.472033,38.070663,247.943985,-279.755432,8384.667969,-34.136955,-245.618469,-0.019812,3500272896,44724.433594,5.992789,21.916689,77.242538,-81.450943,300.501862,-3.873574,-77.57737,-0.111859,36038936,5432.249512,6.479244,4.112288,9.981304,18.484512,17.075762,-25.309645,18.447727,-1.371966,0.036547,114539.179688,392.820282,8.359744,1.8805,4.519693,2.994123,5.31411,0.798176,-14.546718,4.233926,-3.435751,0.162014,37.475811,58.823948,7.952339,1.473095,-0.407405,4.709388,1.099133,0.968154,0.657334,-0.284206,0.954948,-0.297614,0.206491,0.677908,1.568911,7.762645,1.283401,-0.597099,-0.189694,4.707603,5.657895,3.888889,47.076023,0.758652,4.594298,'class 1'
12,6.324555,133.127762,-138,656,-4.929726,-133.070267,0.02342,312702464,16420,11.176686,7.302041,129.382782,-137.701218,1109.515869,-8.593737,-129.107483,-0.01361,275390336,14523.5625,8.862103,11.044775,104.958336,-128.52095,2663.007568,-25.966852,-102.5541,-0.176556,96885944,5865.606445,2.314583,7.041802,5.62446,47.47139,-65.323074,1002.472595,-24.64259,-40.680485,0.187496,1097559.125,257.21405,4.134884,1.820302,5.238169,2.24627,6.276573,-6.764025,-4.74171,0.64039,-7.404414,0.712701,2961.019775,64.718872,5.938518,3.623935,1.803633,5.017984,1.158083,0.58575,0.454166,-0.167986,0.695647,-0.241481,0.630457,0.181146,0.878209,6.158702,3.844119,2.023818,0.220184,5.473392,6.555555,4.236842,54.733921,0.779047,5.578947,'class 1'
12,35.468296,162.259048,-180,-1964,10.319489,-190.319489,-0.745483,1304294400,40256,10.95672,32.801636,149.353745,-163.901428,-2070.504395,11.785217,-175.686646,-0.735198,944142784,35145.699219,6.946939,24.12747,84.621094,-86.330536,-1343.005859,13.458458,-99.788994,-0.650431,95584120,12824.985352,4.009781,5.349184,10.105318,22.66378,-15.468771,-221.250793,9.030803,-24.499573,-0.442121,269022.40625,1124.286133,5.607536,1.597755,5.150844,2.43124,2.235538,2.57586,0.599341,2.317213,0.258647,1.221244,28.117315,4.237691,5.805876,1.796095,0.19834,5.433681,1.051583,0.812032,0.37848,-0.371463,0.827421,-0.448941,1.149627,0.233364,1.6291,5.523039,1.513258,-0.084497,-0.282837,5.582603,6.710526,4.472222,55.826027,0.837184,5.471491,'class 1'
13,34.669872,210.073792,-126,-19228,89.305611,-215.305618,-0.362503,1473102336,92788,11.633595,30.471991,191.453857,-102.630417,-17464.519531,90.451401,-193.081818,-0.361735,846759488,80391.085938,6.116153,14.774082,111.124474,-12.605831,-7653.767578,81.409653,-94.01548,-0.345036,4890199.5,30773.976563,5.517443,5.086694,7.641908,30.637236,1.363482,-547.026367,24.080269,-22.716787,-0.282825,4071.323486,2189.9646,6.546902,1.029459,5.229135,2.460757,2.618494,3.41371,2.320598,2.476761,0.936948,-1.301733,27.630514,2.371023,6.404461,0.887018,-0.142441,5.562835,1.019286,0.891804,0.303935,-0.466586,0.851739,-0.547804,1.19302,0.18094,1.958721,6.07076,0.553318,-0.476141,-0.333701,5.422807,6.631579,3.789474,54.228073,0.952844,5.823831,'class 1'
0,8.602325,175.46225,166,-1656,175.439163,-9.439169,0.048758,941864064,34180,0.578204,6.979936,161.090424,151.329453,-1587.576416,161.179214,-9.849758,0.065724,669863424,29250.908203,2.957931,1.959546,87.836708,92.504753,295.998199,89.18586,3.318892,0.188516,63092880,7373.13623,-2.379727,4.601807,2.130198,26.327946,35.610325,280.184326,23.874716,11.735608,1.230793,186863.921875,147.357956,-4.023602,-1.643875,5.552518,1.218282,5.317045,4.267873,-5.059674,5.234478,-0.966605,-1.530237,700.41925,38.453434,-4.974314,-2.594587,-0.950711,6.032088,0.647545,1.049946,0.476893,-0.553082,1.019433,-0.542539,1.239171,0.554867,2.439757,-5.453884,-3.074157,-1.430282,-0.47957,5.522076,7,4.210526,55.22076,1.058905,5.783626,'class 1'
5,31.016125,118.135513,-48,-9524,76.498756,-124.498756,0.513482,93081600,40400,4.89674,28.173761,107.635788,-40.916676,-7984.884277,71.211876,-112.128548,0.50713,56275212,33613.710938,4.781879,14.740785,51.421192,0.676416,-2105.574219,46.22599,-45.549576,0.520375,3853.73999,8422.754883,0.114861,4.896872,4.276454,22.764753,29.603149,151.644913,23.013865,6.589286,1.009065,236409.140625,269.766754,-0.000131,-0.114992,5.692715,1.107567,4.186951,3.316551,-3.266148,4.111034,-0.794483,1.563591,264.69339,24.064104,-0.795975,-0.910836,-0.795844,6.106835,0.630427,0.948602,0.493962,-0.446255,0.959199,-0.465237,1.194832,0.495078,2.02902,-1.210095,-1.324956,-1.209964,-0.41412,5.876608,7.710526,3.972222,58.766083,1.155973,6.074562,'class 1'
0,10,155.602051,156,-2116,168.553848,-12.553851,-1.162477,798220800,32800,0.872268,9.169022,140.82579,140.215485,-1934.465942,152.869827,-12.654339,-1.158175,538660032,27398.248047,4.759021,6.373641,71.456451,57.651535,-1515.835693,77.269142,-19.617603,-1.161901,31199704,9387.041016,-3.886753,5.969112,2.793103,22.52153,4.515779,-313.740021,20.113928,-15.598147,-1.207595,26007.320313,1275.352295,-5.096844,-1.210091,6.062843,1.095803,1.038763,1.224827,0.062565,1.171417,0.05341,0.669674,1.875161,1.24994,-5.190575,-1.303822,-0.093731,6.314165,0.701314,0.624866,0.535522,-0.160411,0.749535,-0.214014,0.913735,0.266257,0.928427,-5.441897,-1.555144,-0.345053,-0.251322,6.147661,6.694445,5.055555,61.476608,0.513802,6.227339,'class 1'
0,19.849434,253.432434,272,4716,253.388245,18.611755,1.493824,4077998080,55120,0.530077,16.331429,229.607574,243.965332,3330.781006,229.448898,14.516438,1.516054,2749541120,46195.960938,3.740027,4.142752,114.760605,114.723518,-135.781036,115.895103,-1.171585,-1.430416,180373024,13704.609375,-3.209949,5.927721,0.664821,24.406425,13.975021,-313.243347,26.015614,-12.040591,-1.115182,282849.8125,1448.274658,-5.397644,-2.187694,6.194335,1.242493,1.611225,0.771921,-1.235212,1.562471,-0.79055,0.311121,3.299116,5.536709,-5.664258,-2.454309,-0.266614,6.384923,0.758939,0.583713,0.53051,-0.12909,0.711853,-0.181343,0.759113,0.224533,0.797799,-5.854845,-2.644896,-0.457201,-0.190587,5.911696,7.194445,4.666667,59.116962,0.7706,6,'class 1'
0,46.389652,85.152802,-74,-3000,29.098412,-103.098412,-0.876678,95698576,17476,1.378971,42.239647,76.473488,-62.493626,-2794.356934,30.159378,-92.653,-0.876851,58905488,15082.880859,5.803625,21.286425,33.920452,9.674009,-1056.192627,37.694107,-28.020098,-0.860563,404139.71875,4318.356934,-4.424654,6.247767,6.182019,21.978756,30.823494,233.102524,17.51399,13.309504,-0.222231,16795.371094,17.677704,-4.868796,-0.444142,6.726923,1.841322,3.180796,-2.791718,-1.757412,0.529195,-3.320913,0.30138,115.528419,14.823334,-5.347952,-0.923298,-0.479156,6.632338,0.990971,0.72589,0.415915,-0.239239,0.739452,-0.323536,0.363081,0.195464,1.129943,-5.253367,-0.828713,-0.384571,0.094585,6.577047,8.805555,4.18421,65.77047,1.1972,6.460526,'class 1'
0,67.911705,333.243164,78,-53588,273.753052,-195.753067,-0.100786,1341132672,220436,1.448833,63.150276,298.871735,55.52742,-43786.78125,238.850433,-183.323013,-0.086903,549536832,178230.421875,7.354068,36.276752,121.065575,-22.314888,-7127.791016,74.002869,-96.317757,0.057853,14445212,29009.115234,-5.905236,7.914986,7.571834,19.939917,-18.948942,-126.097542,5.217811,-24.166754,0.734767,310033.375,863.452576,-6.466153,-0.560917,7.115885,1.727017,4.601616,-6.252334,8.866151,-2.173923,-4.078411,0.233985,141.788437,3.627075,-5.667053,0.238183,0.7991,6.84178,1.16519,0.816619,0.236882,-0.342272,0.71535,-0.478468,0.236235,0.079973,1.425201,-5.392948,0.512288,1.073205,0.274105,7.079679,8.861111,6.026316,70.796783,1.070253,6.59576,'class 1'
1,16.492422,498.914825,180,-153860,492.442535,-312.442535,0.424347,20990015488,647840,2.944523,12.328806,443.969482,141.417496,-125324.921875,431.713806,-290.296295,0.424929,10425402368,521298.59375,10.441693,8.846757,183.09581,-39.224045,-23789.863281,135.869476,-175.093521,0.466291,148772336,96697.984375,-7.49717,10.706435,10.563438,47.833458,-63.845371,776.017273,-16.332926,-47.512444,0.869945,3962758.75,972.162354,-7.761912,-0.264742,8.996377,2.562018,5.855265,-5.983219,0.461905,-0.078223,-5.904996,-1.437281,1215.419189,33.95129,-6.051854,1.445316,1.710058,8.387193,1.018463,1.299309,-1.500009,0.280789,-0.219233,-1.280775,1.556063,2.535489,1.126871,-5.442669,2.054501,2.319242,0.609184,8.997223,10.263158,7.111111,89.972229,1.051933,9.305555,'class 1'
19,92.195442,621.497375,-830,149460,-264.119263,-565.880737,-1.362694,62731235328,91060,19.656242,81.407021,574.038086,-769.695435,129984.820313,-250.226227,-519.469177,-1.363462,42946383872,72491.78125,18.414047,34.498257,318.344574,-441.326019,46393.546875,-172.719131,-268.606873,-1.293288,1790792576,9194.459961,1.242195,11.743884,9.748468,68.334854,-94.619278,2047.821777,-33.511799,-61.107479,-0.846924,6817755,761.521423,7.912358,6.670163,9.368797,1.404701,8.446633,-8.024368,-5.718535,0.658593,-8.682961,-1.335588,5619.012207,87.264633,10.287445,9.04525,2.375087,8.62291,0.720885,1.715566,-1.729151,0.021137,-0.012312,-1.716839,-1.53131,8.687078,2.905414,11.033332,9.791137,3.120974,0.745887,9.399269,12.555555,6.657895,93.992691,1.932239,9.176901,'class 1'
2,38.209946,129.657242,110,-4600,142.321243,-32.321247,-0.437296,369049984,30500,2.552393,34.049862,129.184036,118.417648,-3072.765625,140.316467,-21.898821,-0.407189,368991584,26313.800781,4.875705,12.195215,119.345276,136.159958,1919.934204,120.185158,15.9748,-0.211225,201335616,10859.798828,-2.323312,6.836413,4.615354,45.739033,63.230431,952.986877,38.436867,24.793564,-0.017095,744202.9375,186.13974,-4.284019,-1.960708,8.759526,2.881546,8.524514,7.607746,-7.564444,8.497901,-0.890154,1.508584,5101.093262,88.135574,-6.207133,-3.883821,-1.923113,8.729191,0.559995,1.802451,-1.502182,-0.560408,0.309355,-1.811537,-1.398357,10.150376,4.498182,-6.176798,-3.853486,-1.892778,0.030335,8.498538,10.194445,7.18421,84.985382,1.182478,8.263158,'class 1'
10,11.401754,222.75322,-82,-24412,120.533279,-202.533279,-0.248438,701797312,104372,9.294219,9.234483,202.193405,-62.887405,-20669.720703,115.724327,-178.61174,-0.234136,342621248,86633.71875,6.498029,1.502663,100.977921,47.099495,-4185.151855,92.395531,-45.29604,-0.145876,42057864,18958.96875,2.79619,6.929798,5.083155,51.652607,72.538574,1280.440552,42.187111,30.351461,0.90754,737093.125,140.082642,2.364421,-0.431769,9.000325,3.341856,7.683572,6.320925,-13.823774,8.040247,-1.719322,1.249222,3805.594727,95.249191,0.293894,-2.502296,-2.070527,8.794456,0.599461,1.919302,-1.766562,-0.312965,0.162257,-1.928819,-1.449629,13.645746,4.3726,0.499763,-2.296427,-1.864657,0.20587,8.276316,10.916667,6.25,82.763153,1.38183,8.171053,'class 1'
0,28.319605,343.778992,472,52268,294.549133,177.450882,1.502263,3054814208,13712,0.991799,27.774763,316.982513,433.869019,43877.054688,273.3573,160.511719,1.542323,2397101056,12734.123047,5.698153,24.263182,161.461914,212.590454,9453.168945,149.254593,63.335861,-1.395198,333628576,7382.028809,-4.706354,8.920971,14.815344,26.408148,36.541122,308.5867,23.293184,13.247937,-1.004364,134736.4375,100.906998,-7.929172,-3.222817,9.633833,4.07622,3.84757,-2.412085,-9.91761,2.166219,-4.578304,0.677378,264.659546,45.488594,-8.642034,-3.935679,-0.712862,8.870787,0.771224,1.991145,-2.132322,0.274672,-0.137707,-1.994616,-1.472641,15.677863,3.44811,-7.878987,-3.172633,0.050184,0.763046,9.504094,11.447369,7.368421,95.040939,1.105896,9.43421,'class 1'
27,51.107731,348.383423,-246,-31040,91.869728,-337.86972,0.081809,11175853056,184676,23.940506,43.939381,324.203796,-233.306427,-25729.535156,81.683632,-314.990051,0.070772,8564858368,157350.015625,14.78184,12.77405,190.717896,-156.419998,-5965.243652,31.708361,-188.128357,-0.022469,1182456064,48328.183594,9.158666,12.144622,3.991491,63.378586,-51.476803,-759.917358,11.976089,-63.452892,-0.166993,15076468,5689.53125,11.795884,2.637218,9.994626,2.615235,14.346279,-18.634684,69.814537,-5.194439,-13.440244,-0.16604,23610.769531,67.993294,13.94588,4.787214,2.149996,8.62149,1.316319,1.250683,-1.474092,0.278506,-0.222526,-1.251567,-1.341858,2.300988,1.058924,15.319016,6.16035,3.523131,1.373136,9.775001,12.342105,7.263158,97.750008,1.425282,9.986842,'class 1'
34,40.496914,382.061523,-494,37632,-94.104614,-399.895386,0.706587,22819317760,93508,29.887045,37.466076,336.118988,-432.133636,27468.150391,-77.442429,-354.691193,0.713969,14354081792,76866.882813,15.275227,22.244793,121.746117,-142.729019,468.897461,-3.364542,-139.364471,0.759562,376792256,18495.982422,14.611818,11.834977,8.130549,30.321272,-41.39109,377.698517,-13.581679,-27.809412,0.529231,346804.78125,202.42836,18.052067,3.440249,9.793315,2.970845,13.68999,-18.958687,85.448784,-7.379542,-11.579144,-0.263904,6339.175293,17.636656,20.093731,5.481912,2.041662,8.493413,1.448284,0.921017,-1.204472,0.293531,-0.339259,-0.865213,-1.324932,0.401318,0.276628,21.393631,6.781814,3.341564,1.299902,9.356141,10.027778,7.657895,93.561409,0.827119,9.745614,'class 1'
6,23.194826,192.880798,-62,-29964,144.855057,-206.855057,0.593033,475502784,123700,7.671052,20.192604,173.99707,-65.992035,-24268.357422,126.243088,-192.235123,0.617911,441715360,101428.375,12.660136,7.570565,101.278801,-79.246231,-5370.348145,43.685585,-122.931816,0.865607,174340352,27761.357422,-4.989084,12.019172,5.596578,56.357716,-69.568398,710.960693,-12.446343,-57.122055,1.185956,9659774,1995.919189,-4.348119,0.640965,9.353395,4.07152,13.220823,-18.574478,84.716805,-8.047883,-10.526595,-0.399031,2119.754639,6.144016,-1.682342,3.306742,2.665777,8.308698,1.518158,0.430947,-0.492089,0.004608,-0.00955,-0.48254,-0.988221,0.054174,0.223719,-0.637645,4.351439,3.710474,1.044697,8.43845,11.105263,6.868421,84.384499,1.252307,8.13962,'class 1'
4,30.364452,175.14566,28,-17988,148.848068,-120.848061,0.308401,57025024,72736,3.873975,28.508785,164.050858,35.778885,-15663.027344,144.313568,-108.534683,0.31978,81841480,63932.234375,3.267605,18.953337,113.654495,78.858978,-5178.615234,121.486176,-42.627197,0.414408,167490528,26933.199219,0.60637,4.336131,9.69714,58.84729,70.70697,325.985291,65.74894,4.958034,0.681419,18475732,3695.533936,-0.462156,-1.068526,6.803309,4.192049,12.598026,15.748093,28.125076,13.694315,2.053777,0.864154,33604.855469,135.502121,-2.929334,-3.535704,-2.467178,7.676002,1.283612,1.161239,0.319674,-0.634764,0.972432,-0.652759,0.094369,0.269912,2.641245,-3.802027,-4.408397,-3.339871,-0.872693,6.372222,9.815789,4.342105,63.722225,1.654836,5.896199,'class 1'
0,3.162278,230.573196,236,-8256,266.929504,-30.929514,0.978145,4941348864,88720,0.405565,4.108404,211.361816,223.059692,-5217.06543,244.405624,-21.345932,0.963196,3513935872,70623.890625,2.686494,8.211096,127.891335,155.441574,1795.769043,142.872543,12.569026,0.827763,410248192,16979.007813,-2.280929,5.025886,9.306456,56.060528,72.044868,752.576233,59.368515,12.676353,0.751431,11316029,2180.157959,-4.620321,-2.339392,7.212106,4.369358,9.359589,10.714344,-1.159031,10.821449,-0.107105,0.731548,13710.603516,119.433289,-6.806541,-4.525612,-2.18622,7.686285,1.246389,1.32744,-0.257362,-0.9008,0.829107,-1.08647,0.173195,0.243046,3.669436,-7.28072,-4.999791,-2.660398,-0.474179,7.423392,10.552631,4.5,74.233917,1.82373,7.230263,'class 1'
2,82.219215,343.026245,66,-56800,273.601318,-207.601334,-1.535439,1008657920,231556,3.579621,70.640869,301.413177,50.242538,-44397.195313,237.319946,-187.077408,-1.51969,454661792,180113.109375,10.050657,20.593288,98.65593,-23.764023,-5198.191406,61.189007,-84.953026,-1.3207,12061192,21357.494141,-6.471036,10.300248,3.511797,35.04446,-39.281586,34.646606,-0.902753,-38.378834,-0.495354,2167136.75,1404.456543,-6.720627,-0.249591,8.453472,0.51888,15.053311,-16.508268,22.956472,-1.532954,-14.975314,-0.006573,49244.085938,180.697037,-4.873851,1.597185,1.846776,7.168672,1.061617,1.770111,-1.429152,-0.567649,0.323821,-1.752973,0.102267,8.809352,4.313073,-3.589051,2.881985,3.131576,1.2848,8.17763,9.361111,6.777778,81.776306,0.833875,8.118422,'class 1'
7,55.081757,186.705658,250,13780,167.953461,82.046539,-1.46525,461249984,7380,6.949116,47.079838,153.189133,205.874588,9444.25293,136.875977,68.998619,-1.491222,195278880,4607.334961,9.150081,16.729307,12.890193,12.208246,-18.741091,13.587532,-1.379285,0.323663,33386.082031,224.005615,-2.200965,10.153352,5.849236,40.611748,-46.891201,274.364502,-6.852478,-40.038723,0.025961,2421580.75,1101.326904,-3.204236,-1.003271,8.339016,1.827555,12.899032,-14.505833,21.595472,-1.684315,-12.821518,0.082828,26099.826172,124.037292,-1.3899,0.811065,1.814336,7.078167,1.180972,1.7984,-1.672109,-0.274611,0.150656,-1.822765,0.172153,10.888509,3.89439,-0.129051,2.071914,3.075185,1.260849,7.593421,10.605263,5.555555,75.934212,1.519824,7.596491,'class 1'
0,61.660358,220.272552,236,996,231.70137,4.298637,0.342865,2880151552,51712,0.882465,57.309269,198.943741,207.267761,-539.567871,209.839096,-2.57134,0.340033,1938274304,45118.195313,6.218657,33.963921,94.766518,59.874222,-3690.773193,97.664536,-37.790314,0.359055,65776212,18348.015625,-5.336192,7.726443,13.278754,18.074917,-2.514194,-315.821472,16.558676,-19.07287,0.715628,8025.403809,1269.607056,-6.843978,-1.507786,7.553916,3.774165,3.455118,-3.57163,-2.18103,0.531547,-4.103176,0.690935,274.018799,21.480658,-6.671451,-1.335259,0.172527,6.813754,1.451996,1.590213,-1.721699,0.072783,-0.043366,-1.678333,0.359504,7.923776,2.673116,-5.931288,-0.595097,0.91269,0.740163,7.618275,10.315789,5.657895,76.182747,1.428568,7.055555,'class 1'
0,5.656854,256.005859,338,24240,234.734314,103.265686,0.11511,1974593280,17284,0.316649,5.730582,238.382401,320.522461,22879.902344,213.211746,107.310715,0.116175,1152172032,11215.02832,2.116718,4.253818,151.172058,212.399826,11130.182617,118.375229,94.024597,1.547208,26750324,592.953613,-1.800069,5.113435,3.618898,56.475811,60.384224,221.142227,56.467983,3.916242,1.498201,10069807,2761.685303,-4.796786,-2.996716,6.628449,3.161838,5.741046,4.535067,-8.733868,5.992527,-1.45746,1.246058,1141.506348,55.5023,-6.3118,-4.511731,-1.515015,6.456233,1.659803,1.181654,-1.318826,-0.05822,0.042759,-1.361584,0.653321,3.430214,1.972179,-6.139584,-4.339515,-1.342798,0.172216,6.278216,7.921052,3.947368,62.782166,1.24434,6.510965,'class 1'
7,40.521599,72.111023,28,-2496,65.884483,-37.884487,-0.240444,8442112,10768,6.961207,36.529106,64.238457,20.151554,-1978.255615,55.680347,-35.528793,-0.171796,3378265.75,8319.107422,6.746314,19.367205,41.880028,-29.24243,-588.825317,13.709073,-42.951504,0.315168,2745294.25,3210.420898,0.214894,6.204734,6.192782,14.389544,-17.081171,26.877468,-1.753529,-15.327641,0.480462,53759.867188,184.256531,0.756473,0.541579,6.033611,2.132039,3.843681,2.867377,-5.33299,4.15186,-1.284482,1.149632,242.987076,29.553812,0.927596,0.712702,0.171123,6.045254,1.72365,0.954819,-0.703281,-0.475789,0.422595,-1.125876,0.953092,1.185944,2.397761,0.915953,0.701059,0.15948,-0.011643,6.741667,9.052631,5.447369,67.416672,1.192633,6.398392,'class 1'
14,1.414214,316.158203,-212,-41284,123.172424,-335.172424,0.405042,9441835008,210080,12.861633,1.973147,289.098419,-200.090134,-32865.269531,107.016006,-307.10614,0.401466,6866070528,171497.15625,9.011052,8.185561,156.835373,-145.769318,-3798.848145,22.567017,-168.336334,0.375869,774389312,36444.089844,3.850581,6.716922,4.716094,41.604607,-45.551895,149.193787,-3.552261,-41.999634,0.179557,3067229.25,1478.200439,6.144711,2.29413,5.832973,2.092009,2.37832,0.624423,-5.035068,2.577724,-1.9533,0.913364,8.0048,20.530176,7.02866,3.178079,0.883949,5.834438,1.695948,0.993829,-0.389022,-0.677862,0.651477,-1.040499,1.061026,0.433248,2.862786,7.027195,3.176614,0.882483,-0.001465,6.549416,8.315789,3.947368,65.494156,1.115664,6.789474,'class 1'
0,60.827625,211.839569,20,-24976,168.354034,-148.354034,0.243121,40121600,100304,1.598521,55.371513,191.217484,1.828163,-20379.207031,143.672775,-141.84462,0.235533,272455.15625,81520.179688,6.662176,29.23781,96.45195,-64.592361,-2795.455566,29.659441,-94.251801,0.176768,64059532,15353.996094,-5.063655,6.31622,7.819144,31.225092,-30.325127,-30.742594,0.981968,-31.307095,0.076742,958773.75,1042.583618,-4.717699,0.345956,5.641675,2.322577,2.605725,-0.807841,-6.198603,2.118331,-2.926172,0.721996,16.606918,25.44702,-4.043155,1.020501,0.674544,5.627527,1.6327,1.090428,-0.099646,-0.82401,0.859293,-0.958939,1.144317,0.032826,3.305968,-4.029006,1.034649,0.688693,0.014149,6.231872,7.527778,4.68421,62.318714,0.989703,6.552631,'class 1'
0,17.888544,71.189888,92,1536,70.083191,21.916811,1.148719,19636480,2320,0.103635,16.455538,63.53614,81.984146,1231.003296,62.189869,19.794277,1.180458,12080952,1797.38623,1.322247,8.884901,28.750002,35.702969,222.541534,27.656277,8.046692,1.481166,490168.53125,384.535797,-1.218612,2.137876,2.282699,22.798206,31.791283,244.977158,18.669495,13.121787,-1.389,31105.933594,30.777061,-2.034241,-0.815628,3.563702,1.002008,9.11075,12.632842,37.255661,7.941695,4.691147,-1.026927,1686.223877,10.566061,-3.460067,-2.241455,-1.425827,4.603358,0.885844,1.423156,1.552263,0.187097,1.420556,0.131707,-1.493074,4.002536,1.661134,-4.499723,-3.281111,-2.465482,-1.039656,3.841228,6.166667,2,38.412281,1.091305,3.893275,'class 1'
0,4,140.666275,190,7544,133.483765,56.516235,0.999787,213856400,5924,0.589593,3.556912,125.989494,168.056137,5525.560547,123.209129,44.847008,0.97801,173428768,6140.622559,3.283037,7.746615,56.25832,61.937614,-260.554871,65.891891,-3.954277,0.860407,18715186,4878.487305,-2.693445,4.542556,6.350352,13.841519,-5.528983,-165.988647,10.412422,-15.941405,0.723215,21231.365234,694.524231,-3.952964,-1.259519,4.214911,2.003489,1.824251,-2.451755,1.327677,-0.80743,-1.644325,-0.205138,4.210131,0.700393,-3.625318,-0.931873,0.327646,4.326385,0.239058,0.895185,1.050575,0.053111,0.997321,0.053254,-0.962093,0.983695,0.891264,-3.736793,-1.043348,0.216171,-0.111475,4.05,5.526316,2.184211,40.5,0.827786,4.078947,'class 1'
13,30,100.518654,-24,-8996,83.603348,-107.603348,0.923111,21058560,36560,11.178703,26.252096,92.868393,-14.17164,-8032.178711,82.816284,-96.987923,0.903381,6492918,32329.550781,5.549398,9.338428,59.779728,8.926959,-3493.259766,63.735584,-54.808624,0.747084,1119870.375,14052.729492,5.629305,5.132401,2.816883,25.328295,-12.773293,-417.022858,15.009898,-27.783192,0.539437,298781.03125,1831.248535,6.046302,0.416997,4.478254,1.543424,4.252318,-5.540573,6.210874,-1.560488,-3.980086,0.186317,179.719788,5.854455,6.700449,1.071145,0.654147,4.322592,0.202864,0.703469,0.77072,-0.047945,0.828584,-0.057864,-0.827914,0.466766,0.78579,6.856111,1.226806,0.809809,0.155662,4.488889,5.789474,3,44.888893,0.940134,4.460526,'class 1'
11,12.649111,143.443375,-12,-10864,98.403069,-110.403069,-0.176022,6278400,43600,9.479041,11.675016,132.017746,-1.706299,-9064.139648,94.356445,-96.062744,-0.141055,105567.835938,36259.46875,4.772602,7.117701,79.588943,34.211174,-2649.201904,71.343979,-37.132805,0.107706,13772397,11767.211914,4.706439,4.801849,3.046313,28.099182,6.191201,-450.865295,24.553654,-18.362453,0.304293,70597.6875,1841.792236,4.677192,-0.029247,4.625659,0.919934,4.529965,-5.119103,2.841945,-0.633582,-4.485522,-0.007069,388.81839,14.83744,4.853383,0.146943,0.17619,4.344862,0.270616,0.519555,0.434622,-0.122969,0.629855,-0.195233,-0.69673,0.128595,0.680771,5.134179,0.427739,0.456986,0.280796,4.385234,6.444445,3.194444,43.852341,1.030422,4.25,'class 1'
6,15.231546,139.985718,-8,-11448,103.070068,-111.070068,-1.284566,2934784,45856,5.514054,14.646099,125.000191,-5.239937,-9209.146484,93.380089,-98.620026,-1.277677,1012173.875,36864.046875,4.150527,12.520707,49.896126,3.217892,-1683.969238,42.67667,-39.458778,-1.164634,69856.0625,6746.231445,1.363527,4.107387,5.753518,19.744659,23.071085,24.190041,21.970037,1.101047,-0.596362,231813.625,435.514801,1.406667,0.04314,4.74416,0.532933,3.917091,-0.610787,-9.787924,2.838042,-3.44883,-0.37572,14.745155,39.524757,0.769895,-0.593632,-0.636773,4.44049,0.408762,0.457153,-0.268785,-0.104211,0.215281,-0.484067,-0.436025,0.035334,0.489088,1.073565,-0.289962,-0.333103,0.30367,4.313304,5.18421,3.315789,43.133038,0.644076,4.486111,'class 1'
2,18.110771,135.484314,-116,-3908,27.276022,-143.276016,1.227932,391408128,29088,2.878766,16.563784,130.042038,-119.368607,-2537.334229,18.415318,-137.78392,1.230716,347646688,24398.203125,6.597151,10.061038,95.995476,-112.332565,1389.952148,-14.157956,-98.174606,1.252512,89072184,7058.797852,-3.718385,5.646274,4.990927,26.285078,-24.699203,-47.75034,1.801829,-26.501032,1.433875,488682.3125,801.052002,-2.767508,0.950877,5.060871,1.219137,2.760842,-3.339752,0.75192,-0.242793,-3.096959,-0.818119,90.862991,8.146265,-2.182105,1.53628,0.585403,4.552431,0.445655,0.717031,-0.8545,0.104468,-0.147832,-0.706668,-0.153171,0.22803,0.312297,-1.673665,2.04472,1.093843,0.50844,4.921492,6.888889,3.138889,49.214916,1.26422,4.631579,'class 1'
6,41.880783,185.221497,186,104,185.439163,0.560831,-0.048758,1182491264,34180,5.362816,38.368298,164.719696,156.223404,-1369.722656,164.547577,-8.324177,-0.020557,729357248,29884.644531,5.148073,20.020407,71.025406,22.317966,-2404.744629,61.450809,-39.132843,0.164157,5039228.5,10117.071289,0.214743,5.950505,3.407576,17.635368,-19.033968,-36.564209,1.758529,-20.792496,0.858837,184243.109375,508.548737,-0.587689,-0.802432,5.265987,0.560025,4.103387,-5.358835,5.889126,-1.543569,-3.815266,1.428949,148.19783,5.16061,0.096829,-0.117914,0.684518,4.657181,0.391161,0.77951,-0.985089,0.179468,-0.241283,-0.743806,0.124418,0.245055,0.252529,0.705635,0.490892,1.293324,0.608806,5.119737,6.083333,3.527778,51.197365,0.875264,5.105263,'class 1'
33,29.427877,502.054779,-710,126020,-352.763947,-357.236053,0.231824,10082000,20,28.144037,26.85384,442.717896,-626.078613,97987.546875,-310.576935,-315.501678,-0.092772,9506570,24.253036,10.301378,15.084626,157.46637,-222.482941,12348.694336,-106.145378,-116.337563,-0.24171,5141955,103.880692,17.842659,5.530431,6.243507,10.71946,-12.164667,-0.800079,0.065419,-12.230086,0.639629,22371.402344,151.179443,22.613605,4.770947,5.229429,0.497726,2.448202,-2.82428,0.155892,-0.05632,-2.76796,0.938562,58.65152,7.352988,22.914608,5.071949,0.301003,4.746089,0.332905,0.819013,-0.998789,0.137191,-0.164426,-0.834363,0.376259,0.447729,0.448816,23.397949,5.555289,0.784342,0.48334,4.975146,5.888889,3.131579,49.751465,0.924123,5.434211,'class 1'
0,10.198039,336.563507,446,35976,340.273193,105.726814,-0.751263,10942767104,55012,0.019597,8.631569,307.036194,406.088257,29466.445313,311.489838,94.598427,-0.750585,7757567488,47041.882813,1.17919,4.128094,145.158997,187.6689,5360.762695,152.521255,35.147644,-0.750051,485205312,13776.564453,-1.159593,3.981182,2.543802,32.531712,41.084,263.165985,33.143894,7.940105,-1.101839,1072203.125,635.230957,-3.961584,-2.801992,5.056422,0.692256,1.805303,2.121193,0.164499,2.040579,0.080614,0.899348,17.284506,3.841463,-5.036824,-3.877232,-1.07524,4.793257,0.336378,0.907134,-1.04906,0.07037,-0.072024,-0.977036,0.478662,0.901381,0.819045,-4.77366,-3.614067,-0.812075,0.263165,4.89269,6.236842,3.789474,48.926903,0.71696,4.833333,'class 1'
0,27.892651,189.873642,60,-17476,165.558105,-105.558105,1.381913,264614400,73504,0.817162,23.907711,172.854111,46.812759,-14791.080078,147.256851,-100.444092,1.391215,134457120,61355.753906,3.894219,6.634825,89.782692,-7.242577,-4096.90918,60.488171,-67.730751,1.463804,862363.625,16440.091797,-3.077058,4.238928,0.203964,25.321096,16.69725,-182.493103,24.229198,-7.531949,-1.519683,281243.375,1008.770508,-3.421766,-0.344708,4.926789,0.451364,3.082393,3.588561,0.215212,3.527552,0.061009,0.71568,154.751175,12.016923,-4.109627,-1.032569,-0.687861,4.839725,0.40019,0.895829,-0.905355,-0.105468,0.104444,-1.0098,0.51495,1.01765,1.241539,-4.022563,-0.945505,-0.600797,0.087064,4.815059,6.5,3.305556,48.150589,1.006934,4.763889,'class 1'
3,8.602325,119.64949,-4,-7248,83.158676,-87.158676,1.488222,464128,29008,3.030991,8.228832,109.923912,-4.099808,-6102.64502,76.096413,-80.19622,1.495119,410585.90625,24427.388672,3.958329,6.547812,57.42223,-0.813564,-1655.75415,40.286213,-41.099777,1.523364,4384.126465,6623.679199,-0.927338,4.141607,1.081072,21.555157,23.040218,32.86021,21.512743,1.527475,1.535155,212027.953125,399.410919,-1.110616,-0.183278,4.911752,0.616359,3.421865,3.426135,-2.729038,4.092907,-0.666772,0.696713,265.928253,22.654554,-1.880761,-0.953423,-0.770145,4.858708,0.452016,0.885544,-0.839866,-0.168916,0.167655,-1.007521,0.523722,0.974149,1.381038,-1.827718,-0.900379,-0.717102,0.053044,5.018714,7.394737,3.605263,50.187138,1.116571,4.909357,'class 1'
0,22.803509,85.111694,88,-1432,102.03447,-14.034472,-0.768164,104327168,13472,0.613584,21.018757,83.681992,91.544357,-711.077637,98.745468,-7.201114,-0.761657,94066952,11224.678711,2.70967,9.807722,71.164749,93.687943,1560.822998,72.014076,21.673862,-0.65492,22243216,2534.137451,-2.096086,3.984178,0.328302,26.322025,37.160866,343.104126,20.039309,17.121557,-0.962414,11756.230469,8.51327,-3.370595,-1.274508,4.933153,0.991605,3.581691,2.730341,-6.950783,4.334088,-1.603747,0.694735,262.839203,35.257893,-4.319569,-2.223483,-0.948974,4.87578,0.510771,0.869614,-0.789283,-0.203295,0.204556,-0.993838,0.530163,0.894674,1.436149,-4.262196,-2.16611,-0.891601,0.057373,4.983918,6.111111,3.657895,49.839176,0.852817,4.961988,'class 1'
0,66.241982,172.673096,140,-13820,206.821045,-66.821053,-0.918524,1467648000,74880,0.683355,60.85088,153.607025,124.066406,-10963.870117,183.737717,-59.67131,-0.922555,911972544,59247.953125,3.985975,31.005651,60.678501,40.151726,-2282.529541,71.898346,-31.74662,-0.920095,17318284,10742.279297,-3.302619,4.978759,5.710708,3.9706,2.050914,-8.578132,4.128632,-2.077718,-1.137313,162.019501,38.518776,-4.295403,-0.992784,5.062012,1.865534,3.119102,0.147193,-9.588575,3.171013,-3.02382,0.728438,0.831445,38.375965,-4.378656,-1.076037,-0.083253,4.905492,0.633337,0.816931,-0.7482,-0.17795,0.189727,-0.937928,0.541988,0.71185,1.271605,-4.222137,-0.919518,0.073267,0.156519,4.783918,6.473684,2.861111,47.83918,1.120678,4.684211,'class 1'
0,68.96376,272.681122,34,-57612,257.626251,-223.626266,1.060953,267734224,231604,1.222703,62.2043,238.467941,17.013123,-45070.535156,220.975143,-203.962021,1.050937,52265788,180571.59375,6.213545,25.676727,99.126984,-56.40799,-6908.750488,59.569668,-115.977654,0.918223,98054984,30816.863281,-4.990843,5.979336,0.603494,28.940088,-30.388699,-144.914963,4.190779,-34.579479,0.787851,1388102.625,1503.132813,-4.756634,0.234209,5.21176,2.422248,2.281335,-2.402876,-0.642142,0.242721,-2.645597,0.955413,48.167343,8.342381,-3.989058,1.001785,0.767576,4.928365,0.744078,0.750437,-0.784121,-0.060697,0.070982,-0.855103,0.558145,0.527312,0.857634,-3.705663,1.28518,1.050971,0.283395,5.455848,6.368421,4.5,54.558479,0.646354,5.287281,'class 1'
7,36.138622,35.36948,18,-944,41.015621,-23.015621,0.659121,1328400,4100,6.836805,31.848036,39.079967,11.580165,-1386.835449,43.477753,-31.897589,0.701269,761882.6875,5681.442383,6.039577,15.878918,51.252621,-18.170515,-2375.76709,40.496082,-58.666595,0.766694,3246616.25,9833.236328,0.797228,5.715274,7.460868,15.689859,-14.165453,-91.451706,4.817556,-18.983009,0.872195,113667.28125,566.466919,1.121531,0.324304,5.243784,2.445016,3.10413,-2.752881,-1.438156,0.44914,-3.202021,-1.311454,101.026886,13.33098,1.593021,0.795793,0.471489,4.939504,0.831173,0.706153,-0.867783,0.082293,-0.108364,-0.759419,0.584799,0.319196,0.423873,1.897302,1.100074,0.77577,0.304281,5.26345,7.052631,3.194444,52.634499,1.054614,5.194445,'class 1'
0,47.074409,60.266075,24,-2176,60.166378,-36.166378,-0.422077,5345280,9280,1.089733,42.749542,53.605244,26.275106,-1864.688232,58.27383,-31.998724,-0.528809,5626009,8149.133789,4.097442,22.876318,59.78603,37.9809,-2081.281006,68.406219,-30.42532,-0.996814,14090344,9767.672852,-3.007709,4.696589,8.129103,28.378099,18.655434,-337.591064,29.933477,-11.278044,-1.171511,591082.3125,1698.389404,-3.606856,-0.599148,5.08185,2.263053,3.233579,0.211197,-6.337664,2.625284,-2.414087,-1.250826,1.132733,25.39526,-3.992116,-0.984408,-0.38526,4.931529,0.893989,0.712507,-0.973151,0.204874,-0.308021,-0.665131,0.650259,0.120772,0.127528,-3.841796,-0.834087,-0.23494,0.150321,5.258187,7.277778,3.833333,52.581875,1.225453,5.066521,'class 1'
5,37.121422,144.111069,-148,560,-3.885808,-144.114197,0.02854,430720256,19664,5.750672,33.13393,139.923447,-147.585098,1072.93811,-7.668409,-139.916687,0.057169,380947456,17489.607422,7.574039,14.663095,106.774338,-123.117554,1725.499634,-16.127689,-106.989861,0.197686,125142896,8255.93457,-1.823367,6.104416,4.399861,36.819614,-26.610424,-380.43866,10.305533,-36.915958,0.233852,1579003,2229.869141,-0.353744,1.469623,5.60392,1.970998,5.069376,-1.001213,-14.191112,3.29962,-4.300833,0.264814,57.907112,57.766876,0.146751,1.970118,0.500495,5.200036,0.709546,1.025666,-1.445449,0.516054,-0.643497,-0.801952,0.996392,0.052459,0.025108,0.550636,2.374002,0.90438,0.403884,5.821784,8.289474,4,58.217834,1.439045,5.252193,'class 1'
10,26.076809,141.010635,-180,5200,-36.148354,-143.851654,-1.058793,375840000,11600,9.247643,24.648602,127.717491,-166.121124,4792.325195,-37.161411,-128.959717,-1.012911,232551440,8426.928711,6.930873,15.524582,67.816734,-88.545944,1513.82251,-23.147783,-65.398163,-0.382045,13995827,1785.094482,2.31677,5.728673,5.012682,29.448534,-13.2271,-384.030884,14.06905,-27.29615,0.217248,299363.96875,1711.079712,3.51897,1.2022,5.54464,2.142607,5.122455,-0.273243,-15.073102,3.748191,-4.021434,0.269701,4.507109,60.367069,3.703004,1.386234,0.184033,5.170912,0.747088,1.072729,-1.510821,0.565667,-0.684857,-0.825964,1.409931,0.045449,0.019911,4.076732,1.759962,0.557761,0.373728,5.862134,8.236842,4.222222,58.621338,1.350909,5.620614,'class 1'
3,29.966648,242.544846,180,-13792,237.959457,-57.959454,0.115932,2837203200,87568,3.173001,27.062128,218.363312,162.757431,-11202.250977,214.888062,-52.130627,0.131901,1888708608,71298.976563,4.534381,14.507948,91.777863,69.001999,-2391.040039,94.345459,-25.34346,0.296751,68207360,14325.4375,-1.36138,5.641662,7.768752,14.648112,2.870819,-174.031738,14.70538,-11.834561,0.556656,5805.123535,704.36853,-2.468661,-1.107281,5.581709,2.595614,3.475823,-2.653214,-2.959056,0.845706,-3.49892,0.222762,132.876877,18.875771,-2.408708,-1.047328,0.059953,5.072901,0.853723,1.175209,-1.632533,0.640299,-0.655045,-0.977488,-1.384309,0.277095,0.103969,-1.899899,-0.53852,0.568761,0.508809,5.291374,7.055555,3.666667,52.913742,0.990318,5.513889,'class 1'
8,49.091751,209.253433,-182,-8944,40.244049,-222.244049,1.218549,2282243584,68900,8.332485,44.233105,195.045013,-175.107635,-6775.55957,32.617859,-207.725494,1.214559,1771227648,57764.925781,8.848583,22.855675,115.168663,-123.727798,15.979248,-0.129285,-123.598511,1.164025,233373776,15244.650391,-0.516098,7.231229,8.786503,30.710449,-40.398979,300.009125,-9.806691,-30.592289,1.002301,705124.5,432.041046,1.101256,1.617354,5.940732,2.025627,6.807171,-8.782282,15.387473,-2.417655,-6.364626,-0.032016,1201.552368,15.578583,2.391753,2.907851,1.290497,5.081274,0.874861,1.253009,-1.728657,0.707031,-0.664248,-1.064409,-1.406701,0.478506,0.160129,3.251212,3.76731,2.149955,0.859458,5.683041,7.694445,3.736842,56.830406,1.271787,5.746345,'class 1'
12,61.465439,152.535248,-174,3284,-21.540089,-152.459915,1.407506,518930624,17140,11.685034,55.906109,148.516602,-174.328094,3946.421875,-26.739309,-147.588791,1.39348,443837824,14604.595703,10.236465,27.859873,117.558044,-154.858704,4871.842285,-43.911266,-110.947433,1.242951,107767952,4493.848145,1.448568,8.147927,6.8722,47.265812,-65.787643,1012.671936,-24.56727,-41.220371,0.836398,1200269.875,277.325775,3.537107,2.088538,6.14156,1.070442,8.725714,-11.252184,25.118994,-3.069939,-8.182245,-0.095519,3309.080322,26.135672,5.543474,4.094905,2.006367,5.150033,0.82493,1.25401,-1.725908,0.701857,-0.655993,-1.069915,-1.44867,0.510355,0.171332,6.535001,5.086433,2.997895,0.991528,5.686988,7.263158,4.105263,56.869881,1.266962,5.584795,'class 1'
9,4,184.550812,-82,-28980,134.102829,-216.102829,0.802534,824658240,122644,8.948551,4.546921,170.033096,-91.000519,-22692.527344,111.861748,-202.862259,0.794333,820252352,99051.203125,9.348185,10.541492,114.766823,-126.393646,-1093.170898,8.126453,-134.520096,0.716228,325067136,20348.039063,-0.399633,7.873619,7.807657,47.934387,-64.207512,874.350403,-19.601727,-44.605785,0.386454,2577464.75,625.203003,1.074932,1.474566,6.002713,1.640332,7.53452,-10.103233,22.646318,-3.356768,-6.746465,-0.034544,1172.850464,11.490048,2.945838,3.345471,1.870906,5.057638,0.993777,1.168777,-1.55007,0.518327,-0.488064,-1.062006,-1.562551,0.791478,0.329409,3.890913,4.290546,2.815981,0.945075,6.072369,7.605263,5.25,60.723686,0.82684,5.802631,'class 1'
7,48.703182,145.859528,-154,-3292,19.026037,-173.026031,0.712241,874740928,36884,7.380973,42.336395,133.653717,-141.372009,-2487.161621,15.82222,-157.194229,0.67075,598276096,29934.691406,8.218812,16.782242,90.16806,-83.360802,-1246.495972,12.94333,-96.304131,0.362438,82936648,11935.007813,-0.837839,6.917742,7.968361,35.655891,-29.432671,-242.893753,6.718781,-36.151451,0.216262,1592102.5,1837.856934,0.463231,1.30107,5.84873,1.848241,6.953528,-8.864978,14.534375,-2.171387,-6.693591,0.249117,1607.146973,20.450329,1.532244,2.370082,1.069013,4.932949,1.119095,1.137524,-1.510342,0.493048,-0.477258,-1.033084,1.51162,0.704737,0.308942,2.448024,3.285863,1.984793,0.915781,5.895468,7,4.605263,58.954678,0.742871,5.791667,'class 1'
0,55.461697,182.480133,134,-17896,216.61618,-82.616173,0.934648,1607780224,89540,0.558947,49.443661,165.809219,128.051041,-13917.625977,198.252548,-70.201508,0.920152,1181697024,72067.578125,3.201024,20.882437,94.356659,92.71051,-2452.804932,114.190453,-21.479944,0.770755,158207888,18406.457031,-2.642076,4.619402,6.041466,30.942152,27.53898,-356.131561,37.130363,-9.591383,0.662158,1655517.875,2182.921631,-4.060455,-1.418379,5.239614,2.113611,2.26589,-0.141713,-4.978013,2.161414,-2.303128,0.700834,0.400289,19.932133,-4.680667,-2.038591,-0.620212,4.868144,1.197323,0.899411,-1.087383,0.183173,-0.208389,-0.878994,1.443636,0.531739,0.449711,-4.309196,-1.66712,-0.248741,0.371471,5.13041,6.131579,3.710526,51.304096,0.784874,5.236111,'class 1'
15,38.078865,231.920242,-234,-620,2.620232,-236.620239,1.368899,3134014464,57236,13.217454,36.038956,214.221756,-216.550003,-391.179932,1.791598,-218.341599,1.373797,2272414208,48458.625,7.481505,21.019068,120.382591,-128.026871,733.805054,-6.014166,-122.012703,1.387696,220550128,13455.661133,5.735949,5.340295,3.187554,25.456993,-25.407955,-16.33275,0.627331,-26.035286,1.358459,458928.4375,710.895142,7.877159,2.14121,4.854105,1.429524,2.244075,-0.93243,-3.840145,1.548109,-2.480539,0.972776,14.11079,16.230003,8.36335,2.6274,0.486191,4.586751,1.365795,0.627949,-0.709271,0.038642,-0.059467,-0.649805,1.248463,0.175318,0.348498,8.630703,2.894753,0.753544,0.267353,4.635673,6.31579,3.416667,46.356724,1.038618,4.297514,'class 1'
4,60.827625,277.488739,-388,36484,-160.058868,-227.941132,1.178097,693706752,4608,5.34627,54.330883,261.025574,-365.528229,32574.910156,-153.992416,-211.535812,1.231158,442418080,3311.242676,8.278489,22.392019,159.899338,-223.598633,12212.583984,-94.872902,-128.725739,-1.51634,57296524,1146.01416,-2.932219,5.384218,3.754094,31.936367,-40.664684,316.830231,-10.50514,-30.159544,-1.562842,638784.75,386.295563,-0.037948,2.894271,4.699971,1.208544,2.618773,0.940017,-3.223234,2.325848,-1.385831,1.381161,12.173407,13.776566,0.646299,3.578518,0.684247,4.621013,1.343351,0.559038,-0.546722,-0.017918,0.031014,-0.577736,1.314918,0.110767,0.370576,0.725257,3.657476,0.763205,0.078958,4.688743,6.342105,2.921053,46.887424,0.938028,4.527778,'class 1'
19,55.569775,428.042053,-564,65756,-164.662872,-399.337128,1.31228,17518182400,55072,17.323084,49.53759,385.0271,-505.861694,52409.066406,-145.390396,-360.471283,1.311961,11837698048,46259.792969,9.064847,21.450775,168.089996,-215.86731,8843.663086,-54.961872,-160.905441,1.31823,523025568,11224.039063,8.258237,5.139011,3.781307,25.720928,-32.771561,206.165985,-8.490984,-24.280577,1.553206,267754.09375,249.311249,12.184072,3.925836,4.511302,1.082211,3.725394,0.27397,-6.943895,2.77567,-2.5017,-1.515672,2.090451,27.850637,12.811783,4.553545,0.62771,4.489278,1.383383,0.377958,-0.308955,-0.036093,0.090382,-0.399338,1.221606,0.022892,0.239826,12.833805,4.575569,0.649733,0.022023,5.114328,7.736842,3.166667,51.14328,1.237126,5.217836,'class 1'
0,34.785053,294.645538,36,-43408,227.121979,-191.121979,1.484291,226706688,174928,1.023691,31.882954,266.37558,26.966812,-35592.300781,202.62384,-175.657028,1.488697,104061000,143096.421875,4.24513,16.365604,119.619324,-4.242851,-7187.35791,82.683403,-86.926254,1.516675,517865.25,28767.435547,-3.221439,4.553557,3.73489,20.19425,-9.80137,-160.198044,8.671889,-18.473259,-1.46155,70787.726563,736.85907,-3.529867,-0.308427,4.435719,0.920374,4.827718,1.856126,-10.419564,4.286763,-2.430637,-1.421403,155.459488,45.123459,-3.412028,-0.190589,0.117838,4.526645,1.368573,0.319014,-0.212355,-0.033614,0.105689,-0.318044,1.317696,0.008097,0.17955,-3.502954,-0.281515,0.026912,-0.090926,4.708919,7.578948,2,47.089184,1.503156,4.699562,'class 1'
7,21.260292,142.277893,-190,7508,-56.051315,-133.948685,-0.419945,219054800,6068,6.760886,19.855738,127.812317,-171.986145,6308.164063,-53.028782,-118.957359,-0.431318,128568440,4346.577637,5.436309,11.616746,55.607456,-77.474915,1410.540894,-29.247993,-48.226921,-0.837058,2162048.75,360.199646,1.324577,4.262839,2.850088,17.86676,-1.877706,-168.256195,12.066441,-13.944146,-1.391571,2385.367676,676.550659,2.498046,1.17347,4.501496,1.524661,5.613236,2.83233,-12.51822,5.227168,-2.394838,-1.404394,466.043213,58.094975,2.25939,0.934813,-0.238657,4.605596,1.363944,0.193469,-0.113741,-0.012771,0.069639,-0.18338,-1.441432,0.000828,0.064019,2.15529,0.830713,-0.342756,-0.1041,4.705701,7.68421,3.657895,47.057014,1.305356,4.326023,'class 1'
8,15.811388,310.238617,280,-9892,311.732361,-31.732349,1.441245,9248691200,117968,6.800654,16.408348,283.938049,251.647675,-9437.142578,284.7854,-33.137733,1.444426,6400739328,101075.125,4.145743,17.466505,145.197418,105.457329,-5138.602051,141.716934,-36.259609,1.470213,352272800,31675.652344,2.654911,5.584596,9.231345,30.910229,-4.75588,-466.526367,19.351786,-24.107666,1.559789,42719.910156,1888.723999,1.216058,-1.438853,5.149606,2.454276,4.367985,-5.791558,7.158978,-1.788278,-4.003281,-1.395368,164.565735,4.906237,1.651049,-1.003862,0.43499,4.729448,1.412493,0.255093,-0.095646,-0.055329,0.192211,-0.287857,-0.672616,0.002108,0.230465,2.071207,-0.583704,0.855148,0.420158,5.126316,7.394737,4.027778,51.263157,1.021357,4.868421,'class 1'
9,8.246211,140.982269,64,-8340,128.767761,-64.767761,-0.157607,153419776,37456,7.945381,9.451284,128.422653,73.51635,-5860.998535,121.682625,-48.166279,-0.150542,155916960,28848.650391,3.999639,13.965518,76.159241,95.209412,1627.310547,72.881119,22.328289,-0.062658,23165984,2555.588867,3.945742,4.767859,12.244673,15.647034,18.962132,44.588264,16.211767,2.750364,0.424851,65156.085938,181.209381,3.177523,-0.768219,4.854095,3.300063,3.462793,-4.519938,4.121233,-1.266879,-3.253059,-0.231314,80.593933,3.944912,3.091286,-0.854456,-0.086236,4.711708,1.554732,0.554619,0.558784,-0.04854,0.635201,-0.076417,-0.555739,0.158118,0.5064,3.233674,-0.712069,0.056151,0.142387,4.622661,5.263158,3.815789,46.226608,0.420639,4.659357,'class 1'
6,20,218.36438,50,-22704,177.738342,-127.738335,0.049183,233290000,93316,5.441144,19.426737,194.182571,46.220482,-17855.673828,158.71907,-112.498596,0.043808,157146560,73559.023438,3.14607,17.042789,72.840622,27.04369,-2291.984375,63.269459,-36.225769,-0.031118,7239963.5,9899.299805,2.295074,3.237628,8.432468,11.80614,-8.951075,-79.293411,5.490598,-14.441672,-0.786156,31831.996094,397.29538,2.203516,-0.091558,2.736275,1.963247,2.516578,-3.084825,1.5798,-0.648412,-2.436413,-1.484854,30.422613,3.196947,2.704869,0.409795,0.501353,2.855347,0.882258,1.195671,1.299403,0.042976,1.265441,0.033962,1.200153,2.560601,1.516542,2.585797,0.290723,0.382281,-0.119072,3.044006,3.888889,2.105263,30.44006,0.615318,3.026316,'class 1'
0,0,24.899799,28,-16,28.560221,-0.56022,0.924548,664832,848,0.242325,0.889641,27.613811,34.527863,132.503815,30.130148,4.397715,0.748572,789407.25,662.158142,1.374331,4.095824,53.363274,57.698742,231.06044,53.369274,4.329467,0.09027,8006270,2404.902832,-1.132006,2.130306,7.072535,25.050303,25.08028,-7.849157,25.389429,-0.30915,-0.164329,415415.8125,660.416992,-1.887981,-0.755975,2.531522,2.119351,1.24382,-0.999037,-0.294991,0.238391,-1.237427,0.13893,2.173845,2.178039,-2.289196,-1.157191,-0.401216,2.719972,0.706805,1.230806,1.384305,0.063861,1.336523,0.047782,1.097107,3.182693,1.660854,-2.477647,-1.345641,-0.589666,-0.18845,2.387719,3.631579,1.694444,23.877193,0.586066,2.282895,'class 1'
6,0,19.899748,20,-96,24,-4,-0.785398,313600,784,5.069774,0.632291,25.795998,30.271511,35.223068,29.059406,1.212105,-0.652467,710615.0625,775.472168,1.682538,3.836046,58.546852,66.991066,478.911377,58.853752,8.137315,-0.205078,11543334,2572.156982,3.387236,2.103853,7.570315,27.948158,27.62941,-12.829675,28.086206,-0.456797,-0.0994,621931.5,814.703064,2.965921,-0.421316,2.563844,2.029671,2.130466,-1.176292,-2.123655,0.983341,-2.159633,0.363743,13.668211,9.878283,2.50593,-0.881306,-0.45999,2.692433,0.598109,1.154802,1.273499,-0.025277,1.293047,-0.019548,1.02553,2.794206,1.722906,2.377341,-1.009896,-0.58858,-0.12859,2.406433,3.526316,1.210526,24.064327,0.789408,2.58114,'class 1'
0,8.485281,73.972969,24,-2736,65.665634,-41.66563,-0.231824,6635520,11520,0.232594,7.840199,74.155067,29.501312,-2581.518311,67.657181,-38.155869,-0.226096,9744535,11196.401367,1.202397,6.421916,73.946213,59.956314,-1040.310913,74.012245,-14.05593,-0.166565,27880968,7756.003418,-0.969803,2.103866,7.866956,29.522251,25.076853,-122.736572,29.270094,-4.193241,0.049714,704181.3125,1119.7948,-1.871272,-0.901469,2.566113,1.837703,3.003345,-0.883439,-6.008939,2.049074,-2.932513,0.44764,19.368179,24.816219,-2.333519,-1.363715,-0.462246,2.679511,0.502548,1.091705,1.180264,-0.089098,1.25146,-0.071196,0.971688,2.436981,1.749418,-2.446918,-1.477114,-0.575645,-0.113399,2.245176,4.078948,1.105263,22.451756,0.894964,1.947368,'class 1'
0,12,73.864738,104,2672,57.656853,46.343147,-1.178097,1384448,128,0.222791,11.13001,70.535912,99.579788,2465.8479,53.421097,46.158691,-0.49122,523002.15625,52.742546,0.954932,8.08974,64.886406,73.666908,602.138,64.302811,9.3641,0.063989,16379542,3018.261475,-0.73214,2.061989,7.359123,29.011808,21.218374,-236.900757,29.302919,-8.084545,0.253409,629326.8125,1397.82251,-1.839197,-1.107057,2.534874,1.571411,3.603695,-0.067072,-10.04134,3.135449,-3.202521,0.499439,0.18071,40.169857,-2.312083,-1.579942,-0.472886,2.679466,0.423699,1.043267,1.114287,-0.119637,1.212923,-0.098635,0.935369,2.135844,1.720185,-2.456674,-1.724534,-0.617477,-0.144591,2.214912,3.131579,1.342105,22.149122,0.653653,2.171053,'class 1'
0,11.661903,176.567261,144,-14468,212.185593,-68.185593,0.662909,1630015488,78608,0.52957,7.583584,161.658356,126.619476,-13053.029297,193.928085,-67.308609,0.659683,1094131200,68244.609375,2.263592,10.877882,84.01236,36.518017,-5646.866699,95.591133,-59.07312,0.652764,31900264,23921.03125,-1.734022,2.881672,8.252913,20.58993,-6.393371,-388.273773,16.765594,-23.158964,0.729189,65153.835938,1593.970337,-2.352103,-0.61808,2.639057,1.543256,2.794106,-1.80091,-5.2933,1.570197,-3.371106,0.727577,79.189346,24.416475,-2.109488,-0.375465,0.242615,2.736736,0.391537,0.994335,1.04984,-0.123307,1.156465,-0.106624,0.943933,1.758388,1.595395,-2.207167,-0.473144,0.144936,-0.097679,2.690497,4.527778,1.333333,26.90497,1.107872,2.576023,'class 1'
0,8.944272,69.397408,40,-1680,65.607018,-25.607018,-1.43767,13312000,8320,0.235802,8.169923,65.9123,45.009422,-1179.403809,63.564007,-18.554585,-1.493253,13661231,6743.462891,1.219071,4.643638,58.752369,59.955212,-67.006363,61.052731,-1.097517,1.288312,13884799,3862.653076,-0.983269,2.064674,3.840281,25.304363,18.930389,-251.740509,27.940325,-9.009934,1.102438,489276.1875,1365.321655,-1.828871,-0.845603,2.472659,1.20554,2.849113,1.36704,-4.544741,2.922256,-1.555216,1.14459,37.465237,20.047764,-2.236856,-1.253587,-0.407985,2.806829,0.333436,0.99172,1.095596,-0.032628,1.124609,-0.029013,0.985772,1.597451,1.330842,-2.571026,-1.587757,-0.742155,-0.33417,2.640351,4.473684,1.388889,26.403509,0.824263,2.539474,'class 1'
0,8.485281,95.472511,86,-864,95.086464,-9.086467,0.028814,80261392,10852,0.009814,8.216118,90.059845,82.656715,-657.525391,89.965363,-7.308651,0.06219,64647240,9462.234375,0.458928,5.037323,62.645653,67.348198,200.272461,64.230148,3.118046,0.247544,16939728,3734.689453,-0.449114,1.45636,1.099325,22.587242,31.075125,214.064133,20.767448,10.307676,0.78423,105650.171875,109.40683,-1.446546,-0.997432,2.318181,0.40521,4.337071,5.114429,3.672172,4.250487,0.863942,1.555041,299.990814,11.468688,-2.308367,-1.859253,-0.861821,2.897094,0.373111,1.034365,1.163418,0.024999,1.141519,0.0219,1.049781,1.696729,1.253547,-2.88728,-2.438166,-1.440734,-0.578913,2.316959,3.684211,1.277778,23.16959,0.81276,2.162281,'class 1'
0,32.249031,98.142754,104,80,103.224991,0.775006,-0.33737,113524736,10496,0.045706,30.089411,83.291855,86.092155,-98.166199,87.21769,-1.125532,-0.313232,57846036,7804.524414,1.651853,16.77331,22.807598,5.579412,-250.352142,18.856274,-13.276862,-0.107025,32142.759766,1032.538452,-1.606147,2.230057,4.316788,7.865324,0.740165,-42.489788,6.898999,-6.158834,-0.420329,93.411331,170.506989,-2.184351,-0.578205,2.551337,1.465091,4.085912,4.75192,1.032045,4.523782,0.228138,-0.998891,416.672455,18.452559,-2.505631,-0.899485,-0.32128,3.031677,0.433722,1.017671,1.019858,-0.137047,1.140068,-0.120209,1.074397,1.652007,1.588299,-2.98597,-1.379824,-0.801619,-0.480339,3.042105,6.027778,1.868421,30.421053,1.221777,2.592105,'class 1'
0,22.803509,110.32679,12,-8464,98.195442,-86.195442,0.431085,4896000,34000,0.332888,21.19355,97.439102,11.800785,-6487.505371,86.661278,-74.860489,0.420255,3633155,26089.28125,2.136863,11.803753,38.299831,15.44837,-701.451965,35.312496,-19.864126,0.249795,726566.8125,3044.459717,-1.803976,2.501117,4.249954,19.43121,16.128126,-114.16214,21.450296,-5.322171,-0.452631,186442.375,716.765015,-2.16823,-0.364254,2.896229,2.112311,2.312928,1.687219,-2.374393,2.600331,-0.913112,-0.510927,35.140541,12.344278,-2.563341,-0.759366,-0.395111,3.16133,0.622713,1.050192,0.966793,-0.281617,1.201233,-0.23444,1.037505,1.926539,2.061157,-2.828442,-1.024467,-0.660213,-0.265101,2.819883,4.289474,1.916667,28.198828,0.723503,2.710526,'class 1'
0,12,298.489532,368,13916,325.209076,42.790936,-0.92163,10801418240,79760,0.222844,11.72821,278.601532,340.801758,10856.154297,305.23526,35.566505,-0.924209,8446268928,72721.234375,1.23781,13.008942,156.465179,177.946838,-245.429688,179.315536,-1.368699,-0.908798,1033763200,32646.792969,-1.014966,3.426557,9.707077,23.811768,12.594864,-447.591919,28.371162,-15.776299,-0.800346,309170.75,1948.998291,-3.203713,-2.188747,3.309329,2.260478,2.751769,-3.733057,3.018227,-1.184105,-2.548952,-0.496795,25.959562,1.862808,-3.086484,-2.071518,0.117229,3.235664,0.643333,1.03742,0.840965,-0.427669,1.197962,-0.356997,1.014377,1.709991,2.417897,-3.01282,-1.997854,0.190893,0.073665,3.153509,4.527778,1.789474,31.535086,0.889399,3.091374,'class 1'
0,125.363472,298.710571,-292,-24880,68.932549,-360.932556,-0.738805,15755422720,184784,1.626539,113.789917,278.124817,-286.342468,-15565.626953,46.733028,-333.0755,-0.740208,11827717120,144254.515625,8.078032,54.319324,176.413879,-225.595795,7050.40625,-37.478848,-188.116943,-0.775619,1154866048,22691.835938,-6.451494,5.808054,11.837137,53.673264,-73.854095,1223.974487,-25.110437,-48.743656,-0.946336,3046456.25,558.529053,-4.181515,2.269979,3.682635,1.642012,6.615987,-9.188722,20.072021,-3.576455,-5.612266,1.178476,349.933136,4.144526,-2.056096,4.395398,2.125419,3.301033,0.660104,1.039383,0.791959,-0.49805,1.205207,-0.413248,0.998445,1.642883,2.619398,-1.674494,4.776999,2.507021,0.381602,4.651754,6.263158,2.210526,46.51754,1.323818,4.978801,'class 1'
0,137.462723,473.863892,-294,-70916,157.17923,-451.17923,-0.100954,31989962752,370100,2.428253,121.617691,428.278168,-289.273621,-51236.257813,123.981979,-413.255615,-0.097871,24151851008,288624.21875,9.297473,48.314301,212.302246,-237.532761,5521.097656,-26.114584,-211.418182,-0.095186,1937379584,34337.421875,-6.86922,6.551414,8.066165,67.671333,-95.398407,2254.94873,-43.197544,-52.200863,-0.427752,737712.75,81.059708,-4.12316,2.746059,3.838192,0.847426,8.732963,-11.642249,28.452673,-3.490284,-8.151965,1.209881,2945.498779,21.731268,-1.409939,5.459281,2.713222,3.325364,0.595787,1.033951,0.938596,-0.320247,1.204477,-0.265881,0.993176,1.9046,2.161952,-0.89711,5.972109,3.22605,0.512828,3.396783,4.805555,1.5,33.967834,1.111191,3.58114,'class 1'
6,82.024384,329.331146,294,-41516,398.246887,-104.246887,-0.877461,21825089536,252500,5.16446,76.158623,286.851196,247.780655,-34421.226563,346.98233,-99.201668,-0.881496,12222576640,199080.15625,5.170679,40.302322,97.380119,10.505476,-8803.530273,99.226784,-88.721306,-0.916864,3898587.75,35324.484375,-0.006219,5.821387,9.612967,48.439667,-64.552231,826.129211,-17.592163,-46.960068,-1.029085,3593920,862.473755,-0.656927,-0.650708,3.820386,1.056256,7.845622,-9.853552,16.811607,-2.195199,-7.658353,1.305137,2897.827637,29.846054,1.344074,1.350293,2.001001,3.399731,0.723223,1.136763,1.137416,-0.212841,1.301012,-0.163596,1.019371,2.775119,2.145078,1.764729,1.770948,2.421655,0.420655,3.702778,5.555555,1.5,37.027782,1.413357,3.619883,'class 1'
0,18.110771,309.870941,364,12188,326.69278,37.30722,-0.431835,11095744512,83744,0.508754,14.25794,285.246124,333.491913,9540.888672,301.887817,31.60409,-0.437789,8124758016,73053.296875,2.828393,9.789785,137.372559,139.769745,-1852.004395,151.957397,-12.187653,-0.468097,526358848,26943.597656,-2.319638,4.654538,9.550535,26.215843,-22.043961,-242.482086,8.055917,-30.099876,-0.540859,707457.3125,1455.864624,-4.145784,-1.826146,3.630533,1.900213,5.588316,-7.314892,10.799178,-2.051914,-5.262978,1.301098,551.713684,10.310932,-3.121779,-0.802141,1.024005,3.362255,0.637582,1.150452,1.280841,-0.007332,1.28654,-0.005699,1.020644,2.739531,1.669882,-2.853501,-0.533863,1.292283,0.268278,3.646784,4.805555,2.315789,36.467838,0.726909,3.644737,'class 1'
6,24.083189,88.289299,-122,3432,-44,-78,-0.54042,17205904,1156,5.70095,21.100439,78.396774,-107.791702,2647.109375,-37.844257,-69.947449,-0.492246,11974765,1030.614746,3.691187,7.743804,27.550005,-31.71628,82.89621,-2.874135,-28.842146,-0.38331,678331.3125,674.337585,2.009763,2.939729,4.503424,13.159615,8.958295,-111.783066,15.961561,-7.003266,-0.737543,42323.0625,527.383301,2.761221,0.751458,3.19382,2.26433,1.264971,0.745464,-0.647346,1.259453,-0.51399,-1.271085,1.747783,3.1451,2.50713,0.497368,-0.254091,3.489584,0.877211,1.708871,2.198363,0.889115,1.664057,0.534305,1.217772,6.168293,1.27634,2.211366,0.201604,-0.549855,-0.295764,3.086111,4.157895,2.052632,30.861111,0.814578,3.028509,'class 1'
6,14.142136,53.842361,-34,-1632,26.829214,-60.829212,-0.548473,8882704,7684,5.092626,12.495705,48.803791,-26.008873,-1561.885376,28.600861,-54.609734,-0.565949,4683821,6924.00293,2.371232,5.300409,30.00304,4.747642,-856.484497,31.735693,-26.988052,-0.696791,77729.046875,3448.478271,2.721394,2.242694,1.085859,13.519621,7.187971,-143.987305,16.120119,-8.932149,-0.793643,32426.994141,627.61615,2.849932,0.128538,2.659278,1.444556,4.541436,5.462447,3.73002,4.662431,0.800016,-0.377791,445.135498,14.918245,2.433348,-0.288046,-0.416584,3.533713,0.982299,2.322142,3.115722,2.147199,2.086757,1.028964,1.432094,10.862222,1.118926,1.558913,-1.162481,-1.291018,-0.874435,2.922222,4.210526,1.361111,29.222221,1.009539,3.197368,'class 1'
0,0,143.387589,68,-8256,131.015457,-63.015461,-0.124989,174084352,37648,0.445557,0.919472,127.708488,61.184078,-6560.364746,117.172852,-55.988773,-0.137756,112248400,29984.949219,1.663065,3.997629,52.792179,31.288483,-1069.864868,51.901752,-20.61327,-0.263129,5147839.5,5258.428711,-1.217509,2.174088,2.117941,8.091398,6.108106,-32.922432,9.554028,-3.445922,-0.617901,6305.165527,168.998688,-1.728532,-0.511023,2.513196,0.872384,5.156061,6.068666,4.394038,5.22822,0.840446,-0.291149,709.046997,19.25256,-2.067639,-0.850131,-0.339108,3.523345,0.956986,2.396586,3.255032,2.422242,2.103506,1.151526,1.481659,9.602089,0.906265,-3.077789,-1.86028,-1.349257,-1.010149,2.957895,5.842105,1.472222,29.578949,1.302925,2.592105,'class 1'
6,10,90.531761,-40,-3396,41.611687,-81.611687,1.45618,24294400,15184,5.339488,9.603767,80.859818,-35.832043,-2729.813965,37.318005,-73.150047,1.439605,15668107,12203.19043,2.867415,7.094928,32.436764,-15.223001,-549.944458,17.043711,-32.266712,1.198234,563479.25,2431.517578,2.472072,2.399454,2.518816,9.046078,-1.296716,-73.119499,7.927181,-9.223897,0.623428,494.62085,294.159485,2.940034,0.467962,2.572005,0.846781,5.391513,6.222343,4.423069,5.403838,0.818505,-0.200781,814.047485,21.02528,2.767483,0.295411,-0.172551,3.867968,1.607588,3.288324,4.270411,3.702493,3.060737,1.209674,1.497364,62.485851,3.426435,1.471519,-1.000553,-1.468514,-1.295963,2.854825,3.722222,1.944444,28.548246,0.568555,2.743421,'class 1'
0,0,201.044769,278,18120,173.655441,104.344551,-0.402902,371272320,4804,0.000047,0.186799,182.861053,252.517212,14896.798828,158.576355,93.940865,-0.397946,266393744,4177.746094,0.382928,2.203183,85.660927,114.518112,2787.965576,79.409317,35.108795,-0.346946,25737480,1962.536133,-0.382881,2.046134,2.006924,25.441196,26.915272,3.454704,26.786299,0.128973,-0.340079,514790.71875,710.613037,-2.046087,-1.663206,2.893509,2.105491,4.89548,5.894889,5.021584,4.862084,1.032805,-0.233126,509.54834,14.663382,-2.893462,-2.510581,-0.847375,3.978302,1.64472,2.936611,3.731051,2.630059,2.787549,0.943502,1.465796,47.337593,3.400508,-3.978255,-3.595374,-1.932168,-1.084793,2.75307,4.472222,1.736842,27.530703,0.77039,2.67617,'class 1'
41,14,551.328369,-774,146944,-333.849274,-440.150726,1.211381,6769559040,11300,34.903454,13.942285,494.869598,-693.928589,117731.820313,-295.462921,-398.465668,1.206228,5108898304,10609.568359,11.600197,12.051235,214.422409,-294.127991,19830.945313,-104.674438,-189.453552,1.185338,621799680,7187.499023,23.303257,5.44459,3.979999,45.327133,-53.674232,283.671631,-5.943117,-47.731117,1.131148,5030774,1746.236816,29.458864,6.155607,4.329071,2.700774,2.363436,-1.167791,-4.270098,1.563436,-2.731227,0.912796,25.152914,18.444128,30.574383,7.271126,1.115519,4.545099,1.862305,2.385532,2.20136,-0.523881,2.418017,-0.216657,1.396271,33.638447,6.941509,30.358355,7.055098,0.899491,-0.216028,4.769006,7.638889,2.921053,47.690056,1.57632,4.881579,'class 1'
0,12,240.482849,184,-12276,236.013885,-52.013889,-0.083716,2808693760,82960,0.222878,10.994716,241.806381,186.170364,-12165.189453,237.411331,-51.240974,-0.079291,2887826944,83320.15625,1.221473,15.786896,221.049072,194.502213,-5575.041016,219.859497,-25.357292,-0.044451,2274832896,60131.277344,-0.998595,3.989737,8.097187,70.688324,65.161278,-378.448059,70.52726,-5.365983,0.03243,24456000,5759.784668,-3.766858,-2.768263,5.216712,2.043468,2.750795,-2.887753,-1.277242,0.389705,-3.277459,0.734081,112.145233,13.44809,-4.993834,-3.995238,-1.226975,5.009871,1.855543,2.281103,1.242485,-1.962924,2.153844,-0.911359,1.399123,14.504431,9.395467,-4.786994,-3.788398,-1.020135,0.20684,4.989619,7.736842,2.973684,49.896194,1.542725,4.912281,'class 1'
0,70.455658,314.928558,208,-50856,352.33847,-144.338486,0.519332,10672709632,246688,0.399408,67.216492,279.92334,182.300888,-40855.371094,312.879486,-130.578613,0.520258,6535559680,196655.09375,3.521952,45.192497,110.708961,60.24324,-7747.30127,123.151794,-62.908554,0.549532,125638952,34618.453125,-3.122544,5.0602,15.166789,24.699461,18.863068,-237.288498,27.493713,-8.630646,0.482281,464328.09375,1304.96936,-4.660792,-1.538248,5.378654,1.733472,3.065832,-2.385814,-3.554516,1.038134,-3.423948,1.084188,113.330826,19.910172,-4.979246,-1.856702,-0.318454,5.296206,2.010896,2.467113,1.357909,-2.303694,2.341685,-0.983776,1.384957,20.391319,11.058695,-4.896797,-1.774254,-0.236005,0.082448,5.960233,7.605263,3.605263,59.602333,1.238753,6.052631,'class 1'
9,138.636215,415.326385,-456,-3088,6.674242,-462.674255,1.043914,45805805568,220288,9.49561,124.615219,384.10556,-425.577515,86.804688,-0.204059,-425.373444,1.053396,32740200448,180769.015625,10.384906,56.353642,214.518845,-247.23317,3898.527832,-16.927633,-230.305542,1.106048,2782994432,45530.128906,-0.889296,7.088447,14.427862,51.576626,-59.795933,282.12146,-5.164044,-54.631889,1.140954,8749621,2447.067627,2.407164,3.296459,5.563919,1.424595,5.202009,-5.839528,3.155923,-0.602632,-5.236896,1.382336,732.346924,21.476395,3.931692,4.820987,1.524528,5.329251,1.928592,2.328833,1.103806,-2.225289,2.142464,-1.038659,1.412404,12.329515,10.119542,4.166359,5.055655,1.759195,0.234667,6.194737,8.166667,4.25,61.947372,1.161829,5.855263,'class 1'
7,92.021736,216.277603,252,1636,245.331467,6.668529,-0.666974,3617187840,56960,6.766222,86.355408,181.506882,213.37616,1782.77832,204.665466,8.710692,-0.661171,1748249856,38398.273438,7.264847,54.32399,11.400537,11.324694,-23.769604,13.134413,-1.80972,-0.566715,28641.408203,223.327103,-0.498625,7.669302,14.93942,45.649578,-62.372738,862.416321,-20.690023,-41.682716,1.052346,1714454.25,440.693146,-0.90308,-0.404456,5.647253,1.061176,7.254336,-8.739401,11.09971,-1.542233,-7.197168,-1.342636,2442.409912,31.978291,1.118969,1.617594,2.022049,5.348544,1.820672,2.071006,0.869591,-1.818321,1.851611,-0.982021,1.456115,6.071791,8.029471,1.417678,1.916303,2.320759,0.298709,5.470322,7.75,4.055555,54.703217,1.038029,5.14693,'class 1'
6,48.662102,190.829773,192,-2368,203.628998,-11.628992,-1.204389,1708130304,46336,5.825461,45.900677,168.110321,172.389984,-1887.247314,182.718689,-10.328706,-1.147252,1107520896,37267.296875,5.007674,33.237202,76.88282,68.015335,-2376.977783,93.450912,-25.435577,-0.717677,65385084,14133.99707,0.817787,5.866299,13.573236,33.451054,-13.323481,-625.132568,19.213177,-32.536659,-0.373301,475393.59375,2678.04541,-0.040838,-0.858625,5.281849,1.949611,3.570611,-3.184184,-4.910793,1.136562,-4.320745,-0.874547,301.962585,29.782202,0.543612,-0.274176,0.584449,5.308275,1.774985,1.782004,0.94558,-1.165894,1.651528,-0.705949,1.475009,4.969252,5.557697,0.517186,-0.300601,0.558023,-0.026426,5.507895,7.25,3.027778,55.078949,1.527882,5.698099,'class 1'
0,34.98571,163.597061,-8,-22872,147.287811,-155.287811,-0.574273,5859328,91552,1.37895,32.65892,151.451035,-12.997478,-19661.308594,133.870575,-146.868042,-0.579749,13314429,78814.171875,5.760282,21.738953,95.750221,-42.998386,-6973.471191,64.731232,-107.729622,-0.617436,54990212,29742.746094,-4.381332,5.353906,9.633477,38.0298,-18.111595,-870.432495,21.805828,-39.917423,-0.470825,1249715,3809.759766,-3.974956,0.406376,5.020507,1.987631,3.085125,0.685301,-8.842784,3.336009,-2.650708,-0.689888,16.832161,35.840771,-3.641558,0.739774,0.333398,5.270548,1.762599,1.63057,1.062821,-0.784683,1.564407,-0.501585,1.473132,4.82145,4.268321,-3.891598,0.489734,0.083358,-0.250041,5.291082,7.31579,3.842105,52.91082,1.254139,5.305555,'class 1'
0,19.646883,149.519226,-180,3100,-19.289322,-160.710678,-1.0362,648000000,20000,1.800028,18.486221,139.177444,-172.216797,3349.172607,-22.347252,-149.869553,-0.959929,482306656,16261.935547,6.430265,14.112994,98.975616,-109.631905,212.408936,-1.972978,-107.658928,-0.46571,134248176,11169.519531,-4.630237,5.20454,6.504732,40.954037,-27.428261,-523.736389,12.965708,-40.39397,-0.213931,2142017,2847.255127,-3.404512,1.225725,4.723433,2.084759,4.151994,1.413908,-9.090141,3.803714,-2.389806,-0.293414,76.686249,38.359699,-2.923404,1.706832,0.481108,5.023165,1.577253,1.338096,1.055037,-0.344893,1.316929,-0.261892,1.500069,2.774601,2.492674,-3.223137,1.4071,0.181375,-0.299733,4.853801,7.868421,2.972222,48.53801,1.484011,4.417397,'class 1'
0,21.954498,200.307266,238,4476,217.412399,20.587603,0.542213,2194388480,38740,0.315036,19.479393,182.446594,216.958893,3540.937012,199.181458,17.777443,0.562903,1548990208,32907.414063,1.975107,6.400155,92.99691,106.957344,-61.630371,107.530487,-0.573142,0.761107,133690872,11686.394531,-1.660071,3.634752,1.404317,19.995625,18.904461,-129.965393,24.261351,-5.35689,0.739716,313506.9375,877.240234,-3.319716,-1.659645,4.221995,1.42779,4.916156,4.506782,-2.434443,4.994233,-0.487451,-0.187849,610.324707,30.048855,-3.90696,-2.246889,-0.587244,4.749133,1.416456,1.132663,1.373602,0.301857,1.098916,0.274686,1.556304,1.281793,0.679354,-4.434097,-2.774026,-1.114382,-0.527138,4.300147,5.194445,3.75,43.001465,0.520181,4.120614,'class 1'
4,29.966648,107.865654,114,416,110.225937,3.774066,0.223421,147270672,11332,3.80946,27.065447,96.359863,102.333549,328.513977,99.015755,3.317797,0.250948,95905032,9158.098633,3.321018,13.667956,38.136429,36.561779,-335.446289,44.158237,-7.59646,0.5704,3580586.75,2678.548828,0.488442,3.801458,1.529694,14.87111,5.939931,-192.922821,17.173611,-11.233679,0.738563,28472.287109,806.97406,0.008003,-0.480439,4.094531,1.49951,3.96265,3.849155,-0.467295,3.966952,-0.117797,-0.053737,247.207535,16.685177,-0.28507,-0.773512,-0.293073,4.586387,1.287447,1.08144,1.293459,0.251363,1.055258,0.238201,-1.536215,1.116889,0.667582,-0.776927,-1.265369,-0.784929,-0.491857,4.504094,5.555555,3.473684,45.040939,0.738488,4.380848,'class 1'
9,19.697716,162.554611,-228,12580,-93.60392,-134.396072,-0.6867,86501376,1664,8.491186,17.263748,151.010544,-211.459457,10759.239258,-85.247154,-126.212303,-0.656915,75038328,1678.142822,6.174023,6.155642,89.75843,-122.999123,3423.874023,-42.570164,-80.428955,-0.456604,21683906,1433.288086,2.317163,4.306722,0.871301,21.345152,-29.601656,206.05838,-11.194427,-18.407228,-0.471772,45586.898438,52.024513,4.184464,1.867301,3.856972,1.277753,2.914527,3.559897,1.585329,3.038077,0.52182,-0.461903,80.238892,6.331551,4.634214,2.317051,0.44975,4.39657,1.161563,1.128266,1.490745,0.469419,1.038904,0.451841,-1.392526,0.765906,0.344643,4.094616,1.777452,-0.089849,-0.539598,4.702193,8.027778,2.894737,47.021931,1.441733,4.376462,'class 1'
0,16.552946,134.918488,-2,-9364,95.772926,-97.772926,-1.450813,149840,37460,0.763745,15.517589,125.609047,1.805534,-8096.065918,90.885445,-89.07991,-1.456223,105581.859375,32387.527344,3.182124,10.474089,73.908585,16.91814,-2664.635498,60.767689,-43.849548,-1.451426,3132648.75,10944.765625,-2.418379,3.470773,4.697548,18.683756,0.13236,-208.976776,14.522362,-14.390001,-1.265018,14.644808,835.924683,-2.707028,-0.288649,3.527512,1.199338,3.597263,3.518216,-2.017702,4.020117,-0.501901,-1.086379,253.110153,20.44865,-2.763767,-0.345388,-0.056739,4.109154,0.923111,1.240003,1.671772,0.609128,1.135181,0.536591,-1.210735,1.001412,0.35831,-3.345408,-0.92703,-0.638381,-0.581641,3.719445,5.421052,2.833333,37.194447,0.816019,3.489766,'class 1'
5,23.537205,82.819077,-110,2616,-34.776253,-75.223747,-1.496351,19795600,1636,5.086865,21.084122,75.742081,-101.150833,2235.00415,-32.606884,-68.543953,-1.430911,13213691,1291.472656,4.371724,11.748373,41.948814,-56.725296,679.417236,-17.181299,-39.543995,-1.021181,1609169.75,500.090179,0.715141,3.413957,5.432569,12.839023,-4.720084,-72.676163,6.485633,-11.205717,-1.475793,6973.026855,312.983856,1.672909,0.957767,3.45723,1.385375,4.631195,2.467807,-8.699846,4.431146,-1.96334,-1.339136,249.019592,40.88945,1.629636,0.914495,-0.043273,3.924628,0.691725,1.18141,1.49962,0.410586,1.139205,0.360415,-1.33231,1.363967,0.606515,1.162237,0.447096,-0.510672,-0.467399,3.672515,5.394737,1.833333,36.725147,1.09336,3.907164,'class 1'
4,7.615773,165.199875,6,-13808,120.545738,-114.545738,0.081176,1989648,55268,3.570436,7.547059,146.787445,4.597221,-10924.703125,106.845192,-102.247971,0.086515,923996.9375,43719.953125,2.018287,6.874956,55.742046,8.886917,-1571.584595,44.334923,-35.448006,0.136068,502715.40625,6365.31543,1.552149,2.175896,4.28713,19.091188,24.969742,121.826759,18.319702,6.650039,-0.368258,84907.25,136.181046,1.39454,-0.157609,3.079517,1.655233,5.391117,6.032753,-0.686273,6.144443,-0.11169,-0.954917,1424.436279,39.139198,0.490919,-1.06123,-0.903621,3.782039,0.5765,1.51148,2.052927,0.883562,1.438854,0.614073,-0.889394,2.866976,0.680263,-0.211603,-1.763752,-1.606143,-0.702522,2.927339,4.657895,1.972222,29.27339,1.008724,2.614766,'class 1'
0,10.198039,124.783813,146,1572,134.294373,11.705628,1.079399,320336832,15028,0.272976,8.555934,112.353218,129.875702,1042.004639,121.284279,8.591423,1.085777,214214368,12699.679688,1.53043,3.088887,51.472717,56.47266,70.144501,55.201973,1.270688,1.1534,9275942,2908.583496,-1.257455,2.468353,5.137788,15.799569,21.419531,94.598602,15.193121,6.22641,-0.825301,36888.09375,80.401901,-2.195377,-0.937923,3.134822,2.119865,4.427463,4.581421,-3.04931,5.171103,-0.589683,-0.944395,696.568604,33.186657,-2.861846,-1.604392,-0.666469,3.724144,0.475831,1.401146,1.887579,0.72589,1.349806,0.537773,-0.948275,2.349403,0.659397,-3.451168,-2.193713,-1.25579,-0.589322,3.113158,4.763158,1.473684,31.131578,0.859158,2.878655,'class 1'
0,34.234486,116.631897,38,-6120,99.504662,-61.504658,1.514782,37434256,25924,0.684577,30.422411,104.909927,37.654728,-4811.237793,90.700218,-53.045494,1.530031,29297384,20662.830078,2.736455,12.871907,42.716961,26.149525,-603.702087,40.907326,-14.757799,-1.422161,2118819.5,3098.605957,-2.051877,2.976904,6.477481,9.770996,9.277616,-29.117649,11.754719,-2.477103,-0.690584,17433.867188,202.544754,-2.292327,-0.24045,3.241887,2.540659,3.014771,2.664634,-3.498044,3.628643,-0.964009,-0.898577,149.762146,21.092449,-2.55731,-0.505433,-0.264983,3.683156,0.406373,1.267347,1.68989,0.560981,1.236035,0.453855,-0.995057,1.747154,0.611806,-2.998579,-0.946702,-0.706252,-0.441269,3.271345,4.473684,2.184211,32.713451,0.845981,3.197368,'class 1'
0,32.55764,69.166466,-8,-2432,45.477268,-53.477268,0.122489,626688,9792,0.910653,28.5091,70.397896,-12.761585,-2458.645508,43.612804,-56.37439,0.112443,1628163.625,9997.439453,3.742601,10.600849,63.512047,-21.598572,-1798.586426,32.963837,-54.562408,0.062628,3573770.5,7660.84375,-2.831948,3.825177,6.546065,19.328047,-11.309435,-123.11113,6.798674,-18.108109,-0.029852,79344.546875,620.347839,-2.914524,-0.082577,3.514601,2.918834,1.144072,-0.832484,-0.445603,0.370435,-1.202919,-0.365096,1.715554,2.475443,-2.603948,0.228,0.310577,3.646906,0.387411,0.953705,1.238358,0.270604,0.955004,0.283353,-1.056392,0.691799,0.451115,-2.736253,0.095695,0.178272,-0.132305,3.397953,4.842105,2.194444,33.97953,0.770061,3.361111,'class 1'
0,10.29563,196.62146,208,-2116,217.718948,-9.718952,1.084277,2237960192,51728,0.324844,8.395987,174.396881,184.575211,-1850.952637,194.110764,-9.535551,1.070034,1412862336,41471.820313,2.330728,2.985072,68.795929,76.501335,-287.761963,80.094131,-3.592797,0.875122,40987676,7003.501953,-2.005884,3.710179,6.075874,12.147035,3.547489,-81.828598,10.99192,-7.444431,0.310023,4277.520508,339.899048,-3.385335,-1.379451,3.63252,2.855845,1.930692,-1.722837,-0.478188,0.243222,-1.966059,0.206727,14.487387,4.88092,-3.307676,-1.301792,0.077659,3.648185,0.421084,0.792902,1.012038,0.166189,0.805796,0.206242,-1.07374,0.368172,0.359465,-3.323342,-1.317458,0.061993,-0.015666,3.098831,3.394737,2.444444,30.988306,0.308962,3.216374,'class 1'
0,27.202942,200.917892,240,8608,196.105194,43.89481,1.544505,1334476800,23168,0.347257,24.344015,181.224655,218.012451,7322.790527,176.530777,41.48167,1.523038,866854144,18238.261719,1.974862,11.576466,78.838837,102.561417,2049.67041,75.364738,27.196678,1.253434,24405424,2320.162109,-1.627605,3.613633,3.317168,10.986915,7.433887,-78.357491,13.317629,-5.883742,0.735696,20374.939453,368.692657,-3.266376,-1.638771,3.784488,1.901639,1.81275,-0.318799,-3.117636,1.613464,-1.932263,0.699336,1.277746,12.572178,-3.437231,-1.809626,-0.170855,3.738037,0.57639,0.302899,0.343609,0.002746,0.335423,0.008186,-1.030706,0.012643,0.107084,-3.39078,-1.763175,-0.124404,0.046451,3.605848,5.638889,2.342105,36.058475,0.87657,3.472222,'class 1'
16,34.409302,298.241516,-420,43388,-183.316666,-236.683334,0.671999,502387200,2848,14.0991,31.041389,262.052185,-368.858826,33371.972656,-159.087051,-209.771774,0.768939,349522112,2568.941895,6.514989,14.626031,93.730347,-122.337822,2934.048584,-32.750832,-89.58699,1.234752,48347152,3230.348633,7.584111,3.998885,1.462004,20.27014,-0.746842,-206.098679,13.987572,-14.734414,1.52303,460.136658,824.952454,10.100216,2.516104,3.963605,1.365032,2.677299,-0.729712,-4.307853,1.742505,-2.472218,1.205198,9.458909,17.763889,10.135495,2.551384,0.03528,3.879618,0.630229,0.215823,0.010913,-0.032726,0.186442,-0.17553,-1.138025,0.000016,0.131024,10.219482,2.635371,0.119267,0.083987,4.129971,5.973684,2.710526,41.299709,0.978567,3.972953,'class 1'
0,22.627417,279.060913,342,15032,290.201508,51.798489,-1.109666,6647766016,56836,0.026176,20.168777,257.448151,314.591125,12600.699219,267.482635,47.108479,-1.11924,4806338048,48564.773438,1.375657,12.800183,136.197784,161.507111,2808.320801,141.686432,19.820673,-1.169792,387388512,14851.264648,-1.349481,3.907321,4.960754,20.792446,15.536264,-107.199066,20.711971,-5.175706,-1.379083,161763.0625,670.171814,-3.881146,-2.531665,4.09231,0.879492,3.232702,-1.114345,-5.29814,1.811072,-2.925417,1.310489,27.858154,22.434322,-4.066134,-2.716653,-0.184988,3.990008,0.64468,0.314637,-0.145605,-0.056557,0.175908,-0.321513,-1.142495,0.005246,0.247428,-3.963832,-2.614351,-0.082686,0.102302,3.932311,5.833333,2.527778,39.323105,0.966122,3.723684,'class 1'
0,84.864601,221.729568,-196,-5952,26.723694,-222.723694,-0.138049,2390397184,62224,1.745278,76.499428,198.548584,-185.970276,-2885.909668,14.40269,-200.372971,-0.144386,1595354368,46128.582031,6.624683,35.891937,98.172508,-129.719452,3505.464111,-38.377289,-91.342163,-0.264291,47204796,2805.278076,-4.879405,5.025704,5.982585,29.271662,-38.964081,309.027863,-11.084303,-27.879778,-1.120497,428265.8125,282.087952,-3.280426,1.598979,4.203067,0.636469,1.568163,0.172676,-2.009304,1.506464,-1.333788,-1.024615,0.240534,8.067032,-2.457789,2.421616,0.822637,4.203845,0.72206,0.340449,-0.168363,-0.084325,0.218162,-0.386525,-0.956739,0.010365,0.365647,-2.458566,2.420838,0.821859,-0.000778,4.979093,6.421052,3.611111,49.790932,1.136863,5.152778,'class 1'
0,72.567207,192.717407,-76,-16932,97.558105,-173.558105,-1.381913,424559104,73504,1.212488,64.620178,172.270294,-63.071785,-14406.912109,92.566589,-155.638367,-1.337574,245070576,61605.703125,4.57828,27.441368,95.385002,-7.208523,-7326.691895,82.06768,-89.276207,-1.039074,1525561.75,29358.728516,-3.365792,4.330405,4.99887,38.097797,7.29872,-1355.937134,40.652805,-33.354084,-0.886803,291768.03125,5477.02002,-3.117916,0.247875,4.42827,1.36807,3.372665,-0.364911,-9.631513,2.926371,-3.291282,-0.572871,5.147864,38.65921,-3.215782,0.15001,-0.097866,4.388295,0.792552,0.389532,-0.162144,-0.11794,0.271792,-0.433936,-0.956858,0.013094,0.498052,-3.175806,0.189985,-0.05789,0.039976,4.504825,6.052631,2.166667,45.048248,1.462394,4.819445,'class 1'
6,32.526913,149.452332,200,7680,148.166382,51.833622,-0.826969,371200000,9280,5.107364,32.399094,135.559845,182.505859,6617.194336,132.603897,49.90197,-0.827988,227816320,6839.60791,3.264376,29.429489,64.547066,88.375488,1691.575195,60.342667,28.032822,-0.770614,8153299,1043.926025,1.842988,4.6265,12.897943,14.31243,11.143059,-108.77079,17.395773,-6.252714,-0.712524,69440.929688,559.250916,0.480865,-1.362123,4.766286,1.997008,3.52757,-1.854691,-8.03686,2.05541,-3.9101,-0.550246,122.415985,35.587315,0.341078,-1.501909,-0.139786,4.543408,0.786509,0.625745,-0.48287,-0.160526,0.226344,-0.709214,-1.051017,0.204081,0.875269,0.563956,-1.279032,0.083091,0.222878,4.448684,7.421052,2.277778,44.486843,1.657909,4.141082,'class 1'
0,55.443665,109.412064,-26,-5688,63.53104,-89.531036,0.058936,15837328,23428,1.911565,50.469685,110.445503,-48.827095,-4922.510254,49.873272,-98.700371,0.037446,52626600,22074.126953,7.287857,29.110373,112.577232,-114.671547,211.96051,-1.879212,-112.792336,-0.065207,161762256,12301.720703,-5.376291,6.387725,10.058057,47.541313,-57.186897,490.33078,-10.503275,-46.683624,-0.15248,4280934,1309.017578,-4.47616,0.900131,4.926653,1.959234,5.182362,-4.88933,-3.345885,0.608575,-5.497904,-0.342991,891.415955,37.289085,-3.015088,2.361204,1.461072,4.611123,0.823522,0.592679,-0.421679,-0.155821,0.236681,-0.658359,-1.080657,0.142445,0.801097,-2.699557,2.676734,1.776603,0.31553,4.64693,6.694445,1.315789,46.469299,1.828661,4.908626,'class 1'
0,29.832869,225.785294,-258,-272,1.04999,-259.049988,0.893899,4503187968,67652,2.073716,26.328094,215.921173,-260.166199,4541.355469,-18.816496,-241.349701,0.875589,3351902464,49521.027344,9.715736,10.262821,169.659988,-231.772354,11814.34668,-75.695892,-156.076462,0.558649,347076640,6461.035645,-7.64202,7.394116,0.337243,63.596558,-78.808525,1076.475342,-17.581785,-61.226742,0.083987,11830811,1904.882202,-5.3204,2.32162,5.242087,1.827654,6.849415,-7.821206,6.839176,-1.003089,-6.818118,-0.132329,2068.479492,33.81456,-3.16837,4.47365,2.15203,4.758877,0.842741,0.701833,-0.541348,-0.15589,0.208027,-0.749375,-1.183135,0.268622,0.916618,-2.685161,4.956859,2.635239,0.48321,5.355117,7.277778,3.710526,53.55117,0.993263,5.486842,'class 1'
0,35.355339,76.811455,84,416,78.715118,5.284881,1.314602,38045952,5392,1.545434,32.500122,55.487228,59.780907,89.388885,58.246231,1.534674,1.231916,11493920,3216.200928,7.112266,19.348711,44.473759,-43.967003,-87.143112,1.899912,-45.866913,0.248286,4410689.5,2281.669678,-5.566833,7.06781,1.837548,43.747044,-46.216888,111.001076,-2.5415,-43.675388,0.010737,3614106.5,1691.996826,-5.522376,0.044456,5.459534,1.641212,7.372152,-9.098223,13.996904,-1.961156,-7.137066,-0.128881,2217.616943,26.790043,-3.9141,1.652732,1.608276,4.828826,0.816168,0.830735,-0.742597,-0.122374,0.138835,-0.881432,-1.224555,0.574029,1.040946,-3.283392,2.28344,2.238984,0.630708,5.356141,7.078948,3.447368,53.561409,1.312595,5.406433,'class 1'
0,19.235384,257.332458,312,7112,287.240234,24.759762,-0.854192,6706612224,68896,0.325579,17.602999,232.665802,286.123138,7471.388672,257.058167,29.06497,-0.848353,4255491584,51980.898438,4.424095,10.594425,102.305969,131.63382,2583.869385,107.625961,24.007856,-0.696414,121153408,6991.987793,-4.098516,6.654893,1.224595,18.747856,-12.937193,-105.17804,5.656616,-18.593809,-0.218105,98428.039063,588.08313,-6.329314,-2.230798,5.640557,1.328625,7.497107,-9.994581,21.726606,-3.19554,-6.799042,-0.135262,1297.115723,12.985227,-5.314979,-1.216463,1.014336,4.886753,0.789433,0.942988,-0.921173,-0.067023,0.067772,-0.988945,-1.262438,0.947545,1.116651,-4.561174,-0.462658,1.76814,0.753804,5.80424,7.473684,4.236842,58.0424,1.313664,5.950293,'class 1'
40,35.805027,696.490479,-950,194080,-297.390869,-652.609131,-0.648569,113877450752,126180,34.624184,32.708221,629.023926,-860.023499,160758.765625,-274.604736,-585.418762,-0.651156,71453237248,96605.375,15.133316,17.095026,301.681244,-418.13089,40183.785156,-149.697327,-268.433563,-0.71456,2464852992,14098.291992,19.490868,7.775333,2.479841,62.830647,-83.765656,1404.732422,-23.189545,-60.576111,-1.051389,9807609,1397.755371,26.84885,7.357983,5.807021,0.552735,6.458808,-6.93801,-0.641582,0.091273,-7.029283,-1.123822,2440.605957,50.702316,28.817162,9.326295,1.968312,5.14284,0.762617,1.106965,-1.054865,-0.066937,0.060038,-1.114903,-1.445444,1.536123,1.380487,29.481342,9.990476,2.632493,0.664181,6.215936,8.894737,5.166667,62.159359,1.09913,5.948831,'class 1'
8,103.247276,476.29718,-626,82424,-188.320404,-437.679596,-0.052229,24366850048,62180,9.573435,91.343788,436.262085,-578.102661,71878.828125,-181.014984,-397.087677,-0.050885,15603057664,46687.410156,11.668776,38.954914,227.786957,-317.01828,24305.650391,-129.882263,-187.136017,-0.027045,329440096,3277.991699,-2.095341,7.169815,8.468596,43.667053,-59.901939,838.960022,-22.328602,-37.573338,-1.446619,833914.6875,232.401993,2.40362,4.49896,5.807436,0.336292,6.432578,-5.701128,-7.793371,1.139309,-6.840437,-1.217458,2069.66333,63.676342,3.765999,5.86134,1.36238,5.160388,0.754069,1.108121,-1.112146,-0.003571,0.003202,-1.115348,-1.456433,1.547514,1.251154,4.413047,6.508388,2.009428,0.647048,6.452193,8.277778,3.833333,64.521935,1.237721,6.589181,'class 1'
7,48.166378,283.809784,-32,-52884,214.521149,-246.521149,0.389632,217661440,212560,6.493353,46.896439,259.585999,-35.160141,-43365.1875,191.403778,-226.563919,0.378319,215966640,174697,5.798264,34.856194,131.93782,-29.067451,-10119.378906,87.105873,-116.173325,0.319583,34914012,41322.429688,0.695089,5.716274,10.336057,12.284997,-0.189127,-120.050674,10.862608,-11.051736,0.519631,17.177742,480.238464,0.777079,0.08199,5.709876,1.091396,5.460162,-3.131271,-12.238747,2.267113,-5.398385,-1.278679,576.132141,58.75985,0.783477,0.088388,0.006398,5.160445,0.768997,1.059585,-1.1067,0.04485,-0.04213,-1.06457,-1.461164,1.280371,1.045385,1.332908,0.637819,0.555829,0.549431,6.234649,8.305555,3.722222,62.346493,1.352753,6.095029,'class 1'
0,22.36068,265.510834,216,-19120,283.453705,-67.453697,0.376576,5745033216,123136,0.566698,19.813063,251.656052,203.080185,-17274.935547,267.628387,-64.548218,0.368518,4550647808,110341.304688,2.502994,10.212762,162.244324,127.813751,-7068.890625,169.514542,-41.700787,0.328072,728796096,44611.914063,-1.936296,4.475151,6.12606,36.010357,41.852619,153.106445,37.802444,4.050174,0.40373,1995498,1139.21582,-3.908453,-1.972157,5.536632,1.618361,4.194708,0.080612,-10.052911,3.211195,-3.130583,-1.308818,0.261351,40.218143,-4.969934,-3.033638,-1.061481,5.143766,0.803425,0.963954,-1.040751,0.072003,-0.07452,-0.966231,-1.457989,0.861274,0.795148,-4.577068,-2.640773,-0.668615,0.392865,5.191959,6.552631,3.210526,51.91959,0.941549,5.108918,'class 1'
0,26.419689,171.207474,40,-27968,188.428024,-148.428024,-0.749744,181555200,113472,0.464259,22.975599,152.60434,26.120167,-22653.792969,164.137405,-138.017242,-0.748721,62288872,91297.4375,4.267569,8.632672,75.727432,-35.606514,-4763.749512,53.475811,-89.082329,-0.753986,25765758,20322.822266,-3.80331,4.467616,1.847184,17.871721,-2.224187,-314.523346,16.657547,-18.881733,-0.755011,6248.27002,1263.040405,-4.003357,-0.200047,4.944993,1.566681,4.049636,5.545699,6.881911,3.671061,1.874638,-0.513913,99.24984,3.227136,-4.480734,-0.677424,-0.477377,5.011914,0.941268,0.496784,-0.58509,0.043514,-0.087439,-0.497651,-1.337574,0.057605,0.168274,-4.547655,-0.744345,-0.544298,-0.066921,5.003655,8.131579,3.5,50.036552,1.406924,4.565789,'class 1'
0,50.596443,27.910572,10,-604,30.079872,-20.079872,-0.990462,251600,2516,1.214108,44.9944,28.281193,1.787404,-746.115906,28.22344,-26.436037,-0.918002,9545.010742,2987.658447,4.800712,19.729803,43.017403,-32.999237,-995.78833,19.109732,-52.108967,-0.698408,5523265,5072.103027,-3.586604,4.611468,4.52829,22.568022,-6.911508,-412.770325,17.152802,-24.06431,-0.591524,81152.273438,1698.850342,-3.39736,0.189244,4.833153,1.321572,3.934383,4.593831,2.688052,3.90557,0.688261,-0.157309,218.44165,10.351074,-3.619045,-0.032441,-0.221685,4.949262,0.976654,0.333108,-0.400388,0.019971,-0.058396,-0.341992,-1.194171,0.012893,0.080427,-3.735154,-0.148551,-0.337794,-0.116109,5.002339,8.394737,2.815789,50.023388,1.580548,4.909357,'class 1'
0,7.211102,274.131348,248,-7704,275.921021,-27.921032,-0.140054,5678049280,92320,1.012235,8.486648,242.479462,215.295731,-6952.407227,243.811249,-28.515524,-0.142258,3437569792,74161.875,4.06754,15.613729,94.081879,54.510269,-3143.768799,89.597824,-35.087555,-0.164874,46194228,15546.443359,-3.055305,5.154938,9.271493,29.596386,-11.539281,-383.325897,14.6415,-26.18078,-0.120832,221897.296875,1666.458618,-4.142703,-1.087398,4.802563,1.150241,4.086993,-0.882494,-8.185538,2.453617,-3.336111,0.116445,26.105968,33.52095,-3.790328,-0.735023,0.352375,4.812238,1.019443,0.125676,-0.080743,-0.010792,0.071082,-0.151825,-0.737673,0.000324,0.049688,-3.800003,-0.744698,0.3427,-0.009675,4.653216,8.263158,3.194444,46.532166,1.459006,4.301169,'class 1'
12,84.89994,219.333084,-310,23972,-147.719894,-162.280106,0.924548,20373200,212,12.070156,75.611908,204.027328,-288.152222,20665.595703,-134.467102,-153.68512,0.550255,30666320,369.332672,9.574324,34.114738,127.356995,-168.225464,5880.48584,-49.551701,-118.673767,0.271558,135212512,4777.859863,2.495832,6.73239,8.529074,52.429428,-61.578773,363.099915,-6.60496,-54.973812,0.413631,8871430,2339.545898,5.337766,2.841934,4.914399,0.822504,6.981526,-7.591852,2.26076,-0.310486,-7.281366,0.321734,2800.727051,48.593178,7.155757,4.659925,1.817991,4.673235,1.0375,0.156916,0.106621,-0.014242,0.184016,-0.077395,-0.617505,0.000777,0.068335,7.396921,4.901089,2.059155,0.241164,4.997076,6,3.657895,49.97076,0.752992,4.932017,'class 1'
0,36.221542,365.928955,412,-512,413.238983,-1.238992,0.592457,29160660992,171792,0.652917,30.526711,315.806396,348.085724,-3796.679688,358.671143,-10.585407,0.587555,16520714240,136350.390625,4.680037,16.209579,94.794899,49.889847,-5650.048828,104.142761,-54.252918,0.532793,62446916,25089.191406,-4.02712,6.246864,8.383028,42.12627,-47.10471,139.005295,-3.163434,-43.941277,0.342282,3689581.75,1662.832397,-5.593947,-1.566827,4.737615,1.291803,6.131291,-7.891023,11.174649,-1.849703,-6.041319,0.407507,1094.030884,17.569645,-4.084698,-0.057578,1.509249,4.411781,1.078873,0.198363,0.095174,-0.023903,0.209351,-0.114177,-1.091695,0.000948,0.10467,-3.758864,0.268256,1.835083,0.325834,4.517544,6.027778,2.631579,45.175442,1.240149,4.31579,'class 1'
0,13.038404,144.152695,124,-5152,156.847244,-32.847244,-0.415072,553289984,35984,0.544255,14.008645,130.106094,114.46978,-4006.618164,142.572159,-28.102386,-0.43045,381697440,29129.802734,2.699494,17.030144,60.809097,59.105209,-819.367371,70.695328,-11.590121,-0.584735,23653620,6770.895508,-2.155239,3.676515,9.352649,19.335276,17.745182,-98.210724,22.174231,-4.429049,-0.539431,222859.546875,707.734436,-3.13226,-0.977021,4.19053,1.290446,3.579584,1.115433,-9.245821,3.649135,-2.533702,-0.50902,47.56229,38.227474,-3.646276,-1.491036,-0.514016,4.210928,1.152309,0.377,0.001465,-0.081665,0.286505,-0.28504,-1.303466,0.000001,0.326663,-3.666673,-1.511434,-0.534413,-0.020398,4.157018,6.736842,2.111111,41.570175,1.461201,4.722222,'class 1'
0,11.313708,194.267853,192,-488,194.508881,-2.508883,-0.050844,1430913024,38816,0.013143,8.844893,178.73761,181.579391,425.708038,179.203842,2.375551,-0.074556,1030947648,31268.244141,0.821007,4.476367,108.744888,134.176651,2589.669434,110.805305,23.371344,-0.403952,137630352,7644.697754,-0.807865,2.807342,1.754741,48.583088,49.180096,-526.010193,58.215645,-9.035547,-0.718209,10939027,4522.722656,-2.794199,-1.986334,3.963871,0.857441,5.241027,2.838748,-21.191313,6.236628,-3.39788,-0.735193,748.01947,92.823746,-3.950728,-3.142863,-1.156529,4.059285,1.223695,0.494053,0.032853,-0.135982,0.38555,-0.352697,-1.331239,0.000588,0.545008,-4.046143,-3.238278,-1.251943,-0.095414,3.824269,5.868421,2.657895,38.242691,1.17718,3.304094,'class 1'
0,54.589375,125.267715,-76,-4960,42.024998,-118.024994,0.012497,147958016,25616,0.866928,48.21809,102.279861,-59.250023,-3499.12793,36.532146,-95.782166,-0.052266,61459740,17507.078125,3.157976,19.153992,47.388042,22.691574,-1845.021729,55.772678,-33.081104,-0.828194,4065192,7894.994141,-2.291048,3.326519,6.279587,42.023323,25.610338,-1183.526978,49.51347,-23.903131,-0.916484,3535242,5389.99707,-2.459591,-0.168543,3.910603,1.376512,4.902118,1.742052,-20.864082,5.521055,-3.779003,-0.887583,262.478241,86.491074,-3.043675,-0.752627,-0.584084,3.976097,1.264273,0.546528,0.096891,-0.162307,0.454222,-0.35733,-1.330061,0.006183,0.658616,-3.109169,-0.818121,-0.649579,-0.065494,3.716667,7.18421,0.5,37.166668,2.257315,3.473684,'class 1'
0,54.589375,68.029404,12,-4420,72.753281,-60.753277,-0.710212,2566656,17824,0.86698,47.126148,57.639412,13.852199,-3165.399658,63.612698,-49.760502,-0.817209,2466370,12853.482422,3.387851,17.97039,88.798866,22.870773,-3796.295166,74.101669,-51.2309,-1.448464,8216551.5,15708.25293,-2.520871,3.85193,10.63783,44.664719,-0.901131,-997.360779,31.133667,-32.034798,1.558567,3240.23291,3990.255127,-2.984951,-0.464079,3.762186,2.409406,5.841881,-0.557386,-17.925819,3.964359,-4.521745,-1.399366,22.373247,72.013954,-2.895206,-0.374335,0.089745,3.794883,1.348562,0.666863,0.339904,-0.19107,0.638944,-0.29904,-1.314334,0.101649,0.879813,-2.927904,-0.407032,0.057047,-0.032698,4.046783,6.083333,1.694444,40.467834,1.792316,4.337719,'class 1'
6,0,110.394745,30,-7156,100.91275,-70.91275,1.223427,26571600,29524,5.069774,1.472561,104.836884,45.387821,-5911.981934,102.862457,-57.474636,1.203053,52959840,25707.982422,1.677414,7.811472,95.723808,99.909439,-769.039673,107.090645,-7.181205,1.063091,130344152,13058.055664,3.39236,2.473049,7.539174,43.119499,40.362118,-474.499695,49.875751,-9.513634,1.00759,5745999,3527.099121,2.596725,-0.795635,3.348055,2.991691,6.75054,1.798189,-22.953314,5.773691,-3.975501,1.371768,307.332245,95.046745,1.72172,-1.67064,-0.875006,3.598234,1.425345,0.860152,0.729612,-0.139832,0.887219,-0.157607,-1.300806,0.581128,1.091661,1.47154,-1.92082,-1.125185,-0.25018,3.16886,7.31579,1.277778,31.688597,1.87147,2.297515,'class 1'
0,12,97.175102,106,-116,107.083267,-1.083269,1.079399,131461200,11700,0.222777,10.196852,95.961609,105.299431,-53.276001,105.802971,-0.503538,1.073632,125305960,11301.073242,0.847105,3.730654,81.154884,90.946793,47.001099,90.427025,0.51977,1.025007,66859668,8083.313965,-0.624328,1.93801,3.740002,38.045937,42.43924,-66.085022,43.943119,-1.503878,0.908334,3720022.25,2065.429443,-1.715233,-1.090904,3.043735,3.043956,6.528317,4.444284,-14.467945,6.62735,-2.183066,1.274077,1533.192017,77.623436,-2.820958,-2.19663,-1.105725,3.497044,1.457094,0.992827,0.962032,-0.069051,1.029128,-0.067096,-1.30366,1.112188,1.201709,-3.274267,-2.649939,-1.559034,-0.453309,2.939912,6.026316,1.026316,29.399124,1.535813,2.662281,'class 1'
0,28.635643,37.456642,18,-904,40.384708,-22.38471,1.052876,1276560,3940,0.418213,25.890833,30.803646,14.632832,-626.522827,33.394238,-18.761406,1.040125,582450.9375,2720.211182,1.778283,12.73507,6.673501,7.916609,2.806709,7.544593,0.372016,0.866789,3224.250244,51.445854,-1.36007,2.044375,2.869693,10.022851,12.689817,29.742964,9.587578,3.102239,1.407049,6772.922363,42.05962,-1.626162,-0.266092,2.598546,2.310535,5.720026,5.680559,-2.314834,6.062394,-0.381835,1.227115,1340.05957,41.528088,-2.180333,-0.820263,-0.554171,3.248354,1.375754,1.2404,1.339358,0.120275,1.242562,0.096796,-1.464038,2.354966,1.312778,-2.830141,-1.470071,-1.203979,-0.649808,2.35307,4.833333,1.157895,23.530703,1.07851,2.100877,'class 1'
11,16.970562,193.018127,-256,13340,-72.827545,-183.172455,-0.405517,797966336,12176,9.740081,14.957986,169.350189,-221.793793,9423.265625,-57.279221,-164.514572,-0.432704,565685056,11499.419922,4.208098,5.779966,64.505966,-66.34433,-612.678894,8.217103,-74.561432,-0.590585,30160818,6852.286133,5.531982,2.502389,3.444688,12.279215,-3.83365,-137.888214,9.981175,-13.814826,-0.842965,8322.099609,566.249695,7.237692,1.705709,2.565041,1.991703,4.221143,3.57731,-3.443765,4.366066,-0.788757,1.291446,340.04834,26.572205,7.17504,1.643057,-0.062652,3.120261,1.255698,1.286263,1.405736,0.160254,1.280596,0.12514,1.541901,2.638241,1.335079,6.61982,1.087837,-0.617872,-0.55522,2.841228,4.868421,1.421053,28.412281,1.210854,2.276316,'class 1'
6,28.635643,104.742538,-14,-9528,90.862144,-104.862144,-0.973754,7508368,38308,5.487982,24.070246,96.173126,-9.616196,-8290.117188,86.368843,-95.985039,-0.952047,3074939.75,33252.9375,3.334118,5.707014,58.444012,-2.945118,-3402.284668,56.875134,-59.820251,-0.807936,118117.085938,13617.8125,2.153864,2.867586,4.683912,19.244513,-11.659448,-267.840179,11.543411,-23.20286,-0.806827,164124.09375,1207.303345,2.620396,0.466532,2.594969,1.906971,2.703968,1.173605,-3.137636,2.452807,-1.279202,1.411608,19.18358,13.927894,2.893013,0.739149,0.272617,3.012397,1.130118,1.284879,1.410654,0.153618,1.291729,0.118924,1.416316,2.737112,1.375472,2.475585,0.321721,-0.144811,-0.417428,2.779532,3.888889,1.694444,27.795322,0.792252,2.592105,'class 1'
0,8.485281,88.656639,108,1564,90.769554,17.230448,1.178097,63078912,5408,0.029383,8.050691,80.578735,101.747253,1707.368408,80.551186,21.196072,1.175568,36472172,3523.029297,1.117483,7.157002,46.93457,65.798546,1062.389771,37.368309,28.430235,-0.153108,345876.09375,79.889175,-1.0881,2.224642,5.622787,16.836535,12.515688,-115.268204,18.684784,-6.169096,-0.480264,96760.4375,617.715332,-2.19526,-1.10716,2.413435,2.037136,0.68767,0.689485,-0.097135,0.809481,-0.119996,-0.936833,0.410702,0.863928,-2.384053,-1.295953,-0.188793,2.827259,0.95722,1.387162,1.593989,0.253569,1.414758,0.179231,1.288235,3.8786,1.526527,-2.797876,-1.709776,-0.602617,-0.413824,2.366959,3.526316,1.222222,23.66959,0.709579,2.347222,'class 1'
6,0,72.525856,-52,-1296,18.407207,-70.407204,-0.067764,21329152,7888,5.069814,0.245134,66.582695,-42.574356,-1318.091675,20.798874,-63.37323,-0.046848,12841996,7084.942871,1.682794,1.134803,37.055782,7.419058,-666.640564,29.794029,-22.374971,0.074995,149803.703125,2721.604736,3.38702,1.572521,3.225749,22.964167,24.010252,23.503103,22.987839,1.022414,-0.066689,278145.875,482.479858,3.497293,0.110273,2.219026,1.934382,2.335807,2.333311,-0.022727,2.343011,-0.0097,-0.078466,30.135765,5.535248,2.850789,-0.536231,-0.646505,2.677755,0.761004,1.42628,1.679774,0.289568,1.484745,0.195029,1.177725,4.693428,1.663369,2.392059,-0.994961,-1.105234,-0.45873,2.143567,3.157895,1.263158,21.435673,0.707454,2.298977,'class 1'
48,20.396078,548.46698,-708,92032,-171.560974,-536.439026,1.181973,66736283648,133136,41.296288,14.388473,480.552002,-622.256348,70841.570313,-150.009705,-472.246643,1.147007,40205856768,103836.648438,16.083448,16.689198,175.849945,-222.305359,6148.853516,-32.374096,-189.931259,0.768247,1226806784,24824.259766,25.212839,10.680676,11.202195,57.703732,-17.989107,-1959.937256,36.181095,-54.170204,0.36652,2641727.5,8163.357422,30.615612,5.402773,10.4869,3.225031,14.639599,-1.537823,-147.702911,11.408697,-12.94652,0.424158,1402.80249,593.176575,30.809387,5.596548,0.193775,9.917527,2.073898,1.432979,-1.433855,-0.479854,0.279987,-1.713842,0.875063,8.173093,3.975355,31.378761,6.165921,0.763148,0.569373,10.679386,14.105263,7.18421,106.793861,2.571208,11.286551,'class 1'
9,15.811388,336.789246,-370,5124,-14.409848,-355.590149,1.200903,15935707136,116404,10.80451,16.606611,298.734161,-340.774536,7655.804688,-24.181866,-316.592682,1.157359,9929356288,85504.078125,14.16767,23.799902,145.753418,-177.920044,3017.013672,-18.982374,-158.937668,0.61953,620052416,19587.484375,-3.36316,11.525133,9.509885,58.806038,-33.114265,-1458.893188,25.072567,-58.186832,0.301133,7601456,6932.127441,-0.720623,2.642537,10.793921,1.782922,14.300489,-3.27393,-136.692169,10.16862,-13.44255,0.428383,5975.491699,557.487305,0.010589,3.373749,0.731212,10.160639,1.958461,1.668983,-1.673447,-0.669984,0.333785,-2.007231,0.838167,15.347324,5.480358,0.643871,4.007031,1.364494,0.633283,10.602924,15.815789,7.289474,106.029243,2.948254,9.513889,'class 1'
28,42.941822,244.481079,-226,-6088,24.320793,-250.320786,-0.222053,3852560640,75428,25.021732,41.682766,213.83812,-196.552063,-4795.155273,21.94598,-218.498047,-0.214294,2233485824,57813.328125,13.177222,33.881763,80.327225,-52.56319,-1856.685059,24.190252,-76.753441,-0.0484,28152816,10189.629883,11.84451,11.340331,12.030092,32.8699,-10.616379,-529.985168,18.317263,-28.933641,0.209329,251636.171875,2232.647949,13.681401,1.836891,10.942965,1.234948,12.447182,-2.648064,-106.883942,9.098876,-11.74694,0.446169,3047.155518,434.548035,14.078768,2.234258,0.397367,10.392356,1.829698,1.827376,-1.845808,-0.772278,0.35147,-2.197278,0.828016,22.132324,6.496119,14.629376,2.784866,0.947975,0.550609,11.149855,17.842106,7.868421,111.498543,3.119071,10.5,'class 1'
0,75.153175,412.081299,534,55292,393.479248,140.520752,1.282277,18246561792,63988,1.524286,65.211983,370.73288,484.237488,47050.359375,349.687927,134.549576,1.306531,10853065728,46284.503906,7.004565,28.605276,156.759567,215.140991,10817.689453,135.024506,80.116486,-1.408451,139546144,3014.890137,-5.480279,10.281689,10.532166,22.370277,23.957714,-46.423569,25.75988,-1.802165,-0.605563,436027.25,759.666321,-8.757402,-3.277123,10.886312,2.864854,8.023277,4.262177,-39.348286,8.756028,-4.493851,0.518009,3189.236328,175.559296,-9.362026,-3.881747,-0.604624,10.816517,1.585792,1.920303,-2.066874,-0.456864,0.201414,-2.268287,0.851788,26.05652,6.099421,-9.292231,-3.811952,-0.534828,0.069796,10.566813,14.75,7.305555,105.668129,2.567708,9.868422,'class 1'
0,50.119858,345.560425,-260,-42468,113.655495,-373.655487,-0.421736,16053106688,237472,2.938288,44.062706,325.054077,-247.976486,-35490.171875,101.540596,-349.51709,-0.40628,12510802944,203453.03125,10.896757,21.327675,184.2509,-132.86734,-11250.625977,58.722466,-191.589813,-0.340435,1106116224,62656.234375,-7.958469,9.6387,7.633793,38.217602,15.239595,-783.865723,36.635777,-21.396183,-0.343947,782134.375,3367.708496,-6.700413,1.258057,10.724016,3.805226,10.312057,13.476109,34.25919,10.076046,3.400063,0.445941,8093.929688,44.568748,-7.785728,0.172741,-1.085316,11.186569,1.39284,1.874588,-2.303391,0.523745,-0.255784,-2.047607,0.922223,17.034336,3.210629,-8.248281,-0.289812,-1.547869,-0.462553,11.386696,14.611111,8.157895,113.866959,1.847844,11.276316,'class 1'
0,22.36068,319.236603,444,47540,263.76123,180.23877,1.425068,1375220736,6976,0.697689,18.15942,303.534943,422.636902,43237.296875,248.97731,173.659592,1.521225,1013279616,5672.760742,3.786428,8.397077,205.547592,286.448486,19485.330078,175.284439,111.164047,-1.011094,337353664,4111.424805,-3.088739,7.788498,3.000952,71.4366,93.272087,1635.881836,69.853249,23.418839,-0.444276,18757858,2156.154297,-7.090809,-4.00207,10.842209,4.228012,14.983175,20.247766,92.424706,13.296943,6.950824,-0.126116,16510.894531,40.27322,-10.14452,-7.05578,-3.05371,11.499922,1.196574,1.976294,-2.71821,1.696735,-0.97125,-1.74696,1.13047,4.445954,0.601726,-10.802233,-7.713493,-3.711423,-0.657713,11.327631,15.473684,9.157895,113.276314,1.930744,10.583334,'class 1'
0,41.231056,413.379974,554,60204,405.549591,148.450394,0.667626,20287148032,66100,0.697764,35.570004,394.953583,524.654358,52066.578125,391.744965,132.909393,0.627867,18441426944,66995.859375,4.040037,5.045812,296.978851,361.381256,15498.571289,311.650665,49.730591,0.476705,8959191040,68602.125,-3.342273,9.027463,9.755921,112.915657,119.249222,-146.523315,120.46553,-1.216312,0.380899,210553600,14806.47168,-8.329699,-4.987426,12.319686,4.608742,15.282327,11.870298,-48.232155,15.070693,-3.200394,-0.107787,47038.34375,333.832611,-11.621922,-8.279649,-3.292223,11.892734,0.454378,2.827456,-3.829659,3.005697,-1.101888,-2.727771,-0.771802,38.770271,2.643497,-11.194969,-7.852696,-2.865271,0.426952,11.733625,15.236842,7.842105,117.336258,2.821012,11.792397,'class 1'
9,2.828427,667.352966,456,-122944,646.243958,-190.243942,-0.11089,145495310336,699712,8.55908,4.205303,620.16217,429.851318,-103470.195313,601.789001,-171.937668,-0.109873,110614396928,598652.9375,7.292796,19.843061,358.493011,280.36142,-25904.041016,353.616119,-73.254707,-0.102654,14322849792,182218.703125,1.266284,11.106423,16.776787,101.726013,83.285866,-1709.674561,100.326904,-17.041039,0.023657,95552400,13775.234375,-2.547343,-3.813627,13.055681,3.22056,16.130547,0.302174,-130.090775,11.557821,-11.255648,-0.012272,47.522118,520.454407,-4.496601,-5.762885,-1.949258,11.919662,0.166887,3.09846,-4.064974,2.826354,-0.890275,-3.174699,-0.704565,86.232132,5.218595,-3.360582,-4.626866,-0.813239,1.136019,12.239182,17.722221,8.638889,122.391815,3.120037,11.628654,'class 1'
7,47.010635,348.591461,272,-41064,380.049164,-108.049179,-1.137489,17625948160,238240,6.56221,41.957771,307.027863,243.069702,-29555.628906,332.07309,-89.003395,-1.158169,10475714560,177305.40625,9.285312,17.545774,122.914215,88.110008,-3905.176758,120.514275,-32.404266,-1.427711,181539344,23384.080078,-2.723102,11.143915,10.859822,37.455959,-4.265732,-1055.658569,30.427963,-34.693695,1.083181,77168.140625,4240.830566,-4.581705,-1.858603,10.552696,4.540502,7.17649,-6.126516,-20.25972,2.381305,-8.507821,0.620977,4450.545898,118.573082,-3.990486,-1.267385,0.591219,10.315687,2.43388,0.823572,-0.461042,-0.233574,0.304936,-0.765978,-0.035434,0.243776,1.146857,-3.753477,-1.030375,0.828228,0.237009,10.66228,13.578947,7.944445,106.622803,2.031368,10.526316,'class 1'
0,80.26207,263.469177,-252,-21388,67.038857,-319.038849,-0.837294,9465652224,149056,2.118594,72.387329,228.044189,-221.553558,-15084.402344,54.619408,-276.172974,-0.816434,5371164160,109423.59375,9.038817,33.842442,75.987877,-57.222992,-2395.476318,28.081484,-85.304474,-0.50265,42097828,12856.375977,-6.920223,8.75858,9.61273,23.962622,27.747223,84.440376,24.267683,3.479539,0.260789,332713.5625,432.146973,-6.639986,0.280237,9.833262,5.745626,6.617679,6.036304,-14.753372,7.90309,-1.866785,0.649794,3477.925781,95.450462,-7.714668,-0.794445,-1.074682,10.093943,2.661182,0.895948,-0.304672,-0.429862,0.520767,-0.82544,0.306338,0.168225,1.812273,-7.975348,-1.055125,-1.335362,-0.26068,9.383917,12.473684,6.75,93.839172,2.078958,9.276316,'class 1'
7,4,301.376831,412,37776,274.264191,137.735809,0.507651,3164028160,18640,6.508887,7.092302,280.416687,384.602661,33148.421875,254.199524,130.403137,0.541356,2266942208,15325.542969,4.679179,27.510824,160.610596,221.498993,11143.515625,144.244797,77.254189,0.602911,220176720,4487.742188,1.829709,7.520836,18.695807,18.912895,23.110439,81.744362,18.750965,4.359475,0.261369,110618.523438,207.11496,-1.011949,-2.841658,8.263378,4.955502,6.726298,9.045795,16.365255,6.545606,2.500189,0.663464,1339.121704,16.365396,-1.754491,-3.584199,-0.742542,9.308475,2.885045,1.010202,1.107052,-0.097313,1.188903,-0.081851,0.735408,1.97906,1.614816,-2.799588,-4.629297,-1.787639,-1.045097,8.630848,11.305555,6.236842,86.308479,1.74074,8.487574,'class 1'
0,101.212646,187.922852,-122,-23828,104.978912,-226.978912,0.731068,1640157312,110196,2.651013,88.20993,173.302368,-117.699432,-19443.640625,92.500641,-210.200073,0.738586,1269333120,91627.71875,10.256137,33.536205,101.198746,-95.107117,-3443.76001,27.978561,-123.085678,0.809642,206418848,22820.404297,-7.605124,9.385867,14.085104,43.787182,-52.123207,296.981995,-6.511025,-45.612183,1.159197,4153760.5,1528.900391,-6.734854,0.87027,8.186416,4.599335,4.317048,1.247323,-10.361451,3.902443,-2.65512,1.260184,66.902557,43.001621,-5.535402,2.069721,1.199451,8.958972,2.837085,1.331355,1.614544,0.248873,1.441949,0.172595,0.994296,4.20016,1.611262,-6.307959,1.297165,0.426895,-0.772556,8.847515,12.194445,6.861111,88.475151,1.416755,8.597222,'class 1'
7,28.84441,447.994415,486,16448,449.400085,36.599903,1.445957,40248741888,170404,6.690028,24.798382,404.857117,437.209839,12747.364258,405.796631,31.413193,1.458159,26792493056,140162.96875,6.315667,9.426359,178.720413,171.945923,-1189.278198,178.604645,-6.658718,1.561497,1014758784,34322.511719,0.374361,8.788908,7.778377,31.136385,-14.23637,-389.614563,13.86474,-28.10111,-1.486388,356936.1875,1761.132568,-2.09888,-2.473241,7.944953,2.041134,7.171133,-7.650446,3.451915,-0.48151,-7.168936,1.503662,2617.528809,44.721664,-1.254925,-1.629286,0.843955,7.685666,2.058542,1.449192,1.039185,-1.04855,1.667863,-0.628679,1.006609,5.695531,5.274106,-0.995638,-1.369999,1.103242,0.259287,7.376755,9.394737,5.289474,73.767548,1.549836,7.449561,'class 1'
0,49.517673,185.52359,-114,-14672,76.869339,-190.869339,1.207165,931605248,71684,1.094983,44.084476,159.326324,-100.702438,-10643.417969,64.447136,-165.149567,1.198851,534578240,52714.648438,5.101418,19.724512,36.299614,-25.770103,-636.500061,15.443813,-41.213917,1.034382,2131820.75,3210.098389,-4.006434,5.05927,7.969173,19.411381,21.128592,3.081005,20.98175,0.146842,-0.435255,193786.828125,434.093384,-3.964287,0.042148,5.815501,3.848557,4.246792,5.341323,4.794737,4.199614,1.141709,-1.235018,266.77536,9.350784,-4.720518,-0.714083,-0.756231,6.491278,1.675704,1.901151,2.129973,0.322587,1.965881,0.164093,1.258692,14.728408,3.24644,-5.396295,-1.389861,-1.432008,-0.675777,5.492837,7.236842,3.805556,54.928371,0.953553,5.47076,'class 1'
0,42.379242,278.309174,-160,-27280,103.521118,-263.521118,0.143641,3448832000,134720,1.522178,37.314453,254.424316,-151.104279,-22222.296875,91.571831,-242.676117,0.153333,2550885888,111721.6875,4.936383,15.170827,125.786461,-89.19236,-4686.012695,37.103466,-126.295822,0.247398,212400560,26699.328125,-3.414205,3.822201,4.052778,18.348188,0.616218,-279.8414,17.039408,-16.423189,0.552365,425.194366,1119.745361,-2.300023,1.114182,4.513629,1.390946,9.942112,13.159227,37.113392,9.065157,4.094071,-1.509335,4279.207031,24.711695,-2.991451,0.422754,-0.691429,6.014516,0.961057,2.516657,3.10585,1.649415,2.425943,0.679907,1.503034,29.408148,3.048644,-4.492338,-1.078133,-2.192316,-1.500887,4.840205,6.289474,2.166667,48.402046,1.161111,5.038743,'class 1'
0,34.058773,92.059761,50,-3000,85.20797,-35.207973,1.529226,36250000,14500,0.360249,30.211344,83.640205,48.849773,-2304.69751,78.288345,-29.438574,1.569776,27693230,11605.089844,2.046483,12.282382,44.829262,42.714142,-264.042877,48.193005,-5.478863,-1.190018,5255775.5,2880.669434,-1.686235,2.840306,1.908636,30.994627,37.06316,96.174515,34.255604,2.807556,-0.61836,1358539.5,988.979736,-2.480057,-0.793823,4.469785,1.546021,10.843272,14.980581,52.306587,9.439103,5.541479,-0.436253,3409.237305,15.191473,-4.109536,-2.423301,-1.629479,5.973833,0.751711,2.460371,3.059826,1.640403,2.366711,0.693115,1.469585,26.223742,2.800923,-5.613584,-3.927349,-3.133527,-1.504048,4.628801,6.763158,3.052632,46.288013,0.952104,4.611111,'class 1'
0,16.124516,155.576355,144,-6536,180.258942,-36.258949,-1.004828,972103680,46880,0.36678,13.747981,149.585175,146.373596,-4420.988281,172.067001,-25.693411,-1.01274,837923264,39109.183594,2.335205,5.628891,117.073273,137.147644,1551.72168,124.704453,12.443189,-1.109877,237048144,12602.591797,-1.968425,4.250784,10.501743,41.94767,42.666515,-147.853867,45.888538,-3.222023,-1.132189,4390602.5,2411.847168,-3.884004,-1.915579,5.259503,3.883125,3.712483,4.877959,4.256148,3.73993,1.138029,-0.613256,161.08609,6.769892,-4.892723,-2.924298,-1.008718,6.142983,0.931499,2.292348,2.591595,0.704708,2.282906,0.308689,1.454133,26.177246,3.897533,-5.776203,-3.807778,-1.892199,-0.88348,5.649561,6.605263,4.289474,56.495613,0.813367,5.998538,'class 1'
0,60.033325,300.96344,302,-3132,312.037262,-10.037263,1.300054,9460772864,103732,1.443445,48.965878,275.548279,276.050903,-3204.619141,287.20871,-11.157806,1.280737,6783885312,89022.578125,6.127999,1.558897,141.387589,117.85936,-5871.332031,155.594254,-37.73489,1.125756,519185792,37376.15625,-4.684554,7.740359,6.811532,46.433167,-13.586889,-1942.828003,37.804523,-51.391415,0.882952,1468690.375,7955.915527,-6.296914,-1.61236,6.664989,2.331185,9.56047,-11.190422,3.710571,-0.342039,-10.848383,0.680629,13822.803711,110.383255,-5.221543,-0.536989,1.07537,6.269859,0.787231,1.765997,1.337476,-0.694462,1.737229,-0.399753,1.456108,8.169085,4.56669,-4.826414,-0.14186,1.4705,0.39513,6.321491,9.526316,3.894737,63.214909,1.906915,6.275585,'class 1'
9,62.241467,254.322632,-28,-57036,225.232101,-253.232101,0.964783,179479552,228928,8.268804,55.763138,226.733078,-16.327248,-45657.320313,205.667999,-221.995255,0.963339,48756200,182895.859375,6.634171,23.548214,93.380875,18.037428,-8017.024414,99.009613,-80.972183,0.905582,10539169,32393.447266,1.634633,6.760593,7.62668,28.631681,23.693176,-318.0849,33.257484,-9.56431,0.568966,1029381.375,1833.706177,1.50821,-0.126422,6.93023,1.311042,7.54806,-8.61721,1.45865,-0.172734,-8.444476,0.57953,5080.745117,68.421722,1.338573,-0.296059,-0.169637,6.313836,0.582336,1.503407,0.521719,-1.020751,1.304315,-0.782596,1.459074,1.185444,4.355196,1.954968,0.320335,0.446758,0.616395,5.720613,7.473684,3.973684,57.206135,1.268221,5.791667,'class 1'
0,27.459061,255.021561,272,-8648,300.754364,-28.754362,-0.693843,8032886784,108576,0.452564,25.212584,235.342331,251.167725,-6963.0625,276.363068,-25.195345,-0.674047,5736811008,90937.476563,3.395191,15.675025,142.691376,158.717865,-300.807617,160.590988,-1.873124,-0.568427,664915584,26394.587891,-2.942627,6.18277,5.328387,36.402462,44.782974,206.516052,39.563053,5.219922,-0.940628,2365405.75,1179.450684,-5.730206,-2.787578,6.949183,1.865824,4.049936,-5.571617,6.9193,-1.868514,-3.703103,0.676775,104.481636,3.365716,-6.496618,-3.553991,-0.766413,6.37203,0.525363,1.524835,0.032149,-1.16424,1.095194,-1.063045,1.540073,0.004814,4.657993,-5.919466,-2.976838,-0.18926,0.577153,6.138158,9.194445,4.026316,61.381577,1.688032,5.861111,'class 1'
0,58.821766,177.031067,-124,-14032,71.701157,-195.701157,-0.483099,1099445504,71504,1.963171,53.069328,159.653122,-114.431656,-11467.800781,64.198555,-178.630203,-0.503858,772133888,58965.808594,7.329234,25.880102,74.263603,-57.168518,-3032.908936,33.463856,-90.632378,-0.740475,50330480,15399.875,-5.366063,6.838264,3.88371,31.543732,6.326469,-573.437561,27.317812,-20.991343,-1.265414,93407.492188,2333.774414,-4.875093,0.49097,6.90341,1.960268,3.350253,-4.506737,4.515888,-1.503848,-3.002889,-1.412118,45.640633,2.247125,-4.940239,0.425824,-0.065146,6.376949,0.51958,1.531995,-0.138232,-1.164247,1.012098,-1.15033,-1.559521,0.089352,4.676096,-4.413779,0.952284,0.461315,0.526461,6.346053,7.888889,3.789474,63.460526,1.222554,6.407895,'class 1'
25,44.407207,455.054932,-642,102064,-289.743011,-352.256989,-0.721237,1610736896,3908,22.028879,40.523827,412.218933,-581.641968,83821.226563,-263.332336,-318.309631,-0.856309,1022535680,3022.504883,11.691751,17.714476,200.335007,-272.980042,17126.224609,-97.717583,-175.262466,-1.420648,448092928,6013.208984,10.337129,7.188005,1.179449,39.925995,-19.846268,-601.294312,16.529898,-36.376167,-1.541634,1102474.625,2799.051514,14.840874,4.503745,6.809522,2.012294,3.038362,-3.002452,-0.626516,0.195888,-3.19834,-1.249184,103.856583,11.520781,15.219357,4.882229,0.378484,6.363633,0.542554,1.525908,-0.253274,-1.138574,0.947891,-1.201165,-1.517844,0.296263,4.618444,15.665247,5.328118,0.824373,0.445889,6.506287,8.368421,3.789474,65.062866,1.538061,6.626462,'class 1'
0,32,200.748596,212,1872,202.767761,9.232237,0.157607,1683422464,37456,0.289304,27.054106,185.906769,202.769043,2919.104004,187.173309,15.595736,0.158571,1210387200,29438.863281,2.153652,4.009574,114.186813,154.497131,5392.39209,101.226677,53.270458,0.143312,54894736,2299.798828,-1.864348,4.558988,4.809693,51.915882,67.957047,929.540649,48.978508,18.978539,-1.28997,4156336,899.99823,-4.269684,-2.405336,6.297025,1.859394,4.941255,3.781694,-8.08787,5.305986,-1.524292,-1.168262,667.190063,46.652691,-6.007721,-4.143373,-1.738037,6.210436,0.75744,1.391833,-0.260092,-0.987314,0.872065,-1.132156,-1.406099,0.271734,4.016903,-5.921133,-4.056785,-1.651448,0.086588,5.867982,7.526316,3.210526,58.679825,1.611729,6.302631,'class 1'
7,0,219.990906,-192,-6824,30.649122,-222.649124,-1.384942,2365194240,64160,6.583007,0.95265,190.023514,-151.050339,-7462.824707,39.22184,-190.272171,-1.390857,1201672576,52667.503906,3.999476,3.847977,88.518272,47.296711,-3015.23877,83.435341,-36.13863,-1.393274,31984178,14297.93457,2.583532,4.177048,1.706217,60.654545,72.060013,639.529114,61.69384,10.366171,-1.25102,13680179,2634.529785,2.40596,-0.177572,6.099685,1.711661,6.368337,5.128974,-10.865643,6.740877,-1.611903,-1.21374,1835.36792,69.768944,0.483323,-2.100209,-1.922637,6.123639,0.846862,1.304606,-0.150445,-0.905812,0.879487,-1.029932,-1.375396,0.08252,3.645881,0.459368,-2.124163,-1.946591,-0.023954,5.582457,7.31579,3.055556,55.82457,1.555321,6.065789,'class 1'
0,25.612497,99.337807,140,4848,77.211105,62.788898,-0.491397,4076800,208,0.292525,22.612066,100.42057,141.037933,4871.834961,80.573318,60.464615,-1.112076,8043406.5,404.359955,2.108859,11.053831,118.042046,132.767593,1707.275635,118.340828,14.426762,-1.407222,190341232,10798.133789,-1.816334,4.031433,4.316316,65.130638,60.018543,-384.61377,65.858543,-5.84,-1.409315,18517892,5140.681152,-3.738908,-1.922575,5.678061,1.872626,8.548901,5.638857,-23.62851,8.438831,-2.799974,-1.345883,4016.265869,126.310745,-5.385535,-3.569202,-1.646627,5.906861,0.998965,1.101363,0.2116,-0.660526,0.925385,-0.713785,-1.322186,0.120304,2.686878,-5.614336,-3.798003,-1.875428,-0.228801,5.357603,8.555555,3,53.576027,1.91615,5.490497,'class 1'
0,20.099751,238.115524,282,11408,233.048904,48.951099,-1.554498,2695227392,33892,0.032659,17.714201,223.335663,260.799591,9061.660156,219.520187,41.279396,-1.549587,2160867072,31769.78125,1.434293,12.419476,145.330826,147.702789,340.202667,145.362411,2.340384,-1.544012,446255136,20455.298828,-1.401634,3.746588,6.478043,55.487373,47.893623,-393.552399,55.043472,-7.149848,-1.547737,8872436,3868.009033,-3.713929,-2.312295,5.133804,2.464086,8.15777,6.878756,-9.895944,8.100415,-1.221659,-1.490175,4111.922363,86.901062,-5.101145,-3.699511,-1.387216,5.651374,1.075489,0.972489,0.704807,-0.291858,0.99742,-0.292613,-1.268107,0.82669,1.664186,-5.618715,-4.217081,-1.904786,-0.51757,5.050439,8.842105,3.157895,50.504387,1.627005,5.065789,'class 1'
0,10.29563,201.223755,210,1800,201.04686,8.953136,-1.555176,1627289984,36900,0.274618,8.121655,181.545853,192.397903,2029.000854,181.200348,11.197556,1.569426,1069825088,28900.949219,1.694322,9.892497,84.533249,104.134148,1805.579834,82.156944,21.977205,1.41331,39272352,3621.60083,-1.419703,3.307335,5.69476,25.060715,34.884499,291.197632,21.052576,13.831923,1.179002,63447.992188,52.137825,-3.032716,-1.613013,4.536277,2.119744,7.488919,9.89606,18.537918,7.386284,2.509776,1.015516,2328.855713,23.780333,-4.261659,-2.841955,-1.228942,5.384644,1.050719,1.04857,1.226213,0.145803,1.092791,0.133422,-1.183645,1.383895,0.920388,-5.110025,-3.690322,-2.077309,-0.848367,4.796199,8.105263,3.210526,47.961987,1.425361,4.433479,'class 1'
0,32.526913,52.038448,20,-1732,52.801868,-32.801868,-1.111822,2931200,7328,0.534482,29.321886,46.014469,26.130182,-1167.822632,49.650871,-23.520689,-1.089661,3655691.25,5354.077148,2.299942,15.443033,41.453785,55.998146,644.995667,39.786884,16.211264,-0.639053,1742904.375,555.809875,-1.76546,3.072116,5.856127,27.320539,32.867607,155.737778,27.126423,5.741185,0.229221,494042.53125,457.3284,-2.537633,-0.772174,4.291857,1.058776,8.596711,10.179531,9.078127,9.19191,0.987621,0.488612,6974.890137,67.310349,-3.757375,-1.991915,-1.219742,5.146424,0.978842,1.059872,1.414175,0.384916,1.046288,0.367887,-0.921582,0.920406,0.460228,-4.611942,-2.846482,-2.074309,-0.854567,4.838304,7.68421,3,48.383041,1.454572,4.826023,'class 1'
29,29.15476,330.86554,-424,30544,-92,-332,1.107149,10355097600,57600,25.277439,25.987495,292.851166,-371.969269,23081.425781,-78.705292,-293.263977,1.148396,6369514496,46035.429688,11.051321,8.100895,134.078247,-142.773071,1175.987549,-8.776231,-133.996841,1.511325,319627584,15680.201172,14.226118,7.442214,1.258031,48.863388,-49.131069,-97.645874,1.912975,-51.044044,-1.272333,6769545,2804.445801,17.835226,3.609107,5.551354,0.963732,10.036423,-13.90551,44.353691,-4.95598,-8.949531,-0.847439,3083.842285,15.948444,19.726086,5.499967,1.89086,4.770605,0.779671,0.889389,0.706679,-0.300853,1.005798,-0.299119,-0.511308,0.850376,1.70281,20.506834,6.280716,2.671608,0.780749,5.458772,8.111111,2.578947,54.587719,1.918708,5.368421,'class 1'
0,52.40229,168.949692,-8,-16832,125.799843,-133.79985,-0.294001,4313088,67392,1.788953,45.465412,147.248154,-1.458549,-13049.310547,113.506638,-114.965187,-0.31053,111047.210938,52199.375,7.164744,16.229521,41.978786,11.529329,-1395.990845,43.569721,-32.04039,-0.562131,759920,5716.88916,-5.375792,7.164257,3.835695,23.844299,-25.981388,-9.162025,0.347977,-26.329365,-1.074414,480407.5625,711.680603,-5.375304,0.000488,5.585034,0.499871,11.277355,-15.786787,59.838066,-6.322536,-9.464251,-0.886661,2459.918457,9.870365,-3.796081,1.57971,1.579223,4.678967,0.688444,0.944738,0.739809,-0.355584,1.071626,-0.331817,-0.519684,1.078026,1.969654,-2.890014,2.485778,2.48529,0.906067,4.970176,6.81579,3.222222,49.701756,1.29154,4.926901,'class 1'
9,16.552946,208.160995,166,-11848,219.883163,-53.883163,0.353917,2065267072,74948,8.284414,14.554176,190.884064,155.39592,-9405.404297,201.965317,-46.569401,0.353712,1491603456,61769.507813,5.409314,6.609614,103.401421,88.538055,-2119.592773,108.138741,-19.600681,0.311182,127911576,16317.359375,2.875101,6.193355,4.788982,16.26885,1.20183,-144.87851,12.652454,-11.450624,0.220785,839.133545,580.958435,2.091059,-0.784041,5.435028,1.618382,9.071587,-12.780455,40.366802,-5.705972,-7.074482,-0.47833,305.906708,1.872821,2.849387,-0.025714,0.758327,4.589293,0.680312,0.985863,0.629326,-0.481758,1.076746,-0.447421,-0.47808,0.92006,2.323085,3.695122,0.820021,1.604063,0.845735,4.5,6.842105,3.305556,45,0.977717,4.131579,'class 1'
0,27.202942,198.917068,208,-3984,225.655258,-17.655251,1.024574,2561228800,59200,0.659355,24.60182,174.980331,178.656509,-4280.291504,200.052368,-21.395859,1.014522,1565244160,49039.316406,4.525772,10.876869,67.069199,47.093464,-2679.317139,80.412941,-33.319477,0.895981,28687310,12935.063477,-3.866417,5.886079,2.441422,18.751837,-6.813789,-299.770996,14.239009,-21.052799,0.667339,57826.277344,1245.511719,-5.226725,-1.360308,5.201612,2.208313,7.350852,-10.041388,23.0695,-3.558549,-6.482838,0.293399,862.239563,8.551464,-4.542257,-0.67584,0.684467,4.510554,0.598609,1.07221,0.762858,-0.485641,1.175866,-0.413007,-0.463381,1.469151,2.524518,-3.8512,0.015217,1.375525,0.691058,4.697368,5.763158,2.944444,46.973679,0.995941,5.027047,'class 1'
0,64.498062,75.808968,-62,-1964,23.083269,-85.083267,0.491397,44974800,11700,1.359423,58.093834,75.979347,-69.434502,-1266.001343,14.994808,-84.429314,0.463367,47657816,9885.155273,5.255894,28.664526,66.489426,-79.134949,729.193115,-10.647033,-68.487915,0.3717,20951084,3345.567871,-3.896471,4.606082,8.624537,18.8486,-19.474476,-65.735184,2.933554,-22.40803,0.695865,243556.15625,642.195923,-3.246659,0.649812,4.263291,1.927366,4.134765,-0.205815,-12.284914,3.403587,-3.609402,0.448805,2.083347,49.182014,-2.903868,0.992603,0.342791,4.314019,0.455898,1.557303,1.430752,-0.311253,1.622578,-0.191826,-0.288134,6.739019,3.292063,-2.954597,0.941875,0.292063,-0.050728,4.255555,6.789474,3.210526,42.555553,1.045284,4.115497,'class 1'
7,9.899495,185.774063,156,-11360,210.075729,-54.075737,-1.064698,1698068736,69776,6.186069,9.066706,170.127716,145.534821,-9249.489258,193.368332,-47.833519,-1.053993,1232239488,58178.335938,3.402,7.574395,81.200294,67.981293,-2861.648926,97.37056,-29.389265,-0.915463,74257800,16068.052734,2.78407,3.959264,3.310716,16.484716,-4.835685,-233.044312,13.038233,-17.873917,-0.634287,22344.693359,955.561035,2.226806,-0.557264,3.792399,0.728371,2.239257,-0.147033,-2.743198,1.584375,-1.731407,0.218836,0.237684,10.99441,2.39367,-0.390399,0.166865,4.21689,0.687878,2.618753,2.544792,-0.196202,2.619687,-0.074895,-0.038066,47.020531,7.260774,1.96918,-0.81489,-0.257626,-0.424491,3.52383,5.805555,2.111111,35.238304,1.263336,3.052631,'class 1'
0,2.828427,163.765076,186,2264,172.906189,13.093805,1.173673,883581824,25540,0.28609,5.323361,144.425613,159.76915,936.290039,153.676559,6.092598,1.171465,555986368,21781.023438,2.131956,14.415709,55.247837,47.173878,-763.680969,59.919083,-12.745205,1.162785,11750198,5280.098633,-1.845867,3.219493,5.568684,7.428029,8.932349,6.624132,8.116186,0.816163,-0.982201,4251.867676,53.290325,-2.933403,-1.087537,3.670964,0.39916,4.821819,4.901484,0.299873,4.839521,0.061964,-0.087979,548.361633,22.825054,-3.384874,-1.539008,-0.451471,4.588201,1.660337,3.414159,3.30319,-0.480508,3.442761,-0.139571,0.131114,140.022766,12.833097,-4.302111,-2.456244,-1.368707,-0.917237,3.518567,5.111111,1.555556,35.185673,1.154379,3.339181,'class 1'
7,18,82.873398,-28,-6084,65.246452,-93.246452,0.6966,19694080,25120,6.248863,14.267479,76.972473,-14.686052,-5612.741699,67.934204,-82.620255,0.703615,4888745.5,22666.646484,2.996109,6.814853,52.155155,34.316154,-1830.664673,63.256496,-28.940342,0.758168,10009889,8500.256836,3.252753,2.934041,4.790772,16.502085,22.654009,112.777382,15.26701,7.386999,0.84128,31867.189453,62.09457,3.314821,0.062068,3.757613,1.097286,6.135084,6.30118,1.008663,6.136817,0.164363,-0.036826,1416.280884,35.670208,2.49125,-0.761504,-0.823572,4.814257,2.062844,3.516897,3.349578,-0.823757,3.579697,-0.230119,0.189876,162.850189,14.514701,1.434606,-1.818148,-1.880216,-1.056644,3.92617,5.027778,2.777778,39.261696,0.735346,3.972222,'class 1'
0,13.038404,344.156952,292,-20640,350.831635,-58.831638,-1.343339,14309345280,167824,0.34566,12.006151,317.819336,268.113892,-18376.587891,324.708069,-56.594181,-1.332846,10451469312,145391.40625,2.028578,6.372716,179.463425,147.000244,-7717.740723,188.042725,-41.04248,-1.244523,1134044800,52480.03125,-1.682918,4.265302,4.394944,46.674629,39.10104,-906.298096,55.446495,-16.345455,-0.944128,7880034.5,5154.083984,-3.919641,-2.236724,5.671164,6.219928,13.333923,12.843718,-6.843471,13.356103,-0.512385,0.066854,31727.78125,192.334946,-5.325504,-3.642586,-1.405862,6.814842,4.353971,2.480243,-0.060058,-4.163365,2.010625,-2.070682,0.404301,0.060081,16.657066,-6.469182,-4.786263,-2.54954,-1.143678,6.205995,9.5,3.611111,62.059944,1.806722,6.25,'class 1'
0,22.36068,241.766418,126,-39148,270.646332,-144.646332,-0.571885,2738102016,172468,0.376563,20.601341,221.188889,113.561295,-33170.386719,247.553879,-133.992584,-0.574831,1877394432,145577.703125,2.663836,11.514161,118.096985,58.183304,-9930.511719,132.903198,-74.719887,-0.595754,145931152,43107.34375,-2.287274,4.041655,4.350618,50.95377,56.151245,-9.14856,56.313702,-0.162456,-0.507194,10056551,3189.556396,-3.665092,-1.377818,6.440135,8.483167,18.98991,19.418831,-1.53195,19.497402,-0.078572,0.234276,144508.34375,383.218781,-6.063572,-3.776299,-2.39848,7.398791,4.63283,2.467922,-1.976321,-1.916301,0.712652,-2.688973,0.427628,45.194736,11.571051,-7.022228,-4.734954,-3.357136,-0.958656,7.275877,11.947369,4.583333,72.758774,2.390057,6.592105,'class 1'
0,11.313708,338.880524,444,36148,336.612396,107.387611,-0.530154,10358313984,52544,0.013228,15.046319,322.861298,417.938599,30875.535156,322.073822,95.864777,-0.484062,8938093568,51170.53125,1.248953,30.360023,241.977081,281.752808,9024.556641,244.903366,36.849449,-0.2659,3436277760,43286.429688,-1.235725,5.603426,24.324614,110.115616,117.237572,809.138733,109.873276,7.364294,0.009365,144430032,10508.091797,-5.590199,-4.354474,9.333117,14.458028,18.178608,15.280142,-101.443367,20.28183,-5.001688,0.475554,149255.296875,639.256226,-9.319889,-8.084164,-3.72969,8.571706,4.417296,4.586987,-6.358928,9.291709,-2.275428,-4.0835,0.745515,132.190262,3.269126,-8.558478,-7.322753,-2.968279,0.761411,10.436988,16.736841,5.710526,104.369881,3.473182,9.791666,'class 1'
0,62.225395,558.8703,548,-43008,617.633545,-69.633522,-0.456663,141844398080,472336,0.071893,61.466209,520.56427,521.066162,-30810.107422,574.678894,-53.612736,-0.458296,107178655744,394750.375,3.153896,55.782455,312.698975,354.46936,5680.386719,337.645844,16.823515,-0.464433,12932622336,102926.96875,-3.082003,8.634877,37.331646,95.606392,119.890808,2559.818848,92.095558,27.795248,-0.168945,59428936,4134.530273,-8.562984,-5.480981,11.628958,17.312891,10.755472,-0.594194,-103.926559,9.901669,-10.495863,0.616003,146.896576,416.059296,-11.557065,-8.475061,-2.994081,9.09201,4.015968,6.348051,-8.923415,19.570942,-3.882144,-5.041271,1.148621,106.985283,1.343575,-9.020118,-5.938115,-0.457133,2.536947,11.117105,16.31579,7.210526,111.171051,2.471941,10.821638,'class 1'
27,129.282639,533.704041,244,-113452,480.240143,-236.240143,-1.514851,30562447360,513344,24.413759,122.146378,504.636017,238.143951,-99604.210938,456.388397,-218.244431,-1.51801,25811548160,455129.4375,17.711502,84.657532,313.608521,152.855255,-37586.828125,284.821503,-131.966248,-1.537868,4058734592,173712.03125,6.702257,19.150179,41.978817,98.332138,-8.25275,-5003.578125,66.729858,-74.982605,1.426611,1367771.375,20082.421875,5.26358,-1.438677,16.334934,14.410604,40.986874,-52.896736,548.12146,-14.144113,-38.752625,1.375727,1694448.625,605.578796,8.078825,1.376568,2.815245,9.849987,2.57379,9.174288,-12.726643,38.898613,-5.101083,-7.62556,-1.550418,1032.216187,6.372986,14.563772,7.861515,9.300192,6.484947,15.135088,22,9.361111,151.350876,4.320065,16.606724,'class 1'
35,252.230057,1092.803223,-854,-287232,258.245209,-1112.245239,-1.318735,1369833340928,1878244,37.426338,220.518738,1020.752197,-881.253662,-178771.28125,170.047638,-1051.30127,-1.310572,1158460997632,1491693.25,42.929192,72.459763,694.158997,-881.753784,134591.484375,-196.375443,-685.378357,-1.206936,185916342272,239123.84375,-5.502853,32.16354,1.982674,318.151947,-440.02124,45523.960938,-166.338379,-273.682861,-1.193775,2231037440,11522.84082,5.262798,10.765652,18.053476,7.167163,67.74453,-92.792816,2005.654663,-34.273216,-58.5196,-1.439694,5062007,587.887207,19.372862,24.875715,14.110064,9.470958,2.976341,9.695124,-13.320715,41.68008,-5.0232,-8.297515,-1.480818,1902.373779,10.721135,27.955379,33.458233,22.692581,8.582519,16.200878,21.194445,8.657895,162.008774,3.829368,16.953947,'class 1'
0,161.400131,402.972717,10,-155256,399.057098,-389.057098,0.892806,62112400,621124,3.90595,148.977814,352.071289,5.915451,-120448.46875,350.027191,-344.111755,0.870792,16860426,481828.875,16.533567,90.269661,181.153458,-14.142212,-26665.763672,156.378464,-170.520676,0.53852,21372842,106863.054688,-12.627618,17.053596,50.043896,122.559479,-40.104588,-7046.721191,66.254227,-106.358818,0.153585,47922044,29795.263672,-13.147647,-0.520029,14.260628,17.160891,31.072515,-40.433014,312.988251,-10.432901,-30.000113,0.369114,625936.1875,382.875732,-10.354678,2.27294,2.792969,8.987187,3.92433,7.804567,-10.898224,28.748825,-4.477518,-6.420706,1.236701,448.47821,3.775982,-5.081238,7.54638,8.066409,5.27344,11.653654,16.868422,5.342105,116.536545,4.262214,12.708334,'class 1'
2,18.439089,340.662598,22,-84004,301.043091,-279.043091,0.455028,162866000,336500,3.899886,12.757723,323.750092,46.173401,-75289.265625,298.445129,-252.271729,0.459332,646607104,303289.0625,8.355635,16.531599,243.722382,138.501007,-32355.273438,261.996216,-123.495201,0.473746,2850593280,148603.625,-4.455749,9.909105,29.188362,145.475082,83.799179,-8981.433594,145.519135,-61.719948,0.319655,301594080,42948.035156,-6.00922,-1.553471,11.291224,17.011847,23.068203,-13.523194,-247.640686,10.366156,-23.889351,0.391568,214594.875,1173.439697,-7.391338,-2.935589,-1.382118,8.219449,4.624702,6.032782,-8.328335,15.806182,-2.925576,-5.402759,0.960088,425.630157,6.136434,-4.319563,0.136186,1.689656,3.071774,9.495906,15.921053,5.138889,94.959061,4.033055,8.5,'class 1'
0,12,330.107544,-186,-37228,121.189171,-307.189178,0.021016,6348642816,183508,2.116951,12.735253,299.29892,-182.566559,-28204.8125,99.864433,-282.431,0.033145,4871252992,146149.796875,9.033557,15.102345,153.173096,-139.801987,-2362.365967,15.237219,-155.0392,0.170131,566677184,28994.060547,-6.916606,7.800992,2.567923,64.250237,-23.091549,-2135.359619,36.084724,-59.176273,0.288676,4838785.5,9074.657227,-5.684042,1.232565,7.909292,12.205452,24.260216,6.551205,-316.611084,21.36816,-14.816956,0.271823,56195.597656,1309.362671,-5.792342,1.124265,-0.1083,7.292373,4.980331,3.795666,-4.68677,2.5595,-0.63109,-4.05568,0.574318,257.611145,11.727819,-5.175422,1.741184,0.508619,0.61692,8.318567,15.444445,4.473684,83.185669,4.196296,6.722222,'class 1'
0,26.305893,219.435638,4,-25036,160.240326,-156.240326,0.140886,1602560,100160,1.295753,26.176981,203.652771,-25.435593,-21179.195313,133.367569,-158.803162,0.135573,55227728,85363.742188,7.585978,24.61487,144.801407,-129.758148,-2222.439453,15.319008,-145.077164,0.111506,433168864,25726.929688,-6.290224,7.065912,10.067331,45.658249,-27.713554,-744.55658,16.746603,-44.460159,0.22177,2877287.5,3746.267578,-5.770158,0.520066,7.174707,11.668396,21.123848,8.553499,-250.729111,20.67857,-12.125071,0.381346,78728.453125,1076.078857,-5.878954,0.41127,-0.108796,6.895846,5.021924,3.354864,-3.819602,-0.154779,0.040101,-3.859703,0.68265,221.881897,15.208474,-5.600092,0.690132,0.170066,0.278862,7.211258,13.973684,3.552632,72.112579,3.196609,6.926901,'class 1'
11,60.530983,348.774994,-488,57000,-193.641281,-294.358704,0.725684,2415732736,10144,11.740443,52.10284,333.616577,-467.170532,52469.539063,-187.840988,-279.329559,0.684956,1826772480,8370.15625,11.759,18.646706,231.219757,-322.529266,25075.486328,-130.755676,-191.77359,0.363726,387304864,3723.185547,-0.018557,7.392944,8.807138,62.94202,-84.283035,1547.210571,-27.018785,-57.264248,0.236632,6498316,914.788086,4.347499,4.366055,6.091728,9.274962,18.23778,8.270014,-168.62796,17.763149,-9.493134,0.338898,50809.59375,742.904968,5.648715,5.667272,1.301217,6.411329,4.941394,2.830052,-2.196506,-3.595752,1.093073,-3.289579,0.57588,92.669899,19.207644,5.329114,5.347671,0.981616,-0.319601,6.567398,11.388889,4.236842,65.673981,2.375833,6,'class 1'
0,0,250.607269,228,-5860,251.317154,-23.317152,0.110124,3920841216,75424,0.000092,2.647698,230.62677,207.494583,-5499.222656,231.272675,-23.77809,0.116275,2800701184,65050.890625,0.457144,13.033684,125.630775,108.271095,-2236.985352,126.021866,-17.750772,0.143396,242313472,20670.572266,-0.457052,2.163037,7.87813,24.554674,24.226778,-14.592697,24.814842,-0.588064,0.144993,378754.78125,645.307617,-2.162945,-1.705893,3.028867,4.447109,8.579081,9.667021,-2.432575,9.912428,-0.245407,0.888414,9642.454102,103.181602,-3.028774,-2.571723,-0.865829,4.360631,3.81457,3.237266,2.045155,-6.286575,3.730388,-1.685233,0.980058,122.672974,29.328957,-4.360539,-3.903487,-2.197594,-1.331764,3.668713,9.789474,1.078947,36.68713,2.698082,2.973684,'class 1'
0,12.727922,210.871994,230,-3348,243.73616,-13.736164,0.635578,3506846720,66292,0.01473,10.66233,195.290436,210.737213,-3343.667969,225.561005,-14.823789,0.622091,2566235136,57784.847656,0.818164,6.126983,112.781799,101.644516,-3355.53418,127.883507,-26.238991,0.51105,245414368,23753.744141,-0.803435,2.317248,6.095086,29.463615,8.99335,-508.388062,27.488155,-18.494804,0.359732,171016.03125,2114.432617,-2.302518,-1.499084,2.677523,3.62355,6.506415,6.910112,-6.066659,7.698176,-0.788064,0.865182,3438.751953,72.016281,-2.662793,-1.859359,-0.360275,3.998908,3.390537,3.53848,2.659867,-5.48982,4.024102,-1.364235,1.039995,205.41362,29.034172,-3.984179,-3.180744,-1.68166,-1.321385,3.108626,5.921052,1.5,31.086258,1.546057,2.486842,'class 1'
7,28.460499,170.208694,-226,10632,-66.772301,-159.227692,-0.33906,436597632,8548,6.263537,25.520985,149.688751,-198.123398,8189.328613,-58.764164,-139.359238,-0.283174,254969632,6495.564941,3.242798,10.87482,53.865921,-61.668503,403.0896,-7.432086,-54.236416,0.215137,8331034,2190.645508,3.020739,1.976896,3.576748,17.929626,2.222508,-244.744781,16.794992,-14.572485,0.497293,4860.107422,983.918701,4.286641,1.265901,2.130121,2.470345,4.813643,4.773453,-5.755778,5.770843,-0.99739,0.870162,1043.796265,45.808964,4.133416,1.112677,-0.153224,3.408315,2.450484,3.834426,3.372663,-3.438692,4.192804,-0.820141,1.145516,285.845856,25.129623,2.855222,-0.165518,-1.431419,-1.278195,2.528363,3.605263,1.666667,25.283625,0.741583,2.368421,'class 1'
0,9.899495,122.225204,126,104,125.169121,0.830876,-0.22463,245442960,15460,0.271298,7.609612,118.116646,123.145996,213.858215,121.384163,1.761831,-0.243876,217002704,14309.50293,1.339955,5.158432,87.565544,91.889847,-32.725708,92.244614,-0.354768,-0.338546,72402112,8574.645508,-1.068657,2.51811,4.54304,33.730076,29.202841,-180.732574,34.449192,-5.246351,-0.228261,1343797,1575.736084,-2.246812,-1.178155,3.05673,0.870867,2.560768,-1.38895,-2.652559,1.076077,-2.465027,-0.24161,24.190819,12.539419,-2.785432,-1.716775,-0.53862,3.054438,0.546433,0.634793,0.839296,0.126491,0.642388,0.196908,0.861497,0.139794,0.198453,-2.78314,-1.714483,-0.536328,0.002292,2.669006,4.055555,1.447368,26.690058,0.922464,2.666667,'class 1'
0,13.038404,219.481201,256,3480,241.595779,14.404225,1.013285,3382706176,51616,0.3521,12.789179,203.038834,236.67926,2941.930664,223.517273,13.161981,1.013896,2478719232,44249.351563,2.058017,13.308265,110.21003,128.772095,979.300781,120.655594,8.116498,1.028027,210015040,12665.048828,-1.705917,4.002777,6.175878,17.250881,21.33778,52.960491,18.470474,2.867306,0.98365,110847.023438,243.458847,-3.650677,-1.94476,4.17311,0.138974,4.043364,-4.843008,2.447335,-0.573168,-4.26984,-1.103358,320.517944,13.665388,-3.82101,-2.115093,-0.170333,3.76524,0.646085,0.661858,0.067964,-0.270149,0.55485,-0.486886,-1.231564,0.005013,1.085215,-3.41314,-1.707223,0.237537,0.40787,3.546637,5.75,1.388889,35.466373,1.327825,3.798977,'class 1'
0,31.400637,190.336548,120,-16964,203.401535,-83.401535,1.13366,1184486400,82256,0.715658,30.215508,174.406555,99.928894,-15255.554688,183.20108,-83.272186,1.144102,709070528,71008,4.056831,21.240393,95.834892,12.198677,-5769.231445,82.299294,-70.100616,1.212675,3456168.25,23225.732422,-3.341173,4.78535,6.342616,23.750069,-14.099903,-197.06633,8.658904,-22.758806,1.396239,196237.203125,987.072571,-4.069692,-0.728519,4.160431,0.442143,5.219388,-6.109893,3.179382,-0.574359,-5.535534,-1.1246,918.832397,24.613258,-3.444773,-0.103601,0.624918,3.785804,0.674093,0.654474,0.322176,-0.20405,0.64067,-0.318494,-1.247323,0.095493,0.919997,-3.070146,0.271027,0.999546,0.374627,3.918129,6.289474,2.315789,39.18129,1.185826,4.094298,'class 1'
0,55.00909,85.434189,-38,-5892,60.075912,-98.075912,-0.900219,36117328,25012,1.272433,48.910534,75.910179,-35.142075,-4625.558594,52.673534,-87.815605,-0.889437,24374758,19737.199219,5.445443,22.104231,39.741867,-36.641441,-572.099548,11.808142,-48.449585,-0.795493,4874954.5,3630.993408,-4.173009,4.931147,5.923265,24.145103,-31.561382,178.246216,-7.367369,-24.194014,-1.017088,282037.625,283.135956,-3.658713,0.514296,3.903245,1.67475,3.781885,-4.437269,0.710601,-0.166383,-4.270887,-0.907505,331.705719,16.846954,-2.630812,1.542198,1.027902,3.819068,0.730262,0.808791,0.984831,0.145387,0.804003,0.180829,-1.304829,0.376654,0.388346,-2.546634,1.626375,1.112079,0.084177,4.0981,5.222222,3.131579,40.980995,0.615997,4.039474,'class 1'
9,18,123.23555,-130,852,-6.922466,-123.077538,0.025839,228014800,13492,7.938812,16.792572,104.574211,-109.714027,550.692871,-5.272748,-104.441277,0.001307,118378296,9834.397461,3.494989,9.200967,24.450232,-15.256445,-273.291504,10.578404,-25.834848,-0.416549,308621.125,1325.925049,4.443823,2.738208,3.389905,21.435387,19.246109,-143.095871,24.975548,-5.729438,-0.577167,349223.6875,942.796143,5.200603,0.756781,3.4496,1.527538,4.427866,4.907186,1.797164,4.508575,0.39861,-0.237045,406.762756,16.891811,4.489211,0.045388,-0.711392,4.005451,0.930073,1.295699,1.832051,0.838787,0.933792,0.898258,-0.03042,0.004238,0.001263,3.933361,-0.510462,-1.267243,-0.555851,3.651754,5.342105,2.552632,36.51754,0.903557,3.620614,'class 1'
0,18,122.028687,158,4616,119.311287,38.688713,-0.40147,162266000,6500,0.334262,14.680214,109.769951,137.664108,3056.314697,109.838608,27.825502,-0.377396,127469992,6726.149414,1.552709,6.505708,67.013832,58.26749,-798.596802,69.721573,-11.454084,-0.292209,22371972,6589.487793,-1.218447,2.659653,4.657753,22.231352,20.168308,-83.730942,23.701096,-3.532787,-0.358287,301688,741.684326,-2.325392,-1.106945,3.372132,1.340778,4.018067,5.212914,5.312809,3.823343,1.389572,0.274786,160.960938,5.92324,-3.03787,-1.819423,-0.712478,4.132189,1.066909,1.742693,2.436677,1.438865,1.43161,1.005067,0.392105,1.080243,0.181939,-3.797927,-2.579481,-1.472536,-0.760058,3.319298,4.763158,2.333333,33.192982,0.806829,3.263158,'class 1'
7,17.088007,143.415482,-108,-5420,37.301697,-145.301697,-1.319375,388924416,33344,6.327184,15.275726,133.713257,-110.15284,-3540.95752,26.006067,-136.158905,-1.336939,319084352,26297.478516,5.488897,8.086976,88.903397,-106.728951,1728.885498,-19.914783,-86.814163,-1.48927,50981040,4475.527344,0.838287,4.305892,2.569134,28.282343,-31.748707,92.959572,-3.263423,-28.485283,1.379477,641218.875,636.142212,2.021292,1.183005,3.727489,1.243608,3.336036,3.331546,-0.838925,3.566753,-0.235207,1.200119,160.437744,14.454896,2.599695,1.761409,0.578403,4.591227,1.508802,1.945264,2.685379,1.680111,1.692981,0.992398,0.415689,3.539407,0.490817,1.735958,0.897671,-0.285335,-0.863738,4.19883,5.710526,3,41.9883,0.731845,4.187135,'class 1'
0,25.455845,119.916641,144,1496,132.728912,11.271094,0.634938,305897472,14752,0.363514,22.172087,108.868614,129.601471,1032.213135,121.076149,8.52532,0.632458,212773376,12667.689453,2.256671,12.341396,50.411175,55.355469,-128.363586,57.584599,-2.22913,0.602236,10962833,3577.682129,-1.893157,3.317969,6.50168,19.677433,25.15831,119.15181,18.83082,6.32749,-0.225672,98949.65625,156.333252,-2.954455,-1.061298,4.376825,2.569823,6.739279,9.083054,18.238588,6.086478,2.996575,-0.264232,787.686768,9.547503,-4.013311,-2.120154,-1.058856,5.382591,1.956438,1.466447,1.992028,0.828747,1.400115,0.591913,0.716506,2.591972,0.65319,-5.019077,-3.12592,-2.064622,-1.005765,4.481433,5.75,3.131579,44.814331,0.864207,4.593567,'class 1'
0,20.099751,117.983047,12,-7088,90.403793,-78.403793,-0.119616,4103424,28496,0.626627,18.074829,108.460533,14.654976,-5910.224609,84.553879,-69.898903,-0.107514,5123441,23855.664063,2.9965,9.019014,63.899479,27.348925,-1668.543945,56.750381,-29.401459,0.016036,5551491,7422.139648,-2.369874,3.572968,7.466226,34.941143,43.204414,300.066376,34.509144,8.695272,0.275313,1243834.25,666.355896,-2.946341,-0.576467,4.983977,3.719196,5.955566,8.366215,17.080469,4.829574,3.536641,0.969382,117.006538,1.671676,-4.35735,-1.987476,-1.411009,5.827402,2.066662,1.245468,1.44321,0.082368,1.383681,0.059528,0.993146,3.652038,1.753381,-5.200776,-2.830902,-2.254435,-0.843425,5.124269,6.763158,3.078947,51.242691,1.097622,5.368421,'class 1'
0,6.324555,111.534744,36,-11404,126.295891,-90.295891,0.822368,60797952,46912,1.295032,8.481768,97.105293,21.601093,-9069.592773,106.645439,-85.04435,0.801807,17145472,36744.976563,5.600037,15.355985,47.726704,-20.95145,-1741.916992,32.555168,-53.506618,0.615068,3251239.25,7406.631348,-4.305005,5.947137,10.08797,17.750761,-9.806384,-180.665771,9.404395,-19.210779,1.077579,78742.757813,818.828247,-4.652105,-0.3471,5.839743,3.6654,6.673445,2.846549,-21.758429,6.300173,-3.453624,1.282134,770.876404,95.136551,-4.544711,-0.239707,0.107394,6.300782,2.018008,1.343098,0.762027,-0.964787,1.434559,-0.672532,1.109036,2.578144,4.439834,-5.00575,-0.700746,-0.353645,-0.461039,5.606433,6.526316,3.868421,56.064331,0.818085,5.789474,'class 1'
46,26.57066,655.28241,-882,154064,-239.960205,-642.039795,-0.795347,125765419008,161668,39.206047,24.34894,584.928894,-785.964417,121174.070313,-210.606384,-575.358032,-0.794426,82186461184,133043.765625,14.041437,12.759771,245.745575,-324.125122,18404.267578,-73.405876,-250.719254,-0.794007,3302998528,31440.033203,25.16461,7.280376,4.743021,28.435751,-32.147427,46.162628,-1.50657,-30.640856,-1.115137,877205.1875,848.806641,31.925671,6.761061,6.811096,1.435723,9.441032,2.897751,-45.967972,8.381927,-5.484177,1.318926,1614.473755,192.268845,32.394951,7.230341,0.46928,7.019076,1.533821,1.972612,-0.202624,-2.573333,1.506045,-1.708669,1.177183,0.424295,10.334387,32.18697,7.022361,0.2613,-0.20798,7.778655,11.921053,5.333333,77.786545,1.892109,7.315789,'class 1'
0,81.437096,337.00296,-194,-48480,143.601334,-337.601318,-0.323413,8714842112,231556,1.763237,72.636383,304.635437,-183.344284,-38222.671875,124.259453,-307.603729,-0.327009,6269416448,186505.8125,7.260164,32.888763,135.18808,-101.755463,-5954.680176,41.55183,-143.307297,-0.376072,353832096,34172.894531,-5.496927,6.342438,7.158945,10.421645,6.935977,-65.248001,12.258606,-5.322628,-0.629392,14870.103516,309.099792,-4.579201,0.917727,6.878911,0.824703,9.387332,5.975029,-32.256985,9.404852,-3.429823,1.284454,5880.97998,164.728882,-5.115674,0.381253,-0.536473,7.191445,1.331913,2.155561,-0.298484,-3.021344,1.595355,-1.893838,1.184089,1.084655,12.174467,-5.428208,0.068719,-0.849007,-0.312534,7.152779,9,5.277778,71.527786,1.131529,7,'class 1'
0,30.463093,160.698471,56,-22896,181.883072,-125.883072,0.707097,297041920,94720,0.341436,27.389547,145.759811,62.634026,-17790.244141,168.32431,-105.690285,0.702325,294556128,75084,3.536539,11.927447,87.075699,86.112068,-1830.594849,103.755432,-17.643364,0.67082,109284056,14737.667969,-3.195103,5.289598,2.518662,39.128189,52.706039,560.633667,37.922283,14.783754,0.660309,1487278.625,535.391602,-4.948163,-1.75306,6.951245,0.390565,9.380151,9.330057,-5.199432,9.857515,-0.527459,1.253786,9388.137695,107.847694,-6.609809,-3.414706,-1.661647,7.468164,0.920588,2.359306,-0.233242,-3.621369,1.789939,-2.023181,1.190024,0.790996,14.53988,-7.126729,-3.931626,-2.178566,-0.516919,7.433772,13.027778,4.894737,74.337723,2.279313,6.875,'class 1'
11,39.115215,265.736725,-116,-29548,123.416649,-239.416641,1.448307,1771455488,131648,10.279914,36.830997,240.368454,-100.74778,-24460.421875,113.936646,-214.684433,1.46044,1096129280,107991.8125,7.945567,20.047508,110.407837,-30.091087,-5654.609863,61.641991,-91.733078,1.538303,21300280,23523.912109,2.334347,7.223291,1.629327,32.352852,-5.568102,-510.619995,19.983709,-25.551811,-1.519029,64285.785156,2073.483643,3.056623,0.722275,7.110883,1.194291,8.225371,3.766766,-27.58643,7.463128,-3.696363,1.452705,1766.956909,124.534241,3.169031,0.834684,0.112409,7.751094,0.713347,2.302476,0.745474,-3.137234,2.182755,-1.437282,1.194788,7.282674,13.104669,2.52882,0.194473,-0.527802,-0.640211,7.762719,9.552631,4.972222,77.62719,1.400607,7.813597,'class 1'
0,16.492422,264.429565,358,27496,246.416611,111.583382,1.067056,2330021632,18180,0.731709,14.064891,235.307739,316.055847,20840.433594,222.3116,93.74424,1.082039,1651159808,16529.566406,4.000711,5.109113,104.6577,131.164429,2794.996094,104.389824,26.774609,1.208763,103639624,6024.121094,-3.269002,6.363642,4.648858,26.124575,22.598841,-97.814423,26.315788,-3.716949,-1.405198,460640.5625,901.965332,-5.631933,-2.362931,6.91587,1.889613,9.294072,5.102537,-30.729275,8.653584,-3.551046,1.483853,3878.122803,148.952988,-6.184161,-2.915159,-0.552228,7.791885,0.958931,2.253161,1.445007,-2.088234,2.338129,-0.893122,1.200605,21.801258,10.440985,-7.060176,-3.791174,-1.428243,-0.876015,6.94649,9.611111,4.361111,69.464905,1.61743,7.155702,'class 1'
0,35.355339,244.710037,-158,-20424,84.294212,-242.29422,0.245519,2662660352,106660,1.29653,30.860798,214.97374,-145.020279,-14871.53418,69.36747,-214.387741,0.248034,1693344000,80517.023438,5.144306,11.659477,70.826241,-62.901108,-980.15863,12.926196,-75.827301,0.371311,31166466,7877.183594,-3.847776,4.602489,4.526413,15.141999,18.740343,41.235493,16.193998,2.546344,0.584592,65414.066406,186.258484,-3.305959,0.541818,5.874756,1.842671,13.263644,17.838982,71.148285,11.819324,6.019657,-1.554941,10704.007813,33.63615,-4.578227,-0.73045,-1.272268,7.830289,1.494525,2.311573,2.60984,0.564107,2.372024,0.237817,1.281903,31.024216,4.554838,-6.533759,-2.685983,-3.2278,-1.955533,6.567544,8.342105,5.342105,65.675438,1.032186,6.51462,'class 1'
0,26.305893,291.773895,280,-22968,346.320129,-66.320137,-0.927877,13349324800,170272,0.450835,24.328403,263.430389,246.834625,-20910.363281,313.52832,-66.693695,-0.926163,8808189952,144568.78125,3.073692,18.192348,122.26001,79.460716,-9537.421875,145.162445,-65.701721,-0.909852,280744000,44463.695313,-2.622858,4.649454,7.711305,29.061419,32.274727,-56.441559,33.937813,-1.663087,-0.85935,1320222.5,1267.424194,-4.198619,-1.575761,6.397011,4.014011,15.143377,20.973473,104.777626,12.765774,8.207699,1.342527,9139.107422,20.776054,-5.946176,-3.323318,-1.747557,8.134154,1.901556,1.642103,1.666909,0.027801,1.650061,0.016849,1.470482,7.411551,2.667382,-7.68332,-5.060462,-3.484701,-1.737144,6.815497,11.868421,3.916667,68.154968,2.203108,6.159357,'class 1'
0,25.806976,197.045685,134,-12816,198.548477,-64.54847,1.29472,1242914304,69220,0.67974,20.722172,181.66626,123.653236,-10864.804688,183.017944,-59.3647,1.295625,898284672,58749.34375,2.866811,10.547432,116.081558,94.434799,-2779.222412,117.989609,-23.55481,1.339009,178669168,20034.822266,-2.18707,4.467114,8.694103,72.424866,91.747482,1585.939087,68.643486,23.104,-1.557578,17456794,2073.844482,-3.787374,-1.600304,7.6317,6.905204,14.021279,19.790794,97.392715,10.620775,9.170019,-0.421996,824.35675,2.104693,-6.95196,-4.764889,-3.164586,8.64736,2.160863,0.433722,0.088089,-0.096529,0.357843,-0.269754,1.387103,0.003056,0.393877,-7.967619,-5.780549,-4.180245,-1.01566,7.979532,10.605263,5.605263,79.795319,1.965023,8.152778,'class 1'
0,15.556349,286.405304,272,-4040,286.119965,-14.119952,1.550807,6669213696,90144,0.0181,12.918968,267.159882,255.744583,-2997.573242,266.972595,-11.228012,1.552449,5062080512,77395.578125,1.219643,15.09469,182.902664,205.230331,4322.646484,181.401108,23.829222,1.54183,1045780608,24828.900391,-1.201543,4.528555,9.804516,91.443497,119.410728,2939.798828,84.703995,34.706734,1.486946,35643396,2499.72583,-4.510456,-3.308912,8.016588,7.375417,11.007679,15.472139,59.10281,8.598601,6.873538,1.505879,712.377991,2.975841,-7.998488,-6.796945,-3.488033,8.686719,2.159467,0.557273,-0.102762,-0.150154,0.339508,-0.44227,-1.548081,0.006454,0.611177,-8.668619,-7.467076,-4.158164,-0.670131,7.658918,11.947369,5.421052,76.58918,2.077225,6.99269,'class 1'
0,95.341492,318.06131,-30,-79172,266.774719,-296.774719,0.513058,285829184,317588,2.219056,88.81353,281.61441,-44.786652,-61006.019531,225.613678,-270.40033,0.510468,493497664,246029.90625,10.576994,55.370087,130.57518,-73.471214,-8917.679688,64.591507,-138.062714,0.444192,221689824,41068.734375,-8.357938,10.642179,25.646086,42.110683,-10.890366,-868.837952,24.529606,-35.419971,0.154379,426242.9375,3593.951904,-8.423122,-0.065185,10.312198,7.817647,7.14754,-7.229859,-1.504941,0.202485,-7.432344,-0.283102,3046.901611,58.290627,-8.093142,0.264796,0.329981,9.252652,2.058868,1.256944,-1.772802,0.781373,-0.820564,-0.952238,-0.100901,0.05449,0.017338,-7.033596,1.324342,1.389526,1.059546,9.583479,12.694445,6.138889,95.834793,1.764696,9.381578,'class 1'
25,33.734257,817.960876,-432,-241796,321.077271,-753.077271,-0.031674,215328260096,1153808,24.097496,23.284557,752.449707,-418.892639,-196293.65625,280.616364,-699.508972,-0.04427,168565506048,960645.6875,21.038239,17.533785,409.950653,-325.793823,-33182.199219,81.474945,-407.268768,-0.138188,25354092544,238870.421875,3.059258,16.512505,12.538371,112.717972,-144.278687,3603.650635,-32.133923,-112.14476,-0.425118,133260672,6401.734375,7.584991,4.525734,11.828309,4.675753,21.526068,-29.91629,208.70224,-11.079502,-18.836788,-0.90435,53856.117188,60.17548,12.269187,9.209929,4.684196,9.520089,1.910887,1.635238,-2.307556,1.321534,-1.055443,-1.252114,0.55409,0.205961,0.03868,14.577407,11.518149,6.992415,2.30822,11.628654,13.684211,8.342105,116.286545,1.510802,11.645468,'class 1'
0,110.679718,475.019989,204,-92032,422.056244,-218.056244,0.009374,17051906048,409744,3.778344,99.274666,418.438812,167.581421,-73576.570313,367.687622,-200.106201,-0.021261,9053844480,322389.8125,16.014814,47.415691,167.004288,-11.475609,-16057.692383,121.110977,-132.586578,-0.273626,8475866,64362.453125,-12.23647,16.419388,6.879491,78.740112,-102.556885,1722.330444,-21.159536,-81.397346,-0.68813,38165240,3628.593994,-12.641044,-0.404573,12.276168,2.543112,23.32081,-32.635983,255.828369,-13.085584,-19.5504,-0.640071,44514.933594,41.793846,-8.497824,3.738647,4.14322,9.749005,1.731973,1.917822,-2.638605,1.603769,-0.949451,-1.689154,0.42298,3.809459,0.54716,-5.970661,6.265809,6.670382,2.527163,11.675438,14.473684,8.684211,116.754379,1.913505,12.027046,'class 1'
0,44.045429,523.350769,668,69236,539.718262,128.281754,-0.553574,75536801792,169280,1.475216,37.716351,459.181366,583.301331,50749.15625,476.882813,106.418518,-0.561799,46695890944,137243.796875,9.50984,10.524999,173.877396,218.156616,5698.865234,187.813385,30.343225,-0.686795,1180139520,24796.853516,-8.034624,14.055784,8.554795,28.205526,-17.276501,-293.594482,10.55065,-27.82715,-1.312048,439614.1875,1472.855469,-12.580568,-4.545944,12.206073,2.43086,17.801907,-24.987837,152.239761,-10.529682,-14.458155,0.540534,9636.179688,15.4329,-10.730857,-2.696233,1.849711,10.13014,1.37807,2.013293,-2.555588,0.951069,-0.45215,-2.103438,0.582583,17.8085,2.726753,-8.654924,-0.6203,3.925644,2.075933,10.750585,13.611111,9.083333,107.505844,1.293053,10.776316,'class 1'
13,71.021126,314.163971,-110,-80020,233.175293,-343.175293,-0.958894,4019377920,332180,12.840511,62.123585,274.241089,-112.398491,-58218.070313,191.543411,-303.941895,-0.964139,3101576704,245505.6875,13.162621,18.499674,105.616219,-97.721069,-2941.513428,24.138542,-121.859612,-1.01551,203550016,21315.460938,-0.322109,12.417517,10.713109,13.87989,-16.781319,18.578377,-1.191716,-15.589603,0.795278,58378.066406,207.299164,0.422995,0.745104,11.617704,3.485282,11.176296,-12.96991,4.901531,-0.38962,-12.58029,0.626056,24999.367188,148.612427,1.222807,1.544916,0.799812,10.290897,1.305167,1.897809,-2.19479,0.065985,-0.030488,-2.164302,0.674752,21.933043,4.553161,2.549614,2.871723,2.126619,1.326807,10.885234,14.631579,8.026316,108.852341,1.988971,10.236842,'class 1'
0,62.433964,370.977081,292,-30412,373.437897,-81.437904,1.362577,17642143744,206912,1.192682,53.570503,324.301117,243.095551,-26257.158203,324.108917,-81.013374,1.367147,9698985984,164124.078125,8.124804,19.969894,103.591843,50.025169,-4495.901855,96.577469,-46.552296,1.372655,51266896,20486.128906,-6.932122,10.438168,9.250483,21.11216,18.231466,-160.44635,24.721596,-6.490129,0.588118,323801.40625,974.171753,-9.245485,-2.313364,11.012865,2.923619,9.115562,-1.871845,-69.693619,7.464647,-9.336493,0.584704,989.047974,282.27829,-9.820183,-2.888062,-0.574697,10.449961,1.301725,1.821001,-1.850348,-0.733975,0.335747,-2.186095,0.738023,21.774206,6.359687,-9.257278,-2.325157,-0.011793,0.562904,10.644882,15.578947,6.81579,106.448822,2.655434,9.795321,'class 1'
0,62.032249,359.254791,508,64500,258,250,0,16516096,64,1.169349,52.949364,326.845184,461.478973,53067.3125,243.907608,217.571365,-0.025354,147710624,693.598083,6.239279,11.353726,161.064835,214.622559,10054.476563,145.537369,69.085197,-0.045378,269234272,5844.933594,-5.06993,9.685517,5.517283,49.791775,48.632694,-119.722153,50.98106,-2.348364,0.216668,6726520,2844.027344,-8.516169,-3.446239,10.877533,1.702066,11.668697,0.659065,-104.372246,10.55112,-9.892055,0.494972,181.532104,417.92334,-9.708184,-4.638254,-1.192016,10.44456,1.46856,1.838831,-1.825096,-0.880909,0.396518,-2.221614,0.767646,22.832552,6.854613,-9.275211,-4.205281,-0.759043,0.432973,10.426315,13.236842,6.805555,104.263153,2.419735,11.404971,'class 1'
15,35.355339,100.816666,-44,-5796,57.246452,-101.246452,-1.160248,48632320,25120,16.102371,31.678818,81.527458,-39.616558,-3876.598145,45.529045,-85.145599,-1.113979,26800084,17075.863281,18.206779,18.889839,61.107552,-15.72961,-2674.508545,44.445457,-60.175068,-0.485075,2708131.5,10945.455078,-2.104408,17.754965,28.519344,105.957329,52.82645,-7281.669434,115.740311,-62.91386,-0.53404,89069536,31917.3125,-1.652594,0.451815,20.004585,35.803741,48.412384,12.103552,-2099.729248,52.272476,-40.168926,-0.658751,1251868.5,8545.413086,-3.902214,-1.797806,-2.24962,17.959991,15.742287,11.989102,-12.108931,-24.748186,1.781652,-13.890583,-0.588724,36014.171875,245.618942,-1.85762,0.246788,-0.205027,2.044594,20.975147,39.921051,10.052631,209.751465,9.545229,19.583332,'class 1'
29,39.924931,265.412872,20,-44544,221.291275,-201.291275,0.355853,71430400,178576,26.812374,34.658962,244.623627,47.792618,-34366.335938,210.811707,-163.019089,0.300573,319206560,139749.46875,20.482485,3.162245,214.188538,173.985016,-8824.707031,215.025345,-41.040325,-0.180426,1984844032,65569.625,6.329889,22.189764,45.093456,194.62085,155.277145,-12594.066406,214.100342,-58.823196,-0.449876,1795961728,74487.257813,4.62261,-1.707279,25.498316,42.759636,58.840176,-12.4744,-2524.168701,44.389584,-56.863983,-0.484535,1595364.75,10252.285156,1.314058,-5.015831,-3.308552,20.030958,15.5022,15.471447,-18.071951,32.712742,-2.04054,-16.03141,-0.365428,63929.238281,195.744446,6.781416,0.451527,2.158806,5.467358,25.288597,45,11.555555,252.885971,11.124178,25.458332,'class 1'
0,97.744568,630.253906,728,65804,622.247925,105.75206,0.06602,141382778880,266768,2.873787,83.7435,600.53125,692.392151,59376.734375,592.112732,100.279434,0.008055,115968516096,241899.984375,16.350248,8.534257,454.999939,479.409607,4223.769531,470.431122,8.978488,-0.273071,48940421120,212938.53125,-13.476461,24.20623,58.06041,246.440613,180.338516,-20342.408203,258.908417,-78.569893,-0.361667,3703980800,113891.609375,-21.332443,-7.855982,27.538616,45.57634,63.960644,-23.213161,-2382.718018,38.567425,-61.780586,-0.383682,5426079.5,10069.723633,-24.664829,-11.188368,-3.332386,20.746943,15.254387,16.767563,-20.101749,56.864582,-3.405914,-16.695835,-0.237005,71369.476563,176.622009,-17.873156,-4.396694,3.459288,6.791674,25.312134,41.526318,10.75,253.121338,11.331633,24.5,'class 1'
0,85.146935,960.229126,988,-90076,1072.02417,-84.024223,-0.496195,1304565645312,1336448,3.103294,81.384575,890.240234,899.038086,-84626.304688,984.956848,-85.918777,-0.466396,926902910976,1146774.625,18.111061,73.822548,576.13562,466.007507,-72688.898438,589.345764,-123.338264,-0.256601,110301110272,507918.53125,-15.007767,26.800257,78.907364,276.757141,135.55838,-29556.150391,252.576828,-117.018448,-0.081249,2510184192,136600.671875,-23.696962,-8.689196,29.192656,49.839157,65.813354,-30.364792,-1759.161255,29.423283,-59.788074,-0.118095,7338054,7958.666016,-26.089361,-11.081594,-2.392399,21.404448,14.83391,17.604633,-21.529705,76.615578,-4.498556,-17.031149,0.04887,72804.476563,157.065903,-18.301153,-3.293386,5.395809,7.788208,28.401905,41.105263,14.5,284.019043,9.778028,28.592106,'class 1'
48,159.655884,593.702759,-270,-140992,264.02005,-534.02002,0.061556,46427676672,636868,43.570026,146.395401,555.360474,-204.306061,-134595.5,278.675964,-482.982025,0.065925,24214890496,580122.875,26.708942,93.267845,399.254883,78.555634,-78209.828125,321.6828,-243.127167,0.100616,1968608640,319010.3125,16.861084,25.931196,80.34668,241.916046,131.710663,-21111.746094,225.381729,-93.671066,0.102166,1765903616,101794.6875,17.63883,0.777746,28.628099,50.834064,61.542175,-24.37785,-1609.730347,29.743164,-54.121014,0.061305,4179687,7033.200195,14.941927,-1.919157,-2.696903,21.329308,14.72302,17.060966,-20.836285,68.523422,-4.09246,-16.743826,0.19929,69488.890625,160.057053,22.240719,5.379635,4.601889,7.298792,29.021637,37.447369,16.026316,290.21637,8.233276,31.597954,'class 1'
29,149.933319,365.342316,-306,-52432,122.392448,-428.392456,0.591774,28405790720,303364,28.229172,137.638397,329.232666,-245.810059,-52342.46875,136.802719,-382.612793,0.580216,16301558784,269792.46875,23.83457,85.700142,216.022827,41.389008,-34827.335938,208.459244,-167.070236,0.495933,241578400,141022.390625,4.394602,23.433073,75.159561,205.293365,154.523254,-11529.311523,209.544159,-55.020905,0.275321,1671293312,69994.671875,4.796099,0.401497,27.204029,50.526669,56.010677,-12.879581,-1700.771973,35.300396,-48.179977,0.26003,1156038.375,6968.972168,1.025143,-3.369459,-3.770956,20.996428,14.656723,15.964862,-19.268898,49.392788,-3.044318,-16.224581,0.345366,64500.3125,173.719299,7.232744,2.838142,2.436646,6.207602,27.531727,36.526318,16.657894,275.317261,7.13707,30.180555,'class 1'
27,36.055511,514.412292,484,-17104,517.078186,-33.078171,1.457124,70902734848,302672,26.377897,40.397717,469.520172,484.424377,5213.368652,473.412048,11.012338,1.436014,50174963712,213813.484375,23.726509,64.508324,326.350586,450.358643,45719.734375,295.790924,154.567719,0.711799,4045097984,19943.990234,2.651388,29.137087,91.990753,200.978958,167.279785,-9899.657227,213.621765,-46.34198,0.361296,1891091328,67581.148438,-2.75919,-5.410578,31.030569,52.005699,52.972595,-47.609009,-851.258423,13.850679,-61.459686,0.566484,12855465,5671.651367,-4.652672,-7.30406,-1.893482,22.097805,14.150394,16.881786,-21.706036,77.857208,-4.533937,-17.172098,0.530813,75253.875,159.723145,4.280092,1.628704,7.039282,8.932764,28.454243,39.105263,19.416666,284.542419,6.855648,28.289474,'class 1'
30,72.732384,1213.774292,1548,435536,1178.400757,369.599213,-0.299488,1567566200832,654160,29.393658,79.310814,1131.838745,1450.887573,389570.96875,1095.170288,355.717255,-0.30505,1151035637760,546790.875,30.775089,117.082764,635.186829,829.125916,137714.609375,599.354248,229.771652,-0.262159,93899669504,136591.3125,-1.381432,41.39735,115.657417,101.363121,36.514511,-6295.649902,99.675789,-63.161278,0.418059,35353916,26515.910156,-12.003693,-10.622261,36.874386,50.844208,80.238411,-105.675812,1937.346802,-23.606115,-82.069695,0.787596,38169988,3417.990479,-7.480728,-6.099297,4.522964,23.640888,13.422501,19.252323,-25.844807,135.558044,-7.316114,-18.528692,0.575003,83976.453125,125.721901,5.752769,7.134201,17.756462,13.233498,33.083336,43.5,25.277779,330.833344,5.842386,32.472954,'class 1'
29,457.121429,1408.551025,-516,-858880,704,-1220,0,985620086784,3701776,33.733429,421.669525,1302.115967,-564.674744,-688592.875,594.194031,-1158.868774,0.013223,979922321408,3073229,54.904831,243.515671,739.11377,-652.9151,-66099.84375,89.083534,-741.998657,0.13457,294443089920,690697.5625,-21.171402,49.61586,118.473991,240.569611,-312.771057,15629.331055,-62.432873,-250.338181,0.723691,3454070784,35308.40625,-15.882431,5.288971,37.486134,47.652901,95.666359,-119.971184,2197.47998,-22.558445,-97.412735,1.125717,80646832,5603.165039,-3.752705,17.418697,12.129726,23.965683,13.202099,18.52964,-25.003231,125.720428,-6.972605,-18.030626,0.745235,76444.65625,122.279846,9.767746,30.939148,25.650177,13.520451,37.599125,49.842106,28.68421,375.991241,7.3409,36.114765,'class 1'
166,509.372162,2550.555176,-3396,2281180,-922.097961,-2473.9021,1.03394,27772128854016,2408096,147.979599,471.017944,2322.880127,-3096.596191,1903647.25,-845.74585,-2250.850342,1.028462,18931559432192,1974318.5,77.045074,272.783722,1185.288696,-1588.313599,505891.09375,-440.894989,-1147.418579,0.984395,1259290230784,499175.59375,70.934525,48.841854,120.080956,347.160461,-436.294739,30713.779297,-88.245499,-348.049255,1.179049,12848450560,67497.984375,99.137741,28.20322,35.17971,45.935837,93.634109,-102.616722,715.180298,-7.520605,-95.096115,1.356043,80760992,7669.470215,112.799889,41.865364,13.662144,23.718634,13.426741,16.48155,-21.941437,90.958694,-5.548729,-16.392708,0.900484,56611.851563,117.59185,124.260963,53.326439,25.12322,11.461077,34.762135,51.105263,20.694445,347.621338,8.834812,32.289474,'class 1'
42,162.788208,504.36496,-656,70304,-134.919708,-521.080322,0.90035,64171704320,149120,38.133976,148.08403,424.620514,-553.506653,52460.601563,-121.409187,-432.097473,0.965124,29573001216,96527.203125,23.787146,86.924538,147.917862,-25.634995,-12321.639648,98.922951,-124.557945,-1.295367,32820656,49943.710938,14.34683,21.81216,66.074509,171.671326,104.885902,-17055.228516,193.174942,-88.28904,-1.023597,871525056,79221.96875,16.321815,1.974985,24.192604,37.624989,52.375511,-2.159317,-1853.189941,41.982571,-44.141888,-1.167127,34584.84375,7417.422363,13.941372,-0.405458,-2.380444,22.117535,14.460689,8.896139,-10.159298,8.552914,-0.926347,-9.232951,1.226538,7121.548828,68.99968,16.016441,1.669611,-0.305374,2.075069,23.903217,39,12.026316,239.032181,10.706665,21.875,'class 1'
32,184.092361,610.785583,-798,111268,-180.063934,-617.936035,-0.593449,122095706112,191732,31.586864,163.191147,547.253784,-702.546204,76493.8125,-134.711365,-567.834839,-0.605688,92591947776,187595.9375,25.829836,77.33194,261.286285,-225.215118,-28796.421875,91.051186,-316.266296,-0.691927,8415136768,165907.53125,5.757029,21.30394,47.447636,156.880417,42.602188,-23248.59375,175.256699,-132.65451,-0.789584,172073840,94809.320313,10.282925,4.525896,22.881615,33.782841,46.934383,9.732056,-1851.387817,48.16806,-38.436005,-0.983932,710371.8125,7500.26416,8.70525,2.948221,-1.577675,22.323917,14.624602,7.249214,-8.643391,9.37672,-1.272051,-7.371339,1.245941,2779.243408,37.201317,9.262947,3.505919,-1.019978,0.557697,22.342251,41.894737,9.5,223.422516,11.252632,19.387426,'class 1'
29,62.481998,347.843353,-362,-15988,39.791756,-401.791748,-0.975651,25553055744,194996,28.394001,52.111031,328.806763,-345.797363,-14896.949219,38.739941,-384.537292,-0.927782,21423636480,179163.625,24.879978,15.4383,266.105591,-263.857849,-17054.777344,53.705177,-317.563019,-0.678836,9596559360,137840.078125,3.514023,20.676863,8.374355,139.145798,-89.453903,-12384.233398,75.209419,-164.66333,-0.653651,460426592,57538.933594,7.717138,4.203115,19.983278,23.648844,39.769379,31.171043,-831.957886,48.370674,-17.199633,-0.715415,4177506.5,4299.465332,8.410723,4.8967,0.693584,22.445873,14.892919,4.266627,-5.646343,6.453819,-1.591718,-4.054626,1.174402,193.388611,6.065915,5.948128,2.434105,-1.769011,-2.462595,21.21842,32.63158,10.805555,212.184204,8.014875,18.776316,'class 1'
62,83.006027,775.671997,-934,66524,-77.686501,-856.313477,-0.939369,528874536960,606260,54.75061,78.208931,698.331055,-835.600586,45915.125,-59.133404,-776.467163,-0.926022,359285784576,514567.75,27.799131,49.123825,357.914063,-411.134277,-1277.988281,3.08529,-414.219574,-0.802505,29435693056,174143.34375,26.951479,19.113352,22.059181,122.899017,-112.134033,-5445.143555,36.607975,-148.742004,-0.703478,431976384,34354.617188,35.63726,8.68578,17.433582,20.720299,33.325687,25.331322,-623.313538,40.660885,-15.329561,-0.829316,2011608.875,3134.929932,37.317028,10.365549,1.67977,20.568865,14.858752,4.172079,-1.176655,-8.403379,2.369629,-3.546284,1.418692,48.45536,34.998035,34.181747,7.230267,-1.455513,-3.135283,19.11652,36.789474,11.166667,191.165192,8.67851,16.828947,'class 1'
20,147.898621,642.7099,-676,-15588,22.322079,-698.322083,-1.138808,237320437760,519328,22.059834,126.211609,608.167114,-660.704407,1383.164063,-2.100145,-658.604248,-1.131318,188143534080,430997.65625,26.619085,29.581474,410.785492,-511.404785,33634.523438,-77.519356,-433.885437,-1.014817,33214083072,126996.773438,-4.559252,20.010876,7.131182,143.795502,-169.294006,871.679688,-5.31583,-163.97818,-0.73924,721491008,25173.740234,2.048958,6.60821,16.78289,17.367146,24.781096,24.736834,-153.43396,29.873035,-5.136202,-0.747732,749986.625,1225.646729,5.276943,9.836195,3.227985,20.522694,14.96334,3.449056,-0.254765,-6.15223,2.356256,-2.61102,1.430449,1.601454,24.673826,1.53714,6.096392,-0.511818,-3.739803,17.88348,30.026316,11.105263,178.834808,6.419156,16.498539,'class 1'
10,156.85025,223.935257,310,21964,200.398239,109.601761,-0.719122,792248384,8244,11.784751,138.634293,169.341812,224.54184,9228.049805,170.380386,54.161453,-0.703211,681001856,13506.839844,19.168222,59.500332,135.584152,-128.089813,-5823.033691,35.5783,-163.668106,-0.704941,651343680,39699.132813,-7.383471,18.980093,11.560383,111.082108,-132.5354,1044.23291,-8.412923,-124.122475,-0.659045,235181008,13388.701172,-7.195342,0.188129,16.31329,15.562942,19.005684,26.314758,159.539719,16.842068,9.472692,-0.621592,37606.257813,54.307693,-4.528539,2.854933,2.666803,20.43935,15.056009,3.153602,0.166164,-5.133384,2.350302,-2.184138,1.438959,0.567706,20.561146,-8.654599,-1.271128,-1.459257,-4.12606,17.588741,27.68421,11.684211,175.887421,5.905215,15.179093,'class 1'
45,50.91169,760.231567,-1048,247376,-359.075775,-688.924255,0.907888,119495475200,108800,39.528809,45.176048,685.282837,-942.29071,197497.828125,-314.684113,-627.606567,0.895911,86944735232,97920.46875,19.290518,27.1178,297.763702,-387.645081,24116.0625,-77.84359,-309.801483,0.823448,8085127680,53804.464844,20.238291,12.393497,13.693346,66.03109,11.175089,-4047.234375,69.450325,-58.275238,0.902381,2037312.5,16313.820313,27.135311,6.897021,15.970089,26.58157,71.795692,57.988136,-1596.395264,78.360565,-20.372431,1.140561,32779548,9748.205078,23.55872,3.320429,-3.576592,19.738863,15.366406,5.533592,-2.841696,-11.373052,2.238641,-5.080337,-1.509432,432.569672,53.56744,19.789946,-0.448345,-7.345366,-3.768774,17.084211,43.555557,7.552631,170.842117,11.424811,12.288012,'class 1'
0,122.122887,308.875366,8,-47832,222.741852,-214.741852,-0.041191,12249088,191392,2.531509,109.812386,275.562164,5.520584,-37958.300781,197.608734,-192.08815,-0.009097,4628325.5,151863.65625,9.8196,49.454823,117.814934,1.52919,-8375.816406,92.287277,-90.758087,0.31288,78350.25,33505.605469,-7.288091,10.339229,17.307665,79.33165,71.015778,-2100.61499,93.485687,-22.46991,0.963887,67809904,13445.700195,-7.807719,-0.519629,15.989828,31.216948,84.81395,65.708664,-2003.841064,88.381332,-22.67267,1.245348,53249280,12332.992188,-13.458319,-6.170228,-5.650599,19.410219,15.398283,6.674273,-4.033922,-14.836061,2.330934,-6.364856,-1.433055,1230.476074,75.616776,-16.87871,-9.590619,-9.070991,-3.420391,16.676899,44.083332,7.263158,166.768997,11.736073,12.815789,'class 1'
0,26,457.666901,502,20348,457.526031,44.473972,-0.10487,42994905088,170612,0.34811,19.453024,412.173706,456.320404,18646.345703,410.946228,45.374168,-0.089044,27828242432,133642.9375,4.51703,10.556906,186.103836,227.96843,8498.736328,181.019012,46.949409,0.138802,934136000,17974.660156,-4.16892,8.558407,18.94371,104.90535,122.787094,1352.341797,110.554764,12.232328,1.145224,145750720,9667.301758,-8.210297,-4.041377,15.857048,35.011948,94.596603,71.122604,-2222.106934,94.609695,-23.487091,1.365773,70549096,13946.850586,-15.508938,-11.340018,-7.298641,18.983757,15.391737,7.702578,-4.983841,-19.525656,2.581079,-7.56492,-1.35355,2556.924805,102.941292,-18.635647,-14.466727,-10.42535,-3.126709,16.573683,42.394737,6,165.736832,12.283454,11.210526,'class 1'
7,21.023796,347.706787,-96,-58292,198.162552,-294.162537,1.426624,2233810944,242384,7.117518,16.220495,306.401459,-62.123535,-47054.886719,188.07225,-250.195786,1.42277,741296448,192078.875,6.41499,8.138227,141.055328,96.222275,-5985.442383,139.216156,-42.993877,1.364629,307394304,33200.496094,0.702528,7.512159,20.654995,126.279457,138.188568,1381.476807,127.339828,10.84874,1.398622,259137136,13570.173828,-0.394641,-1.097169,15.466336,37.363144,100.4104,74.367935,-2317.082275,98.009369,-23.641434,1.495849,81846744,14798.917969,-8.348818,-9.051346,-7.954177,18.444805,15.33427,8.471222,-5.509459,-26.023415,3.042852,-8.552311,-1.272024,4081.046387,134.4478,-11.327288,-12.029816,-10.932646,-2.978469,16.716959,44.421051,6.25,167.169586,12.664813,10.842106,'class 1'
0,46.173584,268.506989,240,-13520,287.092773,-47.092789,1.203499,6432768000,111680,0.646246,41.6231,254.355133,224.67189,-12181.771484,269.819702,-45.14782,1.223836,5007593472,99204.546875,4.040431,23.681545,177.739731,147.867233,-5724.162598,179.718033,-31.8508,1.369265,978694784,44761.371094,-3.394185,6.807554,22.156761,138.749374,136.00386,-386.553833,138.789047,-2.78519,1.540179,370741280,20043.265625,-6.161308,-2.767123,14.751741,37.950695,101.680107,75.973259,-2307.161133,99.22506,-23.251802,-1.514456,86582400,15000.582031,-14.105495,-10.711309,-7.944187,17.785789,15.209052,8.910076,-5.492853,-34.687111,3.752032,-9.244885,-1.189453,5096.555176,168.919876,-17.139544,-13.745358,-10.978235,-3.034048,16.250732,38.638889,4.916667,162.507324,12.659016,10.211988,'class 1'
0,34.928497,312.704346,440,47516,249.732132,190.267868,0.613886,684569600,3536,0.052324,33.045132,287.180359,405.013062,40554.160156,223.831024,181.182037,0.790216,298370432,1818.937378,2.384337,25.616983,169.928162,222.186829,10236.974609,156.971191,65.21563,-1.525204,415624800,8419.083984,-2.332013,6.123345,22.178997,137.031769,130.63504,-911.359802,137.274017,-6.638976,-1.497482,353442976,20710.949219,-6.071021,-3.739009,13.712238,36.743286,98.359612,76.335297,-2152.950684,98.248596,-21.913301,-1.38862,84136480,14438.881836,-13.659914,-11.327902,-7.588893,17.008173,14.993664,9.041248,-4.894455,-45.307816,4.714947,-9.609402,-1.107177,4915.39502,205.186951,-16.955849,-14.623837,-10.884828,-3.295935,15.502777,39.555557,5.5,155.027771,12.575781,8.956871,'class 1'
0,42.544094,133.206604,8,-13072,118.402794,-110.402794,-1.103652,3350528,52352,1.091338,38.885693,123.979744,22.405949,-11093.549805,117.123024,-94.717072,-1.10072,22529056,44876.226563,4.111462,22.788795,100.507805,86.875336,-2639.278076,110.714035,-23.838697,-1.126811,136640048,18104.4375,-3.020124,5.487829,20.242392,122.864708,117.104256,-978.976074,124.939835,-7.835579,-1.385915,241757904,17629.310547,-4.396492,-1.376367,12.419086,33.946079,91.190674,75.366707,-1835.403931,94.739807,-19.3731,-1.27124,73965400,13021.755859,-11.327748,-8.307623,-6.931256,16.123051,14.661711,8.976018,-3.754234,-56.954853,5.89967,-9.653905,-1.026878,3409.598145,241.913696,-15.031713,-12.011589,-10.635221,-3.703965,14.975291,36.157894,4.631579,149.752914,11.41813,9.5,'class 1'
6,11.045361,150.106628,-160,-3268,18.325989,-178.325989,-0.744672,990003200,38672,5.748245,11.30935,135.816727,-142.76828,-3148.677734,19.414396,-162.182678,-0.767621,672173120,32977.496094,5.125915,11.481489,69.537025,-36.2425,-3414.301758,43.05621,-79.298706,-0.959545,19664330,14970.725586,0.62233,4.862144,16.83382,101.323517,100.573212,-587.049316,106.105888,-5.532674,-1.265782,126064584,12463.167969,0.886101,0.263771,10.999467,29.93364,81.490845,72.522552,-1413.575806,88.495903,-15.973349,-1.163119,57401484,10913.824219,-5.251222,-5.873552,-6.137323,15.150492,14.187385,8.884864,-2.181059,-68.106361,7.23387,-9.414928,-0.950285,1318.56189,277.182465,-9.402246,-10.024576,-10.288347,-4.151025,13.578654,35.815788,5.421052,135.786545,10.749102,8.805555,'class 1'
8,4.24264,172.843857,-210,6800,-40,-170,-0.197396,745289984,16900,7.554004,5.083275,153.087128,-183.330139,4705.57959,-30.862881,-152.467255,-0.235813,497011200,14787.625,5.028892,7.974327,54.004108,-42.180748,-1102.56543,18.246241,-60.426991,-0.490224,11012414,6189.477051,2.525112,4.242846,12.643491,79.108147,90.863373,537.33728,84.504707,6.358667,-1.125296,50418700,6106.803223,3.311159,0.786047,9.601411,25.18749,70.580841,67.194092,-996.771912,79.700554,-12.506462,-1.0651,38387524,8502.133789,-2.047407,-4.572519,-5.358565,14.117727,13.55143,8.931273,-0.332081,-77.026726,8.612018,-8.944098,-0.878809,33.989479,308.217194,-6.563723,-9.088835,-9.874882,-4.516316,12.080702,31.447369,4.055555,120.807014,9.880922,6.972953,'class 1'
6,25.179358,64.621979,60,-1440,78.373543,-18.373547,-0.723221,33696000,9360,5.401102,22.165695,71.87706,72.579651,-1215.335815,86.611664,-14.032012,-0.781935,53358392,10129.149414,3.977427,12.274894,123.053253,139.999008,473.917969,136.527786,3.471223,-1.021575,346994432,17704.048828,1.423675,6.098037,25.430555,142.21077,153.669159,-287.001709,155.514664,-1.845499,-1.10695,584740224,24762.21875,-0.696935,-2.12061,12.898407,34.386646,74.961624,62.377296,-2279.025635,88.21283,-25.835535,-0.969669,50609408,13007.030273,-7.497305,-8.92098,-6.80037,15.463966,14.225244,9.2193,-4.741446,-68.133247,6.217267,-10.958713,-0.787472,6632.306152,295.014282,-10.062864,-11.48654,-9.365929,-2.565559,14.516231,37.184212,5.157895,145.162308,12.595239,8,'class 1'
0,10.198039,344.946381,368,6296,350.012054,17.987953,0.191372,14929141760,110240,0.589723,9.633683,312.124451,341.041046,7777.720215,316.464111,24.576933,0.203313,9909308416,85198.125,3.793495,12.124192,171.38768,223.127411,9504.924805,165.799637,57.327778,0.381049,585787328,11766.142578,-3.203772,7.50517,9.584291,63.025696,82.390808,1174.937256,64.045441,18.345369,0.952211,14177225,2088.496338,-6.915447,-3.711674,11.458224,20.53141,55.510052,49.958675,-599.711548,59.960461,-10.001785,1.177244,12216571,4894.71582,-10.868502,-7.664729,-3.953054,15.42274,14.925327,8.227438,-1.004311,-62.229401,7.402372,-8.406683,0.924385,252.085556,249.926239,-14.833017,-11.629245,-7.91757,-3.964516,14.598976,42.388889,5.18421,145.989761,11.110039,11.144737,'class 1'
0,4.24264,269.627533,282,3328,269.658478,12.341537,1.520189,5265443328,66212,0.027868,6.767396,239.798126,254.337509,3563.92627,239.453964,14.883552,1.537277,3262314752,50431.867188,1.479859,16.812752,105.539284,130.932983,2978.552002,101.623238,29.30975,-1.474594,89647200,5229.240234,-1.451991,3.779404,9.84436,46.265728,61.715012,796.269592,43.344143,18.370867,1.185384,2375378,623.664612,-3.751536,-2.299545,6.724856,11.704891,31.97315,37.284367,110.181931,34.048321,3.236047,1.116808,1319778.375,949.396118,-6.696988,-5.244997,-2.945452,11.98655,13.194047,11.599768,9.294123,-31.801735,11.954381,-2.660258,1.287032,18449.855469,213.587662,-11.958682,-10.506691,-8.207147,-5.261694,8.673977,17.157894,4.631579,86.739769,4.242023,7.739035,'class 1'
0,14.21267,229.625778,184,-19236,258.433167,-74.433167,-1.071067,3751244800,110800,0.385939,12.472961,213.071655,172.653412,-16083.00293,239.738907,-67.085495,-1.072873,2806274304,94141.210938,1.923358,10.178174,120.897194,108.394035,-3527.203125,134.599258,-26.205217,-1.10309,303813472,25858.078125,-1.537418,3.60905,9.642591,57.758415,72.211624,935.040955,55.304482,16.907145,1.495014,7688053.5,1474.355347,-3.223111,-1.685692,7.135474,13.625519,36.225445,41.896233,129.486786,38.536087,3.360145,1.130336,2171908,1237.346924,-6.749535,-5.212117,-3.526424,12.402051,13.594306,11.348042,8.82626,-31.381645,11.544564,-2.718305,1.318483,15847.735352,203.429443,-12.016112,-10.478693,-8.793001,-5.266577,8.831579,13.631579,4.31579,88.315788,3.367296,9.646198,'class 1'
10,28.425341,147.305801,-202,8940,-65.489441,-136.510559,0.700509,205815376,5044,8.887356,25.182468,131.91861,-179.312836,6757.725586,-53.87167,-125.441162,0.690661,164694336,5122.192383,4.812373,9.667984,58.013103,-66.862457,76.914551,-1.17084,-65.69162,0.63659,18610748,4162.930664,4.074983,3.488599,3.69848,20.348734,25.472233,76.214447,22.009422,3.462811,0.681508,223184.0625,343.976807,5.398757,1.323774,5.472648,8.37195,29.96871,32.538506,46.64299,31.03562,1.502886,1.276165,923426.875,872.182373,3.414708,-0.660275,-1.984049,9.992249,11.263817,12.590228,10.129266,-31.934486,12.653111,-2.523845,1.380362,23633.347656,230.339966,-1.104893,-5.179875,-6.50365,-4.5196,7.576608,13.388889,3.684211,75.766083,3.791184,5.930555,'class 1'
0,22.803509,133.367905,110,-3528,135.950607,-25.950602,0.237348,317165184,26212,0.429978,21.623339,118.749008,94.915413,-3124.813477,120.786057,-25.870644,0.241205,193765872,21508.1875,3.233199,13.623549,50.177223,27.096338,-1003.111511,47.996166,-20.899826,0.224014,3485051,4746.657715,-2.803222,4.001965,5.953843,19.603905,26.572292,156.211319,17.792849,8.779443,0.372883,57363.539063,81.241493,-3.571987,-0.768765,5.90437,9.458766,32.708366,31.493225,-76.779266,33.767021,-2.273795,1.319145,1288319.125,1298.940308,-5.474392,-2.67117,-1.902405,10.220871,11.547389,12.627337,9.574111,-36.79945,12.514627,-2.940515,1.412149,21894.896484,238.861404,-9.790894,-6.987672,-6.218906,-4.316501,7.676024,14.305555,3.789474,76.760239,4.223049,5.569445,'class 1'
0,34.785053,144.121475,102,-5224,139.45903,-37.45903,1.519837,325645184,31300,0.946145,32.44017,124.751251,96.722374,-3108.310791,122.165756,-25.443384,1.550506,203835776,21788.458984,3.869486,17.325199,50.910511,62.515301,504.144684,53.003822,9.511478,-1.101247,7392618,1891.583984,-2.92334,4.779804,7.362071,16.802626,18.147467,21.942211,16.844862,1.302605,-1.456184,79553.65625,241.561737,-3.833659,-0.910318,6.342064,10.36707,35.636776,29.175703,-244.698456,35.977192,-6.801488,1.368884,1557748.75,1830.015381,-5.395919,-2.472579,-1.56226,10.409799,11.776777,12.690772,8.972324,-42.152035,12.377784,-3.405459,1.446821,20054.064453,249.110748,-9.463654,-6.540313,-5.629994,-4.067734,8.041227,15.763158,3.078947,80.412277,4.099946,7.445176,'class 1'
0,46.840153,237.644699,278,8544,242.812332,35.187668,-1.256752,3331558656,43108,0.468852,40.615704,212.191132,242.260941,5145.001465,218.739838,23.521097,-1.252038,2236710912,38110.359375,3.852356,14.478655,96.544647,73.379486,-2651.71582,99.91832,-26.538837,-1.258495,86106544,15991.413086,-3.383505,5.624685,5.747252,38.505367,0.627964,-741.476563,27.54586,-26.917896,1.555608,1169.727539,2966.300781,-5.155834,-1.772329,6.702046,11.077091,38.568588,26.815838,-409.928101,37.691666,-10.875829,1.420933,1696188.625,2358.801514,-6.233195,-2.84969,-1.077361,10.549271,11.948505,12.781171,8.374407,-47.566853,12.255631,-3.881224,1.484817,18261.898438,260.398102,-10.08042,-6.696914,-4.924585,-3.847224,8.443714,15.447369,3.277778,84.437141,5.099192,6.539474,'class 1'
0,53.90733,121.50309,90,-4844,127.879433,-37.879429,-1.207976,222555600,27476,1.428818,46.212795,115.209488,71.552383,-5233.294922,116.480789,-44.928402,-1.251581,133384296,26052.925781,5.596129,11.123549,98.01384,-2.297081,-4937.569824,69.128693,-71.425774,-1.451976,104241.804688,19755.558594,-4.167312,6.043422,1.820118,60.803864,-8.712063,-1841.674438,38.779213,-47.491276,1.478906,564893.4375,7442.597168,-4.614604,-0.447293,6.905045,11.645943,40.717476,25.836077,-507.280975,38.882568,-13.04649,1.475584,1800006.25,2696.626953,-5.476227,-1.308916,-0.861623,10.629772,12.058786,12.885345,7.830021,-52.628735,12.158557,-4.328536,1.52639,16665.333984,271.824219,-9.200954,-5.033643,-4.58635,-3.724727,8.763597,16.527779,2.916667,87.635971,5.274438,6.828947,'class 1'
26,22.090721,249.655762,-332,23940,-105.866814,-226.133179,1.537512,1594279936,14464,22.004944,19.549025,218.975342,-287.501404,17343.330078,-86.123146,-201.378265,1.531759,1097995008,13283.741211,8.04466,8.237563,92.918259,-85.12204,-726.834045,7.820268,-92.942307,1.490049,73566920,10153.09668,13.960284,5.649232,6.578805,61.178917,4.953392,-1909.610596,46.245914,-41.292522,1.455017,188019.546875,7662.978516,16.355713,2.395428,6.904578,12.081703,41.333656,27.126249,-487.896667,39.483292,-12.35704,1.536503,1977493.375,2687.419922,15.100366,1.140081,-1.255346,10.642826,12.103435,12.979319,7.381838,-56.98568,12.09381,-4.711972,-1.569991,15390.279297,282.434296,11.362118,-2.598166,-4.993594,-3.738248,8.996345,19.722221,2.972222,89.963448,6.097843,6.434211,'class 1'
7,14.142136,112.583305,-18,-6656,73.079231,-91.079231,-0.193647,8731152,26948,5.931147,14.159644,100.998367,-8.018936,-5433.912109,69.814568,-77.833504,-0.187542,1401809.625,21799.951172,2.638701,13.830961,57.709599,52.977261,-299.199646,58.124802,-5.147539,-0.138255,11235872,4003.388916,3.292446,3.30721,8.93908,48.949535,66.107376,974.149719,43.934708,22.172668,-1.32781,2069660,473.586334,2.623937,-0.668509,6.373742,11.970325,38.557091,34.289913,-169.387268,38.670216,-4.380304,-1.446783,2179162.5,1853.347412,-0.442595,-3.735041,-3.066532,10.443085,11.976844,13.023816,6.881883,-62.636936,12.070949,-5.189065,-1.469514,14109.018555,297.908081,-4.511938,-7.804383,-7.135874,-4.069343,8.015497,19.111111,3.333333,80.154968,5.252089,5.592105,'class 1'
0,9.899495,178.602905,214,6804,175.154236,38.845764,-0.126048,850889664,18580,0.011476,8.83909,166.404465,203.372147,6680.883789,162.177185,41.194969,-0.147182,605377088,14636.695313,0.728635,3.488765,115.292259,156.90979,5369.449707,106.485596,50.424198,-0.523735,77379856,3142.880127,-0.717159,3.14514,10.451864,84.150665,107.760864,1840.405273,86.479446,21.281418,-1.017162,49361804,4250.782715,-3.133664,-2.416505,7.62964,16.391033,45.540855,42.727409,-186.187042,46.713161,-3.985751,-1.343362,4692566,2570.379639,-7.618164,-6.901005,-4.4845,11.774462,13.259205,12.50685,4.874588,-70.499077,11.180262,-6.305674,-1.402496,7265.300293,305.757935,-11.762985,-11.045827,-8.629322,-4.144822,9.461403,17.552631,3.833333,94.614029,5.361795,6.276316,'class 1'
0,70.837845,247.230667,38,-31140,196.485214,-158.485214,-1.425068,181949776,126004,0.995092,62.103405,236.648224,29.420395,-28650.427734,184.612564,-155.192169,-1.432126,99943800,115467.257813,5.442836,20.695364,171.598007,22.372704,-14847.884766,133.550644,-111.177933,-1.457903,29978250,59892.074219,-4.447744,6.663289,15.434126,102.260826,105.344322,-288.843262,108.018349,-2.674024,-1.229677,135974560,12252.800781,-5.668197,-1.220453,11.655569,24.511269,49.028168,46.277805,-526.946289,55.732693,-9.454886,-1.049906,9100709,4249.42041,-10.660477,-6.212733,-4.99228,14.486516,15.076787,9.601822,-1.999863,-72.554794,7.57647,-9.576332,-1.033245,1176.712891,294.218628,-13.491424,-9.04368,-7.823227,-2.830947,13.325876,25.583334,4.583333,133.258759,7.029159,11.68421,'class 1'
0,66.483078,653.013794,302,-173124,593.634155,-291.634155,-1.451047,71476576256,783700,1.314641,61.037403,595.152405,271.610352,-145171.515625,540.298157,-268.687805,-1.446472,48280813568,654458.25,6.504884,36.893791,302.679962,151.11853,-37102.640625,282.469482,-131.350967,-1.388784,3910743808,171247.375,-5.190243,9.296545,30.0742,125.655716,135.953903,-455.562744,139.226013,-3.272106,-1.069631,375319904,20305.712891,-7.981904,-2.791661,14.783459,30.662125,48.452419,41.015942,-861.085938,56.308289,-15.292348,-1.001473,8624604,5126.651367,-13.468817,-8.278574,-5.486914,16.157608,15.739678,9.59941,-6.041676,-56.136948,5.057677,-11.099353,-0.971546,9528.791992,261.049622,-14.842966,-9.652723,-6.861063,-1.374149,16.761698,31.833334,8.078947,167.616974,8.715678,13.939327,'class 1'
27,109.836243,491.661469,-618,49896,-95.493561,-522.50647,-0.957383,69640019968,182340,25.313162,100.23484,424.295532,-516.752502,24868.199219,-53.705574,-463.046936,-0.954662,44744167424,167560.34375,16.33543,58.811024,167.896591,-57.206841,-23646.681641,127.808975,-185.015823,-0.933635,320256736,97859.351563,8.977732,13.854055,44.874001,124.477707,120.672379,-4442.834961,150.243317,-29.570934,-0.8491,470829824,32333.164063,11.459106,2.481375,18.510445,36.393669,44.201199,27.903252,-1217.151001,51.525536,-23.622286,-0.952927,4396858,5647.195313,6.802717,-2.175014,-4.656389,17.829166,16.075424,10.62822,-10.485777,-27.85733,2.196548,-12.682324,-0.895447,24341.160156,221.380844,7.483995,-1.493736,-3.975111,0.681278,20.304241,43.388889,10.972222,203.042404,10.206404,18.418129,'class 1'
9,94.021271,210.618134,-68,-20156,111.986298,-179.986298,-0.082574,394186752,85248,9.010566,86.246223,182.161392,-52.491013,-15511.370117,101.034485,-153.525497,-0.096441,178546016,64800.785156,11.341735,49.229195,70.908127,39.516689,-2410.854004,72.685143,-33.168453,-0.384611,17497354,11204.984375,-2.331169,12.375083,33.269981,93.182846,92.837112,-2210.462402,112.487801,-19.650688,-0.763285,150488016,17460.580078,-3.364517,-1.033348,16.264877,31.87318,45.521069,31.084011,-1293.853882,54.726288,-23.642275,-0.879417,5934141,6141.631348,-7.254312,-4.923142,-3.889794,16.612144,15.742975,9.837191,-7.848074,-50.090973,4.168493,-12.016566,-0.828487,16134.472656,261.956146,-7.601579,-5.27041,-4.237062,-0.347267,17.948975,36.5,9.763158,179.489746,8.188668,17,'class 1'
42,58.051701,297.541595,-162,-36448,126.386116,-288.386108,0.259872,4514912768,172036,36.138451,52.13203,268.146362,-136.918762,-30223.373047,118.382965,-255.301727,0.237311,2617800448,139640.25,16.669847,30.883656,132.35907,-27.480164,-8392.821289,78.896904,-106.377068,-0.025258,25921938,34326.445313,19.468603,14.930825,26.673861,79.771309,33.437176,-4763.31543,87.731445,-54.29427,-0.585829,22552420,20171.304688,21.207626,1.739022,17.025326,31.627802,45.073429,22.211771,-1648.203979,53.195606,-30.983837,-0.741877,3496056.75,7086.178711,19.113125,-0.355478,-2.094501,16.687899,15.602019,10.390135,-8.598839,-49.695187,3.95771,-12.556549,-0.683279,20164.980469,272.720764,19.450552,-0.018051,-1.757073,0.337427,18.966816,36.13158,8.894737,189.668152,8.738599,17.906433,'class 1'
15,35.355339,100.816666,-44,-5796,57.246452,-101.246452,-1.160248,48632320,25120,16.102371,31.678818,81.527458,-39.616558,-3876.598145,45.529045,-85.145599,-1.113979,26800084,17075.863281,18.206779,18.889839,61.107552,-15.72961,-2674.508545,44.445457,-60.175068,-0.485075,2708131.5,10945.455078,-2.104408,17.754965,28.519344,105.957329,52.82645,-7281.669434,115.740311,-62.91386,-0.53404,89069536,31917.3125,-1.652594,0.451815,20.004585,35.803741,48.412384,12.103552,-2099.729248,52.272476,-40.168926,-0.658751,1251868.5,8545.413086,-3.902214,-1.797806,-2.24962,17.959991,15.742287,11.989102,-12.108931,-24.748186,1.781652,-13.890583,-0.588724,36014.171875,245.618942,-1.85762,0.246788,-0.205027,2.044594,20.975147,39.921051,10.052631,209.751465,9.545229,19.583332,'class 1'
0,48.76474,222.638718,20,-34384,195.698685,-175.698685,-1.1438,55174400,137936,1.163155,42.397236,196.714035,7.61145,-27411.238281,169.412857,-161.801407,-1.132798,6355546.5,109702.890625,6.528026,11.232338,83.223801,-29.643093,-5357.104004,59.856308,-89.499405,-0.993322,19601564,22307.128906,-5.364871,7.049853,4.685056,45.243153,21.223454,-1467.187256,50.358372,-29.13492,-0.58436,2846381.25,6319.183594,-5.886698,-0.521827,9.444322,16.456894,52.50568,39.063435,-1025.901001,57.046902,-17.983467,-0.434536,8590432,5629.556152,-8.281167,-2.916296,-2.394469,11.661594,8.000029,7.399539,-4.040936,-30.332447,3.845939,-7.886875,-0.466914,2247.854736,137.658936,-10.49844,-5.133569,-4.611742,-2.217273,12.154677,28.527779,5.842105,121.546776,9.000381,7.097222,'class 1'
7,52.611786,312.230682,228,-23904,306.093719,-78.093727,-0.126277,7672838144,147600,6.383919,49.190529,295.898987,222.009171,-20848.207031,293.131531,-71.122353,-0.16365,6539585024,132680.890625,6.633527,31.802835,218.009323,180.456635,-12598.756836,234.241882,-53.785244,-0.389422,2701546752,82959.625,-0.249608,9.440144,29.233406,161.54895,141.844421,-8390.323242,186.768158,-44.923737,-0.556672,1080055808,53681.132813,-3.056225,-2.806617,14.690699,31.3792,62.379448,28.376049,-2683.77832,67.900948,-39.524902,-0.547882,9292262,11540.313477,-8.30678,-8.057172,-5.250555,13.378509,8.491575,9.635414,-11.473116,9.395815,-0.887611,-10.585505,-0.586969,12379.912109,94.049133,-6.99459,-6.744982,-3.938365,1.31219,15.009358,30.722221,4.416667,150.093582,10.748758,10.421053,'class 1'
22,100.71743,388.576904,76,-88096,337.232361,-261.232361,-0.314398,2068732160,358160,20.25313,94.370506,376.105682,86.827148,-82212.671875,333.409088,-246.581955,-0.323197,2536025856,336389.625,15.298428,71.332504,309.290009,161.775894,-49129.015625,316.836823,-155.060944,-0.401082,5828052992,222687.515625,4.954702,17.66678,68.860924,225.24942,146.585327,-25346.855469,248.560089,-101.974754,-0.494524,2640239872,122874.671875,2.586349,-2.368353,21.163586,42.295994,64.223877,-17.470293,-2934.517578,46.135796,-63.606091,-0.485155,3675743.5,12043.28125,-0.910456,-5.865158,-3.496805,14.849328,7.895055,13.344928,-18.080406,70.044098,-5.62243,-12.457976,-0.521868,15274.351563,46.724689,5.403802,0.4491,2.817452,6.314258,20.198536,34.13158,8.973684,201.985367,9.962501,18.722221,'class 1'
39,99.005051,325.963196,424,35304,310.183502,113.816498,-1.27962,6932162560,38560,36.650921,100.905281,308.924347,405.471649,32070.259766,297.770325,107.701332,-1.160549,5939412480,36126.21875,30.308147,116.806969,248.701309,271.452484,-5003.800781,288.779877,-17.327383,-0.653881,6904541696,93701.648438,6.342773,33.251709,110.843109,213.117126,5.086136,-32030.917969,181.532974,-176.446838,-0.43425,3315072.25,128149.546875,3.399212,-2.943562,28.937553,46.475292,87.563278,-99.018318,653.287109,-7.107865,-91.910454,-0.373711,70509768,7191.479004,7.713367,1.370594,4.314156,16.128864,6.452078,17.416588,-24.396748,145.022903,-10.254815,-14.141932,-0.38333,8993.305664,15.109688,20.522057,14.179283,17.122845,12.808689,26.21228,37.210526,16.555555,262.122803,7.325982,27.708334,'class 1'
42,139.635239,396.901764,534,60692,369.941742,164.058273,1.133389,12087192576,42388,42.395721,136.218292,366.046265,498.87912,56219.660156,326.902008,171.977112,1.224107,5973558272,24001.724609,44.548546,137.553802,182.070343,227.542511,5733.36084,198.686142,28.856375,-0.827612,1493319424,28842.148438,-2.152824,46.984547,126.085831,197.703766,-193.00415,-7038.60791,31.369961,-224.374115,-0.522808,2436376832,65405.03125,-4.588825,-2.436001,34.268921,43.136314,121.970795,-166.512207,6150.708984,-55.31205,-111.200157,-0.496569,86602608,3123.480713,8.126801,10.279625,12.715626,16.727638,5.3168,19.898479,-28.083658,195.924255,-12.924371,-15.159287,-0.504295,3939.402832,4.994857,25.668083,27.820908,30.256908,17.541283,29.863745,34.36842,23.026316,298.637451,4.101345,30.870613,'class 1'
62,158.644257,431.716339,418,-7812,435.920685,-17.920691,1.430133,35988250624,205972,61.127445,150.484726,376.942657,350.615479,-10595.931641,378.602448,-27.986969,1.458851,20322367488,165314.953125,61.432537,144.251022,134.389587,-46.023788,-8427.698242,71.630836,-117.654625,-1.408319,75892568,35828.984375,-0.305092,60.730633,120.305199,333.11441,-464.773315,51053.273438,-178.070099,-286.703217,-0.811138,2549217536,11801.155273,0.396812,0.701904,38.493015,34.996651,160.366516,-225.907059,12558.082031,-98.796661,-127.110397,-0.782853,40912284,801.667236,22.63443,22.939522,22.237617,17.110985,4.242684,21.737783,-30.734179,235.91153,-14.881392,-15.852787,-0.76382,891.324219,0.94361,44.01646,44.321552,43.619648,21.38203,33.405113,38.138889,30.552631,334.051147,2.493457,33.152779,'class 1'
48,247.131546,1182.668213,1016,-183616,1172.590088,-156.590103,1.549724,1823707365376,1766720,52.462017,237.449417,1019.375854,823.574341,-181004.65625,1003.879517,-180.305176,1.542058,951140089856,1402293.375,69.489822,183.516922,320.14447,-147.218948,-41625.308594,143.286057,-290.505005,1.456119,4078388480,188174.671875,-17.027805,68.98954,104.040901,477.97403,-673.102722,112105.945313,-302.479767,-370.622955,0.311945,2103813504,4643.490234,-16.527523,0.500282,40.544537,27.861361,179.423462,-253.42218,16013.78125,-120.236687,-133.185486,-0.122272,10768332,167.671478,11.91748,28.945286,28.445004,17.452991,2.676954,22.698318,-32.090286,257.278381,-15.634993,-16.455294,0.156765,692.938049,0.672895,35.009026,52.036831,51.536549,23.091545,34.971344,39.638889,31.368422,349.71344,3.006653,34.930557,'class 1'
108,324.484192,1740.304321,-2370,1291600,-849.403503,-1520.596436,-0.106587,2530413379584,450500,106.164841,297.064484,1657.651855,-2261.25293,1181507.625,-819.485657,-1441.767334,-0.079719,1980032352256,387234.46875,95.723946,166.552002,1192.826538,-1644.109863,638768.125,-629.684814,-1014.425049,0.137426,400126050304,148025.03125,10.440895,71.959595,90.048599,616.332458,-857.776245,175253.640625,-335.660553,-522.115723,0.454386,25579782144,34765.527344,34.205246,23.764351,40.352154,28.124992,176.753372,-249.382858,15417.421875,-113.266464,-136.116394,0.610578,32471538,522.119202,65.812683,55.371792,31.607441,17.531345,2.074243,22.717207,-32.097191,256.793335,-15.174484,-16.922707,0.52242,3148.671387,3.056281,88.633499,78.192596,54.428249,22.820808,37.248249,43.394737,30.868422,372.482483,4.41466,36.818714,'class 1'
146,172.104614,2809.757813,-3962,3900248,-1825.716431,-2136.283691,0.153747,1514049896448,96452,140.118622,167.517075,2619.450928,-3694.057129,3390463.25,-1701.937866,-1992.119263,0.21343,1149069295616,84205.21875,106.881073,143.7621,1600.078003,-2256.714355,1260769.625,-1016.911499,-1239.802856,0.611058,253011099648,49680.550781,33.237549,71.681816,96.084213,634.606628,-886.305298,189619.265625,-360.903076,-525.402222,1.164017,21256603648,27059.960938,68.436806,35.199257,40.078678,28.337448,174.760452,-244.737183,14640.047852,-104.092247,-140.644928,1.324009,80027352,1336.098633,100.039948,66.802399,31.603138,17.462442,2.605256,22.691814,-32.072636,256.576294,-15.270032,-16.802603,0.827881,2416.075195,2.348773,122.656181,89.418633,54.219376,22.616236,34.956581,40.805557,27.722221,349.565796,4.047448,34.61842,'class 1'
55,355.249207,895.702515,-230,-687532,722.112305,-952.112305,-0.952129,148280180736,2803028,55.658752,336.228241,841.685425,-233.590912,-592570.5,661.800537,-895.391418,-0.965037,132311072768,2424846.75,57.433804,238.120697,587.105408,-306.292511,-207199.46875,327.117462,-633.409973,-1.070315,86555033600,922613,-1.775051,52.538876,129.102295,361.501129,-371.36377,-1983.682617,5.266918,-376.630676,-1.277145,20113743872,145845.78125,3.119877,4.894928,35.453289,39.564739,135.209442,-180.802872,7153.994629,-58.48867,-122.314201,-1.411357,133167904,4073.69873,20.205463,21.980515,17.085587,16.857449,5.067204,20.735336,-29.308048,214.503616,-14.167395,-15.140654,1.55237,813.638306,0.947235,38.801304,40.576355,35.681427,18.59584,28.01038,36.973682,14.361111,280.10379,8.264069,30.915936,'class 1'
19,146.485489,1140.583618,1406,181712,1262.014282,143.985687,-0.78182,2471021248512,1249988,21.455933,150.520721,1042.672852,1261.49585,106796.78125,1170.234863,91.260956,-0.804726,1852650815488,1164184.75,35.114891,167.135117,567.591248,499.10083,-119728.523438,676.169617,-177.068787,-0.933983,181349908480,728015.75,-13.658958,43.709911,125.410065,256.790131,-141.638519,-39004.136719,138.988998,-280.627502,-1.058671,3532383744,176078.015625,-22.253979,-8.59502,33.183983,43.188545,114.662567,-151.455933,4509.231445,-40.720917,-110.735016,-1.111974,112445904,4901.974609,-11.72805,1.930908,10.525928,16.465366,6.052234,19.748093,-27.897104,193.700638,-13.020397,-14.876707,-0.806247,2681.755371,3.445886,4.990566,18.649525,27.244545,16.718616,25.034063,34.138889,11.5,250.340637,8.996447,27.842106,'class 1'
23,69.856995,204.066162,-150,-9884,49.535137,-199.535141,-0.10106,1395810048,62036,21.735628,67.506966,174.663895,-114.155396,-9500.118164,55.873543,-170.028931,-0.176464,665020288,51031.929688,17.294493,57.528011,124.233459,66.191093,-11536.886719,145.488617,-79.297516,-0.674516,221379872,50528.804688,4.441135,17.711142,63.703461,186.968781,146.638763,-18794.921875,228.788528,-82.149757,-0.804485,2078959232,96682.617188,4.024487,-0.416649,21.086836,42.362972,54.827126,-18.832533,-2738.695801,43.75668,-62.589211,-0.796201,4011057.5,11309.448242,0.648792,-3.792343,-3.375694,14.42945,8.6429,13.800709,-18.853979,76.940735,-5.973384,-12.880595,-0.654757,16959.439453,47.709564,7.306178,2.865043,3.281692,6.657386,17.745615,33.277779,6.027778,177.456146,10.932701,12.709064,'class 1'
20,46.8615,270.710175,-96,-35396,146.164871,-242.164871,-0.218002,1389772800,150800,18.271748,45.336014,247.893707,-67.159241,-31585.691406,147.288513,-214.447754,-0.225804,590195200,130853.125,11.17011,44.031796,160.631485,82.439117,-12368.84668,159.827728,-77.388611,-0.346136,382433472,56271.59375,7.101638,11.497326,45.246796,171.299088,170.438995,-5967.076172,200.2388,-29.799799,-0.60843,1537231744,52917.753906,6.774422,-0.327216,17.004982,37.325016,56.926147,14.85141,-2886.716309,61.664597,-46.813187,-0.657459,2595475.75,11767.429688,1.266766,-5.834872,-5.507656,13.527283,9.079271,11.7955,-15.186106,37.553482,-3.109642,-12.076464,-0.562919,18542.568359,80.403885,4.744465,-2.357173,-2.029957,3.477699,15.166372,32.944443,4.333333,151.663727,10.938351,12.416667,'class 1'
0,24.331051,206.327408,262,11412,206.822159,55.177841,0.425363,1578537472,22996,0.319888,21.056072,199.899475,253.277679,10807.527344,198.95668,54.321007,0.388855,1341975680,20919.476563,2.104896,6.736607,165.730713,202.839645,6762.875977,160.775558,42.064083,0.104442,579817216,14092.415039,-1.785007,5.209929,12.954481,137.663696,149.592636,865.175537,143.566315,6.026314,-0.321063,423329504,18917.253906,-4.89004,-3.105033,11.344898,26.432432,68.96917,46.069992,-1898.666016,72.322693,-26.252701,-0.382074,20624020,9717.108398,-11.02501,-9.240003,-6.134969,11.929106,9.208973,9.890388,-9.183695,-13.205356,1.263955,-10.44765,-0.330617,11568.250977,137.161682,-11.609218,-9.82421,-6.719177,-0.584208,11.78845,28.722221,3.027778,117.884499,10.157456,7.263158,'class 1'
5,12,50.279221,-20,-1072,24.234486,-44.234486,0.058554,1875200,4688,5.010998,11.620008,51.251232,3.563389,-1307.818726,37.989334,-34.425945,0.017722,66586.59375,5243.972168,4.18179,8.071901,113.01944,119.790527,619.004517,114.378639,5.41189,-0.172195,170385616,11873.751953,0.829208,5.599854,18.410843,161.936142,163.903564,-924.531738,169.362473,-5.458903,-0.30379,821042880,30562.511719,-0.588856,-1.418064,12.194034,29.747017,74.519989,44.016994,-2144.953613,73.285469,-29.268473,-0.265482,20377246,10517.310547,-7.183035,-8.012243,-6.59418,12.210828,9.276337,10.584446,-10.365929,-4.829885,0.44669,-10.812618,-0.205992,13621.966797,126.772011,-7.19983,-8.029037,-6.610974,-0.016794,12.466519,32.210526,3.527778,124.665192,10.997401,7.473684,'class 1'
3,6.324555,97.447418,-100,-396,3.814496,-103.814499,-0.366408,115840000,11584,3.810216,4.736475,90.867043,-71.342651,-2268.339844,23.833158,-95.175812,-0.335613,72087152,14163.134766,5.36324,5.339752,136.931534,78.800171,-6967.432617,131.70285,-52.902676,-0.208222,211613664,34079.199219,-1.553024,6.607772,28.036236,191.184235,153.798004,-6631.303711,188.90239,-35.104389,-0.085709,1186926208,50179.039063,-2.797557,-1.244533,12.780043,32.597225,79.448708,37.301914,-2463.097656,71.669411,-34.367493,0.022187,15645026,11243.824219,-8.969827,-7.416803,-6.17227,12.273108,9.401732,10.842739,-10.8745,0.048064,-0.004422,-10.870079,0.07115,13961.452148,118.0625,-8.462892,-6.909868,-5.665335,0.506935,11.435381,29.81579,3.526316,114.353806,9.255833,7.289474,'class 1'
5,23.409399,51.380932,-28,-1728,29.863424,-57.863426,0.996825,6033664,7696,4.869057,20.323896,42.686005,-22.666908,-1205.170044,25.18527,-47.852177,1.000312,2740790,5334.46875,3.997262,8.006749,10.727151,13.230576,19.656086,11.525068,1.705507,0.591658,16878.804688,96.42379,0.871795,4.360421,12.859279,85.11779,76.148804,-729.432312,84.75515,-8.606344,0.037855,50543084,8716.368164,0.508636,-0.363159,8.928325,22.624212,70.664207,47.815041,-1440.779907,68.766739,-20.951696,0.149411,18403162,8049.397461,-4.059268,-4.931063,-4.567904,10.898195,9.209465,9.354083,-5.854616,-29.155293,3.214713,-9.069329,0.18803,5172.249023,150.89769,-6.029139,-6.900933,-6.537774,-1.969871,9.845322,28.305555,3.526316,98.453217,9.435912,4.938597,'class 1'
0,8.602325,131.818054,116,-2928,137.322128,-21.322128,-1.276795,338660608,25168,0.787847,6.451407,116.98819,103.643112,-2308.107422,122.486832,-18.843719,-1.262277,214562080,19974.324219,3.097155,5.337711,43.974815,51.2145,178.091034,47.462234,3.752268,-1.076803,5011258.5,1910.561035,-2.309308,4.188684,11.958961,75.534866,68.554115,-696.169067,77.533104,-8.978992,0.235898,35173920,7484.343262,-3.400837,-1.091529,8.324289,20.837925,66.420853,46.320267,-1396.285767,67.12236,-20.802095,0.274535,16586757,7730.709961,-7.536442,-5.227134,-4.135605,10.559201,9.149545,8.75485,-4.788695,-33.352493,3.857484,-8.646179,0.307207,3585.163086,156.341583,-9.771354,-7.462046,-6.370517,-2.234912,9.816667,35.027779,2.815789,98.166664,10.581546,4.527778,'class 1'
11,21.213203,123.008133,-70,-11056,75.819672,-145.819672,-0.694664,240707600,49124,9.335411,20.403822,105.646957,-59.270523,-8218.932617,65.743889,-125.014412,-0.692931,127833408,36388.726563,4.347391,14.071456,25.538486,-6.000541,-545.545654,20.548557,-26.549097,-0.59103,79869.195313,2218.188965,4.98802,4.051147,9.523009,61.599163,51.998497,-1018.693359,67.165428,-15.16693,0.422108,18328322,6778.617188,5.284264,0.296244,7.507948,18.152988,59.897507,44.714951,-1212.800171,63.741734,-19.026785,0.387148,13697329,6850.62793,1.827463,-3.160557,-3.456801,10.101698,8.999782,8.048848,-3.361262,-37.955421,4.705287,-8.066548,0.417692,1842.940918,163.119766,-0.766287,-5.754307,-6.050551,-2.59375,9.082602,31.111111,3.552632,90.826019,9.097956,4.402778,'class 1'
11,17.029387,240.405914,-38,-28488,150.84993,-188.84993,-0.073863,166631824,115396,10.641451,15.957087,205.274704,-34.045853,-20848.896484,128.36853,-162.414383,-0.092758,98009056,84554.703125,9.183484,10.488805,42.803581,22.227369,-1458.267822,50.885307,-28.657936,-0.808371,3125955,6327.127441,1.457967,9.725301,28.205658,163.218475,99.638428,-10121.708008,162.085251,-62.446819,-1.291911,500507360,50414.648438,0.91615,-0.541817,13.847772,33.058128,71.105072,23.943153,-2583.051514,64.186234,-40.243076,-1.308604,6251835,10905.480469,-3.206321,-4.664288,-4.122471,12.483871,9.363729,10.093651,-10.728445,4.229452,-0.409888,-10.318557,-1.342821,11300.670898,98.181725,-1.84242,-3.300386,-2.75857,1.363901,14.216228,33.815788,4.638889,142.162277,10.925224,8.368422,'class 1'
3,26.683329,386.372864,408,3788,398.494202,9.505784,-1.306759,25187999744,151312,3.53492,21.68858,382.34845,400.122833,1916.423828,395.274506,4.848332,-1.30077,24404195328,152432.59375,6.839264,16.444994,349.791321,342.473907,-9482.555664,368.225891,-25.751991,-1.249988,18205335552,155218.578125,-3.304344,11.585767,44.655731,214.287766,179.921677,-13494.016602,236.88588,-56.964207,-1.116153,2795236864,86347.875,-8.050847,-4.746503,16.756706,37.408669,64.122749,10.095257,-2983.715332,59.903751,-49.808495,-1.101638,1226718.5,12036.776367,-13.221786,-9.917442,-5.170939,13.39012,9.038021,11.150986,-13.836535,27.755594,-2.434204,-11.402331,-1.139635,15397.783203,80.427307,-9.8552,-6.550856,-1.804353,3.366587,15.650293,35.833332,4.888889,156.50293,11.570436,10.708334,'class 1'
18,98.112183,333.658508,52,-106800,353.835327,-301.835327,-0.708842,1162460416,429904,17.769089,98.30069,327.01532,70.115555,-100177.25,353.501343,-283.385773,-0.697889,1994130944,405625.1875,17.063297,94.846756,292.228027,157.934479,-61413.898438,339.062836,-181.128357,-0.643885,6749628928,270598.875,0.705791,19.379364,79.504189,204.406174,150.207565,-24186.951172,247.810272,-97.602699,-0.709997,2691912192,119310.117188,-1.610275,-2.316067,22.3846,43.854469,57.846771,-30.395117,-2638.924561,38.373798,-68.768913,-0.749918,10605544,11479.561523,-4.615511,-5.321302,-3.005236,14.852345,8.04937,13.946875,-19.13999,80.244995,-6.202531,-12.937459,-0.796792,16616.871094,45.359249,2.916744,2.210953,4.52702,7.532255,19.446491,32.947369,9.026316,194.46492,9.94438,15.210526,'class 1'
27,95.80188,470.289276,-236,-106500,229.021606,-465.021606,-0.339621,26828539904,481696,27.104479,97.805229,444.272217,-193.58815,-102412.953125,237.544144,-431.132294,-0.343325,16756742144,447128.1875,25.937393,104.643745,313.234192,43.143066,-66340.84375,280.040436,-236.897369,-0.415365,497391776,267224.6875,1.167086,26.57193,97.273537,206.038864,82.509789,-31496.222656,223.458588,-140.948807,-0.568799,904035136,132792.75,0.532549,-0.634537,26.076714,46.164639,70.213631,-67.064148,-1212.020264,14.804457,-81.868607,-0.588271,42033132,9345.680664,1.027765,-0.13932,0.495216,15.585406,7.272553,15.916962,-22.189074,116.513542,-8.530321,-13.658752,-0.632361,12949.329102,26.300798,11.519073,10.351987,10.986524,10.491307,23.079388,33.236843,11.868421,230.793869,8.174507,24.570908,'class 1'
6,106.7052,410.58374,534,45964,426.138306,107.861694,-0.867456,28886302720,101300,8.480218,103.671547,387.971436,498.17691,35648.203125,411.55954,86.617371,-0.803576,26204708864,105587.414063,17.071474,91.192703,316.540955,310.663818,-18282.25,361.269409,-50.605583,-0.538437,16372393984,169641,-8.591256,21.765139,83.219841,247.454025,115.347183,-32367.353516,246.601074,-131.253891,-0.378114,1899609216,142774.375,-13.284921,-4.693665,23.346043,44.412533,72.705856,-37.773979,-2376.304688,33.391331,-71.165314,-0.304303,15598712,10932.091797,-14.865825,-6.274569,-1.580904,15.35767,7.377643,14.624125,-20.012171,91.906647,-7.139886,-12.872285,-0.312262,13160.160156,32.860394,-6.877452,1.713804,6.407469,7.988373,22.199268,32.944443,10.388889,221.992676,9.219663,22.263889,'class 1'
0,15.811388,38.716923,-22,-1120,24.227829,-46.227829,0.842294,2402576,4964,0.416533,14.080779,34.464752,-17.780975,-941.68512,23.058313,-40.839291,0.832449,1290863.375,4082.903564,1.58158,5.564337,14.459897,1.000206,-207.627655,14.91807,-13.917864,0.756147,831.853088,831.511047,-1.165047,1.620784,1.247261,5.437671,5.807628,1.408123,5.5541,0.253529,-0.226372,947.639038,28.096054,-1.204251,-0.039204,1.896467,1.158189,5.436372,4.744972,-9.626497,6.278275,-1.533303,-0.553962,1373.867676,61.020752,-1.479935,-0.314887,-0.275684,3.384629,2.092461,5.551641,6.558777,1.504782,6.320705,0.238072,-0.744308,1591.582275,36.998432,-2.968096,-1.803048,-1.763845,-1.488161,2.245322,2.894737,1.631579,22.453217,0.435036,2.208333,'class 1'
4,5.09902,78.708321,-74,-1764,18.973207,-92.973206,0.621698,68625232,12532,3.50591,4.467008,70.294029,-65.040436,-1511.828369,18.168961,-83.209396,0.624591,43476780,10277.571289,1.875248,1.761245,27.869446,-19.997309,-430.924835,13.042568,-33.039879,0.636238,849208.125,2123.591797,1.630662,1.480052,1.144239,5.991984,7.201346,7.724936,5.889758,1.311588,0.157933,1086.953979,20.959641,2.025858,0.395196,1.847459,0.715924,5.285406,5.640023,-3.074035,6.140629,-0.500606,-0.632127,1403.005737,44.105999,1.658451,0.027789,-0.367407,3.414915,1.78203,5.553022,6.703651,2.97151,6.226408,0.477243,-0.841437,1485.361938,33.052895,0.090995,-1.539667,-1.934863,-1.567456,2.121345,3.184211,1.473684,21.213451,0.609244,1.842105,'class 1'
0,12.806249,21.908903,24,16,23.313709,0.686292,1.178097,294912,512,0.232552,11.398179,19.10364,20.553434,-0.932697,20.598713,-0.045279,1.149464,180034.6875,426.174438,1.111238,4.754405,8.515368,7.45934,-29.772083,10.338945,-2.879606,0.86165,9722.287109,174.730087,-0.878686,1.335655,0.91801,7.704909,10.453682,24.287388,6.968242,3.48544,0.363418,1325.549561,12.129906,-1.103104,-0.224417,1.826401,0.286508,5.455958,6.618856,3.159582,6.100975,0.517881,-0.737899,1365.575562,31.170933,-1.593849,-0.715163,-0.490746,3.502687,1.679165,5.650933,6.845321,4.046846,6.191732,0.653589,-0.953662,1437.195801,30.671028,-3.270135,-2.391449,-2.167032,-1.676286,1.943567,2.833333,1.078947,19.435673,0.551609,1.915205,'class 1'
0,9.055386,38.301437,30,-596,43.653099,-13.653097,-0.530154,2955600,3284,0.159919,7.979316,35.550102,30.712421,-388.421875,40.340908,-9.628487,-0.512735,2355246,2496.94043,0.875073,2.278792,22.768215,27.889553,115.057739,22.855391,5.034163,-0.326568,247034.921875,317.596161,-0.715153,1.265331,0.782206,11.32126,15.5987,57.56028,9.607546,5.991154,0.046276,3182.202881,13.078294,-1.105411,-0.390258,1.946828,1.146998,6.875891,8.737865,11.929903,7.044315,1.693551,-1.059581,2185.960449,28.630674,-1.786909,-1.071756,-0.681498,3.892661,2.349502,6.077241,6.971613,3.964594,6.34697,0.624643,-1.19961,1591.518799,32.745018,-3.732741,-3.017588,-2.62733,-1.945832,2.315497,3.444444,1.194444,23.15497,0.830182,2.342105,'class 1'
0,4.24264,76.229912,106,2652,65.529961,40.470036,0.535725,7056208,628,0.116312,4.050215,67.94455,94.559769,2111.831299,58.395473,36.164295,0.566902,4419139.5,494.22522,0.729371,3.215765,28.789,39.902321,367.836548,25.447731,14.454589,0.931186,192415.484375,120.849174,-0.613059,1.402505,1.579289,6.717049,8.868947,16.069529,6.330529,2.538418,1.233786,1131.113892,14.38011,-1.286193,-0.673134,1.930205,0.801338,7.200666,9.159224,12.480156,7.493834,1.66539,-0.99533,2849.854248,33.970764,-1.813893,-1.200834,-0.5277,4.002652,2.161638,6.649597,7.394968,1.982368,7.116405,0.278563,-1.149841,2556.881592,46.756073,-3.88634,-3.273281,-2.600147,-2.072447,2.049123,2.921053,1.078947,20.49123,0.622538,1.902778,'class 1'
9,8.246211,179.977783,-220,8004,-46,-174,1.570796,792985600,16384,8.013054,7.919812,160.665207,-197.133881,6524.189941,-42.075783,-155.05809,1.568411,496070560,12765.00293,3.639052,5.32531,63.078445,-81.94342,1367.379395,-23.327965,-58.615456,1.541392,8361221,1245.206909,4.374002,2.017132,1.887473,5.877149,-7.902979,13.505486,-2.499324,-5.403655,-1.213584,526.833801,8.435134,5.995922,1.62192,2.277099,2.227828,10.427512,12.001146,9.791627,11.120656,0.88049,-1.128106,15102.870117,104.861008,5.735954,1.361952,-0.259968,4.740285,3.32898,7.761018,7.437525,-5.531758,8.118871,-0.681346,-1.271511,4283.941406,77.443802,3.272768,-1.101234,-2.723154,-2.463186,2.964766,5.763158,1.526316,29.647659,1.287454,2.582602,'class 1'
0,28.178005,157.337219,14,-13792,124.647781,-110.647781,0.243229,10851344,55364,0.707053,24.903959,143.204529,9.483673,-11593.287109,112.518326,-103.034653,0.255037,4178892.5,46463.085938,2.468609,9.98126,69.058304,-10.694733,-2976.001465,49.466827,-60.16156,0.358483,1374630.25,12018.382813,-1.761555,2.349771,1.698282,9.948606,-5.546772,-41.498295,4.24017,-9.786942,0.290169,6053.645996,196.759842,-1.642718,0.118838,2.843166,3.822706,16.832785,16.997713,-29.034729,18.561922,-1.564209,-1.113099,117031.179688,405.061157,-2.136113,-0.374558,-0.493396,5.739759,4.585285,9.043091,7.140431,-21.157814,9.392951,-2.25252,-1.259585,6914.535156,135.617004,-5.032706,-3.271151,-3.389989,-2.896593,3.75614,10.305555,1.473684,37.561401,2.460676,3.052632,'class 1'
1,39.115215,110.072701,-124,1180,-10.386048,-113.613953,1.260672,163846656,10656,1.6862,34.726746,104.653412,-121.544113,1512.295532,-14.071444,-107.472672,1.246446,128876288,8723.789063,3.666995,14.718411,69.585915,-92.807846,1750.202515,-26.326036,-66.481812,1.090575,13888820,1612.486084,-1.980795,2.607377,2.08211,9.833725,-13.228607,36.932274,-4.003415,-9.225192,-1.102043,4771.609375,27.266956,-0.921177,1.059618,3.15973,4.899382,20.731615,20.536495,-60.72699,23.158705,-2.62221,-1.084706,280316.90625,664.655579,-1.47353,0.507265,-0.552354,6.258554,5.261002,9.321902,6.732118,-28.687965,9.692062,-2.959944,-1.23109,7254.746582,160.073257,-4.572354,-2.591559,-3.651178,-3.098824,4.596784,10.388889,1.973684,45.967838,3.09766,3.271199,'class 1'
8,13.341664,189.831497,-240,10764,-59.700745,-180.299255,1.520962,837734400,14544,7.365135,12.458019,174.217697,-220.65387,9140.667969,-55.2691,-165.384766,1.503248,590366016,12125.460938,4.314155,8.785618,90.218605,-113.210037,2295.156738,-26.455868,-86.754173,1.413714,46599368,3635.885254,3.05098,2.479851,1.797942,16.544725,-2.302006,-141.053497,10.781236,-13.083241,-1.413225,3017.981934,569.513245,4.885284,1.834304,3.46331,6.0963,24.034208,24.294678,-81.311226,27.275759,-2.981081,-1.038123,540342.8125,915.476318,3.901825,0.850845,-0.983459,6.758762,5.922001,9.298018,6.214607,-34.478065,9.750601,-3.535994,-1.188777,6817.965332,176.533615,0.606373,-2.444607,-4.278911,-3.295451,5.03348,13.368421,1.916667,50.334797,3.9755,3.027778,'class 1'
0,4.472136,70.908394,48,-3284,86.128899,-38.128899,0.753185,35573760,15440,0.269686,3.51721,67.272186,45.981354,-2930.884766,81.807816,-35.826466,0.759957,29257102,13837.824219,1.256414,0.930587,47.922321,38.556816,-1168.167236,58.519005,-19.962187,0.832127,9156584,6159.297363,-0.986728,1.841356,2.237078,22.769136,28.975872,150.801727,22.175497,6.800375,1.264271,198476.96875,236.394348,-1.57167,-0.584942,3.318181,5.185771,21.819838,23.598896,-43.089165,25.301897,-1.703002,-0.932523,406133.21875,729.264587,-3.048496,-2.061767,-1.476825,6.872196,5.944438,9.366464,6.931713,-37.135208,10.476375,-3.544662,-1.073158,9445.858398,196.589478,-6.60251,-5.615782,-5.03084,-3.554015,4.639181,10.416667,1.861111,46.391811,3.198291,3.18421,'class 1'
2,11.661903,86.735229,58,-2500,86.801384,-28.801384,1.308004,44956496,13364,1.959604,10.974292,80.530128,57.693542,-1980.39502,81.880074,-24.186531,1.288697,37446544,11250.125,1.790867,7.692521,45.483059,45.252987,-204.123291,49.386192,-4.133206,1.157595,5865661,2864.326172,0.168738,2.243298,4.374745,19.215935,25.671934,137.098663,18.095568,7.576367,-1.146072,72926.03125,110.653557,-0.283694,-0.452432,3.959345,8.045071,27.810215,29.748177,-92.765411,32.594242,-2.846067,-0.902557,1111516.125,1256.015625,-1.999741,-2.168478,-1.716047,7.591854,7.045106,8.457721,5.140224,-39.177399,9.336416,-4.196193,-1.060781,4838.681641,183.1315,-5.632249,-5.800987,-5.348556,-3.632509,5.878362,12.444445,1.972222,58.783623,4.009454,4.173977,'class 1'
0,4,87.561409,34,-3436,78.032776,-44.03278,1.412512,17224400,14900,0.427977,5.281339,77.072029,27.390659,-2759.743896,67.984428,-40.593769,1.400296,8844845,11789.224609,2.058691,8.941078,25.610554,1.10007,-382.733429,20.12134,-19.021269,1.286896,1854.130005,1532.143799,-1.630714,2.280619,4.176659,10.972827,13.570019,21.073656,11.781278,1.788741,-0.597351,18387.064453,99.850792,-1.852643,-0.221929,3.458293,5.676477,22.671364,24.697546,-51.632843,26.636005,-1.93846,-0.863029,498039.59375,816.500122,-3.030317,-1.399603,-1.177674,7.149364,6.406816,8.884769,6.620218,-37.57608,10.276665,-3.656447,-1.001192,8508.262695,194.131607,-6.721387,-5.090673,-4.868744,-3.69107,5.216228,10.184211,1.194444,52.162277,3.44886,4.131579,'class 1'
3,9.486833,48.703182,64,844,45.416409,18.583591,-1.338973,2949120,720,2.735277,9.692616,39.409454,51.809799,533.789856,37.621296,14.188502,-1.196568,1473913.5,549.095886,2.162834,9.463686,17.270168,4.683211,-233.931061,17.814621,-13.13141,-0.553586,21003.771484,957.656738,0.572443,2.39642,3.557424,12.621931,5.322328,-109.77919,13.47139,-8.149062,-0.528202,13241.367188,467.443939,0.338858,-0.233585,3.11607,3.740877,17.362024,19.001747,-29.657669,20.451868,-1.45012,-0.830715,173202.5,479.697083,-0.380792,-0.953236,-0.71965,6.714215,5.65365,9.278828,7.91566,-33.916485,10.999201,-3.083541,-0.950081,12426.495117,198.323608,-3.978938,-4.551381,-4.317796,-3.598145,4.311696,9.394737,1.027778,43.116962,2.781075,3.618421,'class 1'
0,31.016125,80.324341,76,-676,84.043457,-8.043458,0.300025,48980480,8480,0.565061,27.16231,70.982857,67.692902,-483.338928,74.206352,-6.513447,0.297064,29857014,6515.685547,2.24735,10.144245,22.884411,25.223217,40.620255,23.494276,1.728942,0.269847,301391.90625,473.729736,-1.682289,2.65139,1.547752,7.239694,4.532152,-35.196762,8.616813,-4.084661,-0.678635,3313.72998,161.327438,-2.086329,-0.40404,3.559524,5.856221,23.630352,25.602037,-66.465302,27.977692,-2.375654,-0.766469,603896.0625,921.325562,-2.994462,-1.312174,-0.908133,7.406407,6.898378,8.12493,6.269162,-36.274715,9.924302,-3.65514,-0.823199,7247.411133,184.40126,-6.841345,-5.159057,-4.755016,-3.846883,5.543568,12.473684,1.333333,55.435677,3.887284,3.789474,'class 1'
0,12,168.23793,80,-10960,152.071411,-72.071404,-1.552947,321536000,50240,0.371274,9.594309,153.885468,76.222778,-8943.720703,140.073135,-63.850361,-1.550802,241603984,41584.792969,1.383043,2.727626,80.925079,55.116833,-1771.269531,77.86483,-22.748001,-1.514865,30752134,10122.942383,-1.011769,2.223595,2.595367,20.200232,15.808691,-92.416214,20.350023,-4.541333,-1.356735,154842.0625,619.579651,-1.852322,-0.840552,2.89517,2.024959,13.136151,14.200836,-18.759209,15.417578,-1.216742,-0.688772,55800.480469,276.700592,-2.523896,-1.512127,-0.671575,6.309844,4.996225,9.164469,8.727324,-26.506231,11.112571,-2.385247,-0.741097,13876.799805,182.191101,-5.93857,-4.926801,-4.086249,-3.414675,3.847514,6.222222,1.684211,38.475143,1.835859,3.723684,'class 1'
0,8.944272,89.397987,120,3132,81.633308,38.366692,-1.276795,26956800,1872,0.019604,7.882841,85.874321,114.614861,2824.268311,78.752083,35.862778,-1.31068,24164618,1839.492676,0.786349,4.489481,63.472397,78.330704,1034.19812,61.51992,16.810783,-1.430059,12264692,1998.906982,-0.766745,1.960873,3.118425,22.544867,25.867191,70.79364,22.756235,3.110956,-1.339255,258234.921875,385.937012,-1.94127,-1.174525,2.768259,0.746574,10.129633,10.825901,-9.162785,11.61479,-0.788889,-0.590638,18031.388672,153.851273,-2.748656,-1.981911,-0.807386,5.872736,3.948419,9.331573,9.361728,-20.39669,11.185261,-1.823533,-0.710186,14831.53418,169.228714,-5.853132,-5.086387,-3.911862,-3.104476,3.23962,5.055555,1.5,32.396198,1.383148,3.171052,'class 1'
0,18.110771,126.380379,176,7404,106.439087,69.560913,-1.139711,42127360,1360,0.02942,17.614155,112.396255,155.66391,5704.805176,96.620445,59.043465,-1.160778,34215240,1412.029297,1.234946,13.1927,45.368187,54.14679,390.023254,45.592182,8.554607,-1.296021,4021893,1371.781982,-1.205526,2.274216,4.782103,10.888006,6.23996,-43.860096,10.440797,-4.200838,-1.371041,8347.236328,214.377472,-2.244796,-1.03927,2.970971,3.048924,18.037176,19.337828,-34.455589,20.980125,-1.642297,-0.640693,191378.671875,511.773956,-2.94155,-1.736024,-0.696754,6.569567,5.660708,8.991367,7.757431,-30.135761,10.600337,-2.842906,-0.605921,10875.367188,180.720779,-6.540147,-5.33462,-4.29535,-3.598596,4.625439,9.894737,1.973684,46.254387,2.616535,4.105263,'class 1'
13,10,229.68457,-278,12264,-54.994049,-223.005951,-0.005952,2181572864,28228,11.170183,8.74216,205.921982,-245.353851,8896.579102,-44.235561,-201.118286,-0.007774,1481617280,24612.191406,4.006214,3.948623,88.155518,-84.608231,-307.693665,3.492522,-88.100754,-0.01742,60055448,8389.328125,7.16397,2.17526,3.378331,16.960451,-7.304303,-124.98735,8.109037,-15.413341,-0.171643,29520.244141,553.302246,8.994924,1.830954,2.650667,1.795184,17.566744,18.150873,-34.537094,19.887497,-1.736624,-0.534924,154053.640625,467.6026,8.519516,1.355547,-0.475407,6.016121,4.764036,9.373766,8.043001,-24.652382,10.410933,-2.367932,-0.463638,10563.816406,163.299393,5.154062,-2.009907,-3.840861,-3.365454,3.88348,8.638889,1.526316,38.834797,2.551862,2.815059,'class 1'
0,29.427877,78.892334,8,-3472,63.059292,-55.059292,1.323826,892928,13952,0.527916,26.165564,65.085617,6.099804,-2439.819336,52.538498,-46.438694,1.293145,364503.75,9796.484375,2.021482,10.146138,16.964439,-4.902684,-260.31073,13.867967,-18.770651,0.690625,25605.386719,1065.279297,-1.493566,2.048232,3.741755,9.540424,-3.743461,-40.233482,4.741654,-8.485115,0.142572,2451.625488,174.947433,-1.520316,-0.02675,2.703872,3.113329,20.368641,21.287664,-35.784828,22.8535,-1.565836,-0.516094,270223.90625,596.304016,-2.175956,-0.682389,-0.65564,6.24283,5.330094,9.30676,7.444824,-26.163021,10.048498,-2.603675,-0.406774,8872.358398,160.077484,-5.714914,-4.221348,-4.194598,-3.538958,4.012572,9.315789,1.815789,40.125725,2.786112,2.689327,'class 1'
1,15.811388,113.221024,66,-4652,108.769386,-42.769386,1.374416,100031184,22964,0.937196,13.163695,102.9879,60.73307,-3838.832764,99.366241,-38.633171,1.365337,70243304,19043.837891,1.228506,1.232306,47.133751,32.486191,-763.355164,48.292953,-15.806762,1.253783,4336204.5,4108.773438,-0.29131,1.741599,3.235925,8.725756,11.273919,23.425049,8.526642,2.747277,1.181857,4245.315918,33.401054,-0.804403,-0.513093,2.82486,4.54257,23.004566,24.130924,-32.485374,25.409403,-1.278478,-0.47574,414740.15625,712.242981,-1.887664,-1.596354,-1.083261,6.460541,5.805841,9.163602,6.77979,-26.694782,9.569391,-2.789601,-0.343816,7020.994141,152.744675,-5.523345,-5.232035,-4.718942,-3.635681,4.283626,9.236842,2,42.836258,2.623047,3.318713,'class 1'
2,10.198039,87.817993,-120,3344,-44,-76,0,14745600,1024,2.135442,8.915949,74.63958,-103.894089,2611.216309,-42.604717,-61.289371,0.037194,3768355,349.116302,1.93623,3.310917,26.481588,-15.844183,-228.43045,9.1422,-24.986383,1.495092,292399.21875,1164.760132,0.199212,1.596045,2.423582,16.414928,20.321484,66.728546,16.203268,4.118216,-1.294561,60312.578125,146.048492,0.539397,0.340185,3.015543,5.976744,25.277678,26.357803,-27.788986,27.373001,-1.015197,-0.419091,559878.875,805.889771,-0.8801,-1.079312,-1.419497,6.657304,6.181614,8.954169,6.069569,-26.503723,9.010874,-2.941305,-0.27363,5262.71582,142.854584,-4.521862,-4.721074,-5.061259,-3.641762,4.382748,9.552631,1.368421,43.827477,3.065986,3.206872,'class 1'
0,5.830952,122.356041,6,-7888,91.865067,-85.865067,-1.404583,1137168,31588,0.314984,5.076748,110.38192,-0.125412,-6455.844727,80.285591,-80.411003,-1.399623,406.154663,25823.394531,1.631037,2.467699,47.845795,-13.547314,-1207.591553,28.630777,-42.178093,-1.310786,920198.875,5013.895996,-1.316053,1.721679,3.626281,15.971982,18.774609,9.820961,18.236063,0.538547,-0.827762,110399.320313,313.202057,-1.406695,-0.090642,3.268891,7.310675,26.983652,27.743856,-24.766968,28.609545,-0.865689,-0.352329,668725.9375,868.789429,-2.953907,-1.637854,-1.547212,6.822337,6.451318,8.691442,5.342604,-25.906422,8.419543,-3.076939,-0.195839,3772.557373,132.169098,-6.507353,-5.1913,-5.100658,-3.553446,4.495906,10.416667,0.868421,44.959064,2.948505,4.347222,'class 1'
6,24,139.77124,-152,1392,-9.788218,-142.211777,-1.352483,405151744,17536,5.515279,20.905716,124.30529,-135.034134,1020.325562,-8.034057,-127.000076,-1.333,258067312,14152.914063,2.982762,6.952369,46.609097,-49.948559,-56.035431,1.097736,-51.046295,-1.107546,6783520.5,2719,2.532517,2.014539,5.084743,16.819925,13.591116,-99.904053,18.882065,-5.290949,-0.493186,107937.382813,584.334656,3.50074,0.968223,3.570674,8.456967,27.946613,28.193399,-24.854095,29.048992,-0.855593,-0.281192,710837.6875,894.28418,1.944605,-0.587912,-1.556135,6.946545,6.613173,8.38805,4.630395,-25.202232,7.843522,-3.213127,-0.111152,2621.097168,122.249489,-1.431266,-3.963784,-4.932007,-3.375871,5.351754,11,1.605263,53.51754,3.382143,4.944445,'class 1'
5,40.521599,28,-16,-336,12,-28,-0.321751,409600,1600,4.924105,35.641529,18.934927,-9.196762,-165.463486,9.062095,-18.258856,-0.292717,63133.742188,746.434387,4.632983,13.566195,25.213253,18.861509,-215.371429,26.875254,-8.013744,1.180338,433041.875,1217.242188,0.291121,4.745477,0.878727,25.791523,17.521545,-321.806549,28.724682,-11.203136,1.066354,489436.09375,1594.230713,0.178628,-0.112494,5.315443,5.654679,10.588691,2.373218,-86.980621,10.588133,-8.214915,1.039409,1991.278076,353.554626,-0.391338,-0.68246,-0.569966,5.695563,4.001774,4.132205,2.491905,-9.911277,4.631757,-2.139852,1.028691,284.738953,45.854698,-0.771458,-1.06258,-0.950086,-0.38012,5.165643,9.111111,2.368421,51.656433,2.033683,4.914474,'class 1'
0,36.055511,136.293793,-84,-7808,55.836597,-139.836594,1.214266,270160128,38288,1.102767,31.86182,121.977585,-68.733948,-6737.714355,54.620686,-123.354637,1.218567,149644976,31675.214844,4.383776,11.526278,57.41235,16.286257,-2031.277344,53.942558,-37.656303,1.182191,2225475,8390.351563,-3.281008,4.791659,2.941298,32.859673,37.159439,1.41275,37.12138,0.038058,0.971681,1898871.5,1375.172852,-3.688891,-0.407883,5.701988,6.177196,11.714834,0.838389,-91.184921,9.97747,-9.139081,1.177249,256.868408,365.442566,-4.59922,-1.318212,-0.910329,5.997802,4.249847,4.407543,2.558567,-10.150655,4.712536,-2.153969,1.112553,308.649109,47.148884,-4.895035,-1.614027,-1.206143,-0.295815,5.065204,8.052631,2.736842,50.652042,1.807831,4.519006,'class 1'
15,20.099751,243.047318,-336,26624,-128,-208,-0.321751,722534400,6400,13.223594,17.413839,215.248398,-298.210876,21114.470703,-115.669487,-182.541397,-0.305967,397680544,4471.851563,6.550761,7.177209,72.253647,-99.513474,2336.998047,-37.978149,-61.535324,0.123907,5495538,554.940552,6.672832,4.709436,1.15688,16.388628,10.693394,-146.761154,18.588612,-7.895219,0.550047,80203.390625,701.393311,8.514157,1.841325,5.061314,5.091786,9.062067,1.282998,-55.535027,8.121241,-6.838243,1.154631,368.370575,223.786163,8.16228,1.489448,-0.351877,5.582961,3.701256,4.422348,3.362674,-6.511699,4.737248,-1.374574,1.172501,422.387329,37.35437,7.640633,0.967801,-0.873524,-0.521647,5.227778,8.052631,2.684211,52.277779,1.706331,5.032164,'class 1'
0,22.803509,130.640732,-34,-8100,74.591484,-108.591484,0.093345,38790736,33556,1.188095,21.020956,124.694641,-24.074409,-7652.864746,76.267715,-100.342125,0.104637,18077612,31191.033203,4.080593,9.301648,86.169868,33.484241,-3418.98877,77.563889,-44.079647,0.19485,16590483,14797.150391,-2.892498,4.711349,3.538565,26.012203,23.864397,-135.898865,28.613811,-4.749414,0.43884,633923.75,1113.104858,-3.523255,-0.630757,5.267265,5.440063,9.646571,0.49011,-52.029114,7.462337,-6.972227,1.329222,50.048977,208.356659,-4.07917,-1.186672,-0.555915,5.835956,3.871686,4.724718,3.698312,-5.860421,4.895432,-1.19712,1.264078,507.698151,37.119194,-4.647861,-1.755363,-1.124607,-0.568691,4.98231,8.736842,2.894737,49.823101,1.915756,4.415936,'class 1'
4,9.486833,422.757599,232,-64372,394.976715,-162.9767,0.112056,16756057088,311312,3.809606,10.875932,385.31955,207.024506,-54503.835938,358.891632,-151.867111,0.115104,11180857344,260874.484375,3.754152,15.674901,179.454742,91.215439,-12594.679688,166.74707,-75.531639,0.151444,488390528,58698.976563,0.055454,5.284384,7.34692,14.770957,5.560104,-125.834892,14.337023,-8.776918,0.383794,16516.339844,534.254272,-1.474778,-1.530232,5.380013,5.554826,10.311013,-0.293842,-53.289242,7.154505,-7.448348,1.530365,18.412132,213.243317,-1.570406,-1.62586,-0.095629,6.078343,3.990045,5.037144,4.188016,-4.627033,5.095991,-0.907975,1.366646,632.256226,36.047607,-2.268737,-2.324191,-0.79396,-0.698331,5.204239,8.315789,3.526316,52.042393,1.392061,5.200293,'class 1'
11,95.257545,390.579071,-404,5204,-13.320377,-390.679626,0.042451,23241957376,142400,10.965653,85.35498,352.77301,-373.420624,7399.818848,-20.99695,-352.423676,0.042131,15316927488,109843.671875,9.302897,37.877968,162.082016,-201.291382,7115.46875,-45.745003,-155.546371,0.037252,488501504,12056.341797,1.662756,6.314389,7.506837,31.485558,-43.813477,458.039703,-17.230692,-26.582785,-1.149034,167893.234375,87.46167,4.651264,2.988508,5.376482,5.449712,10.674534,-0.408161,-59.388535,7.505017,-7.913178,-1.423684,39.603214,237.720734,5.589171,3.926415,0.937907,6.309943,4.049432,5.373901,4.824637,-2.935704,5.371201,-0.546564,1.482579,815.163635,35.019943,4.655711,2.992955,0.004447,-0.933461,5.752778,10.166667,3.526316,57.527779,2.080044,5.094298,'class 1'
2,97.621719,303.161682,-366,20660,-69.734825,-296.265167,-0.120348,6874085888,51316,3.927652,86.984909,281.354919,-346.684998,20177.160156,-73.99231,-272.692688,-0.132349,4745341440,39481.839844,8.980247,37.270378,162.266037,-221.675385,11203,-77.944016,-143.731369,-0.328555,212676640,4327.976074,-5.052595,6.198414,7.767128,42.169529,-57.432499,698.962219,-17.506397,-39.926102,-0.867558,1657964.375,502.643158,-2.270762,2.781833,5.021799,4.733466,9.527657,3.590923,-58.329529,9.641047,-6.050124,-1.11235,3174.848145,246.212845,-1.094147,3.958448,1.176615,6.754332,3.975726,6.194583,6.432696,0.966524,6.278761,0.153936,-1.398212,1552.292358,37.513485,-2.82668,2.225915,-0.555918,-1.732533,5.208772,9.631579,3.277778,52.087715,1.91109,5.065789,'class 1'
0,17.888544,326.819519,302,-10184,332.617737,-30.617731,0.194854,12033456128,131940,0.339576,19.233337,293.256226,265.022369,-9806.722656,297.937714,-32.915348,0.192271,7688389632,109463.75,3.009687,22.815516,125.17231,93.3526,-3888.746094,124.569969,-31.217367,0.18872,211503296,24269.693359,-2.670111,4.843627,9.21551,15.019287,-9.646581,-66.346359,4.642992,-14.289573,-0.021801,33355.363281,358.441986,-4.504051,-1.83394,4.740463,4.05312,9.545911,7.672842,-40.88026,11.292853,-3.620012,-0.954056,13092.865234,222.393555,-4.400887,-1.730777,0.103164,6.980664,3.851832,6.690091,7.312864,2.662376,6.928606,0.384259,-1.271686,2290.380859,42.82848,-6.641088,-3.970977,-2.137037,-2.240201,4.537135,8.842105,3.184211,45.371346,1.642052,4.291667,'class 1'
3,12.083046,78.460182,0,-3656,60.464867,-60.464867,-1.272208,0,14624,2.785408,11.663823,72.932564,5.573887,-3021.693115,57.827477,-52.25359,-1.309392,376479.6875,12117.84082,2.5364,9.445714,47.052692,33.757431,-537.388062,45.554123,-11.796692,1.559986,3748158.75,3289.115967,0.249007,3.108002,5.060846,20.120419,27.022842,158.734985,18.392355,8.630488,0.307553,69586.9375,95.294022,-0.322594,-0.571602,4.309696,1.754506,13.944022,16.514143,14.130402,15.608862,0.905281,-0.647138,58960.117188,216.195297,-1.524288,-1.773296,-1.201694,7.490574,3.546128,7.720986,8.897583,4.306075,8.383975,0.513608,-1.07164,4903.814941,61.94268,-4.705167,-4.954174,-4.382573,-3.180879,5.080117,8.184211,2.277778,50.801167,1.965198,5.578947,'class 1'
1,6,57.480431,-8,-2772,48.801514,-56.801514,-1.000279,713728,11152,1.343903,5.780381,54.887596,-3.670574,-2513.875977,48.336857,-52.007431,-1.013531,135660.484375,10068.976563,2.402999,6.351532,39.902142,18.456232,-1000.687866,42.180294,-23.72406,-1.080353,1479497.75,4343.383789,-1.059097,2.783003,3.543197,25.785583,33.365257,192.706055,25.934874,7.430383,-0.515108,381191.53125,342.416199,-1.4391,-0.380003,4.307327,1.135653,16.130375,19.549303,38.057266,17.35664,2.192664,-0.552299,87879.726563,229.946152,-2.963425,-1.904328,-1.524325,7.796006,3.45907,8.151944,9.472386,4.066498,9.021637,0.450749,-1.001639,6591.289551,73.460114,-6.452104,-5.393007,-5.013003,-3.488679,5.125438,8.921053,2.722222,51.254379,1.781754,5.208333,'class 1'
0,3.162278,47.074409,52,212,47.540661,4.459341,-0.190253,5018624,1856,0.253753,3.042101,50.142834,54.435307,119.156067,52.150455,2.284851,-0.310611,7368236,2486.578613,1.783693,2.247719,65.211792,62.880199,-862.084045,74.458282,-11.578081,-0.535493,29267922,7402.255371,-1.52994,2.753105,2.311576,39.190624,44.520508,86.44043,42.485943,2.034566,-0.478399,3243297.75,1636.313843,-2.499352,-0.969412,4.517918,2.6229,17.091667,20.934912,52.448673,18.025164,2.909747,-0.507794,100134.226563,228.47583,-4.264165,-2.734225,-1.764813,8.148656,3.492839,8.451525,9.830171,3.203161,9.492738,0.337433,-0.948713,8099.677734,83.819611,-7.894903,-6.364963,-5.395551,-3.630738,5.362134,9.236842,2.694444,53.621346,2.122424,5.152778,'class 1'
0,5.09902,105.128494,120,424,116.35601,3.643989,-0.545639,182937600,12704,0.558558,2.990467,98.820946,111.492737,82.822754,110.744865,0.747869,-0.570449,150402416,12099.339844,2.096523,6.476459,68.197197,68.220917,-984.640564,80.458748,-12.23783,-0.640401,39991020,8592.655273,-1.537965,3.018243,2.290185,32.683655,32.44577,-103.939644,35.383305,-2.937534,-0.404723,1545917,1468.486572,-2.459685,-0.92172,4.560125,2.000507,17.995317,22.620108,71.961716,18.790401,3.829706,-0.544208,114523.039063,223.822388,-4.001567,-2.463602,-1.541882,8.416572,3.554204,8.566006,9.651608,-0.27619,9.68014,-0.028532,-0.975184,8780.492188,94.258286,-7.858014,-6.320048,-5.398329,-3.856446,5.127047,7.973684,2.333333,51.270466,1.78212,5.225877,'class 1'
0,11.401754,74.585518,102,2276,69.027756,32.972244,-0.615752,13525200,1300,0.382673,9.63267,81.153679,109.413528,2584.184326,74.921745,34.491779,-0.408259,19568108,1634.582275,1.694347,3.176514,105.558784,123.53437,2049.264404,103.790047,19.744324,-0.052715,107797040,7063.683594,-1.311674,3.236576,3.420167,43.840134,44.463871,19.402628,44.023132,0.440737,-0.093098,3755231.75,1899.425293,-2.853903,-1.54223,4.966974,3.049124,18.824545,23.847414,80.432419,19.78134,4.066075,-0.598035,140451.359375,246.969513,-4.584301,-3.272627,-1.730397,9.0476,3.57927,8.86573,9.692936,-5.416857,10.222816,-0.529879,-0.941278,10862.887695,115.620438,-8.664927,-7.353253,-5.811024,-4.080626,6.151316,8.805555,3.694444,61.513157,1.872355,6.532895,'class 1'
6,45.650848,212.459412,114,-19516,207.880753,-93.880745,0.291244,1183415808,91060,5.730377,40.061085,194.818985,102.961693,-16060.973633,188.269913,-85.308228,0.264592,793440064,74845,5.061524,14.101232,108.041359,55.417606,-4319.600098,99.03466,-43.617054,0.04291,62495612,20349.511719,0.668852,5.999761,5.982725,49.168671,35.281403,-734.248901,49.974014,-14.692612,-0.280391,5205375.5,4181.772461,-0.269384,-0.938236,8.194445,3.086312,35.454975,35.425968,-167.641464,39.653614,-4.227646,-0.491347,2416582.5,1925.564941,-2.464068,-3.13292,-2.194684,12.371588,3.459552,8.269316,4.748955,-46.221222,9.575822,-4.826868,-0.623561,4678.248535,207.437469,-6.641211,-7.310063,-6.371827,-4.177143,10.188598,16.921053,5.555555,101.885979,4.363504,9.107456,'class 1'
0,18.384777,127.624451,112,-6480,154.061203,-42.061207,0.888096,482492416,38464,2.015088,15.574306,108.711639,89.063431,-5593.555176,131.575546,-42.512119,0.88132,240400208,30306.515625,8.453639,10.594734,35.994179,1.714246,-1282.66687,36.681717,-34.967472,0.739659,15085.8125,5133.605957,-6.438551,9.103386,12.100888,2.64995,-2.127113,-1.537726,0.570114,-2.697227,0.241987,48.302528,10.675514,-7.088298,-0.649747,9.37241,5.01212,13.096659,11.867456,-51.11879,15.22501,-3.357554,-0.57213,48632.496094,345.311676,-7.357322,-0.918771,-0.269024,11.686068,2.251844,8.160081,4.620399,-26.943333,7.99178,-3.371381,-0.272015,2756.49585,129.121414,-9.670979,-3.232429,-2.582682,-2.313658,10.36038,14.722222,7.236842,103.603798,2.019067,9.892544,'class 1'
14,10,275.230804,-148,-26924,106,-254,0,2838758400,129600,12.831937,10.924894,244.630081,-122.974159,-22366.853516,100.214851,-223.189011,-0.010922,1581678208,104590.0625,7.197575,15.949158,98.713524,-7.268753,-5070.67627,67.666992,-74.935745,-0.151014,1074423.5,20335.539063,5.634362,6.356861,12.500051,33.92683,27.890045,-360.713409,37.507217,-9.617173,-0.457047,1727388.125,2220.708252,6.475076,0.840714,7.859571,4.134644,17.312872,18.352079,11.679494,17.691919,0.66016,-0.224857,97698.875,290.080811,4.972366,-0.661996,-1.50271,10.258289,3.426758,7.157459,4.463295,-15.655151,6.774268,-2.310973,-0.005029,1644.311646,82.541611,2.573647,-3.060714,-3.901429,-2.398718,8.213596,11.973684,6.710526,82.135963,1.537035,7.716374,'class 1'
0,46.690472,145.80809,128,-4616,157.338089,-29.338095,-0.392699,570949632,34848,0.578536,42.795242,137.314209,116.347687,-4643.924805,147.773621,-31.42594,-0.38992,434699776,32112.484375,3.852724,23.343706,93.150398,67.044197,-3244.799316,99.616959,-32.572758,-0.406814,78544856,17474.121094,-3.274188,5.300927,10.035144,47.388145,50.245872,-169.040466,53.410786,-3.164913,-0.536004,8080916.5,3200.80957,-4.722391,-1.448202,7.431876,3.66698,19.067852,20.449116,21.064425,19.361141,1.087974,-0.198287,139629.359375,333.908661,-6.85334,-3.579151,-2.130949,9.84483,3.67535,6.858832,4.363317,-14.15041,6.530227,-2.166909,0.062698,1440.078613,75.640182,-9.266294,-5.992105,-4.543903,-2.412954,7.996053,10.526316,5.368421,79.960526,1.636198,7.541667,'class 1'
0,10.770329,231.263916,322,24680,196.227829,125.772171,-1.087273,514687360,4964,0.340712,9.272509,216.774399,301.424316,21478.777344,185.860046,115.56427,-1.055813,448967584,4941.495605,1.765445,10.227509,133.96376,183.641647,7361.006836,124.532547,59.109097,-0.842928,144347504,4280.228027,-1.424733,4.404964,5.667766,58.277737,74.12191,796.249329,61.087296,13.034615,-0.604921,12686109,2309.060059,-4.064252,-2.639519,7.044829,3.206899,19.495657,20.901699,23.550957,19.706621,1.195078,-0.17158,149709.171875,342.677216,-6.704117,-5.279384,-2.639865,9.398262,3.878919,6.483874,4.297705,-12.327711,6.265316,-1.967612,0.127915,1251.935181,67.781113,-9.057549,-7.632817,-4.993298,-2.353433,7.601024,12,4.894737,76.010239,2.228561,7.069445,'class 1'
0,32.649654,73.830887,98,1896,71.472206,26.527796,-1.067056,19400080,2020,0.662196,29.913647,67.86573,89.524948,1534.965454,66.412277,23.112673,-1.062348,15026435,1874.855469,3.326991,15.887877,46.250774,60.186539,584.18927,48.021339,12.1652,-0.856793,4657209,1285.662598,-2.664794,4.534479,4.009575,40.973328,49.47823,305.656616,42.242462,7.235768,-0.400509,3000063.75,1225.468628,-3.872283,-1.207489,6.378039,2.685645,16.88751,16.511843,-7.775236,16.970018,-0.458175,-0.100107,82812.484375,303.741913,-5.715843,-3.051049,-1.84356,8.425799,4.134151,5.568798,4.278353,-7.79722,5.656746,-1.378393,0.252071,905.938171,49.493183,-7.763603,-5.098809,-3.89132,-2.04776,7.166228,11.138889,3.657895,71.662277,2.072723,7.144737,'class 1'
9,21.213203,151.904572,-166,-2084,11.725921,-177.725922,-0.88099,989039936,35892,8.662172,20.279333,138.801132,-151.000565,-1966.545898,12.060205,-163.060776,-0.866167,699251584,30667.355469,6.432432,14.015925,70.298729,-69.738441,-1203.169678,14.314438,-84.052879,-0.687719,47059372,9676.128906,2.22974,5.214431,4.600363,31.453587,10.615249,-480.392059,27.858965,-17.243715,-0.209447,229226.609375,2034.251709,3.447742,1.218001,6.058605,2.758433,14.547902,12.97102,-22.107697,14.496099,-1.525079,-0.056687,43185.417969,256.678131,2.603567,0.373827,-0.844174,7.913732,4.179732,5.079367,4.30975,-5.319424,5.311283,-1.001533,0.312613,740.202026,39.851639,0.748441,-1.481299,-2.699301,-1.855126,6.602193,9.315789,3.815789,66.021927,1.845829,6.751462,'class 1'
13,9.055386,256.177673,-350,26924,-114.164154,-235.835846,-1.006194,1813490048,14804,12.200293,8.125925,232.727524,-319.212402,22511.863281,-105.179436,-214.032974,-0.933246,1207381632,11849.091797,8.110014,8.668188,117.619904,-152.972992,4328.412109,-37.476601,-115.496391,-0.441834,142442336,6087.087891,4.090279,5.545124,3.921916,35.968521,-13.054617,-561.792175,18.057199,-31.111816,-0.010626,412013.34375,2417.592041,6.655169,2.56489,5.715182,2.985413,11.884271,9.909222,-21.52438,11.742288,-1.833066,-0.005487,18095.947266,184.290207,6.48511,2.394832,-0.170058,7.395345,4.169354,4.608074,4.347508,-2.934827,4.941431,-0.593923,0.373497,579.124084,30.640141,4.804947,0.714669,-1.850221,-1.680163,6.389181,8.315789,4.055555,63.891808,1.526726,6.787281,'class 1'
20,25.019993,211.742767,-298,21804,-129.075134,-168.924866,0.938338,141020752,1588,17.467602,23.853455,185.464493,-260.695282,16580.152344,-110.090439,-150.604843,0.844531,111554008,1641.416626,7.509871,17.980244,71.932632,-89.491287,1154.77417,-15.63553,-73.855759,0.452957,27146216,3389.594727,9.957731,5.182955,5.630212,30.951664,-7.335407,-528.047302,19.602436,-26.937843,0.279085,116548.429688,2165.997559,12.284647,2.326916,5.33785,3.204361,9.048069,8.018648,-9.026376,9.01942,-1.000772,0.069649,6455.86377,100.404236,12.129751,2.17202,-0.154895,6.879171,4.105063,4.180435,4.374809,-0.807988,4.552299,-0.17749,0.436055,428.155884,22.370911,10.58843,0.630699,-1.696217,-1.541321,5.912281,7.710526,4.394737,59.12281,1.186531,5.552631,'class 1'
0,42.426407,122.225204,122,-2012,136.716583,-14.716577,1.079399,341319872,22932,0.894347,37.884804,112.767487,112.456314,-2032.48645,128.298203,-15.841894,1.036009,262746736,20776.369141,3.344209,18.376602,72.952156,65.097733,-2136.807861,89.084137,-23.986403,0.762119,54178956,12784.946289,-2.449862,4.337436,6.412816,27.34041,16.719803,-448.172089,31.120834,-14.401031,0.570866,579298.5,2072.240234,-3.443089,-0.993227,4.93963,3.249846,6.552096,7.290573,4.217269,6.657071,0.633502,0.230012,1928.550903,36.283382,-4.045282,-1.595421,-0.602194,6.373386,3.991029,3.8128,4.376278,0.936667,4.150608,0.22567,0.502008,295.036255,15.405138,-5.479038,-3.029176,-2.03595,-1.433756,5.161111,7.083333,3.833333,51.611107,0.933985,5.152047,'class 1'
4,8,130.180649,138,-1064,145.321686,-7.321688,0.509571,443725184,23300,3.528363,8.457206,126.255066,140.332825,10.878174,140.255264,0.07756,0.529143,386969216,19649.789063,1.772979,9.888006,96.991379,124.257156,2256.145996,102.176224,22.080929,0.670232,99050544,6415.256836,1.755385,3.123241,5.485408,31.493586,39.899868,223.386383,33.164074,6.735796,0.963496,1111938.125,698.453796,0.405123,-1.350262,4.214093,2.630652,5.362836,6.527308,4.767488,5.689339,0.837969,1.057115,1002.759827,23.535789,-0.68573,-2.441114,-1.090852,5.421011,3.641794,3.255958,4.250213,3.046471,3.337379,0.912833,0.65378,106.189651,5.878424,-1.892648,-3.648033,-2.297771,-1.206918,4.236549,5.473684,1.916667,42.365494,1.217666,4.552631,'class 1'
0,25.298222,149.783173,166,-1764,176.0215,-10.021502,0.774647,953768256,34612,0.187686,25.065491,134.85762,151.2724,-1011.744629,157.688492,-6.416092,0.763993,616255488,26930.314453,1.96829,20.017599,63.324215,75.93087,378.526245,70.566788,5.364085,0.661083,24511388,4251.39209,-1.780604,3.218858,6.984505,19.738523,25.354774,102.870941,20.282991,5.071783,1.003568,148746.578125,231.380875,-3.031172,-1.250569,3.948842,2.209661,5.101188,5.018916,-2.751135,5.517533,-0.498617,1.170061,911.710999,36.194061,-3.761156,-1.980553,-0.729984,4.98495,3.424499,3.04227,4.115681,3.452492,2.94227,1.173411,0.750622,52.999229,3.12886,-4.797264,-3.01666,-1.766092,-1.036108,4.450147,6.578948,2.416667,44.501465,1.533791,4.592105,'class 1'
0,52.554733,137.025543,-20,-9260,86.747093,-106.747093,0.062177,14976000,37440,0.908993,47.802197,123.713371,-19.321701,-7528.200195,77.640533,-96.962234,0.06414,11381330,30486.128906,3.582388,25.304192,52.980553,-5.816864,-1416.558838,34.840977,-40.657841,0.103344,192867.078125,5700.071289,-2.673395,3.576482,8.074377,7.448552,5.292739,-27.369343,8.509186,-3.216447,0.549468,3851.531738,137.490448,-2.667489,0.005906,3.758238,1.989246,3.949739,2.523078,-6.712677,4.143233,-1.620154,1.175764,211.454559,33.216629,-2.849244,-0.175849,-0.181756,4.580005,3.190889,2.85422,3.942593,3.525084,2.572066,1.370526,0.883178,22.440897,1.443698,-3.671012,-0.997617,-1.003523,-0.821768,4.229532,5.947369,2.833333,42.295322,1.126825,4.289474,'class 1'
1,13.341664,194.20607,132,-10724,188.800644,-56.800652,-0.140268,1051015680,60320,1.221142,11.333181,182.434433,124.97049,-9311.431641,177.445389,-52.474903,-0.136312,825599808,52863.34375,1.861836,6.109473,118.830444,80.432777,-3914.138428,114.590424,-34.157646,-0.089934,143142576,22125.988281,-0.640694,2.859232,4.93577,34.808949,22.898743,-347.679901,33.330139,-10.431396,0.065015,1004172.5625,1915.071899,-1.63809,-0.997396,3.389272,2.22828,2.774552,2.056952,-4.030707,3.284239,-1.227288,0.94385,86.118263,20.353878,-2.16813,-1.527436,-0.530041,4.12683,2.953381,2.907219,3.974249,3.563063,2.608092,1.366157,1.147148,24.361706,1.542402,-2.905687,-2.264993,-1.267598,-0.737557,3.352778,4.447369,1.277778,33.527779,1.049964,3.672515,'class 1'
9,20.248457,131.738373,-158,1692,-11.553725,-146.446274,-0.920475,454244928,18196,7.821321,17.946325,120.571922,-145.591888,1682.621826,-12.657546,-132.934341,-0.93701,306646528,14466.507813,4.011008,7.180741,62.517441,-78.237389,876.227417,-13.544394,-64.692993,-1.073236,16013866,2616.179199,3.810313,2.774121,1.132717,8.486773,-11.091358,25.205467,-3.190029,-7.901329,-0.164896,2730.555176,22.196346,5.047199,1.236887,2.757989,2.268443,2.802776,3.692568,2.37281,2.864102,0.828466,0.763045,56.501175,4.143816,5.063332,1.253019,0.016132,3.681004,2.666397,3.321575,4.418682,4.22984,3.016402,1.40228,1.458671,50.869617,2.605391,4.140317,0.330004,-0.906883,-0.923015,3.133626,3.868421,2.305556,31.336258,0.544817,3.197369,'class 1'
0,18.439089,87.817993,100,-208,102.038445,-2.038447,0.766177,108320000,10832,0.150554,17.465971,77.381393,87.5923,-231.7052,90.16217,-2.569873,0.770665,65976848,8599.232422,1.786045,10.654869,25.826086,23.882355,-220.544983,30.997324,-7.114968,0.899754,828484.5625,1452.546753,-1.635492,2.427072,3.394698,10.698887,-8.352585,-23.161921,2.195783,-10.548368,1.470142,11330.878906,162.413376,-2.276519,-0.641027,2.398443,2.11602,3.971294,4.966618,4.448055,3.794327,1.172291,-1.569806,169.589432,6.875072,-2.247889,-0.612397,0.02863,3.666606,2.673558,4.072284,5.20391,5.238211,3.839679,1.364232,-1.512451,165.94603,6.127838,-3.516053,-1.880561,-1.239534,-1.268164,3.210088,4.75,2.210526,32.100876,0.677431,3.284357,'class 1'
0,25.495098,138.520752,-76,-6756,52.553852,-128.553848,0.055329,189452800,32800,0.824927,23.355986,121.665062,-71.581604,-4873.42627,42.659233,-114.240837,0.052806,126138920,24617.630859,2.921074,12.547413,40.823105,-43.404072,108.692574,-2.668228,-40.735844,-0.001261,2730060.5,1449.143311,-2.096146,2.393249,3.351973,11.806855,-14.126858,23.078957,-1.885295,-12.241563,-1.166871,21404.138672,107.252296,-1.568321,0.527825,2.211025,1.794102,2.959741,3.980302,3.182549,2.872281,1.108022,-0.926703,49.312485,3.11261,-1.386098,0.710049,0.182224,3.361787,2.218239,3.896551,5.131535,5.419806,3.644357,1.487177,-1.299625,122.536964,4.653424,-2.53686,-0.440713,-0.968539,-1.150762,2.730555,3.611111,1.631579,27.305553,0.589936,2.722222,'class 1'
0,11.401754,94.757584,130,3696,88,42,-0.785398,35760400,2116,0.227694,9.370255,85.465019,116.678101,2908.050049,80.596519,36.081581,-0.753728,26976790,1981.579834,1.121918,4.968676,39.160664,47.589119,228.166016,42.179745,5.409375,-0.561856,3062043.25,1352.060059,-0.894224,1.83347,2.847753,8.074286,1.150227,-62.07967,8.475141,-7.324914,-0.692667,330.281403,249.641708,-1.605776,-0.711552,1.943249,1.197715,3.391367,3.904111,-0.010821,3.906881,-0.00277,-0.723117,232.980957,15.285373,-1.715555,-0.821331,-0.109779,3.157965,1.742598,4.195256,5.510234,5.622488,4.158036,1.352198,-1.034876,239.037003,7.872725,-2.930271,-2.036047,-1.324495,-1.214717,2.262281,3.083333,1.131579,22.622807,0.580665,2.302632,'class 1'
0,7.211102,86.278618,76,-996,87.396355,-11.396357,-1.384302,56373760,9760,0.121165,6.14314,77.023735,72.521576,-466.459717,78.466293,-5.944717,-1.374933,37474224,7125.21875,0.78441,2.476424,35.367935,47.156944,454.324402,33.659142,13.497803,-1.111235,903920.1875,406.479614,-0.663244,1.497156,1.954294,9.64515,10.503327,-3.35257,10.813367,-0.310039,-0.538743,13649.897461,123.730164,-1.37599,-0.712746,1.862303,0.80754,4.050068,4.72598,0.372492,4.645802,0.080178,-0.751175,465.568848,20.844917,-1.741138,-1.077894,-0.365148,3.236982,1.679889,4.65717,5.981564,5.710344,4.789235,1.192329,-1.001043,462.900574,12.937734,-3.115817,-2.452573,-1.739827,-1.374679,2.019444,2.916667,1.194444,20.194445,0.525828,1.855263,'class 1'
2,17.262676,7.483315,4,-28,7.656854,-3.656854,-1.178097,2048,128,1.71767,15.605,6.745531,3.925684,-28.531303,7.653541,-3.727857,-0.995982,1996.281616,129.536209,1.48262,6.699887,11.941695,3.534437,-108.940033,12.353205,-8.818768,-0.543234,5599.679199,448.25238,0.23505,1.638794,1.279613,7.980962,1.806976,-55.484169,8.406851,-6.599875,-0.622569,735.320679,225.201828,0.078876,-0.156174,1.796686,0.478275,4.031308,3.925688,-3.984561,4.762365,-0.836677,-0.632689,483.124298,31.349266,-0.079016,-0.314066,-0.157892,3.07873,1.454125,4.598727,5.889606,4.942245,4.876026,1.013581,-0.856514,517.484192,14.918481,-1.36106,-1.59611,-1.439936,-1.282044,1.996491,3,1.026316,19.964912,0.723298,1.726608,'class 1'
0,4.472136,105.223572,-104,-256,2.405882,-106.405884,-0.149249,128061440,11840,0.708639,3.356985,94.106789,-94.79998,-63.218445,0.662236,-95.462219,-0.170167,83039408,9239.910156,2.331291,0.944618,38.928658,-43.637104,86.93367,-2.09254,-41.544563,-0.418872,2963810.25,1556.462158,-1.622652,1.748542,0.263023,9.100257,-4.80476,-64.416664,5.975453,-10.780213,-0.723108,6481.370605,280.75238,-1.039902,0.582749,1.747659,0.420893,4.240769,3.339707,-7.59188,4.8917,-1.551992,-0.556541,463.112366,41.521168,-1.03902,0.583632,0.000883,2.970743,1.429652,4.630014,5.810308,3.918248,5.031577,0.778732,-0.741029,610.601013,18.086693,-2.262103,-0.639452,-1.222201,-1.223084,1.964474,3.25,0.916667,19.644737,0.768507,1.791667,'class 1'
7,2.828427,70.256676,-96,2012,-30.911993,-65.088005,0.606013,10764288,1168,5.998826,1.898769,64.455429,-88.392273,1723.695679,-29.043489,-59.348785,0.642281,7175723,918.41095,2.4962,1.846991,31.19475,-42.952038,417.68869,-14.878239,-28.073799,0.993931,321235.25,174.122803,3.502626,1.722247,1.113701,4.524463,-3.261974,-12.428466,2.253416,-5.51539,-0.75334,642.198914,60.35434,4.276578,0.773952,1.795135,0.601407,4.771688,3.928222,-8.745403,5.5142,-1.585978,-0.557075,777.912292,50.412537,4.203691,0.701065,-0.072887,3.151452,1.705296,5.096543,6.218073,3.075608,5.676234,0.54184,-0.740913,1019.271973,26.362003,2.847373,-0.655252,-1.429205,-1.356318,1.984795,2.805556,0.722222,19.847954,0.603411,2.041667,'class 1'
0,15.811388,38.716923,-22,-1120,24.227829,-46.227829,0.842294,2402576,4964,0.416533,14.080779,34.464752,-17.780975,-941.68512,23.058313,-40.839291,0.832449,1290863.375,4082.903564,1.58158,5.564337,14.459897,1.000206,-207.627655,14.91807,-13.917864,0.756147,831.853088,831.511047,-1.165047,1.620784,1.247261,5.437671,5.807628,1.408123,5.5541,0.253529,-0.226372,947.639038,28.096054,-1.204251,-0.039204,1.896467,1.158189,5.436372,4.744972,-9.626497,6.278275,-1.533303,-0.553962,1373.867676,61.020752,-1.479935,-0.314887,-0.275684,3.384629,2.092461,5.551641,6.558777,1.504782,6.320705,0.238072,-0.744308,1591.582275,36.998432,-2.968096,-1.803048,-1.763845,-1.488161,2.245322,2.894737,1.631579,22.453217,0.435036,2.208333,'class 1'
45,20.248457,679.496155,-914,183876,-298.971527,-615.028503,-0.254471,83449380864,99892,39.134266,19.795208,603.869141,-809.570984,143360.078125,-261.63797,-547.932983,-0.229647,53720182784,81964.84375,16.228064,17.85301,247.634354,-316.148438,19305.205078,-82.693497,-233.454941,-0.027077,2271760896,22729.011719,22.906202,9.446711,8.605362,59.646648,-73.070976,789.279663,-13.178211,-59.892765,0.328108,11651832,2182.249512,29.687555,6.781353,7.312748,1.566461,6.51899,-8.870441,16.942957,-2.783487,-6.086955,0.582122,858.678833,10.912903,31.821518,8.915316,2.133962,6.9611,0.642721,1.089234,0.289001,-0.804019,1.05274,-0.763739,1.121437,0.275587,3.299597,32.173164,9.266964,2.48561,0.351648,7.52617,10.083333,6.138889,75.261696,1.156205,7.459795,'class 1'
0,9.899495,194.236969,228,6160,196.680099,31.319893,-1.290215,1421450496,27344,0.928632,7.365935,178.602875,209.767944,5236.956055,180.802948,28.964991,-1.290467,1014469504,23054.767578,4.608949,6.235444,97.909065,118.911217,2091.583984,97.447517,21.463699,-1.305143,81637152,5773.540527,-3.680317,6.6122,4.485018,27.863249,27.54715,-17.380249,28.164253,-0.617104,1.424428,628602.1875,828.366516,-5.683568,-2.003252,6.991429,0.96288,3.511293,-2.122253,-8.2764,2.005205,-4.127458,0.921004,169.391922,37.609558,-6.062797,-2.38248,-0.379229,6.817971,0.47739,0.505356,-0.180308,-0.215853,0.383111,-0.56342,0.916942,0.029127,0.895921,-5.889339,-2.209022,-0.20577,0.173458,6.536111,8.315789,5.277778,65.361107,1.049419,6.234649,'class 1'
2,26.076809,107.233391,126,1084,116.712196,9.287804,-1.038043,183209040,11540,2.799332,24.722906,93.135147,108.452324,722.640747,101.320068,7.132257,-1.052607,104343920,8871.34375,5.614351,16.271671,36.87307,42.477413,164.606735,38.164307,4.313107,-1.226829,2067589.125,1145.903687,-2.815019,6.587515,3.240495,19.328146,12.996937,-113.807648,18.989975,-5.993039,1.373961,105431.8125,624.151001,-3.788183,-0.973164,6.896522,0.624963,4.384426,0.224248,-13.732539,3.819564,-3.595316,1.126082,2.764809,54.980446,-4.097189,-1.28217,-0.309006,6.78196,0.526345,0.564402,-0.43013,-0.165881,0.245515,-0.675645,0.914873,0.156989,0.848535,-3.982628,-1.167609,-0.194445,0.114562,6.995906,9.657895,5.763158,69.959061,1.222192,6.736111,'class 1'
12,28.84441,192.613602,160,-5800,190.453613,-30.453609,1.525466,1249280000,48800,10.966235,25.048698,183.215958,155.697357,-4732.929199,181.7397,-26.042349,1.513843,1046594752,43173.382813,6.741315,8.195108,110.847061,108.792053,-347.493774,111.897514,-3.105464,1.433349,156535392,13225.685547,4.22492,7.519804,5.266339,8.314814,7.353324,-8.074821,8.323453,-0.970128,1.457761,4670.180176,86.370651,3.446431,-0.778489,7.28356,2.304053,4.487392,-6.113485,8.617127,-2.204365,-3.909121,0.035989,108.618134,2.906194,3.682675,-0.542245,0.236244,6.709152,0.733926,0.617732,-0.794644,0.109478,-0.177352,-0.617293,0.463037,0.122218,0.193548,4.257083,0.032164,0.810653,0.574409,6.981578,9.25,5.5,69.815781,1.114465,6.789474,'class 1'
0,9.899495,179.072617,130,-8988,179.947815,-49.947815,-1.331191,893198784,52852,0.64908,9.136576,166.217712,135.45372,-5884.503418,170.05687,-34.603146,-1.316196,768507008,41885.71875,2.782377,6.082459,106.841797,133.643143,2817.33667,107.414497,26.228647,-1.182117,117721024,6591.14209,-2.133296,4.448664,4.774172,31.263502,41.618294,351.05896,29.862411,11.755881,-1.106498,567857.0625,327.846436,-3.799584,-1.666288,5.544062,1.062589,7.477054,5.640326,-17.654789,7.880609,-2.240282,-1.209174,3258.711914,102.432434,-4.894982,-2.761686,-1.095398,6.072909,0.274661,1.31541,0.87165,-0.813,1.437296,-0.565646,-1.100063,3.048039,4.011775,-5.423829,-3.290533,-1.624245,-0.528847,5.367982,7.972222,3.263158,53.679825,1.300801,4.919591,'class 1'
6,55.226807,293.834991,-22,-43540,197.952148,-219.952148,0.084148,84527696,174644,6.119549,49.936237,269.582733,-26.095459,-36340.679688,178.030579,-204.126038,0.068828,99451808,146043.6875,6.65041,24.457792,139.130737,-39.727074,-8941.019531,76.757271,-116.484344,-0.052595,58935164,37342.324219,-0.530861,6.306631,4.813603,25.531504,-20.210806,-231.721725,8.16591,-28.376717,-0.473701,545464.875,1335.363525,-0.187082,0.343779,5.893286,1.916636,8.274639,0.021538,-53.711205,7.33957,-7.318032,-1.061275,0.099662,214.845276,0.226264,0.757124,0.413345,6.066803,0.021253,1.289235,0.966305,-0.801434,1.500438,-0.534133,-0.987711,3.865218,4.139479,0.052746,0.583607,0.239828,-0.173517,5.81769,7.583333,2.947368,58.176903,1.523773,6.443713,'class 1'
0,56.515484,220.581055,164,-18080,239.492859,-75.492859,-0.433151,2668513536,99216,0.822477,50.3587,199.382446,140.820831,-16079.181641,215.451126,-74.630295,-0.433695,1668682240,84147.234375,5.305725,21.413397,96.062271,28.713516,-6236.467773,94.622467,-65.908951,-0.459308,21246768,25770.337891,-4.483248,6.424623,1.189273,23.440926,-6.485262,-515.385498,19.689882,-26.175144,-0.820226,88474.539063,2103.600586,-5.602146,-1.118898,6.136236,2.750122,8.815068,-2.869148,-56.33551,6.206991,-9.076138,-1.053066,1922.784302,233.574051,-5.313759,-0.830511,0.288387,6.070849,0.14909,1.267357,0.969849,-0.792583,1.498697,-0.528848,-0.950588,3.866776,4.11094,-5.248372,-0.765124,0.353774,0.065387,5.634357,7.052631,3.578947,56.343571,1.227338,5.751462,'class 1'
14,54.405884,362.042816,-386,2576,-6.793126,-379.206879,-1.244749,20664553472,138692,13.285944,49.511864,327.522797,-354.345673,3644.743164,-10.603113,-343.742554,-1.230241,13934981120,110981.890625,9.634557,24.987257,160.850723,-191.071533,3370.083252,-19.660879,-171.41066,-1.087848,840713600,23027.994141,3.651387,6.618889,3.550286,39.321129,-37.074528,-382.019165,8.400615,-45.475143,-1.006817,3989679.5,2902.597168,6.667055,3.015667,5.86379,2.630539,8.52323,-0.443218,-65.59063,7.880227,-8.323444,-0.950585,51.577713,262.55896,7.422154,3.770767,0.7551,6.056574,0.094898,1.257833,1.220637,-0.421716,1.5015,-0.280863,-0.902764,4.733321,3.17682,7.22937,3.577983,0.562315,-0.192784,6.11155,9.236842,3.131579,61.115498,1.973745,6.153509,'class 1'
0,79.812279,183.749832,-104,-14836,80.438667,-184.43866,-1.236964,758850560,70160,1.944053,72.672112,170.406845,-106.85218,-11783.009766,67.558861,-174.411041,-1.225304,668481600,58549.433594,7.957631,38.145653,97.526543,-91.275276,-1911.644775,17.563932,-108.839211,-1.095778,133113480,15977.753906,-6.013578,7.231813,15.366538,29.713411,-24.527699,-373.581299,10.626833,-35.154533,-0.955133,1260930.25,2095.93335,-5.287761,0.725817,6.380949,5.094265,6.406439,-6.7233,-6.316663,0.835653,-7.558953,-0.894375,3185.412109,70.469414,-4.436896,1.576682,0.850865,6.097893,0.458502,1.188014,1.405948,0.075263,1.350206,0.055742,-0.73571,3.312213,1.675637,-4.15384,1.859738,1.133921,0.283056,6.45497,8.75,4.210526,64.549706,1.516129,6.184211,'class 1'
8,30.463093,45.431267,48,-272,53.120441,-5.12044,-0.646248,7815168,3392,7.365588,26.157032,43.125069,53.670094,300.591309,47.31744,6.352654,-0.783932,4833771.5,1678.11377,5.798338,8.49033,65.792618,65.467888,-119.981049,67.251938,-1.784052,1.361231,20427152,4765.968262,1.56725,6.478445,8.975285,36.547066,15.292198,-824.244019,37.356483,-22.064285,1.117871,825688.75,3530.827637,0.887143,-0.680107,6.519532,4.302697,7.391026,-5.056593,-32.68087,3.722556,-8.779148,0.920141,3996.266113,156.292603,0.846056,-0.721194,-0.041087,6.286821,0.749934,1.509256,1.869669,0.608272,1.45024,0.419429,-0.034527,3.714393,1.062572,1.078767,-0.488483,0.191624,0.232711,6.163596,8.894737,3.638889,61.635963,1.927264,5.708333,'class 1'
0,17.492855,200.139954,204,-6908,233.575073,-29.575073,0.955888,2881824768,69248,0.859695,14.941296,171.987152,169.283905,-6506.424805,201.56366,-32.279751,0.958859,1567045504,54682.738281,5.601722,5.965131,52.059307,15.220523,-2218.328125,55.320263,-40.099739,0.976963,2109298.25,9104.976563,-4.742027,6.62354,4.146891,23.665325,-10.683664,-333.581879,13.687542,-24.371206,1.122126,165329.15625,1448.468262,-5.763845,-1.021818,6.405926,2.447935,8.518429,-1.614709,-62.131969,7.116268,-8.730977,0.973521,654.780884,251.135162,-5.546231,-0.804204,0.217614,6.423255,0.798188,1.876776,2.169735,0.573123,1.861922,0.307813,0.128843,11.370421,2.415256,-5.56356,-0.821533,0.200284,-0.01733,6.266666,8.368421,3.805556,62.666664,1.842763,6.407164,'class 1'
11,56.603886,112.831734,-134,1412,-11.529287,-122.470711,0.54148,221002448,12308,10.823351,48.815857,103.168236,-123.395157,1243.35498,-11.069169,-112.325989,0.564833,156115056,10252.943359,8.370132,13.696884,57.178738,-69.922638,406.03009,-6.390986,-63.531651,0.734117,15963429,3265.055664,2.453218,6.998827,2.394767,24.755211,-29.18169,45.530945,-1.654005,-27.527685,0.960374,570081.9375,669.447327,3.824524,1.371305,6.395482,1.505292,7.974555,-1.167343,-54.473522,6.819989,-7.987332,0.982657,298.779022,219.256775,4.427869,1.974651,0.603345,6.499723,0.807794,2.060641,2.303378,0.493926,2.064082,0.239296,0.14867,17.66666,3.329845,4.323627,1.870409,0.499104,-0.104242,6.044152,8.472222,3.472222,60.441521,1.722468,5.847953,'class 1'
18,15.033297,237.49527,-164,-14916,65.105408,-229.105408,1.509462,2328117760,86560,15.955558,14.910157,210.460983,-147.09436,-11461.273438,56.339157,-203.433517,1.507909,1460087808,67481.84375,8.600821,10.12017,83.917503,-70.78743,-1075.037354,12.853072,-83.640503,1.456863,46656168,9311.009766,7.354737,6.994623,1.955092,20.906313,-20.211567,-68.55896,2.958894,-23.170462,1.109244,278905.6875,682.743225,8.960936,1.606198,6.478389,0.521114,5.269773,-1.761288,-21.759848,3.866501,-5.627789,0.993519,279.631134,90.141525,9.477169,2.122431,0.516233,6.665172,0.807648,2.383311,2.486139,0.203399,2.401441,0.084699,0.133876,33.174637,5.367292,9.290386,1.935649,0.329451,-0.186782,6.726462,9.055555,4.444445,67.264618,1.512837,6.407895,'class 1'
4,31.400637,167.603699,-178,1756,-10.482486,-167.517517,1.513358,781327424,24660,5.29124,27.533684,153.433334,-160.890137,1135.669678,-7.398927,-153.491211,1.512377,552475968,21342.955078,7.84848,11.296441,76.25193,-68.506638,-621.960388,8.117078,-76.623718,1.43853,33701588,7181.001953,-2.55724,6.802113,3.027906,22.22731,-5.960587,-301.17334,14.628099,-20.588686,1.196184,44063.339844,1240.221924,-1.510873,1.046367,6.550591,0.754544,3.707137,-2.257112,-8.072596,1.928605,-4.185717,1.015889,190.459503,37.384933,-1.259351,1.297889,0.251522,6.751844,0.797658,2.515692,2.522003,-0.025028,2.531888,-0.009885,0.113532,41.092728,6.460613,-1.460604,1.096636,0.050269,-0.201253,6.322515,8.361111,5.263158,63.225147,0.993987,5.930555,'class 1'
10,15.231546,107.536041,-124,-16,0.128898,-124.128899,-0.753185,237405440,15440,9.084874,14.231613,93.412537,-111.153946,548.261963,-5.173227,-105.980721,-0.813054,125555400,10162.150391,7.150331,9.413201,47.680038,-36.393055,-474.677856,10.189939,-46.582993,1.559326,4268936,3223.165771,1.934544,6.789033,4.764713,25.667459,0.619438,-400.636505,20.328022,-19.708584,1.2509,615.049988,1602.929688,2.295841,0.361298,6.626807,0.916859,2.479085,-2.804358,0.301512,-0.111987,-2.692371,1.091285,52.364346,6.658381,2.458067,0.523524,0.162226,6.83913,0.778892,2.628278,2.516376,-0.319318,2.637447,-0.121071,0.091455,48.183952,7.609419,2.245744,0.311201,-0.050097,-0.212323,6.472076,7.5,5.473684,64.720764,0.648186,6.540205,'class 1'
6,27.313,249.42334,-16,-38916,189.433533,-205.433533,1.224724,39915520,155920,6.045285,27.457882,220.707062,-10.344986,-30800.757813,170.405151,-180.750137,1.217459,13196485,123310.046875,6.4024,23.346634,81.838287,17.109447,-4773.563965,78.173309,-61.063858,1.102792,5675215,19386.988281,-0.357116,6.642318,9.805205,9.079405,3.707542,-70.671387,10.462363,-6.75482,0.855684,4074.707764,296.431396,-0.597033,-0.239917,6.640152,0.778627,3.35034,-0.204141,-10.317827,3.111689,-3.315829,-0.637667,1.721653,41.312984,-0.594868,-0.237752,0.002165,7.066219,0.893304,2.839807,2.437773,-1.072662,2.818369,-0.380597,0.048053,60.814304,10.233385,-1.020935,-0.663819,-0.423902,-0.426067,6.504386,7.736842,4.972222,65.043861,0.813933,6.5,'class 1'
26,36.687874,327.57901,-428,36480,-117.480576,-310.51944,-0.296875,6826168320,37264,22.84417,32.047169,291.378418,-378.926727,28083.519531,-101.073074,-277.853668,-0.301792,4487243264,31251.375,10.317534,8.670688,116.425125,-140.273621,2534.796387,-21.306732,-118.966888,-0.363295,187666528,9537.505859,12.526635,7.070117,6.508152,22.71081,9.207276,-349.862274,23.866447,-14.65917,-0.508941,125823.4375,1484.223145,15.774052,3.247417,7.519436,4.45193,7.418481,2.222713,-34.801239,7.114386,-4.891672,-0.413409,712.143982,144.145416,15.324734,2.798098,-0.449319,7.525586,1.042267,2.707409,0.712472,-3.860391,2.353057,-1.640585,0.247287,8.096064,15.949181,15.318584,2.791949,-0.455468,-0.006149,7.726462,10.631579,5.25,77.264626,1.833346,7.456141,'class 1'
4,49.010204,227.429108,-152,-33912,123.218475,-275.218475,-0.840727,3667806208,158752,4.810611,43.686371,203.036362,-131.89975,-27700.925781,113.076134,-244.975876,-0.846399,2230386688,128201.242188,7.3516,17.804434,85.502182,-30.173935,-6179.404297,64.956902,-95.130836,-0.919261,23333508,25628.083984,-2.540989,6.969639,8.595201,19.472668,23.660988,54.374985,21.081743,2.579245,-0.991032,191657.78125,342.342407,-2.159029,0.38196,7.634651,4.748797,6.598933,1.135877,-22.056959,5.298637,-4.162761,-0.146149,115.497604,89.518051,-2.82404,-0.283051,-0.665012,7.51095,0.940413,2.617117,0.410573,-3.967909,2.207798,-1.797225,0.296862,2.703901,16.040207,-2.700339,-0.15935,-0.541311,0.123701,7.780409,11.138889,5.722222,77.804092,1.735156,7.210526,'class 1'
9,33.136082,171.962204,-198,4732,-27.803089,-170.196915,1.478985,794900288,20276,9.859983,28.365522,149.382507,-179.101837,4787.987305,-32.705692,-146.396149,1.449536,414617920,12925.518555,10.664211,8.089357,63.241344,-83.75322,1342.337158,-21.595751,-62.157467,0.555722,11540794,1645.25293,-0.804228,9.1915,7.822155,34.818192,-15.345741,-689.809204,19.689186,-35.034927,0.411726,705233.9375,2994.728516,0.668484,1.472712,8.514773,5.242491,11.238191,-9.235035,-40.253796,3.229474,-12.464508,0.464396,21006.001953,246.301071,1.34521,2.149438,0.676726,7.465404,1.332342,2.4153,-0.759485,-4.543107,1.785277,-2.544763,0.564353,10.814898,18.749245,2.39458,3.198808,1.726096,1.04937,7.916521,10.684211,6.222222,79.165207,1.483164,7.737573,'class 1'
0,14.142136,226.088486,8,-36184,194.26297,-186.26297,-0.437356,9267200,144800,1.779585,12.769037,198.303131,5.339775,-28607.835938,171.829468,-166.4897,-0.456514,3263616.75,114459.859375,8.070573,8.037416,69.124268,1.098156,-4477.800293,67.467697,-66.369537,-0.654614,21601.404297,17912.40625,-6.290988,8.599854,10.406543,6.465129,5.867323,-15.052331,7.797683,-1.93036,0.685798,3257.849121,94.634811,-6.820269,-0.529281,8.434935,5.998523,8.57252,-8.231997,-19.404541,1.912764,-10.144762,0.633338,9852.056641,145.383942,-6.65535,-0.364362,0.164919,7.358463,1.631229,2.319358,-0.937357,-4.467338,1.696269,-2.633626,0.668135,16.472696,18.74799,-5.578878,0.71211,1.241391,1.076472,7.985526,10.289474,5.263158,79.855263,1.428102,8.319445,'class 1'
13,54.129475,226.121643,-178,-24004,89.675682,-267.67569,-0.950698,4046046720,127700,12.179526,46.820408,212.139145,-173.310654,-19196.265625,76.762581,-250.073227,-0.964409,3208557312,106821.648438,8.83186,15.342471,136.121994,-129.508789,-3700.0979,24.089457,-153.598251,-1.066983,529557632,31572.919922,3.347667,6.934186,4.538648,34.358307,-23.386772,-381.292084,11.066828,-34.453602,-1.309526,1133321.75,2072.109375,5.24534,1.897673,6.683197,5.631138,7.728416,1.98292,-29.438076,6.506989,-4.52407,1.408894,478.458984,121.684273,5.496329,2.148663,0.250989,6.625433,2.220378,1.880783,-0.068793,-3.220023,1.760375,-1.829169,0.944101,0.060978,12.884826,5.554093,2.206426,0.308753,0.057764,6.546199,8.583333,4.25,65.46199,1.299806,6.560673,'class 1'
0,20.248457,162.135742,200,3968,177.665955,22.334049,-0.68165,965120000,24128,1.324003,18.939894,143.314667,174.235321,2394.637207,159.192963,15.042358,-0.695735,630819840,20779.396484,5.552503,15.509835,59.476006,54.675922,-1277.404785,72.335396,-17.659472,-0.832477,24211834,8099.075684,-4.228499,6.540887,4.20873,23.412382,4.603022,-296.436584,19.671989,-15.068969,-1.327615,25572.291016,1206.934204,-5.216884,-0.988384,6.750152,5.718424,8.451624,0.847629,-35.536594,6.400119,-5.55249,1.520393,102.644714,142.864853,-5.426148,-1.197649,-0.209265,6.56522,2.440259,1.935722,-0.07908,-3.131339,1.730461,-1.809541,1.014097,0.078368,12.53161,-5.241217,-1.012718,-0.024333,0.184932,6.154386,7.81579,3.444444,61.543854,1.320349,6.368421,'class 1'
11,24.166092,107.275345,-108,-1604,13.230946,-121.230942,-0.52029,210885120,18080,10.071739,21.487045,101.008629,-97.045715,-2221.838379,19.12554,-116.171257,-0.553268,172396224,18305.222656,7.52469,9.250254,73.740501,-58.752956,-2760.824707,30.821545,-89.574501,-0.707206,50036152,14495.208008,2.54705,6.406543,2.063455,23.958132,-19.201004,-221.174973,8.101041,-27.302044,-1.043445,462093.75,1253.378418,3.665196,1.118147,6.08559,4.840374,8.226874,2.470708,-30.997082,6.938264,-4.467556,1.514052,794.137695,130.092728,3.986149,1.4391,0.320953,6.272577,2.37756,1.862298,0.399918,-2.581967,1.819203,-1.419285,1.070968,1.677357,10.487803,3.799162,1.252113,0.133966,-0.186987,6.37383,7.921052,3.222222,63.7383,1.347342,6.638889,'class 1'
0,21.213203,270.767426,-26,-41832,191.941452,-217.941452,-0.268955,113570704,168004,1.606678,18.601894,244.67421,-40.310059,-33614.726563,164.292664,-204.602722,-0.269932,221122672,136083.796875,6.85615,5.974342,119.25705,-84.737602,-4765.584961,38.629349,-123.366951,-0.331819,188435408,26242.800781,-5.249472,6.198391,1.537497,28.360195,-36.086533,172.572418,-5.674475,-30.412058,-0.803244,796901.8125,611.947998,-4.591713,0.657759,5.507673,4.050724,7.386061,2.543473,-24.042604,6.337299,-3.793826,-1.56844,664.00238,102.639679,-3.900995,1.348477,0.690718,5.883341,2.438262,1.921449,0.884804,-1.924363,1.898452,-1.013649,1.206555,6.639062,8.48033,-4.276664,0.972808,0.31505,-0.375669,6.065059,8.342105,4.710526,60.650589,0.986581,5.736111,'class 1'
16,35.777088,316.815399,-380,21852,-70.63501,-309.36499,-1.495109,8229644800,56992,14.906109,31.940458,285.909485,-344.054626,18121.695313,-64.92128,-279.133362,-1.478561,5431786496,45886.8125,9.030779,12.432901,137.639786,-174.533264,5537.288574,-41.679615,-132.853653,-1.330966,253220432,8312.704102,5.87533,5.801234,4.139388,34.372005,-46.737823,474.842255,-14.927127,-31.810698,-1.048355,622680.875,285.054932,9.104876,3.229545,4.968393,3.362864,6.227132,2.863644,-15.348252,5.602957,-2.739313,-1.52926,570.698059,69.59346,9.937716,4.062386,0.832841,5.477882,2.403729,1.999393,1.310689,-1.306799,1.973022,-0.662333,1.343804,11.931028,6.945101,9.428226,3.552897,0.323352,-0.509489,5.33655,8.184211,3.222222,53.365498,1.264613,5.459795,'class 1'
0,2,231.661392,306,19924,212.03389,93.96611,0.093715,1305285888,13940,0.040486,1.056018,216.99324,285.439301,17148.966797,199.464081,85.97522,0.084733,1049382976,12879.72168,0.715996,2.507916,134.471222,170.964005,5570.212402,127.158867,43.805138,0.028808,203076400,6947.844727,-0.67551,3.012269,1.564337,30.033148,37.730835,260.565338,28.629568,9.101266,0.036068,542902.5,381.354614,-2.971783,-2.296273,3.907106,2.290794,4.342565,4.204029,-0.592015,4.340425,-0.136396,1.569745,354.218079,20.04192,-3.86662,-3.19111,-0.894837,4.531747,2.112633,2.055956,1.911134,-0.305644,2.059538,-0.148404,-1.483509,17.805643,4.87501,-4.491261,-3.815751,-1.519479,-0.624642,3.93962,5.026316,3.026316,39.396198,0.625033,3.958333,'class 1'
0,30.364452,62.633858,50,-2012,76.35173,-26.351728,0.726844,26370000,10548,0.378197,27.380329,58.099033,42.378853,-1980.189209,70.476151,-28.097296,0.714634,17450916,9716.723633,2.634097,11.946668,36.063725,8.783991,-1179.42334,39.014431,-30.23044,0.669464,369963.5625,4794.852051,-2.255899,3.146275,1.973958,11.90427,7.058727,-104.34024,14.336614,-7.277887,0.787558,23277.865234,467.186615,-2.768077,-0.512178,3.541415,1.87936,4.404081,4.852867,2.063406,4.381983,0.470884,1.528284,360.242065,15.296696,-3.163218,-0.907319,-0.39514,4.180461,1.875914,1.896352,1.926798,0.001981,1.925769,0.001029,-1.39285,13.753607,3.704625,-3.802264,-1.546365,-1.034187,-0.639046,3.736404,4.722222,2.555556,37.364037,0.831594,3.847222,'class 1'
9,9.486833,126.491104,-168,5312,-42.238773,-125.761223,0.931127,196890624,6976,7.939176,8.904043,114.437088,-151.669281,4334.625,-38.201309,-113.467972,0.966488,130316848,5665.070313,4.494159,6.916753,61.203602,-75.771774,869.965759,-14.10828,-61.663494,1.202135,12984080,2261.498291,3.445016,3.231504,5.240081,14.504206,-11.672333,-56.216515,3.665273,-15.337605,1.216095,49198.75,361.109375,4.707672,1.262655,3.25138,1.747176,3.93966,4.211143,0.741849,4.026921,0.184222,-1.340535,261.862183,14.766335,4.687796,1.242779,-0.019876,3.870595,1.771304,1.929763,2.160054,0.373246,1.970652,0.189402,-1.311148,14.803984,3.17285,4.068581,0.623564,-0.639091,-0.619215,3.480701,4.972222,2.277778,34.807014,0.981688,3.328947,'class 1'
0,11.401754,61.668468,70,548,61.019222,8.980777,0.019221,13269200,2708,0.172997,11.112623,61.301727,69.208687,512.263184,60.780617,8.428069,0.052104,13127949,2740.789307,1.396124,8.993288,54.817719,64.245743,534.238464,54.430729,9.815014,0.167931,8216075.5,1990.562012,-1.223127,2.383153,5.578212,18.847294,25.113937,137.598755,17.037893,8.076043,-0.060421,50655.320313,80.314774,-2.210156,-0.987028,2.98782,1.487135,3.414178,2.837514,-3.154918,3.692035,-0.85452,-1.166403,166.433609,20.671162,-2.814823,-1.591696,-0.604668,3.580453,1.608514,1.929168,2.406656,0.944151,1.91315,0.493506,-1.24841,11.673116,2.015389,-3.407456,-2.184329,-1.1973,-0.592633,2.959357,3.5,1.842105,29.593567,0.585756,3.25,'class 1'
0,22.090721,85.697144,48,-2912,83.059296,-35.059292,-0.246971,32145408,13952,0.529633,20.507946,71.597168,39.745361,-2134.980957,70.170837,-30.425474,-0.282118,15985896,10119.617188,2.275545,13.400641,21.280252,10.709555,-366.721771,25.239328,-14.529774,-0.793604,181398.796875,1581.581543,-1.745913,2.692782,4.993454,13.264879,-3.327518,-109.459541,8.929996,-12.257513,-1.187364,4970.504883,448.910522,-2.16315,-0.417237,2.71794,1.253592,2.277455,2.388612,-0.46854,2.570862,-0.18225,-1.036531,43.245331,7.579628,-2.188307,-0.442394,-0.025157,3.330584,1.404401,1.903599,2.567049,1.432343,1.747304,0.819745,-1.192477,5.669588,0.860366,-2.800951,-1.055039,-0.637802,-0.612644,2.874708,3.5,2.055556,28.747076,0.476847,2.947368,'class 1'
0,6.324555,72.518967,98,2088,66.691803,31.308193,0.412688,12024208,1252,0.134227,6.605687,68.675354,92.318497,1797.627319,64.408867,27.909628,0.460516,11353901,1332.19458,1.226925,8.166677,46.664005,57.823032,399.299591,49.80592,8.017112,0.580658,5838774.5,1746.304565,-1.092699,2.122456,4.610638,16.609316,17.106524,-33.789192,18.894804,-1.78828,0.546542,125185.507813,427.789917,-1.988229,-0.895531,2.567424,1.188865,3.092808,2.60171,-3.115462,3.493498,-0.891789,0.503461,130.170853,19.230742,-2.433197,-1.340499,-0.444968,3.123992,1.158999,1.711997,2.412693,1.435754,1.346053,1.06664,-0.891879,0.454462,0.078072,-2.989765,-1.897066,-1.001536,-0.556568,2.461988,3.394737,1.684211,24.619884,0.570058,2.430556,'class 1'
0,19.026299,97.611473,-8,-5124,67.693794,-75.693794,-1.370182,1315840,20560,0.957898,17.826647,91.732834,-16.71624,-4309.297852,57.817074,-74.53331,-1.401507,4894717.5,17516.625,5.105493,10.519157,63.41378,-52.122581,-654.374268,10.456722,-62.579304,-1.542706,14491926,5334.26123,-4.147594,4.903401,4.436564,18.673351,-23.866543,79.330368,-3.991445,-19.875097,-0.842375,143707.640625,252.290451,-3.945503,0.202092,4.173166,0.936077,4.354614,-4.741501,-1.675984,0.330442,-5.071944,-0.663478,656.149719,29.185772,-3.215267,0.932327,0.730235,3.834776,1.146973,1.112529,0.739529,-0.806961,1.3412,-0.601671,-0.859511,2.064422,3.774747,-2.876877,1.270717,1.068625,0.33839,3.990644,7.263158,2.777778,39.906437,1.259564,3.553362,'class 1'
3,19.026299,205.842178,-274,16240,-86.710838,-187.289169,0.151442,759468800,10116,4.044376,16.582529,184.651505,-244.138077,12700.470703,-75.160828,-168.977249,0.110793,524600544,8801.520508,6.2151,7.818551,74.908051,-93.219635,1493.56311,-20.553881,-72.665756,-0.188016,23598704,2715.647217,-2.170724,4.691535,3.80121,15.72951,-16.826597,-26.755409,1.462885,-18.289482,-0.637288,110466.585938,390.156036,-0.647159,1.523566,4.186649,0.537138,3.166933,-2.53269,-4.806,1.26538,-3.798069,-0.913655,164.458679,25.638515,-0.142273,2.028451,0.504885,3.992884,0.944015,1.050727,0.544515,-0.881628,1.249883,-0.705368,-0.788009,1.133509,3.823007,0.051492,2.222216,0.69865,0.193765,4.238158,5.736842,2.833333,42.38158,1.002351,4.092105,'class 1'
0,26,86.833176,28,-4836,84.936592,-56.936592,1.138182,15780352,20128,0.684568,22.046541,76.84066,28.967596,-3714.209229,77.125557,-48.157959,1.126631,13170819,15695.958984,2.786431,5.95293,31.68659,27.122541,-404.52124,37.818832,-10.696291,0.929901,1731470.375,2353.717285,-2.101863,3.306376,1.983399,11.695929,13.856214,7.66534,13.278959,0.577255,0.731661,30975.130859,161.333298,-2.621808,-0.519945,3.899103,1.020369,4.303298,4.668107,1.636384,4.28634,0.381767,1.568508,332.22226,15.245691,-3.214536,-1.112672,-0.592728,4.203118,0.749945,1.155131,0.781018,-0.788784,1.360706,-0.579687,-0.629981,2.296686,3.765125,-3.518551,-1.416687,-0.896743,-0.304015,3.966521,5.388889,2.763158,39.665207,0.809447,4,'class 1'
12,29.12044,139.352066,-194,8844,-73.23027,-120.76973,-0.912989,85057360,2260,10.527133,26.612154,120.651031,-166.890701,6406.851074,-59.859859,-107.030838,-0.972259,61974656,2225.101563,4.920048,13.926848,43.049812,-40.224201,-224.905197,4.97578,-45.199982,-1.259099,4073453.75,2517.606934,5.607085,3.873685,4.870326,13.580652,8.155375,-67.569176,13.253564,-5.09819,-1.3362,22399.740234,336.786865,6.653448,1.046363,4.162745,1.296255,3.525163,2.110064,-4.0945,3.337047,-1.226983,-0.102209,92.744507,20.830368,6.364388,0.757303,-0.28906,4.463852,0.325771,1.680811,1.033752,-1.05043,1.66474,-0.630988,-0.268315,5.632144,5.270365,6.063281,0.456195,-0.590168,-0.301108,4.338304,5.777778,2.736842,43.383041,0.893672,4.069445,'class 1'
9,23.021729,110.031815,-154,5780,-64.793442,-89.206558,-1.265433,14134736,596,8.534539,18.281439,102.789833,-142.503586,4845.083496,-56.028942,-86.47464,-1.325716,18823636,926.940674,5.683709,1.58779,64.326347,-72.845711,554.371704,-8.633422,-64.212288,-1.429708,16391827,3089.010498,2.850831,4.449633,2.440436,21.486618,-16.131569,-106.356552,5.026711,-21.158281,-1.441166,178425.984375,685.653809,4.084906,1.234076,4.205106,1.338609,3.095973,1.325857,-3.937762,2.755113,-1.429256,-0.052659,30.7789,17.508944,4.329433,1.478602,0.244527,4.494998,0.405958,1.679423,1.030949,-1.032758,1.654979,-0.624031,-0.254304,5.52035,5.193888,4.039541,1.188711,-0.045365,-0.289892,4.420468,5.605263,3.052632,44.204681,0.808252,4.377193,'class 1'
0,57.00877,96.747093,-36,-6624,65.354668,-101.354668,0.521361,36018432,27792,1.101125,51.116074,89.837791,-26.675295,-5723.783691,63.484722,-90.160019,0.491629,16797856,23606.707031,4.34054,22.647144,63.115192,17.909409,-2211.17041,56.822826,-38.913418,0.306761,2939783,9165.428711,-3.239415,4.618782,3.971994,14.062508,14.230757,-0.9842,14.299584,-0.068827,0.184706,41809.359375,206.451248,-3.517657,-0.278242,4.799824,0.772157,2.428104,-2.574899,-0.869907,0.302341,-2.877239,-0.712597,67.028557,10.109731,-3.698699,-0.459284,-0.181042,4.689593,0.691272,1.520064,0.671768,-1.149436,1.459385,-0.787617,-0.315596,2.278482,5.049015,-3.588468,-0.349053,-0.070811,0.110231,4.858333,6.131579,3.611111,48.583332,1.008706,4.986111,'class 1'
15,26.907248,374.165741,-464,36848,-101.708023,-362.291992,-1.414775,14619459584,67904,14.108053,22.843412,340.129456,-420.643219,29969.005859,-90.880508,-329.762726,-1.416579,10097070080,57064.707031,9.064322,6.480778,165.250107,-201.265808,6341.847168,-39.109451,-162.156357,-1.38159,613311936,15140.541016,5.043731,5.586885,5.042123,33.489056,-34.178787,-75.384605,2.079122,-36.257908,-1.159402,1716920.875,1469.728027,8.521168,3.477437,4.762147,0.800053,3.335164,-2.745773,-2.301007,0.673042,-3.418815,-1.312945,126.232262,16.743298,9.345905,4.302175,0.824738,4.706135,0.859801,1.171452,0.6495,-0.745081,1.246999,-0.597499,-0.460814,1.435207,3.402174,9.401918,4.358188,0.880751,0.056013,5.113158,6.289474,3.105263,51.131577,1.033335,5.236111,'class 1'
0,8.246211,236.355667,296,12348,245.754791,50.245205,0.516943,3349033984,38224,0.11471,7.956767,221.232269,276.076172,10463.365234,230.726532,45.349636,0.51721,2619202304,34364.59375,0.920251,3.746244,135.792572,167.828445,3588.133789,142.680389,25.148054,0.517028,389086272,13813.850586,-0.805541,3.221801,3.280183,38.44973,50.295341,439.151184,39.049255,11.246085,0.620294,1955438.5,773.016296,-3.107091,-2.30155,4.427292,1.006674,2.41466,2.544445,-0.005401,2.546566,-0.002121,1.226918,42.055134,6.495803,-4.312582,-3.507041,-1.205491,4.703651,1.014829,1.088366,0.792929,-0.595408,1.263985,-0.471056,-0.582219,1.892726,3.010367,-4.588942,-3.7834,-1.48185,-0.27636,4.076169,5.805555,2.722222,40.761696,1.128324,4.092105,'class 1'
3,14.56022,150.31633,82,-7948,139.127472,-57.127468,-0.025488,258981584,38516,2.86911,12.689426,139.378479,86.857651,-5943.158203,131.911713,-45.054062,-0.011594,236262448,31316.884766,2.231846,8.059652,97.086922,109.272263,1174.147217,97.191505,12.08076,0.15392,86494528,7243.838379,0.637264,3.597703,4.256268,33.258251,41.385376,193.975769,35.996658,5.388717,0.6552,1604582.625,936.84613,-0.728593,-1.365857,4.454341,0.849425,2.228705,0.003352,-4.011278,2.004494,-2.001142,1.040381,0.00018,16.045124,-1.585231,-2.222495,-0.856638,4.607921,0.943671,1.040337,0.822732,-0.498374,1.228432,-0.4057,-0.613012,1.807551,2.670385,-1.73881,-2.376075,-1.010217,-0.15358,3.943129,5.25,2.657895,39.43129,0.834841,3.687135,'class 1'
6,47.265209,261.533936,-152,-22848,93.186287,-245.186295,1.511551,2645315584,114496,6.343509,43.315395,223.690018,-131.422729,-16532.585938,78.685898,-210.108627,1.510688,1440518528,83402.273438,6.134502,22.285433,47.058773,-36.229919,-471.597717,10.164885,-46.394802,1.456207,4199027.5,3198.998291,0.209006,5.259579,6.095986,15.86255,-17.652802,-5.198875,0.289752,-17.942553,0.584535,103588.226563,332.416931,1.08393,0.874923,4.537415,0.309057,4.463496,-5.20403,2.100356,-0.440968,-4.763062,1.110539,505.904083,18.680504,1.806094,1.597087,0.722164,4.42401,0.80337,0.947465,0.806523,-0.378536,1.138894,-0.332371,-0.663968,1.408043,2.164622,1.919499,1.710493,0.835569,0.113405,4.551462,5.75,3.368421,45.514618,0.915319,4.5,'class 1'
2,56.63921,144.260178,54,-9788,129.552429,-75.552429,0.205647,122670288,42068,2.825377,49.887901,128.080185,35.075867,-8130.464844,109.396759,-74.320892,0.183528,41525856,33752.175781,6.237477,18.885914,62.187313,-45.510925,-903.372864,14.94313,-60.454056,-0.043496,11774477,5684.73584,-3.412101,6.030917,3.000005,33.878426,-45.822292,430.571899,-13.197818,-32.624474,-0.883113,792409.5625,377.394958,-3.20554,0.206561,4.48097,0.875996,5.791088,-7.742267,12.933749,-2.438679,-5.303587,-1.301876,491.991333,8.207695,-1.655594,1.756507,1.549946,4.283152,0.78297,0.934373,0.835794,-0.327444,1.126474,-0.29068,-0.680702,1.402921,2.008327,-1.457776,1.954325,1.747765,0.197818,4.373392,5.333333,3.333333,43.733917,0.738039,4.215643,'class 1'
3,6,210.701218,246,2756,234.233994,11.766012,0.97899,2995057920,49492,3.029408,2.805514,186.869583,219.551697,2633.905762,206.816208,12.735491,0.983459,1815676032,37667.324219,4.303389,9.432734,65.496399,76.303284,448.439392,69.886612,6.416673,1.111799,23454308,4028.433105,-1.273981,5.519739,4.796667,23.882172,-24.530603,-6.960926,0.280556,-24.811159,-1.28762,378858.625,629.594177,-2.490331,-1.21635,4.410661,1.154137,5.86987,-7.487807,10.307414,-1.817923,-5.669884,-1.298277,831.903748,14.837604,-1.381253,-0.107272,1.109077,4.193467,0.725937,0.877129,0.79021,-0.283086,1.057822,-0.267612,-0.683629,1.096986,1.756775,-1.164059,0.109922,1.326272,0.217194,4.264182,5.789474,2.166667,42.641815,0.985692,4.500731,'class 1'
11,12.649111,110.104492,-18,-11624,99.189651,-117.189651,-0.859615,15169680,46820,9.830725,9.472138,100.352409,-21.757545,-9504.149414,87.215553,-108.973099,-0.859785,18220806,38489.988281,5.437639,2.988398,53.473705,-38.475838,-1667.819336,25.905375,-64.38121,-0.885957,12067648,8151.66748,4.393085,4.634449,5.11363,18.6392,-20.485844,28.857388,-1.52168,-18.964163,-1.344582,127680.421875,304.240204,5.196276,0.803191,4.026638,1.594604,3.428036,-3.329102,-0.339605,0.099063,-3.428165,1.541456,137.886398,12.441341,5.804087,1.411001,0.60781,3.947783,0.613757,0.688891,0.671596,-0.123239,0.821595,-0.149999,-0.6667,0.42578,0.943995,5.882942,1.489856,0.686666,0.078855,3.9981,4.944445,3.027778,39.980995,0.614394,3.986842,'class 1'
1,53.75872,89.235641,-110,1308,-13.563301,-96.436699,-0.613074,83102800,6868,2.189667,48.623516,83.502136,-105.388931,1429.393188,-15.988695,-89.400238,-0.668857,59857516,5389.254395,4.915884,23.92256,55.510151,-67.27346,596.393494,-10.505879,-56.767582,-1.193024,9685694,2140.14502,-2.726218,4.026726,6.446199,14.192764,-12.412348,-28.143515,1.95839,-14.370738,1.38356,41080.328125,266.640442,-1.83706,0.889158,3.756107,1.357021,2.049789,-0.612423,-2.548973,1.319438,-1.931862,1.187559,3.964767,10.570952,-1.56644,1.159778,0.27062,3.801391,0.573471,0.582571,0.653471,-0.00959,0.667831,-0.01436,-0.640266,0.198731,0.465384,-1.611725,1.114493,0.225335,-0.045285,3.362573,5.25,2.236842,33.625729,0.964014,3.447368,'class 1'
0,42,137.884003,80,-11508,154.490173,-74.490173,0.549668,335564800,52432,0.786166,37.824821,127.053009,72.334007,-10067.992188,142.825546,-70.491539,0.560509,238087360,45504.179688,2.895498,16.640539,68.825653,28.094471,-3827.083496,77.485458,-49.390991,0.642948,12705851,16097.633789,-2.109332,3.348263,3.409146,16.764515,6.088853,-248.55275,19.10124,-13.012388,0.853046,38234,1031.285156,-2.562096,-0.452765,3.545677,0.930552,1.430888,0.80837,-1.233016,1.585871,-0.777501,1.03683,3.64993,5.585526,-2.759511,-0.650179,-0.197414,3.669172,0.531711,0.538496,0.709851,0.091837,0.539683,0.170168,-0.613037,0.068802,0.136542,-2.883005,-0.773674,-0.320909,-0.123495,3.254386,4.657895,1.763158,32.543861,1.027843,3.376462,'class 1'
2,26.870058,207.663193,116,-21796,216.619034,-100.619041,0.419459,1354211840,100640,1.720981,23.665144,188.915375,109.829193,-17783.152344,199.13237,-89.303177,0.429866,1003536448,83195.0625,1.825269,8.551279,94.871353,76.946701,-3452.433105,108.706047,-31.759348,0.538569,116820400,19730.527344,-0.104288,3.112078,0.898556,18.350588,14.982176,-166.946075,22.426363,-7.444188,0.825738,200279.390625,892.249878,-1.391097,-1.286809,3.467709,0.765237,0.899965,0.875341,-0.188136,1.053862,-0.17852,0.965429,1.163712,1.518765,-1.746728,-1.64244,-0.355631,3.609478,0.502062,0.552472,0.765372,0.13547,0.487466,0.277906,-0.60626,0.025725,0.043915,-1.888497,-1.784209,-0.4974,-0.141769,3.137719,4.605263,1.789474,31.377193,0.786267,3.202485,'class 1'
0,38.600517,178.154434,166,-10672,215.517929,-49.517921,0.861149,1935643648,70244,0.050577,35.840683,160.993164,149.82991,-8689.177734,194.503525,-44.673622,0.868654,1284211072,57205.710938,1.82838,18.169395,72.125366,62.480461,-2103.164795,86.730019,-24.249561,0.904364,48081124,12316.467773,-1.777803,3.077421,2.404562,9.438478,11.5882,11.6299,10.478295,1.109904,0.785097,11785.879883,87.766762,-3.026844,-1.249041,3.404955,0.770798,1.293742,0.876874,-0.749053,1.408633,-0.531759,-0.458586,2.895036,3.765122,-3.354378,-1.576575,-0.327534,3.537757,0.444113,0.515584,0.71821,0.124299,0.427351,0.290858,1.280565,0.00961,0.01863,-3.48718,-1.709377,-0.460335,-0.132802,3.567836,4.710526,1.944444,35.678364,0.736928,3.630848,'class 1'
8,8.246211,50.517323,-44,-316,6.284271,-50.284271,0.070949,6195200,3200,6.94534,5.89246,41.854107,-27.385555,-507.914276,12.677782,-40.063339,0.071264,2086132,2781.625732,2.83758,4.463219,37.289036,43.321487,243.054108,36.698486,6.623,0.013744,1697587.125,904.534973,4.10776,3.03347,2.331728,19.331091,26.535488,158.000443,17.514225,9.021263,-0.554063,50789.328125,72.130394,3.91187,-0.19589,3.572376,1.020437,1.257652,-0.670982,-0.964652,0.702395,-1.373376,-0.518233,1.939905,4.308825,3.372964,-0.734797,-0.538907,3.567569,0.441078,0.38695,0.446586,0.023079,0.38694,0.059646,1.38446,0.021364,0.107122,3.377772,-0.729989,-0.534099,0.004808,3.490789,4.722222,1.947368,34.907894,0.825957,3.613304,'class 1'
0,20.396078,104.091309,22,-5288,84.545906,-62.545902,0.102698,10471824,21636,0.461851,18.047117,101.39212,27.677086,-4798.436035,84.478065,-56.80098,0.064481,15289603,19959.767578,2.086278,9.834761,83.252327,54.224602,-2066.332275,80.040642,-25.816036,-0.113553,32948014,11205.635742,-1.624427,2.920807,5.450454,29.642113,29.58688,-40.98954,30.912851,-1.325971,-0.291407,909822.5,1039.341675,-2.458956,-0.834529,3.638422,0.554499,3.310622,1.198594,-6.361897,3.191797,-1.993203,-1.190029,38.622612,26.884216,-3.17657,-1.552143,-0.717614,3.681861,0.227734,0.504839,0.232376,-0.104341,0.459466,-0.227091,-1.440553,0.025453,0.471361,-3.22001,-1.595583,-0.761054,-0.043439,3.418275,4.210526,2.394737,34.182747,0.55655,3.416667,'class 1'
0,40.224369,399.744904,236,-53508,377.676727,-141.676727,1.466057,15022770176,269728,0.560698,37.823647,363.578857,193.199692,-48616.152344,337.32309,-144.123398,1.469002,8651848704,231790.71875,3.644637,23.101885,189.613358,8.832581,-18178.582031,139.316559,-130.483978,1.489064,5678856,72792.335938,-3.083939,4.593956,6.81331,58.577457,-30.563665,-1249.182983,23.224236,-53.787899,1.556659,5540248,5930.869141,-4.033257,-0.949318,3.790164,1.860762,4.939678,-2.547569,-10.843924,2.257002,-4.804571,-1.279333,323.634521,49.865807,-3.229466,-0.145526,0.803792,3.707408,0.136338,0.275676,0.169966,-0.026737,0.269264,-0.099298,-1.346911,0.003924,0.135838,-3.14671,-0.062771,0.886548,0.082756,3.852631,7.078948,2.315789,38.52631,1.577486,3.552632,'class 1'
0,36.715118,184.466797,32,-17384,148.815659,-116.815659,-0.160875,72253440,70560,0.572009,34.620968,178.602798,29.827881,-16209.833008,143.10231,-113.274437,-0.148666,58479288,65729.039063,3.559799,20.815613,138.152649,26.017342,-9306.976563,110.354454,-84.337112,-0.073754,25657844,37904.808594,-2.98779,4.352947,4.666439,48.254604,2.786957,-1160.608154,35.489666,-32.702709,-0.010125,36118.695313,4650.199707,-3.780937,-0.793148,4.114588,1.602112,4.93862,-4.59067,-1.776729,0.358962,-4.949632,0.092373,593.896851,28.181164,-3.542578,-0.554789,0.238359,3.773741,0.127001,0.104341,-0.054484,-0.0074,0.062989,-0.117473,0.58315,0.000097,0.032567,-3.201732,-0.213942,0.579206,0.340847,3.780994,5.131579,2.184211,37.809937,0.914642,3.728801,'class 1'
12,38.626415,439.253906,-576,65888,-157.401382,-418.598633,0.34933,22635085824,68224,11.815452,34.821354,402.597351,-530.679626,56949.117188,-149.339386,-381.34024,0.352016,15158072320,53824.394531,9.425877,15.918444,212.888153,-290.791321,19055.376953,-99.739113,-191.0522,0.413161,705064640,8338.080078,2.389575,5.060419,3.260778,45.170082,-61.571564,846.266602,-20.711166,-40.860397,0.429479,1539137.125,405.991516,6.755033,4.365458,3.876894,0.924392,5.327515,-0.12892,-17.828445,4.158406,-4.287326,0.346875,1.185539,71.330406,7.938558,5.548983,1.183526,3.805334,0.143646,0.231226,0.108484,-0.028694,0.232107,-0.123623,0.390689,0.001489,0.126544,8.010118,5.620543,1.255085,0.07156,4.456579,5.81579,2.5,44.565792,1.167593,4.569445,'class 1'
23,27.313,418.763641,-558,66260,-171.384949,-386.615051,0.290135,14423625728,46324,20.17379,25.853699,379.422058,-506.979889,55104.765625,-157.821838,-349.158051,0.296474,9409700864,36609.546875,9.2204,17.154737,183.00827,-251.501465,14582.797852,-90.672966,-160.828506,0.384628,311318464,4921.798828,10.95339,4.740154,4.868372,36.283127,-50.549397,600.45459,-19.081491,-31.467905,0.72884,392033.34375,153.423203,15.433636,4.480246,3.828088,0.365309,5.215672,1.050435,-18.569132,4.866299,-3.815864,0.435787,83.175194,75.379944,16.345703,5.392312,0.912066,3.824578,0.170674,0.29696,0.202318,-0.031053,0.304348,-0.10203,0.321622,0.00676,0.165144,16.349213,5.395822,0.915576,0.00351,4.901316,6.578948,2.694444,49.013161,1.312025,4.815059,'class 1'
0,52.345009,176.57576,-138,-6080,35.120125,-173.120117,0.02402,825824000,43364,1.238219,47.681938,159.303635,-127.123795,-4620.713867,29.501673,-156.625473,0.026462,559851840,34643.3125,4.417203,25.47217,65.792496,-59.165215,-415.128052,6.337562,-65.502777,0.0203,18066316,5161.03418,-3.178984,3.787558,6.802252,6.09888,-5.215479,-11.352468,1.652867,-6.868346,0.495665,1975.110107,72.611084,-2.54934,0.629645,3.83281,0.288738,4.658584,1.687479,-15.226473,4.836029,-3.148549,0.510897,181.543579,63.753479,-2.594591,0.584393,-0.045252,3.847883,0.208971,0.355946,0.300776,-0.022771,0.363431,-0.062655,0.235011,0.016424,0.18155,-2.609665,0.569319,-0.060325,-0.015074,4.532164,5.944445,2.583333,45.32164,1.029312,4.746345,'class 1'
0,17.204651,175.054276,212,3100,196.199783,15.800221,-0.818682,1462657536,32544,0.445523,15.906379,162.203018,193.981018,1917.577148,183.532883,10.448135,-0.799458,1127291136,29958.330078,1.772165,11.649987,90.970428,93.713707,-1493.332886,107.593147,-13.879441,-0.669223,129587408,14755.589844,-1.326642,3.17291,4.31907,24.380239,22.608667,-123.407104,27.153469,-4.544801,-0.469484,513595.28125,1004.780273,-2.727387,-1.400745,3.817441,0.641319,3.618095,1.836892,-7.399506,3.789517,-1.952625,0.451535,111.253891,32.972198,-3.371919,-2.045276,-0.644531,3.872621,0.25264,0.474829,0.45996,-0.007017,0.47474,-0.01478,0.023675,0.050697,0.23963,-3.427098,-2.100456,-0.69971,-0.055179,3.747222,5.944445,2.526316,37.472221,1.219298,3.371345,'class 1'
5,31.780497,122.584663,-30,-13676,102.902504,-132.902496,-0.674224,50043600,55604,4.298227,29.124744,113.654602,-26.48008,-11800.489258,96.193901,-122.673981,-0.673391,33589432,47903.152344,3.680077,13.43084,68.428314,-13.699971,-4284.030762,58.959991,-72.659966,-0.662205,3251492.75,17323.8125,0.61815,3.607351,2.272704,21.6185,1.151561,-362.982971,19.636591,-18.485031,-0.50407,1927.154175,1453.258057,0.690876,0.072725,3.738138,0.715169,3.650265,1.614773,-6.850068,3.546354,-1.93158,0.341163,78.245026,30.007763,0.560089,-0.058061,-0.130787,3.868234,0.252597,0.550397,0.594162,0.02485,0.548888,0.045274,-0.039328,0.089538,0.253627,0.429993,-0.188157,-0.260882,-0.130096,3.863742,5.027778,2.657895,38.637424,0.902768,3.960526,'class 1'
26,7.211102,291.883545,-412,42256,-192.583588,-219.416412,0.231824,122215680,720,21.991913,5.688493,262.109589,-369.856262,34028.976563,-171.911362,-197.944901,0.233231,92711296,677.745605,7.56383,1.321874,116.971436,-163.217087,6474.291016,-67.982704,-95.234383,0.110482,19784158,742.653687,14.428082,4.056607,1.218077,24.737711,-23.523848,-29.295433,1.185597,-24.709444,-0.003446,371064.9375,670.553162,17.935307,3.507224,3.640136,1.097545,3.350765,1.39099,-5.696292,3.181457,-1.790467,0.311148,47.829632,24.720022,18.351776,3.923695,0.416471,3.900925,0.340867,0.780535,0.934782,0.122883,0.776538,0.158244,-0.22987,0.334049,0.382286,18.090988,3.662905,0.155681,-0.26079,3.929386,5.157895,2.194444,39.293861,0.875274,4.125731,'class 1'
0,21.213203,200.167435,-178,-4204,21.113577,-199.113571,-1.548085,1536674048,48500,1.502948,18.864317,178.620789,-168.666748,-1740.249878,9.753655,-178.42041,-1.544975,1007345472,35409.476563,5.281872,9.464969,81.282112,-110.209557,2769.678955,-38.769001,-71.440559,-1.568254,12965169,1067.430664,-3.778925,3.891992,3.086902,21.516052,-22.258251,5.639967,-0.25634,-22.001911,0.21869,234273.796875,472.869873,-2.389045,1.38988,3.492942,1.238603,3.333897,2.068466,-4.622381,3.420028,-1.351562,0.354109,97.414398,22.768074,-1.989994,1.78893,0.39905,3.900933,0.360094,0.921524,1.182197,0.260791,0.888767,0.29343,-0.291163,0.495342,0.354426,-2.397985,1.38094,-0.00894,-0.407991,3.891813,4.68421,2.638889,38.918129,0.757078,4.040205,'class 1'
10,7.211102,127.263504,-168,5996,-51.44236,-116.55764,1.478122,119669760,4240,8.86462,7.346428,113.654854,-149.435699,4688.28418,-44.810108,-104.625587,1.468343,79898000,3577.891602,4.322918,11.034565,40.258286,-50.392693,436.854553,-11.125051,-39.267643,1.322376,2011237.375,792.005493,4.541702,3.265503,5.081203,10.933885,-2.440554,-92.791756,8.489554,-10.930108,0.531507,2246.260498,377.123322,5.599117,1.057415,3.330165,1.289443,3.3964,3.512045,-1.00229,3.777385,-0.26534,0.488066,201.589828,16.343624,5.534455,0.992753,-0.064662,3.906236,0.388771,1.080751,1.447816,0.446672,1.002065,0.445751,-0.36758,0.648735,0.309486,4.958384,0.416682,-0.640734,-0.576072,3.563596,4.447369,1.921053,35.635963,0.828615,3.791667,'class 1'
0,23.194826,81.553665,114,3160,66.433983,47.566017,1.291497,4626576,356,0.139127,21.618521,75.32225,105.220444,2682.911865,61.825638,43.394806,1.239865,3760884.25,339.695435,1.422859,12.359008,42.199039,58.45298,789.719727,37.255688,21.197292,0.964395,881084.4375,257.872009,-1.283732,2.446284,5.569807,16.601192,22.000187,94.128761,16.18404,5.816148,0.523516,52027.578125,107.493172,-2.307157,-1.023425,3.14228,1.300677,4.572724,6.004583,6.342507,4.636687,1.367896,0.642939,385.247681,10.684994,-3.003153,-1.719421,-0.695996,3.978297,0.571768,1.3645,1.839829,0.720666,1.274282,0.565547,-0.46951,1.700292,0.502306,-3.83917,-2.555438,-1.532013,-0.836017,3.198392,4.916667,1.973684,31.983917,0.835599,2.973684,'class 1'
0,2.828427,82.559067,60,-1616,80.159744,-20.159744,0.039915,36230400,10064,0.07753,2.330495,79.653008,62.568695,-1226.366455,78.242592,-15.673899,0.051125,34530108,8820.307617,0.460324,0.362603,63.69566,73.02858,604.249146,63.51511,9.513468,0.154637,15552480,2916.17749,-0.382794,1.500576,2.200051,30.25926,41.478798,376.897675,28.034948,13.443851,0.68416,366292.6875,212.900131,-1.423046,-1.040251,2.904272,0.345371,7.836493,10.909187,28.087578,6.744948,4.164239,0.980292,792.615784,6.660057,-2.826742,-2.443948,-1.403696,4.13581,0.895603,1.694819,2.329335,1.220335,1.533605,0.79573,-0.571654,2.954124,0.544459,-4.05828,-3.675486,-2.635234,-1.231538,3.127047,4.027778,2.105263,31.270466,0.674826,3.013158,'class 1'
0,1.414214,83.731712,82,-204,84.416588,-2.416587,-0.128076,50698960,7540,0.004926,1.272614,80.768974,79.681358,-117.939934,81.134987,-1.453626,-0.095434,43306568,6820.878418,0.317884,0.888264,62.926369,71.950241,585.597351,62.594887,9.355356,0.12869,14673473,2834.44751,-0.312958,1.440188,0.993581,33.233681,44.372562,373.921265,33.063313,11.30925,0.845578,931772.1875,473.239227,-1.435262,-1.122303,2.912038,0.478015,8.034405,11.235855,30.351574,6.717717,4.518138,1.005651,610.789307,4.838148,-2.907111,-2.594153,-1.47185,4.199256,1.003006,1.786159,2.476659,1.422506,1.571428,0.905231,-0.614338,2.722311,0.443818,-4.19433,-3.881371,-2.759068,-1.287218,3.027924,3.894737,1.236842,30.27924,0.777914,3.244152,'class 1'
1,8.485281,81.510735,92,28,91.694641,0.305361,0.582952,70691328,8352,0.858016,8.002784,80.425705,92.878471,221.654419,90.427284,2.451189,0.613375,66766632,7739.792969,0.776902,5.579171,68.677002,81.59523,276.872192,78.04776,3.547472,0.781927,36952636,5550.29248,0.081115,1.753964,2.134243,31.071157,34.41164,-57.216644,36.00095,-1.58931,0.905764,1673252.125,1413.027588,-0.895947,-0.977062,3.039623,1.269534,8.838785,12.345059,36.994324,7.224101,5.120959,0.267643,674.098389,4.423203,-2.181607,-2.262722,-1.28566,4.398632,1.280461,1.792875,2.498806,1.474216,1.544007,0.954799,-0.657056,2.167721,0.347167,-3.540616,-3.62173,-2.644669,-1.359009,3.451169,5.111111,1.736842,34.511696,0.956567,3.421052,'class 1'
0,22.847319,92.103203,122,2780,91.67572,30.324276,-0.951428,56023376,3764,0.571605,20.979376,89.808014,117.863815,2381.487793,91.96949,25.894327,-0.865914,60650928,4365.926758,2.545479,15.366493,79.743538,92.780487,254.140503,89.955307,2.825184,-0.639527,65350652,7591.657715,-1.973874,3.957137,13.697909,34.868687,36.116375,-78.433426,38.171158,-2.054783,-0.446469,2110672,1618.126343,-3.385532,-1.411658,4.850349,5.067607,3.23775,3.165302,-0.325471,3.264987,-0.099685,0.130002,113.426857,11.321022,-4.278744,-2.304871,-0.893212,5.304268,1.872397,0.976628,1.193713,0.228882,0.953725,0.239988,1.405718,0.725901,0.509422,-4.732663,-2.758789,-1.347131,-0.453918,4.446638,6.026316,2.684211,44.466377,1.23899,4.635234,'class 1'
11,59.682495,142.562271,-56,-8756,69.67292,-125.67292,0.092674,119669760,38160,10.773526,54.771938,124.93528,-53.74781,-6573.70752,58.542213,-112.290024,0.122234,84306528,29183.654297,8.898438,33.799744,55.844318,-53.36932,-569.069275,9.108359,-62.47768,0.48337,14596207,5124.561035,1.875088,7.769882,15.373805,42.938519,-52.258701,283.4216,-6.146323,-46.112377,1.015723,4362142,1597.285522,3.003644,1.128556,6.049581,4.500006,7.041374,-8.362113,9.70608,-1.39266,-6.969453,1.394044,2174.708252,31.100613,4.723945,2.848857,1.720301,5.68683,1.822891,0.887295,0.289294,-0.403314,0.795982,-0.506687,1.313145,0.142019,1.696946,5.086696,3.211608,2.083052,0.362751,5.945321,7.416667,4.263158,59.453213,0.974823,5.973684,'class 1'
4,14.422205,295.079651,-216,-26480,87.304893,-303.304901,1.265433,7118585856,152576,6.019814,13.549043,275.713867,-214.725952,-21167.445313,73.452553,-288.178497,1.238686,6029766656,130777.023438,11.905789,7.217073,189.832443,-199.116974,-2429.821289,11.53478,-210.651749,1.082613,1957275776,49366.855469,-5.885975,9.440871,0.993272,78.189667,-96.01107,1161.175293,-14.191984,-81.819084,1.083838,42158404,4573.424805,-3.421057,2.464918,6.69093,3.165138,9.416659,-12.075935,28.078566,-3.143405,-8.93253,1.394643,4887.282227,33.513969,-0.671116,5.214859,2.749941,6.0004,1.734861,1.173344,-0.157547,-0.815546,0.827731,-0.985278,1.259671,0.081587,3.287004,0.019415,5.90539,3.440472,0.690531,6.894298,9.472222,4.916667,68.942978,1.455064,6.650585,'class 1'
10,31.016125,214.270859,-204,-2156,10.071405,-214.071411,1.552947,2090787840,50240,9.929412,30.277842,205.107758,-203.378952,-385.84314,1.879785,-205.258743,1.531688,1774736000,42906.367188,10.738132,25.736019,144.715515,-169.175949,3562.806641,-24.65202,-144.523926,1.369337,411255840,14369.274414,-0.808721,8.845997,8.597404,48.173267,-60.107922,591.718506,-12.403974,-47.703949,1.254558,4502070,1246.088257,1.083415,1.892136,6.980996,2.111717,8.81921,-11.526245,27.521832,-3.377384,-8.148861,1.533154,3024.693359,22.766993,2.948416,3.757137,1.865001,6.164386,1.59702,1.333611,-0.476656,-0.965708,0.772864,-1.24952,1.242957,0.929259,4.090034,3.765026,4.573747,2.681611,0.81661,7.205702,9.388889,4.916667,72.057022,1.276029,7.150585,'class 1'
5,39.293766,90.393585,10,-4960,75.60453,-65.60453,-0.327416,1994000,19940,5.387527,39.003853,83.917191,16.626648,-4400.41748,75.167862,-58.54121,-0.370343,4942323,17878.115234,6.725963,33.062473,57.818375,36.20472,-1929.800171,65.615471,-29.410749,-0.559559,11836336,9029.982422,-1.338437,7.322615,11.042106,16.957981,10.249525,-196.620834,20.054064,-9.804539,-0.667508,93658.335938,891.536133,-1.935088,-0.596652,7.134344,1.472121,6.56366,-8.942993,18.254814,-3.152608,-5.790385,-1.325592,556.470337,6.957869,-1.746817,-0.408381,0.188271,6.311734,1.434823,1.45009,-0.707269,-1.038352,0.72498,-1.432249,1.22458,2.327883,4.653635,-0.924207,0.414229,1.010881,0.82261,6.811258,9.236842,4.736842,68.112579,1.229412,6.525585,'class 1'
0,45.099888,200.945267,226,5324,199.284409,26.715586,-0.040608,1521043328,29780,0.993071,41.707008,186.503799,213.8927,5457.333496,184.278015,29.614681,-0.046579,1094376320,23920.748047,4.50091,24.875299,116.399399,146.959763,3933.347412,111.767555,35.192204,-0.179865,126641168,5863.784668,-3.507839,6.744436,9.200827,38.900173,43.084732,37.246277,42.202164,0.882569,-0.458063,3169267.5,1707.308838,-5.751365,-2.243526,7.386661,0.975556,5.296821,-6.626505,7.835268,-1.540578,-5.085927,-0.122109,551.933716,12.569496,-6.393589,-2.88575,-0.642224,6.643199,1.044055,1.535002,-0.75448,-1.227264,0.793048,-1.547528,1.184395,3.11847,5.478298,-5.650127,-2.142289,0.101237,0.743462,6.331872,8.055555,4.342105,63.318714,1.262975,6.190059,'class 1'
18,52.49762,193.60527,-270,17228,-103.42469,-166.575302,-0.689806,290725184,3988,16.273758,48.314072,169.071548,-236.199524,13259.164063,-91.862572,-144.33696,-0.760608,153621744,2753.560791,10.027644,29.182606,65.582779,-87.027153,1612.129883,-26.741535,-60.285618,-1.35702,8521998,1125.205566,6.246114,8.013783,11.514014,9.600571,-13.341611,41.846447,-5.041941,-8.29967,-0.556455,1889.063843,10.612803,8.259975,2.013862,7.417729,0.95963,5.853918,-7.347222,9.771412,-1.743843,-5.60338,0.107821,804.112549,14.896028,8.856029,2.609915,0.596053,6.719846,0.871607,1.40685,-0.649448,-1.102966,0.774553,-1.424002,1.159759,2.038751,4.833646,9.553911,3.307798,1.293936,0.697883,7.014327,8.25,5.710526,70.143272,0.842699,6.831141,'class 1'
19,25.019993,264.128754,-288,-2932,9.844077,-297.844086,-1.014315,7852474368,94672,17.293686,23.74308,237.685928,-270.304932,1764.140625,-6.692158,-263.612762,-1.023219,4822873088,66008.203125,12.691204,13.593143,136.799377,-191.639053,8951.821289,-80.668289,-110.970764,-1.193278,33722848,918.240051,4.602482,9.792109,4.225838,60.404331,-80.313568,1253.355469,-21.203901,-59.109669,0.566907,9268051,1436.847168,7.501576,2.899095,7.481442,0.35831,7.847747,-10.3288,21.252321,-2.836588,-7.492212,0.381898,2312.360107,21.674831,9.812243,5.209762,2.310667,6.854918,0.717458,1.249398,-0.249421,-1.05534,0.910129,-1.15955,1.142281,0.266485,4.28357,10.438767,5.836286,2.937191,0.626524,7.701316,9.263158,6.138889,77.013161,0.941003,7.657895,'class 1'
45,20.248457,679.496155,-914,183876,-298.971527,-615.028503,-0.254471,83449380864,99892,39.134266,19.795208,603.869141,-809.570984,143360.078125,-261.63797,-547.932983,-0.229647,53720182784,81964.84375,16.228064,17.85301,247.634354,-316.148438,19305.205078,-82.693497,-233.454941,-0.027077,2271760896,22729.011719,22.906202,9.446711,8.605362,59.646648,-73.070976,789.279663,-13.178211,-59.892765,0.328108,11651832,2182.249512,29.687555,6.781353,7.312748,1.566461,6.51899,-8.870441,16.942957,-2.783487,-6.086955,0.582122,858.678833,10.912903,31.821518,8.915316,2.133962,6.9611,0.642721,1.089234,0.289001,-0.804019,1.05274,-0.763739,1.121437,0.275587,3.299597,32.173164,9.266964,2.48561,0.351648,7.52617,10.083333,6.138889,75.261696,1.156205,7.459795,'class 1'
0,4.24264,470.795074,428,-19744,470.007813,-42.007813,-1.508134,48023519232,262160,0.376271,3.215986,434.264526,394.123016,-17120.216797,433.606354,-39.48333,-1.504168,34765664256,223813.84375,2.022792,7.89936,237.350327,211.668549,-6129.430664,237.478958,-25.810415,-1.46764,3105841920,69321.296875,-1.646521,4.940004,8.084488,61.43121,62.578053,10.115463,62.415989,0.162065,-1.389429,15176706,3875.550781,-4.563733,-2.917212,6.50884,2.107696,4.929753,4.762817,-1.430679,5.046327,-0.283509,-1.354946,644.399902,28.407146,-6.132569,-4.486048,-1.568836,7.132532,0.691106,1.24135,1.532155,0.279148,1.320809,0.211347,1.01299,2.88955,1.230906,-6.756261,-5.109739,-2.192528,-0.623692,5.914474,7.342105,4.388889,59.144737,1.087878,5.947369,'class 1'
1,45.607018,166.793289,48,-13096,140.927322,-92.92733,1.458679,126001152,54688,1.468373,41.469921,156.615067,52.721642,-11041.345703,134.694733,-81.973099,1.486045,130486840,46944.949219,3.293032,21.177671,111.819641,79.083138,-3192.395508,108.504829,-29.42169,-1.486057,118977088,19023.724609,-1.824659,4.423982,4.323353,58.125523,60.176899,86.298187,58.706917,1.469982,-1.42236,11863486,3276.06665,-2.955609,-1.130949,6.206158,1.430307,7.690841,9.017259,10.478382,7.646997,1.370261,-1.392118,3203.441895,39.397423,-4.737785,-2.913126,-1.782176,7.224435,0.770323,1.533466,2.091759,0.932241,1.447902,0.643857,0.843444,2.828686,0.64649,-5.756062,-3.931403,-2.800453,-1.018277,6.221053,9.131579,4.631579,62.210526,1.376166,5.941521,'class 1'
0,16.124516,113.560555,160,6320,88.944275,71.055725,-1.017222,8192000,320,0.326386,14.439071,99.410698,139.918243,4819.038574,78.63327,61.284977,-1.046259,5891992,300.963257,2.149748,7.980783,27.60544,37.134819,296.759247,25.49485,11.639969,-1.184129,264708.71875,191.957748,-1.823362,2.884919,3.587529,3.58791,-4.423575,2.301857,-0.602394,-3.821181,-1.012583,202.736221,10.36059,-2.558533,-0.735171,3.146198,2.585629,8.061466,9.733155,13.557625,8.048708,1.684447,-0.267483,3837.100586,40.503811,-2.819812,-0.996449,-0.261278,4.62727,3.14634,3.152903,3.207851,-2.195594,3.78754,-0.579689,-0.823384,196.263855,19.072685,-4.300884,-2.477522,-1.742351,-1.481072,4.077193,5.694445,2.447368,40.771931,1.095254,4.010965,'class 1'
0,12.165525,156.060883,62,-12636,147.606171,-85.606178,0.316605,209067472,54388,0.416969,10.966304,138.655502,49.393677,-10140.666016,128.381943,-78.988258,0.303394,104914472,43002.398438,2.836618,5.947326,58.246269,-8.274136,-1796.415039,38.448498,-46.722633,0.197547,496626.78125,7254.12207,-2.419649,3.099101,3.168258,16.360416,-13.567383,-42.111706,2.604076,-16.171459,-0.042462,64889.851563,352.520691,-2.682132,-0.262483,3.243294,2.843689,9.167384,11.019684,17.4737,9.099363,1.920321,-0.225367,6258.514648,51.538647,-2.826325,-0.406676,-0.144193,4.849793,3.498891,3.243215,3.238882,-2.650288,3.915716,-0.676834,-0.78111,221.257462,21.091509,-4.432824,-2.013175,-1.750692,-1.606499,4.22924,5.31579,2.368421,42.2924,1.055574,4.444445,'class 1'
0,26.907248,131.282135,162,3744,134.075424,27.924582,-0.412688,295717376,11268,0.032667,23.981977,118.095596,146.283142,3216.875244,119.323967,26.959175,-0.381449,182558256,8531.254883,1.297348,11.821795,52.3396,63.680428,652.174561,50.856644,12.823784,-0.089304,5865836,1446.498413,-1.264682,2.479711,4.626377,17.723881,18.924196,20.967171,17.742443,1.181753,0.086998,98218.15625,274.25647,-2.447044,-1.182362,3.542422,3.472427,12.188251,14.777517,32.849918,12.051787,2.72573,-0.225231,18993.242188,86.975342,-3.509755,-2.245074,-1.062711,5.36649,4.17742,3.2886,3.00592,-3.714334,3.946978,-0.941058,-0.66789,215.885605,23.892893,-5.333824,-4.069142,-2.88678,-1.824068,4.388889,7.473684,2.657895,43.888889,1.473546,4.620614,'class 1'
0,4.472136,148.135071,196,8164,135.947327,60.05267,-1.409921,221276160,5760,0.006552,3.421612,136.060791,179.951447,6874.359863,124.922424,55.029026,-1.410509,158191440,4885.086914,0.489594,2.388687,75.042633,99.905708,2170.440674,67.976364,31.929346,-1.487782,12969381,1299.387329,-0.483042,2.014277,3.086764,33.278835,46.718464,530.055542,27.308681,19.409782,0.688785,136179.046875,62.392612,-2.007725,-1.524683,3.762078,3.919739,13.920564,16.565453,36.610008,13.93901,2.626443,-0.251083,35117.929688,127.974167,-3.755526,-3.272484,-1.747801,5.650266,4.477048,3.283128,2.751063,-4.262944,3.856465,-1.105402,-0.596237,186.33371,24.620125,-5.643714,-5.160672,-3.635989,-1.888188,4.167397,5.611111,2.805556,41.673977,1.026688,3.85307,'class 1'
0,16.124516,20.099751,-20,-100,4.142136,-24.142136,-0.71445,320000,800,0.343916,14.459323,13.11957,-9.072421,-108.886086,6.841983,-15.914404,-0.83942,42623.882813,517.853149,1.377207,6.611271,38.045517,46.865128,372.4039,36.724712,10.140416,1.494604,1552207.875,706.724731,-1.033291,2.00855,2.841403,40.450878,56.577934,764.656189,34.256336,22.321596,0.754868,455953.125,142.438049,-1.664634,-0.631343,4.036361,4.456196,15.631931,17.70965,28.085615,15.948647,1.761002,-0.267755,63130.699219,201.289276,-3.692446,-2.659154,-2.027812,5.941541,4.733595,3.295517,2.423634,-4.786297,3.712776,-1.289142,-0.514016,146.962708,25.019188,-5.597625,-4.564334,-3.932992,-1.90518,4.861258,7.388889,2.916667,48.612576,1.625346,4.591374,'class 1'
0,7.615773,123.174675,96,-4660,131.450577,-35.450584,1.186571,256720896,27856,0.47329,8.285894,103.494987,83.671906,-3113.442383,111.576111,-27.904203,1.169376,136202528,19454.757813,2.582174,10.363677,27.767879,28.035053,-127.13533,32.007145,-3.972092,0.574078,1017435,1294.505493,-2.108884,3.321885,5.410937,35.293102,20.038902,-423.975708,32.918472,-12.879569,-0.043208,842251.1875,2097.460449,-2.848595,-0.739711,4.703806,5.572906,18.808062,18.008425,-26.244553,19.363768,-1.355343,-0.240933,139217.453125,429.281555,-4.230516,-2.121632,-1.381922,6.512134,5.077795,3.457526,1.658767,-5.743725,3.365444,-1.706677,-0.319244,70.786392,25.726406,-6.038844,-3.929959,-3.190249,-1.808327,5.483918,9.131579,2.638889,54.83918,2.201606,4.918129,'class 1'
0,22.090721,298.623505,256,-12468,297.858765,-41.858765,-1.464016,7563378688,115408,0.37463,20.771107,276.965027,238.439941,-10460.706055,276.299896,-37.85997,-1.466136,5611248128,98696.429688,1.81671,13.995376,153.657227,148.535904,-843.071716,154.01004,-5.474137,-1.49673,561174720,25435.203125,-1.44208,3.967737,5.891122,38.149307,53.252197,672.789124,32.639412,20.612785,0.68959,410169,144.639786,-3.593107,-2.151028,5.854429,6.125224,21.756439,16.2391,-107.484009,21.288115,-5.049015,0.088145,182919.828125,693.644409,-5.479799,-4.03772,-1.886692,7.374685,4.96882,4.024342,0.629351,-8.148427,3.186512,-2.557162,0.124086,13.066671,32.989792,-7.000055,-5.557975,-3.406947,-1.520256,6.55,9.777778,3.972222,65.5,2.187712,6.552631,'class 1'
19,25.059929,371.842712,-522,66996,-227.458984,-294.541016,0.231824,1226178048,4500,17.579771,22.316618,342.753296,-480.044006,56385.3125,-205.018387,-275.025635,0.203399,1129400576,4901.013672,10.004531,11.070387,183.205948,-248.788376,14123.227539,-87.642502,-161.145874,0.126618,334406496,5402.745605,7.57524,5.892737,3.567626,36.60487,-29.969284,-319.541046,8.340893,-38.310177,0.323142,1954681.25,2176.322266,11.687034,4.111794,6.055305,4.701488,21.347336,14.827469,-141.620773,21.434586,-6.607116,0.256601,172879.203125,786.336975,11.524466,3.949226,-0.162568,7.58848,4.534032,4.074347,0.721629,-9.850147,3.519981,-2.798352,0.323201,20.788982,39.921341,9.991291,2.41605,-1.695743,-1.533175,7.377047,12.605263,4.083333,73.77047,2.907189,6.843567,'class 1'
17,27.202942,284.892975,-376,29224,-109.769569,-266.230438,1.287432,3460884480,24480,15.50753,25.556286,258.939575,-342.714417,24514.375,-101.723053,-240.991364,1.290047,2278082304,19395.664063,9.021934,14.417156,128.03363,-175.172256,7008.799316,-61.846455,-113.325806,1.220682,81319888,2650.123535,6.485597,5.999268,1.858984,28.244137,-31.465374,23.228287,-0.756401,-30.708973,0.469092,888247.625,897.156616,9.508263,3.022666,6.039441,3.775056,20.080935,14.885399,-120.140106,20.69162,-5.806221,0.308042,155575.75,702.135498,9.46809,2.982493,-0.040173,7.642663,4.23653,4.035689,0.907014,-10.651959,3.748598,-2.841584,0.411644,35.72916,43.430511,7.864868,1.379271,-1.643394,-1.603222,7.222807,11.5,4.416667,72.228073,2.388355,6.712719,'class 1'
11,30.364452,289.874115,6,-43196,210.858124,-204.858124,1.451807,6221520,172820,10.08252,26.419489,266.07663,0.464249,-36409.019531,191.043747,-190.579498,1.451863,31388.527344,145636.296875,6.175567,10.49951,134.311157,-19.978958,-9088.263672,85.864861,-105.843819,1.448802,14669969,36752.214844,3.906954,5.586832,3.790743,15.591133,-12.271482,-81.506027,4.779997,-17.051479,1.131923,71772.867188,476.613403,4.495689,0.588735,5.968546,2.882279,18.160015,15.671038,-68.701256,19.241508,-3.570471,0.346898,127797.234375,520.386414,4.113975,0.207021,-0.381714,7.6689,3.893146,3.979642,1.147872,-11.294353,3.983299,-2.835427,0.492402,61.26231,46.495022,2.41362,-1.493333,-2.082068,-1.700354,6.801169,9.972222,5,68.011696,1.524279,6.125,'class 1'
21,10,264.94339,-374,34728,-171.47583,-202.52417,0.655097,134840464,964,18.432091,9.931311,238.720215,-336.881409,28130.169922,-152.881073,-184.000336,0.812153,109903888,968.409363,8.316091,9.129243,115.293472,-157.459717,5644.60791,-55.197281,-102.262436,1.237459,54920944,2215.12915,10.116,5.22093,3.79046,14.093912,-14.61701,1.559699,-0.107495,-14.509515,-1.32102,44316.34375,207.418182,13.211161,3.09516,5.828041,1.309845,14.63311,17.842472,40.160393,15.200413,2.64206,0.446256,50208.285156,157.712219,12.60405,2.48805,-0.607111,7.668469,3.098163,3.872639,1.649624,-11.803624,4.358074,-2.70845,0.63102,135.888107,49.935753,10.763622,0.647622,-2.447539,-1.840428,6.85965,8.842105,5.333333,68.596497,1.306656,6.412281,'class 1'
6,1.414214,52.076866,0,-2708,52.038448,-52.038448,-0.766177,0,10832,5.823815,4.469403,49.696537,-6.159826,-2441.278809,46.425285,-52.58511,-0.784424,371961.96875,9803.058594,4.707535,13.642275,38.742325,-15.947205,-1204.074829,27.630516,-43.577721,-0.93219,1289524.5,5070.612793,1.11628,4.574561,2.12974,24.232473,25.177933,-29.958336,26.316326,-1.138393,-1.145068,477830.8125,753.761597,1.249254,0.132974,6.001017,1.622675,12.123765,16.208052,50.53397,11.995204,4.212848,0.694593,15910.5,60.565067,-0.177202,-1.293482,-1.426456,7.652785,2.227011,3.7551,1.945552,-11.154718,4.451427,-2.505875,0.738273,183.217636,48.404045,-1.82897,-2.945251,-3.078225,-1.651768,6.730994,8.736842,5.078948,67.309944,1.230221,6.531433,'class 1'
0,2,369.929718,464,39024,353.655243,110.344749,1.488222,12745523200,59200,0.337575,3.56593,341.294495,424.969299,31863.576172,327.750214,97.21907,1.484725,9597858816,53144.613281,2.063445,15.208432,189.86412,224.448105,7020.638672,186.880585,37.567516,1.45628,1123123584,22294.394531,-1.72587,5.398496,10.951317,42.129948,46.171448,103.37587,43.811909,2.359538,1.254555,3663074.5,1718.299072,-5.060921,-3.335051,6.637906,3.147328,7.442317,7.561508,-11.492533,8.858809,-1.2973,0.685625,5897.54834,103.146538,-6.300331,-4.574461,-1.23941,7.676878,1.395253,3.513403,1.891894,-9.628775,4.189956,-2.298061,0.812451,150.666855,42.094364,-7.339303,-5.613433,-2.278382,-1.038972,6.385965,8.789474,4.333333,63.85965,1.20539,6.211257,'class 1'
16,27.313,62.161079,-36,-2636,36.405884,-72.405884,0.636149,15344640,11840,14.087771,25.05426,60.124279,-20.101624,-3016.76416,45.786301,-65.887924,0.629033,5039276,12471.131836,6.640198,16.365318,65.562782,29.366192,-3256.869141,73.610703,-44.244507,0.613428,11978234,13889.849609,7.447573,5.964197,6.361425,34.762486,18.656441,-841.649658,39.802231,-21.145792,0.613308,1292935.5,3714.661621,8.123574,0.676001,6.644053,1.61437,11.222961,9.5658,-51.568783,13.411047,-3.845247,0.644488,27248.185547,297.779663,7.443718,-0.003855,-0.679856,8.043113,1.666618,3.89449,1.838861,-12.273091,4.541369,-2.702509,0.868365,177.435242,52.473774,6.044659,-1.402915,-2.078916,-1.399059,7.408334,11.657895,4.605263,74.083336,2.65362,6.597222,'class 1'
2,14.764823,138.679489,-44,-16336,107.69194,-151.69194,0.636716,130254080,67280,3.133722,15.223392,129.972153,-51.951813,-13717.107422,93.99015,-145.941971,0.642016,155373952,57567.421875,7.354973,14.159122,92.625519,-75.041145,-4103.086914,36.714733,-111.755875,0.677424,124130896,22043.521484,-4.221251,6.763247,5.71896,35.559784,-11.974771,-1023.858276,26.565756,-38.540527,0.604266,607827.375,4238.828125,-3.629524,0.591726,6.810792,1.770082,11.730555,9.487398,-67.701981,14.241312,-4.753914,0.703546,32477.546875,360.818634,-3.67707,0.54418,-0.047546,8.237187,1.899721,4.020404,1.557796,-13.407048,4.522389,-2.964594,0.916142,136.029984,56.05492,-5.103465,-0.882215,-1.473941,-1.426395,7.268567,10.842105,4.763158,72.685669,2.165422,6.371345,'class 1'
10,24.698177,98.203873,32,-5032,88.718636,-56.718636,-1.29587,21659648,21152,8.95679,22.811216,94.296417,44.523872,-3991.95874,89.251137,-44.727261,-1.315141,35584052,17950.210938,5.266102,13.718868,75.596611,82.636848,526.839172,75.67498,6.961868,-1.456779,32242352,4721.491699,3.690688,5.919005,4.016912,28.244829,35.417828,153.679535,30.355103,5.062725,0.915797,802459.5625,639.704346,3.037785,-0.652904,6.927804,0.524357,7.449525,7.797586,-8.999805,8.818183,-1.020596,0.688704,5885.763672,96.801575,2.028986,-1.661702,-1.008798,8.107167,1.201738,3.781054,1.501637,-10.63272,4.096928,-2.595291,1.001969,100.988167,44.785797,0.849623,-2.841065,-2.188162,-1.179364,7.171491,9.111111,3.444444,71.714905,1.841894,7.210526,'class 1'
0,21.260292,307.58902,414,37780,278.196899,135.803085,1.313836,3475225344,20276,0.318765,19.57822,272.162903,364.637756,28938.404297,247.906754,116.730995,1.317704,2287865344,17207.080078,3.53195,11.125581,107.3423,135.045792,3221.559082,104.098595,30.947193,1.33696,97590480,5351.12793,-3.213185,6.187533,6.023039,25.589272,26.095837,-4.357908,26.261778,-0.165942,1.339057,475621.90625,698.424377,-5.868768,-2.655583,7.149037,1.715626,9.063729,9.067385,-4.649619,9.554049,-0.486665,1.243031,8288.831055,100.815941,-6.830272,-3.617087,-0.961504,8.240594,1.771685,4.194183,0.891287,-12.073489,3.948797,-3.05751,1.1283,38.995403,49.088348,-7.921829,-4.708644,-2.053061,-1.091557,7.57997,13.052631,5.289474,75.799706,2.166735,7.361111,'class 1'
2,42.44997,227.912262,84,-27052,211.752762,-127.752762,1.270259,813302784,115264,2.949373,38.082745,202.400894,73.060638,-21633.939453,188.083618,-115.022987,1.263438,490408224,91873.617188,5.93491,18.021038,76.55217,22.866825,-3528.23877,71.92276,-49.055939,1.193185,7652962,14635.845703,-2.985537,6.520565,6.959094,16.873871,13.529377,-69.626137,17.506531,-3.977153,1.267176,84483.726563,461.548645,-3.571192,-0.585654,7.29679,1.930304,10.614282,8.98914,-17.98877,10.67437,-1.685231,1.40348,12343.694336,152.759735,-4.347417,-1.36188,-0.776226,8.27047,2.061789,4.388247,0.576497,-12.41209,3.823101,-3.246603,1.19202,16.611034,49.980713,-5.321096,-2.335559,-1.749905,-0.97368,7.448246,11.763158,5.394737,74.48246,1.839555,7.028509,'class 1'
17,18.384777,217.494827,-144,-13796,65.767921,-209.767914,1.453588,1574277120,75920,14.800482,16.785122,186.710571,-114.473846,-11295.826172,63.477165,-177.951019,1.449928,763815488,58287.566406,6.82047,14.618731,59.075008,13.673553,-1715.715454,48.818405,-35.144852,1.434068,1318078.625,7049.828125,7.980012,6.230913,7.879077,32.305969,44.874504,484.963593,26.734539,18.139965,-1.530729,148746.96875,73.866714,8.569569,0.589557,7.443181,0.555036,9.122391,3.180124,-37.148846,7.889042,-4.708918,1.48366,1605.050049,158.708572,7.357301,-0.622711,-1.212268,7.8024,2.615055,3.949116,0.41159,-8.509032,3.13007,-2.71848,1.347738,5.794623,34.205536,6.998082,-0.98193,-1.571486,-0.359219,7.427485,9.657895,4.973684,74.274857,1.619253,7.134503,'class 1'
0,57.00877,380.457611,328,-21624,384.272552,-56.27256,-0.180979,20879902720,194080,1.195047,50.486408,336.593079,298.572876,-15027.535156,342.454712,-43.881821,-0.204581,13305531392,149255.90625,5.771281,25.725019,131.452805,139.163055,-1005.425049,146.047302,-6.88424,-0.495994,452941408,23388.054688,-4.576234,7.865836,8.62378,24.248526,-2.54401,-512.180969,21.395128,-23.939138,-0.975774,13301.197266,2055.195801,-6.670789,-2.094555,7.316832,1.624017,7.373264,-4.606274,-16.861485,2.404933,-7.011207,1.489864,1881.244751,88.663696,-6.121785,-1.545551,0.549004,7.460654,3.06633,3.200386,0.865128,-4.86959,2.681275,-1.816147,1.459794,15.138665,20.226805,-6.265607,-1.689373,0.405181,-0.143823,7.280702,9.055555,4.31579,72.807014,1.55381,7.739035,'class 1'
31,55.154327,355.002808,-402,7276,-18.997253,-383.002747,-1.109896,21412530176,132500,27.122396,50.727867,317.196411,-345.809448,7.224609,-0.020895,-345.788544,-1.110153,14296919040,119555.273438,12.325074,25.347303,163.095444,-116.503403,-10683.025391,60.391823,-176.895233,-1.131624,764232128,56305.144531,14.797322,8.889298,3.856352,56.076172,-54.438354,-340.720581,5.668575,-60.10693,-1.196774,12821486,4326.416992,18.233097,3.435776,7.090757,2.519213,7.078234,-7.028758,-0.612019,0.086021,-7.114779,1.469375,2561.643311,51.851517,20.031639,5.234317,1.798542,7.24493,3.201089,2.690025,1.24361,-2.855265,2.422335,-1.178724,1.530642,20.0553,12.967627,19.877466,5.080144,1.644368,-0.154173,7.416374,9.605263,4.527778,74.163742,1.832549,7.157895,'class 1'
14,58.855755,422.605011,-338,-33376,79.871452,-417.87146,-1.471704,28303722496,247748,14.076745,50.785786,398.691254,-317.742615,-30092.335938,76.35717,-394.099792,-1.470648,22345533440,221329.75,11.886442,19.549517,244.481125,-187.101425,-12956.34375,53.785904,-240.887329,-1.454744,3039733760,86832.3125,2.190303,8.895339,6.299886,67.271042,-72.618065,330.127167,-4.873087,-67.74498,-1.419518,20845022,3952.874512,5.181406,2.991103,6.740321,3.384208,5.886928,-7.12345,7.678672,-1.324045,-5.799406,1.374872,1016.335022,20.028854,7.336424,5.146122,2.155018,7.010928,3.259692,2.206841,1.668612,-1.055497,2.157772,-0.489161,-1.510787,19.507261,7.006253,7.065817,4.875514,1.884411,-0.270607,6.423392,9.289474,4.333333,64.233917,1.570699,6.597222,'class 1'
6,21.260292,111.404671,130,1560,116.623634,13.376362,0.399548,180154000,10660,5.304422,20.798609,113.39283,131.360031,1341.439697,120.199966,11.160063,0.431277,205162240,11889.701172,4.114042,17.389353,107.038673,119.499519,-90.506348,120.252159,-0.752637,0.56672,209092032,14642.160156,1.19038,5.540411,10.087502,36.659817,27.318008,-739.395325,44.088657,-16.770649,0.674459,2764089.25,3703.85498,-0.235989,-1.426369,5.915736,3.924822,2.01425,1.057481,-2.371683,2.157006,-1.099525,0.485085,11.859202,10.604996,-0.611314,-1.801694,-0.375325,6.863109,3.354213,1.979402,2.33946,0.31151,2.197718,0.141743,-0.960754,23.134876,4.227035,-1.558687,-2.749067,-1.322698,-0.947373,5.545029,8.526316,3.888889,55.450291,1.337149,5.388889,'class 1'
0,17.262676,96.685059,136,4524,78,58,0.785398,7398400,400,0.753949,17.303001,94.450539,132.38002,4222.754395,78.774239,53.605785,0.807425,11100893,633.450989,3.029097,15.365124,80.365517,107.363144,2192.87793,79.927208,27.43594,0.737281,31760296,2755.333008,-2.275148,4.514406,8.147035,39.311241,40.812958,-227.392944,45.780033,-4.967075,0.619004,4289619.5,2575.269043,-3.760458,-1.48531,5.452869,3.60429,5.321105,4.665397,-4.331591,5.458889,-0.793493,0.241927,850.879883,39.092289,-4.69892,-2.423772,-0.938463,6.628816,3.161094,2.162689,2.606883,0.463178,2.415099,0.191784,-0.691003,33.59269,4.943126,-5.874867,-3.599719,-2.114409,-1.175947,4.997953,7.894737,3.026316,49.979534,1.585314,4.513158,'class 1'
6,22.090721,131.863571,132,-224,133.67569,-1.675697,1.405248,319207680,18320,5.173455,21.439716,122.925156,123.180435,-166.640076,124.518707,-1.338273,1.409899,240346656,15839.979492,3.107326,17.249537,69.719254,71.897209,71.842804,70.883675,1.013533,1.382686,25235234,4881.836914,2.066129,4.049451,8.444828,24.98962,32.510017,170.010849,25.961422,6.548595,0.715755,398301.53125,376.857849,1.124004,-0.942126,5.071257,2.907297,8.46731,7.95699,-4.745365,8.514329,-0.557339,0.117159,5210.40918,82.295151,0.102199,-1.963931,-1.021805,6.418968,2.917025,2.4331,2.69292,0.015326,2.687216,0.005703,-0.508739,52.144264,7.190511,-1.245512,-3.311642,-2.369516,-1.347711,5.130555,8.421053,3.361111,51.305553,1.595473,4.671053,'class 1'
16,21.587032,288.513428,-388,30452,-109.241516,-278.758484,0.617061,4326032384,28736,14.627102,16.798113,265.464508,-358.183716,26492.353516,-104.382133,-253.80159,0.598785,2864348928,22326.171875,8.718576,4.733641,141.636688,-193.008942,8386.957031,-66.071671,-126.937271,0.368097,138006192,3704.620605,5.908525,5.552174,6.04328,32.309746,-41.852951,339.912628,-11.02674,-30.826212,-0.281539,686687.875,392.019073,9.074928,3.166402,5.120181,1.238243,12.188192,11.104256,-15.460312,12.355541,-1.251286,-0.178835,22829.302734,185.145752,9.506922,3.598396,0.431993,6.638101,2.484527,3.381764,2.177821,-5.324138,3.640354,-1.462533,-0.446881,123.50267,26.039457,7.989001,2.080475,-1.085927,-1.51792,5.977778,9.131579,3.5,59.777779,1.612722,5.842105,'class 1'
11,39.217342,207.21727,-274,14664,-72.929726,-201.070267,0.487068,1232747904,16420,10.247213,36.379768,188.288864,-249.992035,12525.748047,-69.334045,-180.65799,0.465152,774514496,12393.021484,6.672729,21.699629,90.133812,-121.376999,3276.725098,-40.529907,-80.847092,0.188049,23947116,1625.475464,3.574484,4.708467,6.580977,20.769892,-7.71448,-252.200378,12.485302,-20.199781,-0.390801,63578.828125,1068.314697,5.538746,1.964262,5.220054,1.888521,14.791579,11.980112,-43.625275,14.906672,-2.92656,-0.19935,45643.816406,318.0242,5.02716,1.452676,-0.511587,6.492773,2.100899,3.358244,1.675025,-5.95961,3.418411,-1.743386,-0.401454,74.755714,26.644148,3.754441,0.179957,-1.784306,-1.272719,5.898246,9.289474,3.131579,58.98246,1.982898,5.855263,'class 1'
1,16.552946,146.013702,176,4028,148.959,27.040997,0.357872,460427264,14864,1.284421,15.416309,128.730972,153.746765,2875.476074,131.955521,21.791248,0.359383,286875520,12136.166016,2.968406,10.962773,46.7976,51.880493,40.087189,51.095947,0.784547,0.477259,6813040.5,2531.236816,-1.683985,4.044673,4.488984,23.538979,31.52879,219.976913,21.106607,10.422182,0.01545,113479.382813,114.156952,-2.760252,-1.076267,5.556379,2.045268,14.743679,13.176716,-48.880047,16.194944,-3.018228,-0.435529,64093.285156,369.145996,-4.271957,-2.587973,-1.511706,6.748329,1.751459,3.922261,1.309196,-9.695243,3.836381,-2.527184,-0.425313,69.40818,40.494965,-5.463908,-3.779923,-2.703656,-1.19195,5.503947,8.805555,2.694444,55.039471,1.982799,5.673245,'class 1'
5,13.341664,59.152348,74,624,64.294685,9.705312,-0.711859,16318480,2980,4.330071,11.162346,62.071907,79.87265,937.197205,65.582245,14.290408,-0.740078,16783892,2630.852295,2.717018,0.62571,66.102249,90.558289,1781.377075,61.674999,28.883289,-0.801567,8818294,1075.296265,1.613053,3.77558,2.680485,44.470116,58.321613,610.86676,44.636139,13.685474,-0.582266,3258359.5,957.943604,0.554491,-1.058562,5.781885,2.7011,14.19388,12.217825,-69.252304,16.432241,-4.214416,-0.559831,63633.710938,426.284424,-1.451814,-3.064866,-2.006305,6.727073,1.40345,3.852909,0.955329,-9.710711,3.630263,-2.674934,-0.418893,36.282993,39.755501,-2.397002,-4.010055,-2.951493,-0.945189,5.944005,9.342105,3.111111,59.440056,2.145447,6.134503,'class 1'
0,10.770329,64.45929,18,-1976,54.35416,-36.35416,-1.448307,2665872,8228,0.853894,9.339036,59.090721,32.68557,-1311.367554,56.072552,-23.38698,-1.389128,6745344,6313.816895,2.82325,2.27461,71.672272,94.867432,1615.175171,72.628601,22.238831,-0.755826,22851730,2539.12915,-1.969355,3.882633,4.722421,66.844772,80.55925,605.342957,72.171715,8.387535,-0.551858,26403214,4068.421631,-3.028739,-1.059384,6.183318,4.368741,12.495994,8.837106,-88.512535,14.812596,-5.975491,-0.638446,33748.085938,432.144562,-5.329424,-3.360069,-2.300685,6.601233,1.010418,3.365318,0.227557,-7.706812,2.892224,-2.664667,-0.410861,1.598986,30.879032,-5.747338,-3.777983,-2.7186,-0.417915,6.013304,10.657895,3.368421,60.133041,2.686622,5.658626,'class 1'
8,66.708321,191.415771,-132,-10576,56.196564,-188.196564,-1.386622,1040700672,59728,7.517703,61.742229,171.23555,-130.335114,-6936.51709,40.583698,-170.918808,-1.380794,759895616,44733.3125,7.226859,35.012291,87.079948,-112.734642,2468.359375,-29.741854,-82.99279,-1.299143,36038708,2835.661865,0.290843,6.064076,11.407213,17.020567,-22.977102,118.007874,-7.74971,-15.227392,1.365275,29520.554688,55.91573,1.453627,1.162783,5.975797,3.648071,7.616104,3.664477,-26.320293,7.279934,-3.615457,-1.296628,1594.078857,118.709564,1.541906,1.251062,0.088279,6.210669,1.093798,1.664537,0.345322,-1.747852,1.505952,-1.16063,-0.38016,0.847925,7.110657,1.307034,1.016191,-0.146593,-0.234872,6.557895,12.078947,4.236842,65.578949,2.213616,6.103801,'class 1'
2,20.248457,216.157349,120,-16324,201.152405,-81.152397,-1.506861,1147622400,79696,2.511641,20.156616,198.938339,115.918198,-13201.485352,186.647644,-70.729446,-1.507553,890108672,66242.96875,3.688272,21.094519,109.611496,87.491531,-2197.059814,107.860916,-20.369385,-1.525122,125867424,16443.009766,-1.176631,4.829709,10.803519,24.354582,24.831648,8.972098,24.464914,0.366734,1.472664,358079.59375,580.72229,-2.318067,-1.141437,5.604167,2.8131,5.819619,4.515386,-9.048645,6.018786,-1.5034,-1.266712,1153.660034,56.583286,-3.092525,-1.915895,-0.774458,6.124465,1.22413,1.739765,1.092559,-1.224872,1.780497,-0.687938,-0.344812,7.273326,6.093171,-3.612824,-2.436193,-1.294757,-0.520299,5.748977,10.921053,4.026316,57.489765,1.988881,5.187135,'class 1'
6,11.401754,56.80669,66,524,56.76973,9.230271,1.376637,9844560,2260,5.233006,11.828053,67.395844,78.717094,780.493103,67.082222,11.634874,1.392964,19050204,3074.408203,2.79977,13.304709,103.218323,123.368805,2228.406006,101.39032,21.978487,1.437745,95980088,6306.23877,2.433235,4.172656,8.784203,39.196789,47.342396,348.427551,38.227917,9.114478,1.472657,1899710.75,847.592346,1.060349,-1.372886,5.322181,2.17022,4.317162,4.489898,-0.690767,4.638808,-0.14891,-1.174821,462.093781,22.922249,-0.089176,-2.522411,-1.149525,6.03246,1.312046,1.915401,1.747609,-0.487881,1.992471,-0.244862,-0.283557,15.287981,5.005662,-0.799454,-3.232689,-1.859804,-0.710279,5.453362,11.184211,3.833333,54.533623,2.104242,5.144737,'class 1'
2,19.646883,179.988892,212,2912,197.235962,14.764042,1.01232,1496455424,33296,1.977617,20.274893,162.829544,193.047501,2734.171875,177.657364,15.390141,1.015374,981273216,26330.650391,2.72025,20.853987,78.589516,99.664505,1495.262573,81.264572,18.399929,1.032213,39254908,3951.963623,-0.742633,4.387595,9.560834,19.870024,26.775084,161.034775,17.652691,9.122392,-1.555196,52166.328125,72.766014,-2.409978,-1.667345,5.105273,1.710885,3.365855,4.079521,1.456946,3.684047,0.395475,-0.956388,179.983688,10.814707,-3.127656,-2.385023,-0.717678,5.940022,1.357889,2.125931,2.29391,0.300327,2.154516,0.139394,-0.19151,21.36758,4.060716,-3.962406,-3.219772,-1.552427,-0.834749,5.163597,9.421053,3.552632,51.635967,1.640614,4.960526,'class 1'
0,58.137768,44.271889,12,-1708,47.761227,-35.761227,0.63967,1004544,6976,1.217446,53.582237,39.650692,1.08346,-1362.738525,37.460995,-36.377533,0.584449,6400.17334,5452.128418,5.056466,30.443439,40.356995,-35.798706,-183.470413,4.547412,-40.346119,0.099781,2582867.75,2015.429077,-3.83902,5.016282,9.249314,16.883457,-12.152975,-98.776749,5.572566,-17.72554,-0.364441,80169,542.801758,-3.798836,0.040184,4.929741,1.397519,3.117214,3.736515,0.825118,3.500822,0.235693,-0.703433,148.845032,10.661072,-3.712295,0.126725,0.086541,5.851632,1.363056,2.326545,2.724526,0.997227,2.288835,0.435692,-0.067997,25.491755,3.434138,-4.634187,-0.795166,-0.835351,-0.921891,5.388597,8.236842,3.184211,53.885967,1.426117,5.541667,'class 1'
13,44.271889,289.763702,-350,15656,-52.652134,-297.34787,-0.384029,7334810112,59876,11.829393,40.636604,263.839813,-318.039948,12710.664063,-46.874146,-271.165802,-0.385872,5088497664,50306.746094,7.871924,22.238394,134.62854,-159.30658,2598.587402,-18.448233,-140.858353,-0.417236,380278720,14984.236328,3.957469,5.315664,6.898745,33.605007,-32.967201,-151.129242,4.079433,-37.046635,-0.450418,1838224.5,1691.353516,6.51373,2.55626,4.777297,1.180176,3.389997,3.86482,0.259913,3.796357,0.068464,-0.580923,207.579987,13.897184,7.052097,3.094627,0.538367,5.770934,1.329618,2.492136,3.038969,1.502963,2.417187,0.621782,0.076393,29.769911,3.22348,6.058459,2.10099,-0.45527,-0.993638,5.506433,6.944445,3.526316,55.064331,1.289431,5.815789,'class 1'
0,30.594116,142.323578,100,-11856,169.816528,-69.816528,-0.65886,574240000,57424,0.697631,26.276371,130.552994,90.726028,-9994.764648,155.147202,-64.421173,-0.648919,396828960,48210.269531,3.288763,8.006253,72.665237,41.766857,-3350.432129,82.418373,-40.651516,-0.576844,26422094,15146.198242,-2.591132,4.008498,2.822194,23.759052,15.272402,-331.804047,27.387545,-12.115144,-0.587923,363972,1560.462402,-3.310868,-0.719735,4.574355,0.920123,5.416867,6.543963,5.865841,5.471987,1.071976,-0.322494,829.066101,19.360092,-3.876724,-1.285592,-0.565856,5.800114,1.505826,3.056325,3.541932,1.351595,3.106902,0.43503,0.279187,89.559547,7.138902,-5.102483,-2.511351,-1.791615,-1.225759,4.547514,6.210526,3.105263,45.475143,0.93369,4.429825,'class 1'
0,40.792156,107.345238,78,-2864,105.21933,-27.219332,0.129815,106713360,17540,0.539401,35.662922,99.378288,77.257851,-2033.055786,98.002739,-20.744888,0.106949,84165696,14100.999023,2.547348,12.623814,60.906517,73.879433,851.798096,59.58358,14.295854,-0.15033,11194588,2050.978027,-2.007947,3.637138,2.450545,23.881027,30.253441,117.378952,25.683176,4.570266,-0.732785,407986.4375,445.754944,-3.097737,-1.08979,4.513408,0.920503,5.237216,6.825823,9.518027,4.872342,1.953481,-0.123521,396.950928,8.519749,-3.974007,-1.966059,-0.87627,5.745278,1.3772,3.048148,3.545153,1.155109,3.182157,0.362996,0.385961,99.887184,7.947671,-5.205877,-3.19793,-2.10814,-1.231871,4.380263,5.81579,3.421053,43.802631,0.899422,3.988304,'class 1'
2,25.298222,127.530388,108,-2332,126.443085,-18.443081,-1.515468,244850688,20992,2.297035,22.940214,116.659813,104.092316,-1413.634644,116.252365,-12.160053,-1.513999,178669904,16489.75,3.144331,12.349165,61.118267,76.593857,1059.544556,58.4739,18.119955,-1.484208,9553442,1628.440918,-0.847296,4.069289,5.061674,16.212765,20.460533,77.595543,15.43246,5.028073,-0.074007,45317.59375,108.251259,-1.772254,-0.924958,4.630675,1.42766,4.946003,5.718895,3.153552,5.100627,0.618267,0.334874,657.109497,20.091553,-2.33364,-1.486344,-0.561386,5.872095,1.59977,3.354669,3.599754,-0.17587,3.647965,-0.04821,0.444071,177.031601,13.661711,-3.57506,-2.727764,-1.802806,-1.24142,4.461257,6.447369,2.473684,44.612572,1.088114,4.583333,'class 1'
0,27.018513,163.731491,228,12196,142.284271,85.715729,-0.71445,166348800,3200,0.473326,25.395834,146.907562,205.217407,10031.729492,124.898064,80.319344,-0.665714,83691936,1987.262451,2.771866,15.312088,66.606987,87.325089,1580.741943,61.709038,25.616053,0.147961,9933988,1302.703491,-2.298539,4.227392,4.630248,18.682289,10.279101,-154.722549,18.598286,-8.319184,0.324242,76555.914063,724.550171,-3.754066,-1.455527,4.613872,1.158593,5.102936,5.696026,-0.307463,5.749502,-0.053477,0.575462,1092.561523,33.674564,-4.140546,-1.842006,-0.38648,5.821272,1.388376,3.259115,3.465422,-0.664095,3.647491,-0.182069,0.518234,176.120499,14.665529,-5.347946,-3.049407,-1.59388,-1.2074,4.705701,6.444445,2.526316,47.057014,1.225996,4.875,'class 1'
0,49.497475,128.778885,-128,-3972,25.822046,-153.822052,0.886279,528744448,32272,1.114164,45.249065,116.554993,-115.445183,-3208.074951,23.147507,-138.592682,0.907333,348648288,26159.890625,4.678364,22.39469,54.436501,-43.551559,-1074.656372,17.579538,-61.1311,1.075736,11750985,6195.364258,-3.5642,4.443141,3.895079,14.779913,2.279584,-135.731155,12.845785,-10.566201,1.215831,2848.313965,548.121094,-3.328977,0.235223,4.723853,0.636,6.067675,6.03519,-9.481045,7.32885,-1.293661,0.800957,2708.004395,74.347694,-3.609689,-0.045489,-0.280712,5.885969,1.24279,3.304299,3.151568,-2.88497,3.892693,-0.741125,0.617313,213.270767,21.472265,-4.771805,-1.207605,-1.442829,-1.162117,4.919737,7.388889,2.552632,49.197372,1.467131,4.962719,'class 1'
2,66.573265,142.590317,76,-15216,167.073624,-91.073624,0.894733,384912640,66640,2.228087,60.890457,125.226357,64.469307,-11790.027344,145.500275,-81.03096,0.909513,213285920,51316.398438,4.141293,28.977726,50.381226,9.653181,-1899.257568,48.673523,-39.020344,1.073045,716604.1875,7690.214355,-1.913206,4.601824,3.447981,16.359222,-7.577943,-108.875977,7.312033,-14.889976,1.445711,28306.564453,492.929169,-2.373738,-0.460531,4.809544,0.563026,6.942376,7.588701,-3.658592,8.04355,-0.454848,0.923707,4159.191895,72.222755,-2.581457,-0.668251,-0.207719,5.902891,0.980491,3.187714,2.72226,-4.358036,3.853259,-1.131,0.68533,184.102753,24.84284,-3.674804,-1.761598,-1.301066,-1.093347,5.320322,7.078948,1.583333,53.203217,1.616503,5.605263,'class 1'
0,25.059929,299.666473,252,-13948,298.696259,-46.696266,-0.116872,7575773184,119296,0.552491,23.478804,267.020874,217.21109,-12743.080078,265.252441,-48.04134,-0.119123,4630922240,98152.984375,3.290493,14.121195,105.99707,54.284977,-4315.587891,98.222038,-43.937065,-0.131732,59553688,20209.210938,-2.738002,4.650324,2.264923,3.783948,-2.067971,-5.067106,1.443156,-3.511128,0.061529,104.966515,24.54493,-4.097834,-1.359831,4.988556,1.457601,5.836701,6.229445,-4.769382,6.918784,-0.689338,0.843301,2246.227295,57.883518,-4.436066,-1.698063,-0.338232,5.85122,0.729337,2.879814,2.273798,-4.33301,3.508723,-1.234925,0.724625,116.339912,22.502199,-5.298729,-2.560727,-1.200896,-0.862664,4.98655,6.583333,3.578947,49.865498,0.77919,4.930555,'class 1'
0,26.076809,239.499481,204,-20672,278.283875,-74.283859,1.001998,5173035008,124304,0.200741,23.843195,219.86055,187.365845,-16825.888672,253.690353,-66.324509,1.018752,3595184384,102409.515625,2.475202,11.164486,119.219162,100.191391,-3767.609375,129.324402,-29.133009,1.160421,252049536,25108.75,-2.274462,4.231129,1.997587,29.326889,30.099539,-4.291637,30.241451,-0.141913,1.317073,836356.4375,923.148804,-4.030388,-1.755927,5.041713,1.435523,5.031131,4.326712,-11.103727,6.136243,-1.809532,0.733687,1181.921021,63.135342,-4.840972,-2.566511,-0.810584,5.814887,0.824745,2.787011,2.238995,-3.979495,3.407022,-1.168027,0.748718,104.92952,20.931078,-5.614146,-3.339684,-1.583757,-0.773173,4.961111,6.657895,3.944444,49.611107,0.945304,4.922514,'class 1'
0,4.24264,353.304413,444,33844,346.257782,97.742203,1.281259,12175119360,61760,0.005035,4.398259,326.342499,409.410156,28535.691406,320.327209,89.082939,1.279537,8963120128,53473.917969,0.887226,7.067319,179.070297,224.791718,8443.723633,177.119171,47.67255,1.240431,846724224,16756.425781,-0.88219,4.085124,4.746998,38.570362,47.909889,313.712402,40.083397,7.826494,1.079041,2388337,1040.50769,-4.080089,-3.197899,5.040073,1.311151,4.661813,2.295157,-16.253599,5.339301,-3.044144,0.63572,370.228577,70.282143,-5.035038,-4.152848,-0.954949,5.74218,0.931031,2.620867,2.221105,-3.167023,3.208253,-0.987149,0.774895,86.833069,17.601397,-5.737144,-4.854954,-1.657055,-0.702106,5.033333,6.736842,3.710526,50.333332,1.052985,5,'class 1'
7,31.016125,206.329834,-200,-2168,10.308658,-210.308655,1.375493,1946880000,48672,6.788581,28.03133,191.068649,-184.290878,-2067.403564,10.607597,-194.898483,1.371484,1434356096,42232.746094,6.214536,12.625517,108.351044,-101.587906,-1123.653564,10.063904,-111.65181,1.324638,152889376,14814.714844,0.574045,4.74727,1.859067,25.285816,-6.71681,-400.531006,16.934694,-23.651505,1.177004,74316.101563,1647.239502,2.041311,1.467267,4.802531,0.869539,5.142591,4.983286,-7.171519,6.149484,-1.166198,0.674293,1329.050049,53.519215,1.98605,1.412005,-0.055262,5.887949,1.807496,2.985655,2.581137,-3.33961,3.527794,-0.946657,0.958736,133.383286,20.020706,0.900632,0.326587,-1.140679,-1.085418,5.052924,7.078948,3.166667,50.529243,1.187922,4.847953,'class 1'
0,35.693138,122.914604,168,6460,108.413109,59.586887,-0.305363,67286016,2384,0.273373,34.006046,112.559601,154.810593,5589.841309,97.448708,57.361885,-0.28498,38512752,1606.953125,2.633786,21.628393,60.788662,85.957359,1846.449341,43.825806,42.131554,1.07111,21209.1875,2.870502,-2.360413,4.12922,5.288723,18.424047,24.563908,131.831253,16.64259,7.921319,-1.510239,45893.839844,76.060555,-3.855847,-1.495434,4.890938,1.797593,5.593773,7.332907,9.376783,5.68291,1.649997,0.639067,874.56073,16.264385,-4.617565,-2.257152,-0.761718,6.034852,2.287572,3.185298,2.241102,-4.101357,3.435069,-1.193967,1.140563,107.62281,21.427969,-5.761478,-3.401065,-1.905632,-1.143914,5.639035,7.75,3.684211,56.39035,1.260527,5.63962,'class 1'
0,1.414214,251.58696,328,20096,246.462112,81.537888,-0.44424,2926284800,27200,0.045322,1.527254,238.121368,312.017395,18514.033203,232.328293,79.689102,-0.454503,2268243712,23298.722656,0.86386,3.609214,153.445679,206.347107,8750.361328,146.698486,59.648621,-0.559329,322651008,7577.679688,-0.818537,3.763979,3.05281,36.675152,47.474403,350.620483,38.326042,9.148359,-0.705994,1918760.125,851.33728,-3.718657,-2.90012,5.033415,2.264921,5.747435,7.907681,13.908662,5.266927,2.640755,0.706008,431.265442,6.896779,-4.988092,-4.169555,-1.269435,6.103799,2.467702,3.352997,1.943091,-4.820363,3.372434,-1.429342,1.24018,87.054314,23.057055,-6.058476,-5.239939,-2.339819,-1.070384,5.025877,6.222222,4.111111,50.258774,0.773017,4.787281,'class 1'
0,26.419689,138.809219,160,716,155.392303,4.607693,-0.595145,582041600,22736,0.318324,25.240601,131.428894,152.539215,647.708984,148.16777,4.371452,-0.632232,481125632,20677.378906,2.084259,16.104929,101.020744,119.914948,586.07251,114.810242,5.104706,-0.808767,173062800,12035.304688,-1.765935,4.044178,3.83115,35.980495,42.091419,36.082428,41.215973,0.875448,-0.751088,2883169.5,1627.357788,-3.725854,-1.959919,5.246132,2.691985,5.36612,7.320434,11.836701,4.90941,2.411023,1.065427,334.497803,6.241941,-4.927808,-3.161873,-1.201954,6.15868,2.604963,3.56914,1.603176,-5.727351,3.325453,-1.722277,1.337784,65.486938,25.479576,-5.840357,-4.074421,-2.114502,-0.912549,5.116813,6.605263,3.868421,51.168129,0.874954,4.894737,'class 1'
6,50.477718,151.271286,-202,8120,-55.382023,-146.617981,-0.558476,339652480,8324,6.165992,45.024181,131.669418,-175.060181,5853.144531,-45.005119,-130.055069,-0.613511,221678112,7233.493164,5.643881,21.169765,47.032791,-41.668385,-773.878601,13.921269,-55.589653,-0.956497,8389179,4831.768555,0.52211,4.801154,6.331716,18.373493,20.918674,-6.724297,21.235331,-0.316656,-0.861477,203255.78125,464.488098,1.364838,0.842728,5.512476,2.97225,4.959508,5.269511,0.871202,5.098642,0.170869,1.317553,674.282593,24.282942,0.653516,0.131405,-0.711322,6.191079,2.703266,3.805986,1.261716,-6.726075,3.299951,-2.038235,1.428897,45.363914,28.496227,-0.025087,-0.547198,-1.389925,-0.678603,5.419591,6.342105,3.763158,54.195908,0.887453,5.602339,'class 1'
0,25.96151,175.781113,82,-24412,202.533279,-120.533279,0.904134,701797312,104372,1.325944,22.965637,157.709625,62.881916,-20669.474609,178.607559,-115.725639,0.906072,342554784,86632.03125,6.465623,9.45143,86.545341,-18.19313,-6522.189941,72.174202,-90.367332,0.953597,8744673,26419.75,-5.139679,6.845049,4.725039,40.771748,-20.136116,-990.332642,22.972803,-43.108917,1.095081,1770574.125,4366.793945,-5.519106,-0.379426,6.147785,2.599209,11.191124,-4.345146,-53.708214,5.471267,-9.816413,1.503391,4412.573242,233.71315,-4.821842,0.317838,0.697264,6.085352,2.847752,4.22833,0.617935,-8.878031,3.304546,-2.686611,-1.485415,13.705892,35.893967,-4.759409,0.38027,0.759697,0.062433,6.046199,8.157895,3.868421,60.461987,1.670394,6.345029,'class 1'
1,28.635643,135.42157,150,-1364,158.600235,-8.600239,-0.725446,629009984,27956,1.643002,27.324619,119.145607,132.683716,-981.504395,139.709061,-7.025349,-0.763368,379052384,21530.988281,4.851148,19.891546,62.841717,53.39452,-1047.674561,68.654594,-15.260078,-1.144758,20075632,7041.672852,-3.208146,6.101988,10.156512,33.718506,2.31077,-591.138062,25.496153,-23.185383,-1.422394,12654.412109,2369.891846,-4.458986,-1.25084,5.899171,3.478521,10.696876,-4.277622,-49.022251,5.18217,-9.459792,-1.475602,3922.864258,214.387039,-4.256169,-1.048023,0.202817,5.813777,2.882292,4.00925,0.745903,-8.514624,3.314672,-2.568769,-1.355211,19.25872,34.614868,-4.170775,-0.962629,0.288211,0.085394,5.787427,9.138889,4.052631,57.874268,2.137268,4.546053,'class 1'
7,17.029387,142.193527,46,-9416,122.724625,-76.724625,-0.137084,84174480,39780,6.486347,13.122577,127.228409,55.868801,-7019.952148,116.253609,-60.384808,-0.180599,97388808,31201.130859,4.374098,6.702859,76.898094,82.602615,-537.50293,88.66481,-6.062191,-0.612256,61225896,8973.204102,2.112249,5.095181,9.297487,33.285728,25.888323,-462.517548,38.045334,-12.157011,-1.033458,1689101.875,2520.275391,1.391167,-0.721083,5.535606,4.060815,8.222904,-1.605299,-36.189205,5.266407,-6.871706,-1.339438,379.677002,147.333817,0.950741,-1.161509,-0.440426,5.621658,2.877327,3.765316,0.977184,-7.742021,3.313613,-2.336429,-1.290136,30.482899,31.922972,0.864689,-1.24756,-0.526477,-0.086051,5.29386,8.944445,3.131579,52.938599,1.837119,5.013889,'class 1'
[truncated: 661,461 more chars]
