# Supplementary material for: A doxycycline- and light-inducible Cre recombinase mouse model for optogenetic genome editing
Source: Nat Commun. 2022 Oct 28;13:6442. doi: 10.1038/s41467-022-33863-z (PMC9616875; doi:10.1038/s41467-022-33863-z)
Supplement: Supplementary file 11 — Supplementary Software [file 41467_2022_33863_MOESM11_ESM.zip › Supplementary Software/Weka classifiers_Vizoso et al/README.txt]

Instructions to use the Weka Classifier files:

1. Open image analysis software ImageJ.
2. Open the image to be analyzed.
3. Open Weka segmentation plugin.
4. Load Classifier file .model.
5. Load Data Classifier file .arff.
6. Apply segmentation mask and measure the fluorescence intensities of the areas masked. To do the measurements, please follow the steps
annotated in the corresponding manuscript Figures.
