# Supplementary material for: A doxycycline- and light-inducible Cre recombinase mouse model for optogenetic genome editing
Source: Nat Commun. 2022 Oct 28;13:6442. doi: 10.1038/s41467-022-33863-z (PMC9616875; doi:10.1038/s41467-022-33863-z)
Supplement: Supplementary file 11 — Supplementary Software [file 41467_2022_33863_MOESM11_ESM.zip › Supplementary Software/Weka classifiers_Vizoso et al/Small intestine organoids/data CFP.arff]

@relation TWS-2D-v3.3.1-grayscale

@attribute original numeric
@attribute Sobel_filter_0.0 numeric
@attribute Hessian_0.0 numeric
@attribute Hessian_Trace_0.0 numeric
@attribute Hessian_Determinant_0.0 numeric
@attribute Hessian_Eigenvalue_1_0.0 numeric
@attribute Hessian_Eigenvalue_2_0.0 numeric
@attribute Hessian_Orientation_0.0 numeric
@attribute Hessian_Square_Eigenvalue_Difference_0.0 numeric
@attribute Hessian_Normalized_Eigenvalue_Difference_0.0 numeric
@attribute Gaussian_blur_1.0 numeric
@attribute Sobel_filter_1.0 numeric
@attribute Hessian_1.0 numeric
@attribute Hessian_Trace_1.0 numeric
@attribute Hessian_Determinant_1.0 numeric
@attribute Hessian_Eigenvalue_1_1.0 numeric
@attribute Hessian_Eigenvalue_2_1.0 numeric
@attribute Hessian_Orientation_1.0 numeric
@attribute Hessian_Square_Eigenvalue_Difference_1.0 numeric
@attribute Hessian_Normalized_Eigenvalue_Difference_1.0 numeric
@attribute Gaussian_blur_2.0 numeric
@attribute Sobel_filter_2.0 numeric
@attribute Hessian_2.0 numeric
@attribute Hessian_Trace_2.0 numeric
@attribute Hessian_Determinant_2.0 numeric
@attribute Hessian_Eigenvalue_1_2.0 numeric
@attribute Hessian_Eigenvalue_2_2.0 numeric
@attribute Hessian_Orientation_2.0 numeric
@attribute Hessian_Square_Eigenvalue_Difference_2.0 numeric
@attribute Hessian_Normalized_Eigenvalue_Difference_2.0 numeric
@attribute Difference_of_gaussians_2.0_1.0 numeric
@attribute Gaussian_blur_4.0 numeric
@attribute Sobel_filter_4.0 numeric
@attribute Hessian_4.0 numeric
@attribute Hessian_Trace_4.0 numeric
@attribute Hessian_Determinant_4.0 numeric
@attribute Hessian_Eigenvalue_1_4.0 numeric
@attribute Hessian_Eigenvalue_2_4.0 numeric
@attribute Hessian_Orientation_4.0 numeric
@attribute Hessian_Square_Eigenvalue_Difference_4.0 numeric
@attribute Hessian_Normalized_Eigenvalue_Difference_4.0 numeric
@attribute Difference_of_gaussians_4.0_1.0 numeric
@attribute Difference_of_gaussians_4.0_2.0 numeric
@attribute Gaussian_blur_8.0 numeric
@attribute Sobel_filter_8.0 numeric
@attribute Hessian_8.0 numeric
@attribute Hessian_Trace_8.0 numeric
@attribute Hessian_Determinant_8.0 numeric
@attribute Hessian_Eigenvalue_1_8.0 numeric
@attribute Hessian_Eigenvalue_2_8.0 numeric
@attribute Hessian_Orientation_8.0 numeric
@attribute Hessian_Square_Eigenvalue_Difference_8.0 numeric
@attribute Hessian_Normalized_Eigenvalue_Difference_8.0 numeric
@attribute Difference_of_gaussians_8.0_1.0 numeric
@attribute Difference_of_gaussians_8.0_2.0 numeric
@attribute Difference_of_gaussians_8.0_4.0 numeric
@attribute Gaussian_blur_16.0 numeric
@attribute Sobel_filter_16.0 numeric
@attribute Hessian_16.0 numeric
@attribute Hessian_Trace_16.0 numeric
@attribute Hessian_Determinant_16.0 numeric
@attribute Hessian_Eigenvalue_1_16.0 numeric
@attribute Hessian_Eigenvalue_2_16.0 numeric
@attribute Hessian_Orientation_16.0 numeric
@attribute Hessian_Square_Eigenvalue_Difference_16.0 numeric
@attribute Hessian_Normalized_Eigenvalue_Difference_16.0 numeric
@attribute Difference_of_gaussians_16.0_1.0 numeric
@attribute Difference_of_gaussians_16.0_2.0 numeric
@attribute Difference_of_gaussians_16.0_4.0 numeric
@attribute Difference_of_gaussians_16.0_8.0 numeric
@attribute Membrane_projections_0_19_1 numeric
@attribute Membrane_projections_1_19_1 numeric
@attribute Membrane_projections_2_19_1 numeric
@attribute Membrane_projections_3_19_1 numeric
@attribute Membrane_projections_4_19_1 numeric
@attribute Membrane_projections_5_19_1 numeric
@attribute class {'class 1','class 2'}

@data
-0.0045,0.000007,0.002434,0.002216,-0.000001,0.0025,-0.000284,0.237717,0,0.000008,-0.0045,0.000034,0.005427,0.005014,-0.000003,0.005579,-0.000566,0.239225,0,0.000038,-0.004494,0.000694,0.039096,0.03842,-0.000067,0.040091,-0.001671,0.223654,0.000003,0.001744,-0.000006,-0.002961,0.024552,0.286324,0.351726,0.018165,0.288837,0.062889,0.354105,0.006316,0.051053,-0.001539,-0.001532,0.028057,0.097066,0.357573,0.469,0.039247,0.359971,0.109028,0.973982,0.013851,0.062972,-0.032557,-0.032551,-0.031019,0.081178,0.07295,0.072639,0.098628,0.00216,0.065806,0.032821,1.186863,0.000011,0.001088,-0.085678,-0.085672,-0.08414,-0.053121,0.052557,0.099332,-0.004087,0.525568,0.041397,0.070207,'class 1'
-0.004498,0.00067,0.080937,0.071855,-0.000931,0.083066,-0.011211,0.240295,0.000046,0.008888,-0.004492,0.001493,0.11306,0.099905,-0.001865,0.115985,-0.01608,0.239836,0.000174,0.017441,-0.004325,0.010624,0.331051,0.291896,-0.015432,0.337606,-0.04571,0.216597,0.012519,0.146931,-0.000167,0.001631,0.077611,0.646454,0.64305,-0.015259,0.665964,-0.022913,0.244252,0.196233,0.474551,-0.006123,-0.005956,0.03621,0.120369,0.290018,0.387572,0.030254,0.279219,0.108353,1.037662,0.004385,0.029195,-0.040702,-0.040535,-0.034579,0.081413,0.074131,0.067118,0.092146,0.001981,0.05799,0.034156,1.356076,0.000005,0.000568,-0.085905,-0.085738,-0.079782,-0.045203,0.05519,0.113068,-0.001112,0.551902,0.037231,0.068167,'class 1'
-0.004338,0.022281,0.990604,0.856732,-0.166126,1.019656,-0.162924,0.257719,1.026482,1.398495,-0.004136,0.031092,1.078211,0.923456,-0.206088,1.109247,-0.185791,0.258466,1.430204,1.677124,-0.001781,0.090098,1.490587,1.222967,-0.454545,1.521679,-0.298713,0.24456,4.956317,3.313828,-0.002355,0.016361,0.195411,1.096028,0.839107,-0.306213,1.113987,-0.27488,0.255392,1.358175,1.928952,-0.020498,-0.018143,0.047031,0.13668,0.196013,0.261748,0.014515,0.181994,0.079754,1.225291,0.000716,0.010453,-0.051167,-0.048812,-0.030669,0.082214,0.074714,0.060461,0.083158,0.001628,0.0516,0.031557,-1.484274,0.000003,0.000402,-0.08635,-0.083995,-0.065852,-0.035183,0.062019,0.111112,0.012732,0.62019,0.033699,0.070655,'class 1'
0.000862,0.274684,4.438199,3.514935,-4.986135,4.599092,-1.084157,0.303644,399.050629,32.299313,0.003035,0.299212,4.316244,3.357746,-4.949467,4.466001,-1.108255,0.304598,350.32373,31.07233,0.018502,0.41409,3.431096,2.314027,-4.08767,3.486466,-1.172439,0.302724,116.226402,21.705402,-0.015466,0.050678,0.365343,1.234274,0.372516,-0.844869,1.124107,-0.751591,0.314872,0.48822,3.518244,-0.047643,-0.032176,0.0595,0.142924,0.094228,0.102448,0.000755,0.094456,0.007992,-1.450086,0.000078,0.007476,-0.056465,-0.040999,-0.008822,0.083521,0.074623,0.053149,0.072047,0.00115,0.048168,0.02388,-1.205814,0.000003,0.00059,-0.080486,-0.065019,-0.032843,-0.024021,0.073326,0.106881,0.038318,0.733264,0.021735,0.078278,'class 1'
0.060821,1.269546,6.829214,3.079343,-26.788803,6.939615,-3.860272,0.424371,1105.998291,116.637558,0.067213,1.24069,6.332754,2.615356,-23.832048,6.361594,-3.746238,0.424682,698.839905,102.168282,0.101104,1.02153,3.71923,0.159567,-9.694179,3.194353,-3.034786,0.430515,0.987962,38.802174,-0.033891,0.106545,0.488909,1.265163,-1.162439,-0.32294,0.23165,-1.394089,0.44308,3.571429,2.643027,-0.039332,-0.005441,0.07215,0.137176,0.092934,-0.059421,-0.00401,0.040239,-0.09966,-1.129971,0.000069,0.019572,-0.004937,0.028954,0.034395,0.08526,0.073837,0.045614,0.059131,0.000614,0.045688,0.013443,-1.063467,0.000004,0.00104,-0.018047,0.015844,0.021285,-0.01311,0.092727,0.114747,0.073151,0.927266,0.014229,0.093246,'class 1'
0.288249,2.285201,7.297067,-8.337018,-1.117779,0.131985,-8.469003,0.785389,5141.834473,73.976982,0.285225,2.141978,6.97858,-8.145344,1.059403,-0.132208,-8.013136,0.785376,4120.724121,62.10902,0.258844,1.340862,5.23199,-6.777051,7.072598,-1.288643,-5.488408,0.784875,810.086914,17.638031,0.026381,0.164838,0.453783,2.233513,-3.111969,2.274829,-1.173548,-1.938421,0.769573,5.665641,0.585031,0.120386,0.094005,0.083425,0.120487,0.168356,-0.181667,-0.00214,0.011102,-0.192769,-0.976927,0.001372,0.041564,0.2018,0.175418,0.081413,0.087334,0.072376,0.038341,0.044686,0.000099,0.042354,0.002332,-1.002974,0.000003,0.001602,0.19789,0.171509,0.077504,-0.003909,0.11225,0.158829,0.058786,1.122496,0.036997,0.103408,'class 1'
0.478162,2.210801,13.192801,-17.361385,63.6838,-5.264464,-12.096922,-1.569593,14070.925781,46.68248,0.460399,2.048106,12.431518,-16.440224,57.869068,-5.105443,-11.334781,-1.568814,10488.15918,38.804653,0.353301,1.188413,8.130565,-11.097858,28.526901,-4.044364,-7.053494,-1.553866,1115.219849,9.054868,0.107098,0.191712,0.344686,2.773917,-3.889189,3.694939,-1.65047,-2.23872,-1.189409,5.234107,0.346038,0.268687,0.161589,0.09226,0.09743,0.204563,-0.22989,-0.001956,0.008215,-0.238106,-0.850128,0.003207,0.060674,0.368139,0.261041,0.099452,0.089631,0.07029,0.032139,0.028992,-0.000322,0.037553,-0.008561,-0.985902,0.000002,0.002127,0.370767,0.26367,0.10208,0.002628,0.115281,0.191067,0.048898,1.152807,0.047038,0.113219,'class 1'
0.288252,2.283319,7.241806,-8.12269,-2.959667,0.349345,-8.472035,-0.782804,5134.20166,77.816757,0.285234,2.138937,6.909273,-7.895204,-0.986648,0.12305,-8.018253,-0.782079,4131.564941,66.28083,0.25908,1.323476,5.0463,-6.29492,4.259275,-0.77107,-5.52385,-0.770654,895.108704,22.588915,0.026154,0.171025,0.362871,2.08048,-2.648473,0.945558,-0.425324,-2.223149,-0.721439,22.671793,3.232175,0.114209,0.088055,0.09856,0.074772,0.187096,-0.196406,-0.005654,0.02548,-0.221886,-0.702196,0.00236,0.06119,0.186674,0.16052,0.072465,0.092016,0.067649,0.028515,0.012381,-0.000591,0.03128,-0.0189,-0.997798,0,0.002518,0.193218,0.167064,0.079009,0.006544,0.10629,0.221944,0.018225,1.062896,0.059066,0.099994,'class 1'
0.060919,1.246531,7.489223,4.210041,-30.057444,7.977716,-3.767675,-0.458801,2445.161621,137.954224,0.067409,1.211571,7.014834,3.796946,-27.253227,7.453419,-3.656473,-0.463084,1779.460815,123.429703,0.103113,0.940403,4.433665,1.53652,-13.761889,4.556678,-3.020158,-0.502494,135.535263,57.408447,-0.035704,0.124225,0.316597,1.582474,-0.411924,-2.065402,1.245872,-1.657796,-0.588085,1.430635,8.431289,-0.056816,-0.021112,0.103274,0.05988,0.137589,-0.106791,-0.006977,0.045742,-0.152534,-0.470988,0.000448,0.039313,-0.035865,-0.000161,0.020951,0.094336,0.064553,0.029283,-0.00469,-0.000685,0.023928,-0.028619,-1.033291,0,0.002761,-0.026927,0.008777,0.029888,0.008938,0.095907,0.188953,0.005272,0.959073,0.059681,0.089483,'class 1'
0.002058,0.177966,5.910677,6.21296,-3.126306,6.680906,-0.467946,-0.539021,1972.73999,51.106094,0.0049,0.190213,5.776458,6.027538,-3.415919,6.549123,-0.521584,-0.543552,1816.375488,49.994896,0.027726,0.250202,4.642229,4.566859,-4.286096,5.36566,-0.798801,-0.572413,792.547729,38.000584,-0.022826,0.087003,0.201205,1.671392,1.143964,-1.551165,1.942503,-0.798539,-0.594445,9.832322,7.513312,-0.082103,-0.059277,0.107932,0.059351,0.110237,-0.009275,-0.006061,0.073355,-0.08263,0.048267,0.000002,0.024331,-0.103032,-0.080206,-0.020929,0.09642,0.061156,0.034584,-0.02155,-0.000612,0.016199,-0.03775,-1.088527,0.000001,0.00291,-0.09152,-0.068694,-0.009417,0.011512,0.093301,0.207395,0.006531,0.933012,0.052396,0.088362,'class 1'
0.001024,0.259491,4.456797,4.391299,-2.100866,4.82657,-0.435271,-1.166439,533.901855,27.686972,0.003399,0.278267,4.337061,4.311003,-1.917292,4.717431,-0.406427,-1.153107,487.922455,26.253918,0.021237,0.363565,3.454001,3.66834,-0.654343,3.838796,-0.170455,-1.07218,216.304596,16.074093,-0.017838,0.073712,0.262444,1.261351,1.593781,0.314725,1.36285,0.230931,-0.807554,3.254524,1.281239,-0.070313,-0.052475,0.113847,0.073673,0.157224,0.0473,-0.019452,0.16511,-0.117811,0.566728,0.000179,0.080045,-0.110448,-0.09261,-0.040135,0.098087,0.057708,0.042504,-0.037308,-0.000413,0.008941,-0.046249,-1.157376,0.000004,0.003046,-0.094688,-0.076849,-0.024374,0.015761,0.097847,0.19927,0.04181,0.978468,0.056544,0.080274,'class 1'
0.004345,0.343569,5.467079,3.827302,-7.626327,5.273471,-1.446169,1.554523,661.420349,45.153557,0.007609,0.368897,5.286766,3.693017,-7.163888,5.098197,-1.40518,1.551189,576.820374,42.293922,0.027193,0.468473,4.038086,3.066804,-3.493095,3.950925,-0.884121,1.510229,219.873749,23.37767,-0.019584,0.074336,0.27804,1.612758,1.770572,0.065914,1.732527,0.038045,1.147932,9.001223,2.871271,-0.066726,-0.047143,0.121331,0.097757,0.252023,0.035597,-0.062558,0.268547,-0.232949,0.79085,0.000319,0.251498,-0.113722,-0.094138,-0.046995,0.099157,0.054594,0.050888,-0.050947,-0.000156,0.002896,-0.053843,-1.230959,0.000008,0.003219,-0.091548,-0.071964,-0.024822,0.022173,0.100396,0.282475,0.00877,1.003962,0.07932,0.085474,'class 1'
0.000963,0.250741,5.342725,4.879178,-5.131408,5.768703,-0.889525,1.178865,1055.384155,44.332001,0.003241,0.268273,5.290807,4.82026,-5.212581,5.729965,-0.909706,1.170984,1024.315918,44.085228,0.020769,0.320458,4.832311,4.320367,-5.399252,5.332824,-1.012457,1.124027,751.524231,40.262585,-0.017529,0.078017,0.127889,2.722253,2.222496,-2.906254,3.146224,-0.923728,1.012902,81.820198,16.564505,-0.074776,-0.057247,0.129305,0.128482,0.365781,-0.03773,-0.122359,0.331442,-0.369172,0.932869,0.000699,0.49086,-0.126064,-0.108536,-0.051288,0.099468,0.05231,0.058011,-0.061403,0.000089,-0.001489,-0.059914,-1.300099,0.000013,0.003414,-0.096227,-0.078698,-0.021451,0.029837,0.103192,0.311084,-0.00097,1.031916,0.101525,0.071534,'class 1'
-0.002071,0.009921,5.798494,6.004588,-4.398296,6.664543,-0.659955,0.993031,1934.292358,53.648262,-0.000678,0.014665,5.857175,6.027663,-4.796715,6.739404,-0.711742,0.993088,2017.177124,55.519577,0.015108,0.056249,5.856956,5.622584,-7.632848,6.752892,-1.130308,1.011285,1964.612793,62.14484,-0.015786,0.084993,0.200836,3.466914,2.533646,-5.529406,3.937824,-1.404178,1.038366,183.18927,28.536987,-0.085671,-0.069885,0.135502,0.165074,0.470122,-0.134053,-0.162188,0.341239,-0.475292,1.059763,0.011981,0.666724,-0.13618,-0.120394,-0.050509,0.098886,0.051349,0.062498,-0.067658,0.000261,-0.004107,-0.06355,-1.358768,0.000016,0.003534,-0.099564,-0.083778,-0.013893,0.036616,0.107913,0.30367,0.000927,1.079129,0.100823,0.084544,'class 1'
0.001124,0.275503,6.222636,5.574133,-7.066681,6.638615,-1.064481,1.209665,1843.678955,59.337685,0.003603,0.303833,6.252079,5.562301,-7.430502,6.675415,-1.113114,1.206876,1876.808105,60.661194,0.023404,0.438659,6.118302,5.197113,-8.774286,6.53896,-1.341847,1.198681,1677.512451,62.107124,-0.019801,0.094579,0.478589,3.566768,2.289939,-5.309091,3.717915,-1.427975,1.190931,138.857391,26.480186,-0.090976,-0.071174,0.13722,0.20544,0.530858,-0.199016,-0.16011,0.312817,-0.511833,1.198677,0.026935,0.680046,-0.133617,-0.113815,-0.042641,0.097328,0.051971,0.06332,-0.06892,0.000325,-0.005088,-0.063831,-1.405419,0.000016,0.003451,-0.093725,-0.073923,-0.002749,0.039892,0.109139,0.276349,0.007591,1.091393,0.093059,0.095803,'class 1'
0.004613,0.373167,6.793304,4.736456,-11.863523,6.548183,-1.811727,1.55765,1567.87085,69.888107,0.008197,0.410748,6.757325,4.653094,-12.013459,6.501027,-1.847933,1.555282,1509.205811,69.705132,0.03092,0.594781,6.208044,4.188212,-10.535645,5.956867,-1.768655,1.535891,1046.918945,59.683701,-0.022722,0.095654,0.632323,3.369068,1.882843,-3.995967,3.151001,-1.268158,1.472462,69.232124,19.528967,-0.087457,-0.064735,0.132366,0.243577,0.525301,-0.187364,-0.131011,0.280199,-0.467563,1.370858,0.019629,0.559148,-0.124168,-0.101446,-0.036711,0.094771,0.054019,0.059903,-0.064814,0.000281,-0.004676,-0.060138,-1.441797,0.000013,0.003076,-0.086574,-0.063851,0.000883,0.037595,0.10417,0.308095,0.01059,1.0417,0.09326,0.073553,'class 1'
0.001026,0.297605,5.507396,4.459958,-7.075957,5.701112,-1.241154,-1.276596,958.658691,48.195053,0.003407,0.331732,5.504825,4.405372,-7.316089,5.690939,-1.285568,-1.277133,944.585388,48.671654,0.021411,0.514068,5.236313,3.919312,-7.618992,5.344806,-1.425494,-1.293387,704.101807,45.836967,-0.018003,0.078659,0.624871,2.976424,1.845926,-3.100714,2.911071,-1.065145,-1.345479,53.872692,15.810299,-0.075252,-0.057248,0.120351,0.270614,0.462709,-0.085198,-0.103524,0.28196,-0.367159,-1.548585,0.003059,0.421356,-0.116944,-0.09894,-0.041692,0.091265,0.056946,0.052215,-0.05549,0.000165,-0.003145,-0.052345,-1.471522,0.000007,0.002421,-0.087857,-0.069854,-0.012606,0.029086,0.095342,0.260183,0.017229,0.953422,0.080485,0.067914,'class 1'
-0.003267,0.131169,3.191572,3.307588,-1.284357,3.658636,-0.351048,-1.000099,175.890823,16.077568,-0.002543,0.152424,3.261273,3.360246,-1.425529,3.741274,-0.381028,-1.000965,191.876404,16.99337,0.005885,0.296138,3.502885,3.392797,-2.485728,4.012321,-0.619524,-1.026246,246.958374,21.453983,-0.008428,0.049319,0.491688,2.44024,2.005816,-2.014701,2.740874,-0.735058,-1.078179,48.609894,12.082102,-0.051862,-0.043434,0.102412,0.278597,0.394618,0.082663,-0.086801,0.338836,-0.256173,-1.292446,0.002419,0.354035,-0.104955,-0.096527,-0.053093,0.086927,0.060032,0.040795,-0.041646,0.000031,-0.00076,-0.040885,-1.500147,0.000003,0.00161,-0.08947,-0.081042,-0.037608,0.015485,0.087421,0.234097,-0.0007,0.874212,0.075122,0.083238,'class 1'
-0.0045,0.000003,0.001316,0.00136,-0,0.001445,-0.000086,1.116053,0,0.000002,-0.0045,0.000015,0.003011,0.003103,-0.000001,0.003302,-0.0002,1.120878,0,0.000012,-0.004498,0.000373,0.025177,0.025436,-0.000047,0.027179,-0.001743,1.17029,0.000001,0.000836,-0.000002,-0.003547,0.016863,0.272339,0.291357,-0.000446,0.29288,-0.001522,1.160126,0.007358,0.086673,-0.000953,-0.00095,0.029513,0.091594,0.485077,0.589249,0.037506,0.516654,0.072595,1.048028,0.068467,0.197189,-0.034013,-0.03401,-0.03306,0.091633,0.077407,0.079219,0.101413,0.001787,0.078704,0.022708,1.150981,0.000032,0.003136,-0.096133,-0.09613,-0.09518,-0.06212,0.06076,0.137044,-0.004418,0.607595,0.057987,0.046063,'class 1'
-0.0045,0.000007,0.002488,0.002297,-0.000001,0.002565,-0.000268,1.321419,0,0.000008,-0.0045,0.000034,0.00557,0.005217,-0.000003,0.005748,-0.000531,1.318818,0,0.000039,-0.004494,0.000713,0.041496,0.041305,-0.000063,0.042768,-0.001463,1.324568,0.000003,0.001956,-0.000006,-0.002856,0.027503,0.345923,0.403365,0.017153,0.355053,0.048312,1.243188,0.015309,0.09409,-0.001644,-0.001637,0.033823,0.118737,0.449594,0.55537,0.043529,0.460934,0.094436,1.141437,0.041429,0.134321,-0.038323,-0.038317,-0.03668,0.090961,0.079402,0.075509,0.098825,0.001927,0.072105,0.02672,1.223019,0.00002,0.00206,-0.095461,-0.095455,-0.093817,-0.057138,0.059077,0.114932,-0.003862,0.590766,0.042224,0.074043,'class 1'
-0.0045,0.000014,0.003871,0.005462,0.000007,0.002983,0.002478,0.94834,0,0,-0.0045,0.000063,0.008639,0.012185,0.000037,0.006695,0.00549,0.957265,0,0.000001,-0.004483,0.001292,0.063998,0.089994,0.001987,0.051161,0.038833,1.027532,0.000001,0.000152,-0.000017,-0.00124,0.043079,0.453097,0.627045,0.092008,0.392823,0.234222,1.119657,0.00989,0.025154,-0.00326,-0.003243,0.040799,0.139383,0.394607,0.497784,0.043181,0.385882,0.111903,1.278601,0.0186,0.075064,-0.045299,-0.045282,-0.042038,0.090807,0.080752,0.070208,0.093317,0.001863,0.064382,0.028935,1.358747,0.000011,0.001257,-0.095307,-0.09529,-0.092046,-0.050008,0.059419,0.112293,-0.001224,0.594192,0.03618,0.055947,'class 1'
-0.004497,0.000857,0.099247,0.084628,-0.001344,0.098301,-0.013673,-0.000334,0.00009,0.012538,-0.004487,0.001892,0.137333,0.119647,-0.002272,0.136317,-0.01667,-0.000346,0.000335,0.023405,-0.004253,0.012826,0.382895,0.376118,-0.002572,0.382837,-0.006719,0.002716,0.021468,0.151754,-0.000233,0.004228,0.091888,0.727479,0.953015,0.189289,0.670853,0.282162,0.053687,0.137217,0.15108,-0.008715,-0.008481,0.05014,0.152217,0.320394,0.404166,0.030285,0.304807,0.099358,1.515795,0.006895,0.042209,-0.054627,-0.054394,-0.045912,0.091144,0.081327,0.063953,0.085473,0.001608,0.057525,0.027948,-1.555917,0.000006,0.000875,-0.09563,-0.095397,-0.086916,-0.041004,0.062969,0.125431,0.009613,0.629692,0.03303,0.065642,'class 1'
-0.004233,0.028396,1.217256,0.945305,-0.294056,1.191997,-0.246692,0,1.849599,2.069825,-0.003916,0.039213,1.315482,1.011904,-0.353272,1.286503,-0.274599,0,2.495402,2.437038,-0.000798,0.107691,1.732995,1.346267,-0.595418,1.69711,-0.350842,-0.000518,7.601551,4.194108,-0.003118,0.021178,0.212709,1.116061,1.099734,-0.018344,1.116169,-0.016435,-0.019944,1.551426,1.282791,-0.025095,-0.021976,0.061327,0.156028,0.234426,0.268595,0.00747,0.237088,0.031506,-1.331102,0.003049,0.042264,-0.065243,-0.062125,-0.040149,0.091928,0.081049,0.057367,0.075795,0.001194,0.053464,0.022331,-1.29626,0.000006,0.000969,-0.095845,-0.092726,-0.07075,-0.030601,0.070639,0.105797,0.035301,0.706389,0.027564,0.077607,'class 1'
0.00434,0.345177,5.43459,3.501726,-8.636342,5.171662,-1.669936,-0.000019,573.957092,46.807457,0.007591,0.371672,5.254207,3.29269,-8.38244,4.976944,-1.684255,-0.000077,481.067841,44.371567,0.026759,0.485262,3.99459,2.139585,-5.689479,3.683972,-1.544387,-0.001044,125.138145,27.335739,-0.019168,0.060486,0.385225,1.194658,0.419506,-0.627559,1.029238,-0.609732,-0.03812,0.472735,2.686222,-0.052895,-0.033727,0.073388,0.149348,0.170608,0.102902,-0.013874,0.179985,-0.077084,-1.14871,0.0007,0.066084,-0.065797,-0.046629,-0.012902,0.093107,0.079913,0.050939,0.06463,0.000675,0.051523,0.013108,-1.113527,0.000006,0.001476,-0.085515,-0.066347,-0.03262,-0.019718,0.083597,0.121437,0.030303,0.835972,0.029229,0.086137,'class 1'
0.103196,1.522415,8.741915,0.566831,-38.049892,6.458382,-5.891551,-0.000011,49.00449,152.520859,0.110572,1.469982,8.122026,0.179708,-32.96751,5.832291,-5.652583,-0.000082,4.259781,131.902313,0.138982,1.133559,4.781,-1.527465,-10.262459,2.529556,-4.057021,-0.001584,101.218964,43.382984,-0.028411,0.124391,0.485215,1.426722,-1.522044,0.13632,-0.095564,-1.42648,-0.069266,4.103517,1.771338,-0.013819,0.014591,0.084911,0.131703,0.179736,-0.05904,-0.023121,0.125374,-0.184414,-1.060758,0.000335,0.095968,0.025661,0.054071,0.03948,0.094614,0.077974,0.044985,0.052179,0.000124,0.049685,0.002494,-1.010668,0.000006,0.002227,0.015958,0.044368,0.029777,-0.009703,0.10634,0.178423,0.073996,1.063395,0.036419,0.088266,'class 1'
0.478162,2.210836,13.203773,-17.376488,63.801331,-5.270021,-12.106466,-0.000078,14111.874023,46.736984,0.460399,2.048192,12.447052,-16.461662,58.028614,-5.113466,-11.348196,-0.000253,10533.744141,38.871864,0.353288,1.189458,8.184206,-11.170468,28.899002,-4.070031,-7.100437,-0.003795,1145.893555,9.183358,0.10711,0.190813,0.357042,2.805941,-3.945981,3.842106,-1.748079,-2.197901,-0.268617,3.150594,0.20234,0.269586,0.162475,0.094418,0.105564,0.217078,-0.170481,-0.020653,0.081851,-0.252331,-0.996103,0.003246,0.111678,0.365981,0.258871,0.096395,0.096374,0.075336,0.03972,0.038544,-0.00038,0.046675,-0.008131,-0.955873,0.000004,0.003004,0.364025,0.256915,0.094439,-0.001956,0.13117,0.217118,0.093846,1.311701,0.048994,0.095981,'class 1'
0.791275,0.000004,21.644756,-30.610308,234.247742,-15.303444,-15.306864,-0.771177,0.010963,0.000012,0.741486,0.000011,20.149939,-28.496315,203.009979,-14.245145,-14.25117,-0.782866,0.029487,0.000036,0.481601,0.000273,12.06114,-17.057001,72.734871,-8.507249,-8.549752,-0.807349,0.52561,0.001807,0.259885,0.220283,0.008252,3.551784,-5.016702,6.262573,-2.337322,-2.679379,-0.926485,2.944641,0.117003,0.521203,0.261318,0.101005,0.077037,0.211648,-0.193166,-0.015406,0.06069,-0.253856,-0.90565,0.003692,0.098939,0.640481,0.380596,0.119278,0.098296,0.07213,0.035472,0.023803,-0.000759,0.041915,-0.018112,-0.930951,0.000002,0.003603,0.64319,0.383305,0.121987,0.002709,0.135158,0.218967,0.076692,1.351581,0.047147,0.122957,'class 1'
0.478162,2.210734,13.179262,-17.338858,63.471302,-5.250702,-12.088155,-0.002895,14054.960938,46.750759,0.460399,2.047985,12.415842,-16.413658,57.62719,-5.088358,-11.3253,-0.004179,10479.828125,38.899445,0.353314,1.187142,8.091971,-11.03013,28.088007,-3.989308,-7.040822,-0.028877,1132.901123,9.311737,0.107085,0.192618,0.331017,2.65621,-3.70448,3.296552,-1.48585,-2.218631,-0.420678,7.368896,0.536967,0.267781,0.160696,0.104929,0.053889,0.152674,-0.120408,-0.01226,0.065831,-0.186239,-0.732726,0.000921,0.063539,0.35547,0.248385,0.087688,0.100272,0.068495,0.032949,0.008083,-0.000959,0.035269,-0.027186,-0.928582,0,0.003901,0.360127,0.253042,0.092346,0.004657,0.118782,0.20904,0.042981,1.187817,0.055864,0.12166,'class 1'
0.103199,1.521152,8.72026,0.779445,-37.723728,6.544039,-5.764594,-0.008927,92.042892,151.502441,0.110581,1.467959,8.093396,0.426213,-32.669086,5.932766,-5.506553,-0.011319,23.77137,130.858002,0.139214,1.12264,4.656201,-1.065957,-10.308051,2.721575,-3.787532,-0.041317,48.141743,42.368469,-0.028633,0.130121,0.435282,1.28205,-1.025239,-0.373866,0.28528,-1.310519,-0.258186,2.676745,2.546577,-0.01954,0.009093,0.107737,0.043947,0.120462,0.012163,-0.00915,0.101932,-0.089769,-0.356867,0.000005,0.036749,0.002844,0.031477,0.022384,0.102175,0.064581,0.033204,-0.008332,-0.000953,0.026981,-0.035313,-0.946808,0,0.003881,0.008406,0.037039,0.027946,0.005562,0.101372,0.200223,0.011579,1.013723,0.061071,0.098341,'class 1'
0.004376,0.339682,5.423723,4.065225,-6.482831,5.290578,-1.225354,-0.042062,701.652771,42.457375,0.007681,0.363783,5.2405,3.916916,-6.107164,5.111666,-1.19475,-0.048621,610.174194,39.770889,0.027844,0.46077,3.946999,3.065618,-3.197861,3.888093,-0.822475,-0.099066,208.53688,22.189459,-0.020163,0.073694,0.314919,1.429104,1.232893,-0.317186,1.451427,-0.218534,-0.206255,4.238998,2.788768,-0.066013,-0.04585,0.111754,0.056019,0.195957,0.136404,-0.010554,0.191511,-0.055107,0.149188,0.001132,0.06082,-0.104073,-0.08391,-0.03806,0.103856,0.060567,0.036796,-0.024894,-0.000751,0.017658,-0.042553,-0.985638,0.000002,0.003625,-0.096175,-0.076012,-0.030161,0.007898,0.096652,0.215171,0.00331,0.96652,0.068872,0.07421,'class 1'
-0.004071,0.02868,1.380036,1.863047,0.7491,1.275959,0.587088,-0.430461,1.647115,0.474544,-0.00355,0.03949,1.497036,2.021131,0.883868,1.381206,0.639925,-0.419792,2.244682,0.549498,0.002,0.10962,2.090436,2.844195,1.823,1.868597,0.975598,-0.326324,6.450893,0.797446,-0.00555,0.046186,0.15164,1.842481,2.426923,1.234854,1.700938,0.725984,0.166891,5.598612,0.950536,-0.049736,-0.044187,0.119052,0.087299,0.269891,0.179325,-0.033104,0.292501,-0.113176,0.453487,0.005292,0.164574,-0.122602,-0.117052,-0.072865,0.105153,0.056704,0.042994,-0.040773,-0.000401,0.008194,-0.048967,-1.044512,0.000005,0.003267,-0.108703,-0.103153,-0.058967,0.013899,0.099486,0.239711,0.031382,0.994862,0.067982,0.094287,'class 1'
-0.004191,0.023062,1.512817,1.841201,0.468987,1.535839,0.305362,1.212321,5.132739,1.514072,-0.003803,0.031308,1.662704,2.044438,0.600103,1.689174,0.355264,1.186506,7.437045,1.779314,0.000787,0.082119,2.481107,3.198677,1.688475,2.53176,0.666918,1.014937,35.581554,3.477636,-0.004591,0.04851,0.155902,2.415596,2.990313,0.886059,2.656808,0.333505,0.73315,48.266396,5.397735,-0.052313,-0.047722,0.130318,0.125555,0.309679,0.096769,-0.082634,0.339889,-0.24312,0.648146,0.003183,0.339899,-0.134121,-0.129531,-0.081808,0.105899,0.053355,0.050223,-0.054943,0.000023,-0.000425,-0.054518,-1.119988,0.000009,0.002926,-0.109702,-0.105112,-0.057389,0.024419,0.10203,0.220126,0.01149,1.020297,0.071217,0.090281,'class 1'
-0.003041,0.127995,4.300433,4.902211,-0.458496,4.99402,-0.091809,0.764333,621.595032,25.865656,-0.002066,0.144637,4.424747,5.030389,-0.596662,5.146328,-0.11594,0.774804,700.727295,27.691463,0.009697,0.270244,4.861917,5.373002,-1.945399,5.713494,-0.340492,0.81886,1058.07605,36.650749,-0.011763,0.078003,0.388292,3.145185,3.021935,-2.968501,3.802588,-0.780653,0.845142,191.829483,21.006092,-0.080068,-0.068305,0.144158,0.160899,0.370472,-0.102143,-0.129187,0.311965,-0.414108,0.806606,0.0055,0.527183,-0.146224,-0.134461,-0.066155,0.105938,0.050987,0.056793,-0.06627,0.000435,-0.00738,-0.05889,-1.2042,0.000012,0.002653,-0.108004,-0.096241,-0.027936,0.03822,0.111111,0.318421,0.007272,1.11111,0.100043,0.066357,'class 1'
0.011344,0.715771,8.687043,8.800293,-16.38858,10.379266,-1.578973,0.869089,11074.616211,142.999466,0.015296,0.74396,8.510783,8.552603,-16.497824,10.174147,-1.621544,0.87377,10177.551758,139.138306,0.049253,0.880026,7.140042,6.540099,-17.111797,8.543097,-2.002997,0.913617,4757.205566,111.220093,-0.033957,0.131367,0.70724,3.470478,2.047444,-7.73951,3.988097,-1.940652,0.971373,147.350037,35.150066,-0.116072,-0.082115,0.157226,0.190711,0.487805,-0.352575,-0.127254,0.221621,-0.574196,0.954691,0.078728,0.633325,-0.14193,-0.107973,-0.025858,0.10514,0.050058,0.061183,-0.073621,0.000751,-0.012236,-0.061385,-1.287014,0.000013,0.002416,-0.089844,-0.055887,0.026228,0.052086,0.12925,0.352048,0.023033,1.292498,0.114544,0.095666,'class 1'
0.066348,1.563514,12.216221,7.665743,-63.690842,12.686218,-5.020475,1.19266,18423.980469,313.526978,0.075121,1.566718,11.698832,7.147473,-59.936188,12.100622,-4.953149,1.193634,14857.507813,290.831116,0.127061,1.505846,8.632662,4.181756,-38.140324,8.611009,-4.429252,1.201787,2973.651367,170.048401,-0.05194,0.188406,0.955845,3.675112,0.332302,-8.745896,3.128161,-2.795859,1.194692,3.87525,35.094009,-0.113285,-0.061345,0.165264,0.220502,0.598394,-0.558111,-0.070553,0.106204,-0.664315,1.108807,0.18493,0.5937,-0.090143,-0.038203,0.023142,0.103418,0.050791,0.062196,-0.076064,0.000915,-0.014974,-0.06109,-1.361451,0.000012,0.002127,-0.028297,0.023643,0.084988,0.061846,0.142334,0.289991,0.029064,1.423344,0.09912,0.129569,'class 1'
0.112304,1.895886,15.024089,5.044137,-100.14016,12.842,-7.797863,1.569837,10838.952148,426.003967,0.123247,1.880663,14.311152,4.515831,-92.208504,12.122331,-7.606499,1.569475,7937.397461,389.226746,0.173949,1.724307,10.016006,1.976378,-48.211086,8.001576,-6.025198,1.564477,768.52124,196.750412,-0.050701,0.212382,1.063371,3.834376,-0.674399,-7.167047,2.361087,-3.035486,1.516197,13.245556,29.123005,-0.089135,-0.038433,0.164682,0.255344,0.62241,-0.63298,-0.008597,0.013303,-0.646283,1.291943,0.17431,0.435053,-0.041435,0.009266,0.0477,0.100746,0.052992,0.059107,-0.073084,0.000907,-0.015836,-0.057248,-1.426973,0.000009,0.001715,0.022501,0.073203,0.111636,0.063937,0.136353,0.274454,0.025087,1.363529,0.080307,0.124666,'class 1'
0.066345,1.565337,12.070807,7.454337,-62.85141,12.487488,-5.033151,-1.196396,17057.599609,306.972778,0.075112,1.569666,11.529868,6.902164,-58.931824,11.867839,-4.965674,-1.198271,13499.576172,283.367157,0.126826,1.522658,8.302022,3.729365,-35.894051,8.139321,-4.409956,-1.215226,2190.318359,157.484375,-0.051714,0.182768,1.040886,3.243532,-0.00786,-6.248879,2.495848,-2.503709,-1.272082,0.001544,24.995575,-0.107656,-0.055942,0.153983,0.289603,0.53057,-0.541691,0.00588,-0.011082,-0.530609,1.546129,0.079199,0.269909,-0.078871,-0.027157,0.028785,0.097167,0.056085,0.051765,-0.064721,0.000751,-0.015143,-0.049578,-1.49008,0.000005,0.001186,-0.022055,0.029659,0.085601,0.056816,0.118385,0.245392,0.033654,1.183853,0.070654,0.101458,'class 1'
0.011308,0.725303,8.176653,8.237169,-15.297173,9.798366,-1.561197,-0.857829,8755.463867,129.039658,0.015206,0.757809,7.941093,7.929417,-15.197655,9.524975,-1.595559,-0.861277,7775.59668,123.666267,0.048165,0.929664,6.252913,5.629355,-14.32649,7.531552,-1.902196,-0.892493,2820.23877,88.995598,-0.032959,0.118613,0.861909,2.663966,1.486618,-4.758481,3.047867,-1.561249,-0.968465,46.949829,21.243954,-0.103408,-0.070449,0.134357,0.309899,0.366012,-0.313908,-0.026911,0.070083,-0.383991,-1.250665,0.020317,0.206184,-0.119151,-0.086192,-0.015744,0.092794,0.059335,0.040636,-0.051611,0.000506,-0.013169,-0.038443,-1.569044,0.000002,0.000639,-0.077588,-0.044629,0.02582,0.041563,0.101247,0.23422,0.007108,1.012475,0.073286,0.083853,'class 1'
-0.003202,0.146967,3.742095,4.045214,-1.34779,4.354715,-0.309501,-0.651163,355.992004,21.754911,-0.002429,0.170965,3.809582,4.10646,-1.490987,4.442108,-0.335648,-0.655839,384.931244,22.826958,0.006977,0.341885,3.988055,4.149667,-2.680482,4.717827,-0.56816,-0.679394,481.14801,27.941662,-0.009406,0.057284,0.56634,2.483789,2.295682,-2.207986,3.025479,-0.729797,-0.760689,74.320259,14.102099,-0.059713,-0.050307,0.109181,0.30589,0.263388,-0.026213,-0.062727,0.237689,-0.263903,-0.944156,0.000173,0.251594,-0.11161,-0.102204,-0.051897,0.087803,0.062079,0.026798,-0.034925,0.000248,-0.00992,-0.025004,1.412969,0,0.000228,-0.090232,-0.080826,-0.030519,0.021378,0.085512,0.23985,-0.002486,0.855117,0.071869,0.058082,'class 1'
-0.004461,0.011658,0.760653,0.820809,-0.034149,0.860495,-0.039686,-0.557823,0.545938,0.810324,-0.0044,0.017353,0.865327,0.934214,-0.045491,0.980605,-0.046391,-0.563203,0.920513,1.05472,-0.003136,0.071607,1.52859,1.632907,-0.184724,1.739123,-0.106216,-0.567214,9.079787,3.405279,-0.001264,0.01957,0.289376,1.890804,1.990835,-0.489951,2.212302,-0.221467,-0.645698,23.476276,5.923229,-0.02397,-0.022706,0.082735,0.276432,0.327869,0.236905,-0.065101,0.399757,-0.162853,-0.754387,0.017765,0.31653,-0.087135,-0.085871,-0.063165,0.082417,0.063859,0.012423,-0.016243,0.000045,-0.003531,-0.012712,0.91279,0,0.000084,-0.086817,-0.085553,-0.062847,0.000318,0.072118,0.204033,0.001277,0.72118,0.062715,0.05421,'class 1'
-0.0045,0.000354,0.061107,0.066746,-0.000116,0.068438,-0.001692,-0.538087,0.000022,0.004918,-0.004498,0.000851,0.089576,0.098663,-0.000182,0.100477,-0.001814,-0.549377,0.000102,0.010463,-0.004407,0.008718,0.333262,0.371357,-0.00033,0.372243,-0.000886,-0.547469,0.0192,0.139225,-0.000091,0.003136,0.118226,1.073667,1.212058,-0.008448,1.218989,-0.006931,-0.613895,2.207856,1.502878,-0.007634,-0.007542,0.058831,0.228901,0.414616,0.418627,-0.033872,0.488033,-0.069406,-0.637541,0.054457,0.310738,-0.063329,-0.063237,-0.055695,0.076885,0.064484,0.009353,0.002602,-0.00006,0.009166,-0.006563,0.463847,0,0.000247,-0.081383,-0.081292,-0.073749,-0.018054,0.063665,0.190288,0.00879,0.636652,0.060818,0.038593,'class 1'
-0.0045,0.000007,0.002745,0.003267,0,0.003114,0.000154,-0.756219,0,0.000009,-0.0045,0.000033,0.006298,0.007502,0.000003,0.007139,0.000363,-0.752951,0,0.000046,-0.004495,0.000859,0.052084,0.062922,0.000268,0.058335,0.004587,-0.723697,0.000011,0.002889,-0.000005,-0.002314,0.042053,0.493099,0.590445,0.021902,0.550672,0.039774,-0.667188,0.090997,0.261017,-0.002185,-0.00218,0.039924,0.174944,0.439766,0.503781,0.007988,0.487391,0.01639,-0.55421,0.056303,0.221842,-0.044424,-0.044419,-0.042239,0.071454,0.06403,0.021177,0.019786,-0.00006,0.022442,-0.002656,0.33994,0,0.00063,-0.075954,-0.075949,-0.073769,-0.03153,0.057963,0.208915,-0.001043,0.579626,0.063099,0.043231,'class 1'
0.000862,0.274737,4.450358,3.531468,-4.995279,4.614084,-1.082616,0.30458,404.722321,32.452385,0.003035,0.299349,4.334477,3.382452,-4.96479,4.488552,-1.1061,0.306011,358.104187,31.300137,0.018517,0.415997,3.509224,2.41384,-4.190947,3.583389,-1.169549,0.308803,131.625809,22.590412,-0.015482,0.052509,0.397152,1.54075,0.694829,-1.223749,1.506917,-0.812088,0.349399,2.596329,5.377783,-0.049474,-0.033992,0.079333,0.173206,0.321332,0.324362,-0.013123,0.360739,-0.036377,0.504004,0.016592,0.157701,-0.076297,-0.060816,-0.026824,0.11141,0.063422,0.076402,0.0472,-0.002525,0.079115,-0.031915,1.194406,0.000027,0.012328,-0.108374,-0.092893,-0.058901,-0.032077,0.077076,0.159996,0.002207,0.770755,0.055949,0.074067,'class 1'
-0.004338,0.022282,0.990965,0.857209,-0.166145,1.020083,-0.162874,0.257862,1.028281,1.399387,-0.004136,0.031095,1.07907,0.924568,-0.20617,1.110262,-0.185695,0.258769,1.435683,1.679504,-0.001781,0.090215,1.49989,1.233423,-0.458049,1.532344,-0.29892,0.246481,5.10183,3.353527,-0.002356,0.016698,0.203018,1.238169,0.952888,-0.402492,1.269848,-0.316961,0.282026,2.286299,2.517963,-0.020834,-0.018479,0.060348,0.127834,0.444428,0.512934,0.006686,0.49955,0.013384,0.611341,0.062186,0.236358,-0.064485,-0.062129,-0.04365,0.109405,0.068327,0.078826,0.066012,-0.001632,0.085168,-0.019157,1.169518,0.000047,0.010884,-0.113541,-0.111186,-0.092707,-0.049057,0.069025,0.159207,-0.001688,0.690249,0.053816,0.077302,'class 1'
-0.004498,0.00067,0.080947,0.071857,-0.000932,0.083079,-0.011222,0.240416,0.000046,0.008893,-0.004492,0.001493,0.113106,0.09991,-0.001872,0.116041,-0.016131,0.2402,0.000174,0.017469,-0.004325,0.010625,0.332378,0.292464,-0.015825,0.339129,-0.046664,0.219304,0.012731,0.148836,-0.000167,0.001675,0.076394,0.718152,0.697355,-0.039286,0.749753,-0.052398,0.292777,0.312911,0.643447,-0.006166,-0.005999,0.047028,0.080409,0.523733,0.628909,0.023738,0.588577,0.040332,0.717195,0.118884,0.300573,-0.051519,-0.051352,-0.045353,0.107369,0.07279,0.082039,0.081255,-0.000721,0.089331,-0.008076,1.150893,0.000063,0.009488,-0.111861,-0.111694,-0.105695,-0.060342,0.063676,0.204495,-0.003827,0.636759,0.067124,0.062131,'class 1'
-0.0045,0.000007,0.002577,0.002433,-0.000001,0.002675,-0.000243,0.273065,0,0.000009,-0.0045,0.000033,0.005758,0.005468,-0.000003,0.005981,-0.000513,0.274941,0,0.000042,-0.004494,0.000644,0.043552,0.04421,-0.000055,0.045423,-0.001213,0.294637,0.000004,0.002175,-0.000006,-0.002786,0.017621,0.375697,0.450497,0.019519,0.401934,0.048563,0.511693,0.025342,0.124871,-0.001714,-0.001708,0.039557,0.057557,0.562402,0.677575,0.028569,0.6324,0.045175,0.824798,0.158315,0.344833,-0.044057,-0.044051,-0.042343,0.105484,0.076838,0.084466,0.092193,0.000108,0.091002,0.00119,1.143265,0.000069,0.008066,-0.109984,-0.109978,-0.10827,-0.065927,0.063872,0.225008,-0.004273,0.638722,0.072907,0.056418,'class 1'
-0.0045,0.000004,0.002599,0.002997,-0,0.002998,-0.000001,0.830691,0,0.000009,-0.0045,0.000014,0.004465,0.005162,0,0.005142,0.00002,0.83389,0,0.000026,-0.004498,0.000395,0.031954,0.037147,0.000022,0.036553,0.000594,0.863508,0.000002,0.001293,-0.000002,-0.003308,0.015376,0.333982,0.399301,0.009889,0.372772,0.026529,0.91101,0.019115,0.119885,-0.001192,-0.00119,0.037313,0.082049,0.570519,0.675513,0.02418,0.637589,0.037924,0.931229,0.164091,0.359598,-0.041813,-0.041811,-0.040621,0.103883,0.080468,0.085074,0.098575,0.000785,0.089838,0.008737,1.151461,0.000064,0.006577,-0.108383,-0.108381,-0.107191,-0.06657,0.065405,0.156029,-0.004211,0.654048,0.06489,0.056331,'class 1'
-0.0045,0.000056,0.014743,0.016576,-0.000005,0.016877,-0.000301,0.932447,0,0.000295,-0.0045,0.000144,0.022195,0.024898,-0.000013,0.025393,-0.000495,0.937935,0,0.00067,-0.004485,0.002018,0.095502,0.104295,-0.000427,0.108239,-0.003944,0.998063,0.000137,0.012585,-0.000015,-0.002269,0.038105,0.465979,0.496235,-0.010179,0.515962,-0.019727,1.080882,0.070664,0.286964,-0.002231,-0.002216,0.039216,0.120338,0.556124,0.642604,0.019873,0.610026,0.032578,1.037399,0.137693,0.333446,-0.043716,-0.043701,-0.041485,0.102653,0.083614,0.083462,0.100602,0.001265,0.085864,0.014738,1.181436,0.000051,0.005059,-0.107153,-0.107137,-0.104922,-0.063437,0.066465,0.178246,-0.004124,0.664654,0.065635,0.046957,'class 1'
-0.0045,0.000288,0.043839,0.045324,-0.000147,0.048359,-0.003035,1.104544,0.000005,0.002641,-0.004498,0.000667,0.062799,0.064722,-0.000314,0.069255,-0.004533,1.106394,0.000023,0.005445,-0.00443,0.005904,0.212317,0.212358,-0.004293,0.230948,-0.01859,1.151707,0.002808,0.062269,-0.000068,-0.000236,0.065195,0.660946,0.656156,-0.037448,0.708976,-0.05282,1.19173,0.249857,0.580333,-0.004262,-0.004194,0.044122,0.153493,0.522956,0.594222,0.021364,0.555784,0.038439,1.152385,0.094506,0.267646,-0.04862,-0.048551,-0.044357,0.101835,0.086145,0.079764,0.098825,0.001533,0.079561,0.019263,1.242477,0.000036,0.003636,-0.106333,-0.106264,-0.10207,-0.057713,0.066836,0.164879,-0.003433,0.668361,0.059747,0.054059,'class 1'
-0.004498,0.000674,0.082806,0.074798,-0.000901,0.085359,-0.010561,1.317668,0.000051,0.009201,-0.004492,0.001506,0.116222,0.104822,-0.001801,0.119848,-0.015026,1.316075,0.0002,0.018191,-0.004323,0.010984,0.353309,0.323736,-0.014578,0.363807,-0.040072,1.324292,0.017096,0.163118,-0.000169,0.002361,0.092961,0.857237,0.856895,-0.028037,0.888453,-0.031557,1.301992,0.621499,0.846418,-0.006853,-0.006684,0.051107,0.176661,0.473379,0.536179,0.025424,0.483607,0.052572,1.297465,0.053413,0.185791,-0.055598,-0.055429,-0.048746,0.101433,0.087903,0.07449,0.093991,0.001586,0.071951,0.02204,1.349853,0.000022,0.002491,-0.105925,-0.105756,-0.099072,-0.050326,0.06603,0.145236,0.000392,0.6603,0.052178,0.057997,'class 1'
-0.004497,0.000898,0.109478,0.099828,-0.001039,0.109328,-0.0095,1.506835,0.000141,0.01412,-0.004487,0.001997,0.152836,0.14136,-0.001748,0.152798,-0.011438,1.504125,0.000539,0.026973,-0.004241,0.014331,0.455186,0.453611,-0.00158,0.457069,-0.003458,1.479993,0.043639,0.212085,-0.000246,0.005378,0.115092,1.00116,1.142489,0.144629,0.997497,0.144992,1.431704,0.948633,0.726765,-0.009865,-0.009619,0.059571,0.188379,0.411974,0.464025,0.022529,0.408932,0.055093,1.505055,0.026958,0.125202,-0.064058,-0.063812,-0.054193,0.101427,0.088739,0.068357,0.086886,0.001436,0.06469,0.022196,1.519712,0.000014,0.001806,-0.105913,-0.105667,-0.096048,-0.041856,0.066325,0.165718,0.006111,0.663249,0.046193,0.064722,'class 1'
-0.004496,0.000837,0.137133,0.188712,0.008138,0.122021,0.06669,-1.078338,0.000109,0.003061,-0.004482,0.001909,0.191604,0.2636,0.015887,0.170327,0.093273,-1.089737,0.000413,0.005937,-0.004079,0.015951,0.568221,0.780235,0.140449,0.498484,0.281752,-1.215556,0.028596,0.046973,-0.000402,0.010939,0.134479,1.123572,1.507996,0.50078,1.014253,0.493743,-1.372802,0.616109,0.27093,-0.015421,-0.015019,0.069125,0.188477,0.346911,0.367932,0.005552,0.352168,0.015765,-1.379999,0.01532,0.113167,-0.073606,-0.073204,-0.058185,0.101779,0.088554,0.062132,0.078214,0.001107,0.059666,0.018548,-1.407059,0.00001,0.001691,-0.106261,-0.105859,-0.09084,-0.032655,0.070347,0.151263,0.014133,0.703468,0.044989,0.05881,'class 1'
-0.004336,0.022051,0.988195,0.973588,-0.056435,1.028462,-0.054873,-0.282697,1.112439,1.173615,-0.004126,0.03058,1.076042,1.087148,-0.038831,1.121764,-0.034616,-0.292091,1.580441,1.337214,-0.001536,0.086802,1.501603,1.711178,0.24094,1.556368,0.154809,-0.337153,5.751925,1.964369,-0.00259,0.025655,0.195638,1.272783,1.697337,0.545212,1.26703,0.430307,-0.705101,2.016969,0.700105,-0.029781,-0.027191,0.079322,0.177464,0.291162,0.242545,-0.022009,0.312888,-0.070343,-1.181996,0.00864,0.146866,-0.083448,-0.080858,-0.053667,0.102446,0.08732,0.056458,0.068504,0.000638,0.057376,0.011127,-1.214655,0.00001,0.002139,-0.106572,-0.103982,-0.076791,-0.023124,0.078243,0.186332,0.025274,0.782427,0.050093,0.07201,'class 1'
0.000865,0.274295,4.4179,3.612548,-4.56174,4.603481,-0.990933,-0.310988,408.447723,31.297462,0.003049,0.298339,4.287385,3.494089,-4.377968,4.472871,-0.978782,-0.315282,362.847778,29.720528,0.018755,0.408032,3.346357,2.729125,-2.822229,3.528877,-0.799753,-0.34462,139.555695,18.737034,-0.015706,0.058981,0.32665,1.172467,1.151067,-0.303956,1.372525,-0.221458,-0.607583,3.366425,2.540782,-0.055933,-0.040227,0.089408,0.156337,0.262133,0.097838,-0.046488,0.27001,-0.172172,-1.079465,0.001872,0.195524,-0.086359,-0.070653,-0.030426,0.103379,0.085085,0.051698,0.058037,0.000088,0.056475,0.001562,-1.081351,0.00001,0.003015,-0.100331,-0.084624,-0.044398,-0.013972,0.088687,0.198913,0.022788,0.886871,0.064634,0.086919,'class 1'
0.060823,1.269033,6.816518,3.154157,-26.563438,6.96694,-3.812784,-0.428715,1156.063965,116.202461,0.067221,1.23955,6.313059,2.720087,-23.553452,6.400199,-3.680112,-0.431222,751.819153,101.612671,0.101281,1.013823,3.607951,0.479723,-9.415417,3.317677,-2.837955,-0.462602,8.720184,37.891804,-0.03406,0.112917,0.430839,0.990187,-0.5013,-0.773559,0.663891,-1.16519,-0.71089,0.840738,3.345538,-0.045696,-0.011637,0.098279,0.127107,0.261916,-0.036065,-0.055107,0.217409,-0.253474,-1.032991,0.000288,0.22173,-0.031058,0.003002,0.014638,0.104531,0.081967,0.047864,0.046859,-0.000472,0.055388,-0.008528,-0.996648,0.000009,0.004085,-0.03731,-0.00325,0.008386,-0.006252,0.104618,0.235169,0.042147,1.046179,0.069084,0.07515,'class 1'
0.28825,2.284918,7.283486,-8.291727,-1.484371,0.175312,-8.467039,-0.787178,5135.157227,74.690224,0.285227,2.141324,6.957879,-8.080783,0.562706,-0.070246,-8.010537,-0.788198,4116.989258,63.048225,0.258914,1.335167,5.137968,-6.568137,5.963816,-1.088325,-5.479812,-0.804745,831.970032,19.28516,0.026313,0.168741,0.392288,2.010047,-2.611042,1.147918,-0.559554,-2.051489,-0.973421,15.174959,2.22587,0.116486,0.090173,0.104808,0.093977,0.256943,-0.116502,-0.047084,0.16642,-0.282922,-1.000198,0.00274,0.201908,0.180418,0.154105,0.063933,0.105848,0.078133,0.044718,0.034868,-0.000964,0.053048,-0.018181,-0.944023,0.000006,0.005074,0.179379,0.153066,0.062893,-0.001039,0.125048,0.229557,0.05888,1.250476,0.063498,0.097271,'class 1'
0.478162,2.210793,13.194574,-17.359818,63.633205,-5.258271,-12.101546,-1.569667,14112.969727,46.830425,0.460399,2.048079,12.433547,-16.436701,57.785965,-5.094999,-11.341702,-1.568998,10542.191406,39.021286,0.353304,1.18772,8.130021,-11.068016,28.200891,-3.976974,-7.091042,-1.556575,1187.943604,9.697421,0.107095,0.192687,0.319743,2.659184,-3.626934,3.025148,-1.30013,-2.326803,-1.389678,13.86574,1.054056,0.267712,0.160617,0.108456,0.063586,0.208546,-0.108418,-0.031632,0.131722,-0.24014,-0.936031,0.001625,0.138281,0.351943,0.244848,0.084231,0.107267,0.073779,0.042037,0.021907,-0.001315,0.048832,-0.026925,-0.91364,0.000003,0.005739,0.353132,0.246037,0.08542,0.001189,0.132408,0.225214,0.049514,1.324083,0.051758,0.122736,'class 1'
0.288249,2.285194,7.291523,-8.329453,-1.131477,0.133694,-8.463147,0.785576,5127.55957,73.905678,0.285225,2.141948,6.969056,-8.131876,1.027822,-0.128423,-8.003453,0.785818,4100.964355,62.016109,0.258853,1.340244,5.169409,-6.691297,6.857959,-1.263485,-5.427812,0.791589,776.443848,17.341614,0.026372,0.166993,0.430248,1.91196,-2.647564,1.633166,-0.978481,-1.669083,1.055594,3.343099,0.476932,0.118232,0.09186,0.109867,0.041961,0.129447,-0.008265,-0.016628,0.124885,-0.13315,-0.751404,0.000005,0.066582,0.175358,0.148986,0.057126,0.108711,0.069107,0.039924,0.007873,-0.001469,0.042469,-0.034596,-0.901177,0,0.005939,0.176514,0.150142,0.058282,0.001156,0.122859,0.237561,0.048683,1.228585,0.055804,0.11687,'class 1'
0.060821,1.269529,6.824298,3.098605,-26.662144,6.940266,-3.84166,0.424152,1116.156738,116.249931,0.067213,1.24064,6.323813,2.646146,-23.647305,6.362699,-3.716553,0.424424,711.351257,101.591309,0.101127,1.02079,3.642949,0.30683,-9.259247,3.200181,-2.893351,0.430557,3.495688,37.131134,-0.033914,0.110158,0.463998,0.775055,-0.463077,-0.306434,0.368499,-0.831576,0.458127,0.308833,1.440179,-0.042945,-0.009031,0.111056,0.035151,0.171587,0.142222,-0.006273,0.177551,-0.035329,-0.286527,0.000917,0.045318,-0.043843,-0.009928,-0.000898,0.110081,0.064315,0.039001,-0.007156,-0.001402,0.034042,-0.041198,-0.905609,0,0.005661,-0.042868,-0.008954,0.000077,0.000975,0.11113,0.290263,0.023313,1.111304,0.077304,0.099255,'class 1'
0.000862,0.274617,4.436052,3.566188,-4.7634,4.601396,-1.035208,0.302265,404.057617,31.771296,0.003037,0.299038,4.315101,3.435698,-4.636393,4.472373,-1.036674,0.30266,358.247253,30.349594,0.018587,0.412083,3.439348,2.620735,-3.262635,3.541892,-0.921156,0.297493,136.807343,19.918795,-0.01555,0.057912,0.3121,1.557414,1.50588,-0.190312,1.62313,-0.11725,0.286634,6.868606,3.028923,-0.054875,-0.039325,0.114894,0.058164,0.298861,0.263307,-0.010585,0.29874,-0.035433,0.103677,0.007742,0.111671,-0.111856,-0.096307,-0.056981,0.111256,0.059611,0.040146,-0.022779,-0.001124,0.024016,-0.046795,-0.927632,0.000003,0.005014,-0.108218,-0.092669,-0.053343,0.003638,0.106963,0.295556,0.002379,1.069631,0.09304,0.079553,'class 1'
-0.004334,0.021296,1.110421,1.063292,-0.102298,1.152085,-0.088793,0.270582,1.74086,1.53978,-0.004118,0.028871,1.248379,1.214676,-0.106428,1.296749,-0.082073,0.274993,2.805027,1.90115,-0.001343,0.07275,2.045475,2.123795,0.007143,2.120426,0.003368,0.278061,20.215776,4.481934,-0.002775,0.034141,0.057387,2.411497,2.716119,0.551583,2.495048,0.221071,0.319101,38.147823,5.170971,-0.038259,-0.035484,0.12396,0.103639,0.36904,0.266834,-0.042294,0.378559,-0.111725,0.30391,0.017115,0.240378,-0.128078,-0.125303,-0.089819,0.112094,0.05525,0.043706,-0.038245,-0.000679,0.013201,-0.051445,-0.968594,0.000006,0.004179,-0.116211,-0.113437,-0.077952,0.011866,0.10865,0.266912,0.015484,1.086504,0.085497,0.07087,'class 1'
-0.004294,0.032479,1.749938,1.789452,-0.173343,1.881579,-0.092126,0.392496,12.473978,3.895513,-0.004015,0.045428,1.954482,2.013597,-0.192836,2.105197,-0.0916,0.399749,19.567038,4.825918,-0.00004,0.14087,3.104105,3.266088,-0.267803,3.346122,-0.080034,0.409776,125.218948,11.738544,-0.003975,0.049055,0.319059,3.059051,3.229143,-0.380304,3.342907,-0.113765,0.44953,124.592201,11.948581,-0.053071,-0.049095,0.139163,0.152185,0.357974,0.097767,-0.088383,0.350169,-0.252401,0.464132,0.003471,0.363091,-0.143179,-0.139203,-0.090108,0.112444,0.051576,0.048968,-0.052539,-0.000144,0.002615,-0.055153,-1.029384,0.000009,0.003337,-0.116459,-0.112484,-0.063388,0.02672,0.114132,0.250539,0.028187,1.141324,0.075191,0.078785,'class 1'
0.002158,0.415605,7.684881,7.417187,-9.17786,8.49728,-1.080094,0.455436,5046.279785,91.726097,0.005105,0.461804,7.5981,7.312644,-9.377174,8.425585,-1.11294,0.46229,4865.319824,90.983467,0.029916,0.722154,6.718593,6.256948,-9.976499,7.574129,-1.317181,0.499129,3094.97168,79.055397,-0.024811,0.111418,0.750023,3.164139,2.503508,-4.427501,3.700099,-1.19659,0.588372,150.280655,23.97756,-0.106313,-0.081502,0.158788,0.186941,0.380296,-0.231321,-0.094379,0.212602,-0.443923,0.629708,0.023064,0.431025,-0.153683,-0.128872,-0.04737,0.112158,0.049025,0.054464,-0.064475,0.000388,-0.00671,-0.057765,-1.108386,0.000011,0.002607,-0.107054,-0.082243,-0.000741,0.046629,0.131676,0.268338,0.022947,1.316756,0.089994,0.126552,'class 1'
0.076593,1.964023,12.803994,10.795635,-68.059273,15.256606,-4.460971,0.635531,45310.984375,388.782837,0.08683,1.962461,12.0559,9.979294,-63.504353,14.391824,-4.412529,0.641203,35214.085938,353.603699,0.152746,1.868458,7.716069,5.030145,-38.862957,9.237315,-4.20717,0.687858,4573.507813,180.754196,-0.065916,0.219023,1.122125,2.680197,-0.211276,-7.149977,2.570392,-2.781668,0.785442,1.278622,28.644545,-0.132193,-0.066277,0.178543,0.200685,0.556389,-0.632883,-0.008989,0.013899,-0.646782,0.805353,0.174836,0.436499,-0.091712,-0.025797,0.040481,0.11111,0.048017,0.058544,-0.072814,0.000822,-0.013977,-0.058836,-1.199906,0.000011,0.002012,-0.02428,0.041636,0.107913,0.067432,0.165965,0.359812,0.060935,1.659653,0.100924,0.130429,'class 1'
0.358932,3.786951,13.07247,-1.726547,-133.784515,10.735423,-12.46197,1.052474,1604.113403,538.11908,0.364473,3.64008,12.3671,-2.148548,-117.812973,9.832928,-11.981476,1.056458,2196.730713,475.868164,0.387463,2.733618,8.637938,-4.216214,-45.524971,4.960774,-9.176989,1.083522,3553.093506,199.876343,-0.022991,0.332038,1.249137,3.959854,-3.910525,-2.086137,0.47562,-4.386145,1.106959,361.458069,23.636753,0.032435,0.055425,0.192803,0.205062,0.763144,-0.974067,0.143004,-0.180116,-0.79395,0.981689,0.357503,0.376792,0.17167,0.194661,0.139235,0.109211,0.048742,0.059805,-0.07649,0.001086,-0.018833,-0.057657,-1.29673,0.000009,0.001507,0.255261,0.278252,0.222827,0.083591,0.19491,0.3634,0.090818,1.949096,0.08528,0.166529,'class 1'
0.594699,4.078434,20.67576,-13.308739,-125.182266,6.363423,-19.672161,1.57066,120062.804688,677.851685,0.587561,3.889868,19.546154,-12.994541,-106.597031,5.701564,-18.696106,1.57059,100512.15625,595.246277,0.528016,2.808698,12.979164,-10.613461,-27.907116,2.181159,-12.79462,1.568617,25263.462891,224.273972,0.059545,0.381763,1.237297,5.097443,-5.707448,3.269448,-0.645944,-5.061504,1.518989,635.119751,19.497175,0.205799,0.146254,0.19663,0.225147,0.856584,-1.133392,0.258823,-0.317053,-0.816339,1.161754,0.320229,0.249287,0.390931,0.331386,0.185133,0.10643,0.050977,0.057344,-0.074846,0.001142,-0.021339,-0.053507,-1.397024,0.000006,0.001035,0.481132,0.421586,0.275333,0.0902,0.185502,0.259778,0.058821,1.855023,0.06508,0.196636,'class 1'
0.358932,3.787017,13.059755,-1.726547,-133.452286,10.721092,-12.447639,-1.05284,1600.15271,536.7901,0.364473,3.640252,12.348123,-2.14855,-117.343933,9.811404,-11.959953,-1.057054,2188.072754,473.992004,0.387463,2.736168,8.565687,-4.216365,-44.280647,4.872153,-9.088518,-1.087843,3464.886719,194.90033,-0.022991,0.332005,1.290479,3.768527,-3.936565,-0.427467,0.105748,-4.042313,-1.178227,266.639954,17.206413,0.032468,0.055458,0.187664,0.266401,0.779021,-1.055586,0.25234,-0.365851,-0.689734,1.407272,0.116886,0.1049,0.176809,0.199799,0.144341,0.102801,0.054125,0.050912,-0.067797,0.001001,-0.02174,-0.046057,-1.514774,0.000003,0.000591,0.261672,0.284663,0.229205,0.084863,0.148577,0.246597,0.042105,1.485772,0.061693,0.134133,'class 1'
0.076593,1.964295,12.773787,10.795605,-67.287209,15.217348,-4.421743,-0.634914,44950.726563,385.693909,0.08683,1.963101,12.011971,9.979164,-62.449368,14.335452,-4.356288,-0.640313,34792.675781,349.381165,0.152746,1.874639,7.560284,5.027201,-36.50872,9.057827,-4.030627,-0.685271,4329.414551,171.307632,-0.065916,0.218782,1.19163,2.213053,-0.313998,-4.821994,2.04451,-2.358508,-0.794669,1.911412,19.386572,-0.131952,-0.066036,0.166974,0.305686,0.562406,-0.773481,0.138221,-0.280214,-0.493267,-1.18438,0.027156,0.045391,-0.080144,-0.014228,0.051807,0.09843,0.057445,0.041016,-0.0559,0.000719,-0.020053,-0.035848,1.429802,0.000001,0.000249,-0.011599,0.054316,0.120352,0.068545,0.115934,0.241948,0.027129,1.159337,0.073175,0.097533,'class 1'
0.002158,0.416216,7.661173,7.414918,-8.846613,8.460549,-1.045631,-0.452691,4968.494141,90.367462,0.005104,0.463198,7.562518,7.307555,-8.90962,8.371798,-1.064242,-0.458555,4754.706543,89.038841,0.02991,0.732604,6.593869,6.218352,-8.774374,7.403515,-1.185163,-0.49053,2852.353027,73.765396,-0.024805,0.11003,0.846106,2.727342,2.202465,-3.151309,3.190257,-0.987792,-0.587457,84.676918,17.456091,-0.104926,-0.08012,0.138506,0.320328,0.323308,-0.385493,0.007692,-0.021109,-0.364384,-0.704417,0.017511,0.117838,-0.133401,-0.108596,-0.028476,0.093485,0.060278,0.0291,-0.040292,0.000375,-0.014574,-0.025718,0.969477,0,0.000124,-0.088381,-0.063575,0.016545,0.045021,0.093104,0.212945,0.002311,0.931035,0.072434,0.083688,'class 1'
-0.004296,0.033913,1.671182,1.717149,-0.150593,1.800776,-0.083627,-0.400061,10.470407,3.550975,-0.004024,0.048609,1.84486,1.912711,-0.15954,1.992771,-0.08006,-0.409915,15.719049,4.296625,-0.000216,0.162052,2.787572,2.966582,-0.17771,3.025323,-0.058741,-0.434217,83.706535,9.51145,-0.003808,0.042853,0.463657,2.457757,2.585709,-0.47158,2.756771,-0.171062,-0.518561,57.31287,8.57221,-0.046877,-0.043069,0.107518,0.302847,0.27724,-0.005201,-0.062073,0.246558,-0.251759,-0.530646,0.000007,0.24832,-0.111542,-0.107734,-0.064665,0.088184,0.062174,0.018629,-0.022563,0.000052,-0.002582,-0.019981,0.540116,0,0.000303,-0.092207,-0.088399,-0.04533,0.019335,0.076911,0.214346,-0.00127,0.769105,0.06593,0.062032,'class 1'
-0.004496,0.00156,0.164098,0.205252,0.004984,0.177112,0.02814,-0.664968,0.000935,0.022193,-0.004481,0.003511,0.231162,0.28834,0.009586,0.249995,0.038345,-0.662107,0.003724,0.044796,-0.004064,0.026239,0.707271,0.880704,0.092225,0.759231,0.121472,-0.619988,0.315481,0.406737,-0.000417,0.012799,0.212851,1.545392,1.818459,0.20199,1.699614,0.118845,-0.568745,8.263111,2.49883,-0.01728,-0.016863,0.07887,0.259304,0.390434,0.285249,-0.058927,0.424171,-0.138922,-0.438031,0.025799,0.317075,-0.083351,-0.082934,-0.066071,0.082768,0.062952,0.017479,-0.004587,-0.000189,0.011638,-0.016225,0.382743,0,0.000776,-0.087249,-0.086832,-0.069969,-0.003898,0.067199,0.214444,0.000803,0.671988,0.064211,0.048921,'class 1'
-0.0045,0.000297,0.045316,0.049103,-0.000063,0.050359,-0.001257,-1.060382,0.000006,0.002664,-0.004498,0.00071,0.06626,0.07324,-0.000046,0.073866,-0.000626,-1.036358,0.00003,0.005549,-0.004421,0.006782,0.235477,0.274959,0.003605,0.261154,0.013805,-0.986913,0.004626,0.061182,-0.000077,0.0018,0.093197,0.833131,1.028679,0.103267,0.915935,0.112745,-0.708979,0.682647,0.645113,-0.006298,-0.00622,0.055886,0.203084,0.458561,0.454685,-0.016804,0.489046,-0.034361,-0.362137,0.056637,0.273954,-0.060383,-0.060306,-0.054086,0.07748,0.062703,0.025526,0.011739,-0.000319,0.024671,-0.012932,0.317353,0,0.001414,-0.081977,-0.0819,-0.07568,-0.021594,0.063279,0.209752,-0.003339,0.632792,0.064151,0.054524,'class 1'
-0.0045,0.000056,0.014806,0.016806,-0.000001,0.016887,-0.000081,-0.931915,0,0.000288,-0.0045,0.000144,0.02233,0.025417,-0,0.02543,-0.000013,-0.933353,0,0.000647,-0.004484,0.002033,0.096606,0.111233,0.000319,0.108286,0.002947,-0.972917,0.000137,0.011096,-0.000015,-0.00202,0.041533,0.457864,0.590363,0.051901,0.482882,0.107481,-0.817398,0.049117,0.140925,-0.00248,-0.002465,0.040049,0.149738,0.450742,0.514242,0.025352,0.45901,0.055232,-0.267188,0.043114,0.163037,-0.044549,-0.044534,-0.042069,0.072534,0.061734,0.03409,0.024804,-0.000347,0.034784,-0.00998,0.286615,0.000001,0.002004,-0.077034,-0.077018,-0.074554,-0.032485,0.060581,0.183265,-0.003881,0.605808,0.060202,0.054147,'class 1'
0.060824,1.271384,6.965674,3.298812,-27.478888,7.144807,-3.845995,1.141214,1314.540039,120.797714,0.067222,1.243682,6.487275,2.876958,-24.598604,6.60257,-3.725611,1.139405,882.906616,106.67131,0.101355,1.039114,3.948049,0.725844,-10.972677,3.695247,-2.969403,1.117487,23.401392,44.417557,-0.034133,0.115651,0.592271,1.158486,-0.160561,-1.184768,1.011147,-1.171708,0.959042,0.122838,4.764853,-0.048428,-0.014295,0.117155,0.211644,0.134776,0.076955,-0.012869,0.158268,-0.081313,0.662186,0.00034,0.057399,-0.049933,-0.0158,-0.001504,0.121339,0.059399,0.091774,0.01791,-0.00504,0.08051,-0.0626,1.23541,0.000007,0.020481,-0.054116,-0.019983,-0.005688,-0.004184,0.108822,0.190511,0.005785,1.088217,0.058824,0.107284,'class 1'
0.010075,0.59539,5.224467,5.012746,-8.449342,6.344503,-1.331758,0.785394,1480.644775,58.924988,0.013251,0.607319,4.950266,4.682486,-8.060881,6.021229,-1.338743,0.785378,1187.695923,54.169193,0.037877,0.645724,3.296291,2.594304,-5.817715,4.035823,-1.441519,0.784863,201.92099,30.001274,-0.024626,0.071154,0.472501,1.240279,0.456214,-1.376366,1.423263,-0.96705,0.75344,1.189176,5.713595,-0.057903,-0.033277,0.09331,0.185396,0.318717,0.328463,-0.017304,0.374651,-0.046188,0.645853,0.019108,0.177106,-0.080059,-0.055433,-0.022156,0.120725,0.065282,0.089919,0.039231,-0.004248,0.087678,-0.048447,1.217883,0.000029,0.01853,-0.107474,-0.082848,-0.049571,-0.027415,0.097875,0.208057,0.009919,0.978749,0.068492,0.086789,'class 1'
-0.003304,0.121263,2.609943,2.700427,-0.929276,3.009235,-0.308808,0.586436,80.284012,11.009411,-0.002635,0.137791,2.600846,2.673475,-0.991401,3.003552,-0.330076,0.587646,79.430374,11.113075,0.004726,0.240443,2.385798,2.273197,-1.394567,2.77563,-0.502433,0.58166,55.527573,10.745694,-0.007361,0.032352,0.303092,1.277809,0.942288,-0.816395,1.490149,-0.547861,0.590136,3.687903,4.153484,-0.034987,-0.027626,0.073154,0.140911,0.473495,0.529903,-0.008937,0.546264,-0.016361,0.662813,0.088885,0.316547,-0.075789,-0.068428,-0.040802,0.119618,0.071114,0.089914,0.059242,-0.003222,0.093645,-0.034403,1.200219,0.000058,0.016396,-0.122253,-0.114892,-0.087266,-0.046464,0.092795,0.214158,0.01488,0.927949,0.072047,0.079429,'class 1'
-0.004464,0.009633,0.545306,0.564701,-0.026969,0.608986,-0.044285,0.499598,0.13609,0.426764,-0.00441,0.013999,0.607949,0.626807,-0.035903,0.679634,-0.052827,0.500498,0.210784,0.536499,-0.00341,0.050418,0.958115,0.942939,-0.131384,1.066169,-0.12323,0.474876,1.257832,1.41467,-0.001,0.009344,0.146269,1.028471,0.934451,-0.262293,1.160473,-0.226023,0.499698,1.67861,1.922371,-0.013754,-0.012754,0.058479,0.089425,0.577379,0.666918,0.003034,0.662338,0.00458,0.70438,0.192432,0.432645,-0.062889,-0.061888,-0.049135,0.118254,0.076602,0.091108,0.076257,-0.002104,0.097774,-0.021517,1.186065,0.000083,0.01423,-0.122664,-0.121663,-0.10891,-0.059775,0.085438,0.192328,0.001161,0.85438,0.064066,0.08947,'class 1'
-0.0045,0.000287,0.044033,0.045655,-0.000144,0.048616,-0.002961,0.469717,0.000006,0.00266,-0.004498,0.000662,0.063273,0.065538,-0.000305,0.069902,-0.004364,0.470982,0.000024,0.005515,-0.004429,0.005706,0.215122,0.219325,-0.003857,0.235689,-0.016364,0.443367,0.003056,0.063531,-0.000069,-0.000064,0.045136,0.67114,0.717455,-0.028085,0.75467,-0.037215,0.534438,0.322786,0.627083,-0.004434,-0.004365,0.05016,0.062603,0.627352,0.732215,0.008653,0.720201,0.012015,0.769972,0.268889,0.501528,-0.054658,-0.054589,-0.050225,0.116839,0.081622,0.092263,0.089126,-0.001035,0.099525,-0.010398,1.17967,0.000096,0.012083,-0.121337,-0.121268,-0.116903,-0.066679,0.078392,0.199921,-0.002932,0.783918,0.072101,0.061326,'class 1'
-0.0045,0.000005,0.004807,0.005642,0.000001,0.005499,0.000143,0.760415,0,0.000029,-0.0045,0.000015,0.009388,0.011057,0.000004,0.010721,0.000336,0.762473,0,0.000108,-0.004493,0.000451,0.067489,0.080443,0.000304,0.076465,0.003979,0.752721,0.000034,0.005254,-0.000007,-0.002082,0.020363,0.535262,0.636431,0.017298,0.607979,0.028451,0.777565,0.136035,0.335853,-0.002418,-0.002411,0.048053,0.095204,0.631664,0.73041,0.003752,0.725236,0.005174,0.85684,0.276613,0.51849,-0.052553,-0.052546,-0.050135,0.115537,0.086115,0.092238,0.097279,-0.000126,0.098559,-0.00128,1.18577,0.000094,0.009968,-0.120037,-0.12003,-0.117619,-0.067484,0.080311,0.256161,-0.001764,0.803107,0.088443,0.05472,'class 1'
-0.0045,0.000154,0.035596,0.041177,0.000006,0.041027,0.00015,0.816176,0.000003,0.001671,-0.004499,0.000334,0.048346,0.056,0.000023,0.055593,0.000407,0.836541,0.00001,0.003045,-0.004466,0.004115,0.174848,0.201676,0.00036,0.199875,0.001801,0.890514,0.001596,0.039233,-0.000034,-0.000469,0.062297,0.689034,0.775145,-0.002036,0.777762,-0.002618,0.980813,0.365913,0.608993,-0.00403,-0.003996,0.051132,0.145425,0.60457,0.677491,-0.006919,0.687554,-0.010063,0.960623,0.223378,0.486669,-0.055632,-0.055598,-0.051602,0.114461,0.090006,0.090372,0.100695,0.000554,0.094857,0.005838,1.209917,0.00008,0.007924,-0.11896,-0.118927,-0.11493,-0.063329,0.080871,0.197725,-0.000638,0.80871,0.079037,0.06981,'class 1'
-0.004497,0.001891,0.192188,0.217427,-0.000874,0.221376,-0.003949,0.89553,0.0024,0.050772,-0.00449,0.003078,0.227588,0.257212,-0.001223,0.261882,-0.00467,0.902394,0.004701,0.07105,-0.004254,0.018121,0.488355,0.539968,-0.010359,0.558516,-0.018547,0.95729,0.097092,0.333001,-0.000236,0.00397,0.116521,0.979563,1.022922,-0.071828,1.088887,-0.065965,1.079963,1.395523,1.333682,-0.00846,-0.008224,0.057851,0.189189,0.558507,0.595187,-0.014402,0.618474,-0.023287,1.080243,0.1459,0.411857,-0.062341,-0.062105,-0.053881,0.113673,0.093183,0.086567,0.099839,0.000979,0.088811,0.011029,1.25924,0.00006,0.00605,-0.118163,-0.117927,-0.109703,-0.055822,0.078597,0.198709,0.000208,0.785968,0.066984,0.072368,'class 1'
-0.004464,0.009642,0.549007,0.569682,-0.026377,0.61273,-0.043049,1.072039,0.139566,0.430047,-0.00441,0.014033,0.61498,0.636248,-0.0345,0.686503,-0.050255,1.072722,0.219737,0.542812,-0.003402,0.051295,1.005225,1.004991,-0.119131,1.112112,-0.107121,1.107222,1.501406,1.48653,-0.001008,0.011162,0.182342,1.29956,1.245978,-0.221118,1.403523,-0.157545,1.177092,3.783245,2.436933,-0.015572,-0.014564,0.066582,0.220189,0.50046,0.503404,-0.014372,0.530496,-0.027092,1.224438,0.078788,0.310905,-0.070992,-0.069984,-0.05542,0.113191,0.095496,0.081208,0.095539,0.001158,0.081298,0.014241,1.34313,0.000041,0.004497,-0.1176,-0.116592,-0.102028,-0.046609,0.079818,0.16357,0.00435,0.798176,0.062472,0.079462,'class 1'
-0.004338,0.022418,1.014491,0.897043,-0.160488,1.049903,-0.15286,1.299433,1.164091,1.446639,-0.004136,0.031379,1.110398,0.97751,-0.1981,1.1498,-0.17229,1.296623,1.670184,1.747923,-0.001751,0.093495,1.606313,1.410198,-0.422661,1.664175,-0.253976,1.294309,7.316882,3.679303,-0.002385,0.01967,0.246869,1.583236,1.428583,-0.354128,1.643991,-0.215407,1.291705,7.055955,3.457361,-0.023806,-0.021421,0.075995,0.236419,0.436101,0.414019,-0.011945,0.4411,-0.027081,1.415507,0.037572,0.219193,-0.080131,-0.077746,-0.056325,0.112998,0.096797,0.075006,0.088787,0.001112,0.073706,0.015081,1.470656,0.000027,0.003437,-0.117134,-0.114749,-0.093328,-0.037003,0.081492,0.208885,0.006677,0.814919,0.064309,0.0727,'class 1'
-0.00423,0.029816,1.337419,1.158454,-0.229282,1.33075,-0.172295,1.497988,3.031809,2.259145,-0.003907,0.041519,1.457328,1.259629,-0.276705,1.450406,-0.190778,1.49276,4.273656,2.693485,-0.000566,0.121537,2.054246,1.818987,-0.487747,2.056195,-0.237208,1.459326,17.402847,5.259701,-0.003341,0.027147,0.293658,1.770337,1.670637,-0.206304,1.78614,-0.115503,1.430279,10.093041,3.616244,-0.031054,-0.027713,0.085239,0.237612,0.376279,0.328545,-0.017594,0.37541,-0.046865,-1.477229,0.019248,0.178316,-0.089146,-0.085805,-0.058092,0.11306,0.096966,0.068804,0.080547,0.00087,0.06769,0.012858,-1.504221,0.00002,0.003007,-0.116967,-0.113626,-0.085913,-0.027821,0.082045,0.206191,0.003485,0.82045,0.059674,0.082686,'class 1'
-0.004302,0.028533,1.410756,1.466392,0.079337,1.41013,0.056262,-1.54315,3.941416,1.832956,-0.004044,0.04016,1.547639,1.614017,0.104078,1.546728,0.067289,-1.542837,5.701779,2.188739,-0.000621,0.12622,2.254563,2.362787,0.249054,2.252205,0.110582,-1.552115,25.605604,4.586546,-0.003423,0.03353,0.306264,1.868143,2.005684,0.258623,1.867173,0.13851,-1.498376,12.021141,2.988276,-0.037574,-0.034151,0.093882,0.224712,0.33568,0.241116,-0.037017,0.347607,-0.106491,-1.23968,0.011988,0.206205,-0.097926,-0.094503,-0.060352,0.113331,0.095943,0.063373,0.071621,0.00047,0.064313,0.007308,-1.330599,0.000017,0.00325,-0.117376,-0.113952,-0.079801,-0.01945,0.084095,0.208024,0.001487,0.840954,0.062579,0.076277,'class 1'
-0.004266,0.02525,1.602336,1.985764,0.654658,1.568343,0.41742,-1.338543,5.223329,1.324623,-0.003956,0.035534,1.757623,2.176016,0.779015,1.724205,0.451811,-1.328591,7.665966,1.618985,0.000399,0.112017,2.521988,3.091713,1.457405,2.511397,0.580317,-1.278769,35.645042,3.729071,-0.004355,0.043083,0.273805,1.970755,2.247774,0.371313,2.068244,0.179531,-1.189269,18.023417,3.567235,-0.047039,-0.042684,0.101672,0.199856,0.320111,0.146292,-0.063856,0.336218,-0.189925,-1.089257,0.005924,0.276826,-0.105629,-0.101273,-0.05859,0.11377,0.093742,0.059199,0.062541,-0.000044,0.063229,-0.000689,-1.186325,0.000016,0.004085,-0.117726,-0.113371,-0.070687,-0.012097,0.088693,0.252228,0.002744,0.886927,0.079422,0.064775,'class 1'
-0.003034,0.104374,3.182825,3.854304,1.021615,3.567975,0.286329,-0.816258,159.983643,10.769203,-0.002042,0.114995,3.24495,3.92435,1.04943,3.635704,0.288646,-0.836139,172.528931,11.2028,0.008655,0.184302,3.41324,4.028656,0.75071,3.832791,0.195865,-0.918355,214.678833,13.227228,-0.010697,0.062024,0.223677,2.047642,2.045619,-0.722758,2.352808,-0.307189,-1.009312,29.608196,7.075588,-0.064065,-0.053369,0.108263,0.166373,0.318444,0.048516,-0.083066,0.313489,-0.264972,-1.016058,0.000788,0.334617,-0.110305,-0.099608,-0.046239,0.114338,0.090452,0.056324,0.053496,-0.000613,0.0632,-0.009703,-1.080989,0.000015,0.005315,-0.11638,-0.105683,-0.052315,-0.006075,0.093644,0.269324,0.005355,0.936442,0.094135,0.064206,'class 1'
0.010237,0.574757,5.900267,5.872329,-8.685124,7.096235,-1.223906,-0.847409,2387.163574,69.224747,0.013615,0.578407,5.688011,5.610442,-8.428427,6.842261,-1.231819,-0.855386,2052.013916,65.190773,0.040597,0.560153,4.313403,3.840101,-6.892742,5.172639,-1.332539,-0.910927,624.027344,42.317341,-0.026982,0.09191,0.241291,1.941024,1.176215,-2.237832,2.195498,-1.019282,-1.011214,14.298022,10.33481,-0.078296,-0.051313,0.113102,0.128779,0.311172,-0.032384,-0.083246,0.272786,-0.30517,-0.986497,0.00035,0.334033,-0.099488,-0.072506,-0.021192,0.115008,0.086229,0.054358,0.044364,-0.001172,0.062971,-0.018606,-1.00739,0.000013,0.006655,-0.101394,-0.074412,-0.023098,-0.001906,0.099282,0.2652,0.014366,0.992824,0.091383,0.062904,'class 1'
0.060857,1.259954,7.312333,3.663324,-29.357536,7.551148,-3.887825,-1.142694,1756.000732,130.850098,0.067303,1.226712,6.866911,3.27122,-26.603594,7.0466,-3.77538,-1.141866,1253.23645,117.11525,0.102211,0.969975,4.485565,1.224355,-13.25633,4.304208,-3.079853,-1.138468,81.734528,54.524364,-0.034908,0.122326,0.310468,1.794055,-0.024948,-2.2072,1.473243,-1.498191,-1.157071,0.005495,8.829424,-0.055023,-0.020115,0.115637,0.0928,0.278275,-0.065431,-0.065711,0.225705,-0.291136,-0.967967,0.001144,0.267125,-0.048334,-0.013426,0.006689,0.115753,0.081282,0.052691,0.034817,-0.001646,0.061562,-0.026744,-0.956975,0.000009,0.007798,-0.04845,-0.013542,0.006573,-0.000116,0.110046,0.239326,0.032698,1.100456,0.070895,0.094233,'class 1'
0.1032,1.520786,8.808266,0.824561,-38.456814,6.627326,-5.802765,-1.563604,105.049446,154.507141,0.110583,1.467177,8.202331,0.490358,-33.523914,6.040351,-5.549994,-1.562145,32.301228,134.33609,0.139284,1.115269,4.943215,-0.863643,-11.861167,3.039149,-3.902792,-1.544681,35.944321,48.190544,-0.028701,0.133634,0.36923,1.733732,-0.685141,-1.301057,0.8484,-1.533542,-1.462332,2.663316,5.673647,-0.023051,0.00565,0.115808,0.064052,0.208935,-0.02421,-0.040588,0.189723,-0.213933,-0.913751,0.000096,0.162939,-0.005224,0.023476,0.017826,0.116541,0.07585,0.050789,0.024451,-0.001972,0.058282,-0.033831,-0.924245,0.000005,0.008485,-0.005958,0.022743,0.017093,-0.000733,0.118968,0.200175,0.051633,1.189682,0.050979,0.107055,'class 1'
0.060823,1.268842,6.899466,3.190179,-26.93173,7.024274,-3.834095,1.149195,1199.939331,117.904167,0.067221,1.239129,6.429179,2.766174,-24.0583,6.479285,-3.71311,1.150155,794.898315,103.884918,0.101307,1.010114,3.933877,0.611652,-10.323876,3.533427,-2.921775,1.161873,15.589364,41.669624,-0.034085,0.114793,0.404581,1.398942,-0.241531,-1.087364,0.928972,-1.170503,1.308714,0.257139,4.407795,-0.047572,-0.013486,0.114598,0.043249,0.154489,0.091489,-0.017217,0.184702,-0.093214,-0.715738,0.000646,0.077237,-0.047377,-0.013291,0.000195,0.117327,0.070179,0.048457,0.012912,-0.0021,0.05273,-0.039818,-0.906633,0.000001,0.008565,-0.050106,-0.01602,-0.002534,-0.002729,0.120803,0.199853,0.076402,1.20803,0.039436,0.120214,'class 1'
0.010078,0.594637,5.231351,5.058325,-8.173729,6.346281,-1.287956,0.792946,1491.230103,58.281567,0.013263,0.605676,4.961978,4.749357,-7.697503,6.026609,-1.277252,0.796378,1203.30249,53.346401,0.038089,0.633192,3.305102,2.792593,-5.025433,4.037333,-1.244741,0.827497,217.582672,27.900309,-0.024825,0.076517,0.363986,1.142671,0.922913,-0.552778,1.336511,-0.413598,0.983548,2.608862,3.06288,-0.063253,-0.038428,0.114255,0.03219,0.245741,0.239989,-0.004189,0.256332,-0.016343,-0.290066,0.004282,0.074352,-0.100992,-0.076166,-0.037739,0.118045,0.064514,0.046023,0.000057,-0.002008,0.044839,-0.044782,-0.903587,0,0.008032,-0.104781,-0.079956,-0.041528,-0.00379,0.119236,0.257027,0.044964,1.192364,0.068121,0.104492,'class 1'
-0.003302,0.121042,2.618163,2.776743,-0.707334,3.011612,-0.234869,0.594794,81.263817,10.539639,-0.002626,0.137248,2.616019,2.78498,-0.678446,3.010351,-0.225371,0.598775,81.205696,10.469896,0.004918,0.235004,2.462044,2.654293,-0.508962,2.833891,-0.179598,0.609782,63.978954,9.08112,-0.007545,0.041743,0.212687,1.676848,2.073177,0.515108,1.784524,0.288653,0.563216,9.617478,2.237631,-0.044369,-0.036824,0.117859,0.059384,0.382693,0.340591,-0.015258,0.380672,-0.040081,-0.019026,0.020536,0.177034,-0.120485,-0.112941,-0.076116,0.118602,0.059096,0.044343,-0.013884,-0.001705,0.034932,-0.048816,-0.915748,0.000001,0.007014,-0.121229,-0.113684,-0.07686,-0.000743,0.115966,0.297735,0.00546,1.159663,0.091158,0.094874,'class 1'
-0.004458,0.008006,0.752721,0.809784,0.000837,0.80875,0.001035,0.410918,0.427814,0.652403,-0.004385,0.01037,0.89886,0.970947,0.01054,0.959968,0.01098,0.395225,0.84901,0.900579,-0.00285,0.023742,1.824368,1.98366,0.151156,1.904283,0.079377,0.324592,13.104343,3.330281,-0.001535,0.030319,0.058848,2.612915,2.918494,0.673085,2.666027,0.252468,0.25381,49.617367,5.825269,-0.034704,-0.03317,0.128188,0.113943,0.447112,0.300709,-0.056669,0.431913,-0.131204,0.111172,0.028674,0.317101,-0.132572,-0.131038,-0.097868,0.118883,0.054194,0.0444,-0.028267,-0.001232,0.023705,-0.051972,-0.944459,0.000005,0.005727,-0.123267,-0.121733,-0.088563,0.009305,0.118337,0.31345,0.006538,1.183373,0.093108,0.099891,'class 1'
-0.004035,0.058323,2.707745,2.427104,-0.887796,2.749945,-0.322841,0.192989,55.621372,9.442019,-0.00346,0.081255,2.96408,2.648004,-1.095041,3.011611,-0.363607,0.196139,79.880493,11.392091,0.003096,0.23598,4.254856,3.785698,-2.334856,4.325489,-0.53979,0.200002,339.240326,23.670937,-0.006556,0.06025,0.46943,3.527585,3.146863,-1.650504,3.604734,-0.457871,0.221773,163.442505,16.504763,-0.06371,-0.057153,0.14624,0.16849,0.41771,0.060318,-0.09398,0.3382,-0.277882,0.21932,0.001381,0.379557,-0.1497,-0.143143,-0.08599,0.118753,0.050137,0.046523,-0.042113,-0.000658,0.012126,-0.054239,-0.991417,0.000008,0.004404,-0.122213,-0.115657,-0.058503,0.027487,0.130341,0.321885,0.038417,1.303409,0.093558,0.087761,'class 1'
0.010899,0.71676,11.789909,9.717604,-27.243889,11.98985,-2.272246,0.228703,19208.128906,203.407379,0.016992,0.781856,11.474562,9.324986,-27.255932,11.66212,-2.337133,0.231858,17041.435547,195.979095,0.058986,1.104009,9.194926,6.730999,-23.58659,9.274237,-2.543238,0.248433,6327.154297,139.65271,-0.041995,0.152312,0.978705,3.520029,1.557617,-5.978838,3.345008,-1.787391,0.291278,63.909035,26.341522,-0.13532,-0.093325,0.170104,0.200266,0.442652,-0.366721,-0.048263,0.102793,-0.469514,0.356713,0.044048,0.327536,-0.153113,-0.111118,-0.017793,0.118077,0.047322,0.049909,-0.054212,-0.000071,0.001271,-0.055483,-1.05771,0.000009,0.003221,-0.101085,-0.05909,0.034235,0.052028,0.156485,0.311698,0.021463,1.564852,0.092279,0.150461,'class 1'
0.183093,3.225623,17.00071,8.619268,-138.344971,16.836323,-8.217054,0.339724,46630.851563,627.671692,0.200035,3.157994,15.74933,7.424897,-124.208313,15.459389,-8.034492,0.343498,30429.189453,551.962402,0.286931,2.659271,9.096845,1.050755,-53.448509,7.85508,-6.804325,0.377671,237.266052,214.898132,-0.086896,0.307673,1.317886,3.252176,-2.892377,-2.560491,0.71065,-3.603027,0.45617,155.670013,18.607807,-0.107639,-0.020743,0.194905,0.195136,0.677489,-0.880109,0.134119,-0.196069,-0.68404,0.550854,0.184443,0.238116,0.00513,0.092026,0.112769,0.116731,0.046125,0.052968,-0.06325,0.000437,-0.007886,-0.055364,-1.142509,0.000009,0.002254,0.083304,0.1702,0.190943,0.078174,0.206506,0.326371,0.087832,2.065058,0.079252,0.21129,'class 1'
0.836232,5.209671,18.054588,-22.632702,58.233826,-2.960157,-19.672544,0.794389,143070.421875,279.303925,0.821836,4.907281,17.371611,-21.990252,60.953659,-3.253089,-18.737164,0.799575,115939.351563,239.756546,0.722235,3.20384,13.375611,-17.789162,58.689793,-4.375315,-13.413847,0.841506,25852.751953,81.695061,0.099601,0.470454,1.176141,6.172436,-8.515845,16.363638,-2.928913,-5.586933,0.887679,512.356323,7.065072,0.351382,0.251781,0.214115,0.161672,0.960238,-1.324412,0.393526,-0.450096,-0.874316,0.771775,0.315667,0.179963,0.607721,0.50812,0.256339,0.114626,0.046697,0.05407,-0.068046,0.000784,-0.014704,-0.053343,-1.243851,0.000007,0.001493,0.70721,0.607608,0.355828,0.099489,0.252767,0.364706,0.200144,2.527668,0.054988,0.233048,'class 1'
1.381633,3.733359,36.151627,-47.388073,469.344452,-14.099093,-33.288979,1.569767,826956.9375,368.25174,1.321457,3.518408,34.029961,-44.741619,421.88678,-13.507042,-31.234577,1.569328,629100.625,314.265503,0.982889,2.325826,22.08898,-29.700766,197.10228,-10.009765,-19.691,1.561643,82679.3125,93.726318,0.338568,0.543388,0.875938,7.994734,-11.07187,29.293055,-4.372526,-6.699344,1.444589,663.692444,5.414083,0.778069,0.439501,0.22184,0.149202,1.114466,-1.554222,0.572348,-0.599478,-0.954744,0.933182,0.304883,0.126214,1.099617,0.761049,0.321548,0.111726,0.048794,0.052059,-0.067811,0.000926,-0.01896,-0.048852,-1.36469,0.000004,0.000894,1.209731,0.871163,0.431662,0.110114,0.239047,0.325395,0.167949,2.390466,0.042252,0.243265,'class 1'
0.836235,5.20932,17.87088,-22.421305,57.6978,-2.965598,-19.455708,-0.795901,136700.09375,271.923706,0.821846,4.906745,17.158102,-21.744968,60.293079,-3.262107,-18.482862,-0.801599,109544.34375,231.671387,0.72247,3.202222,12.984483,-17.337576,57.178631,-4.429772,-12.907804,-0.853551,21605.619141,71.877007,0.099376,0.476006,1.176964,5.891743,-8.237853,16.332268,-3.323133,-4.914721,-1.037904,171.905396,2.533153,0.345839,0.246464,0.215015,0.198669,1.066208,-1.49901,0.550015,-0.641141,-0.85787,0.970713,0.105546,0.046971,0.606831,0.507455,0.260991,0.108056,0.05182,0.046514,-0.062336,0.000861,-0.020648,-0.041688,-1.531077,0.000002,0.000443,0.71379,0.614414,0.36795,0.106959,0.177439,0.233147,0.1204,1.774393,0.044387,0.184061,'class 1'
0.183129,3.222861,16.82172,9.18213,-128.180115,16.808184,-7.626054,-0.335496,50336.667969,597.031982,0.200125,3.154141,15.533216,8.047421,-113.754906,15.423059,-7.375638,-0.338473,33661.496094,519.780579,0.288018,2.650644,8.512292,1.951328,-44.612083,7.725775,-5.774447,-0.368417,693.972961,182.256012,-0.087893,0.319862,1.325898,2.551138,-2.562978,-0.600951,0.216231,-2.779209,-0.424182,58.94014,8.972662,-0.119737,-0.031844,0.194463,0.264391,0.843367,-1.190364,0.352615,-0.554851,-0.635513,0.283333,0.009219,0.006506,0.005662,0.093556,0.125399,0.103712,0.055045,0.03791,-0.052081,0.000631,-0.019188,-0.032893,1.294471,0.000001,0.000188,0.096413,0.184306,0.21615,0.090751,0.125773,0.224883,0.057682,1.257734,0.061846,0.109856,'class 1'
0.01106,0.714586,11.543852,10.567824,-14.874929,11.825675,-1.25785,-0.226068,19117.041016,171.178619,0.017355,0.779204,11.191393,10.235426,-14.191038,11.472398,-1.236972,-0.229063,16922.320313,161.528091,0.061695,1.104539,8.679564,7.859147,-9.632278,8.936951,-1.077804,-0.248403,6194.858887,100.295303,-0.044339,0.170065,1.031843,2.674738,1.636542,-2.779948,2.675558,-1.039016,-0.297532,36.954922,13.798061,-0.15271,-0.10837,0.164359,0.303719,0.557878,-0.737821,0.115316,-0.224762,-0.513059,-0.177829,0.045246,0.083115,-0.147003,-0.102664,0.005706,0.098852,0.057822,0.027919,-0.038126,0.000311,-0.011805,-0.026322,0.791552,0,0.000211,-0.081496,-0.037157,0.071213,0.065507,0.098544,0.212639,0.023313,0.985437,0.066294,0.076956,'class 1'
-0.003768,0.070852,2.595514,3.304772,1.932188,2.545802,0.75897,-0.343109,34.869877,3.192768,-0.002879,0.098823,2.807086,3.55759,2.191072,2.765224,0.792367,-0.345166,49.260979,3.892164,0.006696,0.286312,3.828633,4.729144,3.441202,3.830859,0.898284,-0.333775,192.337128,8.599994,-0.009575,0.076758,0.622089,2.619395,2.796069,0.127847,2.749573,0.046497,-0.334065,57.123158,7.306617,-0.079637,-0.070062,0.130543,0.303685,0.386957,-0.272474,-0.042675,0.111221,-0.383695,-0.206414,0.018185,0.244942,-0.133422,-0.123847,-0.053785,0.093681,0.059717,0.020549,-0.022035,-0.00002,0.000863,-0.022898,0.511275,0,0.000565,-0.09656,-0.086985,-0.016923,0.036862,0.082353,0.204307,0.001766,0.823528,0.06708,0.070153,'class 1'
-0.004333,0.023324,0.993502,1.054688,0.006954,1.048052,0.006636,-1.222885,1.206414,1.084548,-0.004113,0.033468,1.089027,1.198879,0.05353,1.152429,0.04645,-1.192214,1.758103,1.223189,-0.001298,0.107087,1.619327,2.028363,0.567087,1.693502,0.334861,-1.032226,7.594531,1.845906,-0.002815,0.032335,0.342394,1.806035,2.223343,0.586944,1.917196,0.306147,-0.542679,12.830107,2.595478,-0.036448,-0.033633,0.09862,0.269386,0.423749,0.105553,-0.090905,0.358865,-0.253312,-0.193827,0.004175,0.374762,-0.102732,-0.099917,-0.066284,0.088433,0.06056,0.021698,-0.005685,-0.000294,0.014549,-0.020234,0.391151,0,0.00121,-0.092546,-0.089731,-0.056098,0.010186,0.070331,0.204483,0.000614,0.703313,0.066581,0.044522,'class 1'
-0.004464,0.009648,0.546728,0.570631,-0.024683,0.611027,-0.040396,-1.065817,0.138177,0.424351,-0.00441,0.014065,0.6111,0.640005,-0.03021,0.684161,-0.044156,-1.059548,0.217274,0.530445,-0.003393,0.051679,0.975381,1.037329,-0.060996,1.093129,-0.0558,-1.048649,1.420429,1.320037,-0.001017,0.012595,0.189345,1.18639,1.457891,0.189071,1.314002,0.143889,-0.742547,2.910083,1.369163,-0.017005,-0.015988,0.072658,0.215314,0.497104,0.349961,-0.066983,0.487392,-0.137431,-0.157128,0.047814,0.390403,-0.077068,-0.076051,-0.060063,0.08334,0.060445,0.029144,0.009001,-0.000477,0.026806,-0.017804,0.329089,0,0.00199,-0.08775,-0.086733,-0.070745,-0.010682,0.066307,0.204697,-0.003775,0.663075,0.065901,0.049877,'class 1'
-0.004497,0.001884,0.191089,0.217839,-0.000409,0.2197,-0.00186,-0.888622,0.002329,0.049089,-0.004491,0.003047,0.224684,0.256579,-0.0004,0.25813,-0.001551,-0.888583,0.004439,0.067434,-0.00426,0.017502,0.463456,0.533,0.002359,0.528537,0.004463,-0.908566,0.078026,0.274654,-0.00023,0.003442,0.098943,0.797788,1.020257,0.144755,0.849947,0.170311,-0.751575,0.480809,0.461905,-0.007932,-0.007702,0.05476,0.160075,0.506221,0.460868,-0.023032,0.506354,-0.045486,-0.085482,0.064681,0.304527,-0.05925,-0.05902,-0.051318,0.078608,0.05968,0.036605,0.020375,-0.000565,0.036043,-0.015668,0.293203,0.000001,0.002674,-0.083098,-0.082868,-0.075166,-0.023848,0.065948,0.203924,-0.003881,0.659485,0.064723,0.059388,'class 1'
-0.0045,0.000208,0.055104,0.077929,0.001518,0.038965,0.038964,0.71626,0,0,-0.004499,0.00043,0.072124,0.101999,0.002601,0.051002,0.050997,0.391514,0,0,-0.004444,0.004961,0.231232,0.327011,0.026734,0.16368,0.163331,0.204654,0,0,-0.000055,0.000586,0.059949,0.616107,0.869007,0.187786,0.466234,0.402772,0.055679,0.003041,0.004027,-0.005085,-0.00503,0.045242,0.12481,0.449299,0.464132,0.006564,0.44953,0.014602,0.047252,0.040749,0.189162,-0.049741,-0.049686,-0.044656,0.074391,0.058676,0.04112,0.027278,-0.000575,0.041225,-0.013947,0.271514,0.000002,0.003044,-0.07889,-0.078835,-0.073805,-0.029149,0.060844,0.192781,-0.003881,0.608442,0.061259,0.057669,'class 1'
0.010902,0.561393,9.953331,9.794418,-1.573412,9.95251,-0.158092,0.009199,9806.438477,102.224266,0.017005,0.606412,9.611572,9.428762,-1.742053,9.610037,-0.181274,0.005902,8522.97168,95.869766,0.05922,0.812767,7.167723,6.99288,-1.25247,7.167621,-0.17474,-0.023225,2636.231934,53.910259,-0.042215,0.157509,0.708104,1.77141,1.718872,-0.131319,1.792147,-0.073274,-0.15332,10.281137,3.479796,-0.140505,-0.098289,0.171472,0.163892,0.4377,-0.508251,0.033157,-0.076861,-0.43139,-1.512583,0.032468,0.125691,-0.154467,-0.112252,-0.013962,0.123607,0.057038,0.108936,-0.018304,-0.007006,0.07505,-0.093354,1.254346,0.00001,0.02836,-0.106602,-0.064387,0.033903,0.047865,0.107149,0.192508,0.042171,1.071485,0.053932,0.116485,'class 1'
0.001293,0.26766,4.338339,5.386548,4.240246,4.429211,0.957337,-1.143731,349.74295,12.053911,0.003991,0.291696,4.249475,5.38771,4.708857,4.2901,1.09761,-1.123168,295.84729,10.191994,0.025092,0.426869,3.736932,5.130633,5.837285,3.427618,1.703015,-0.928668,78.292496,2.974255,-0.021101,0.101275,0.54012,1.714685,2.394541,1.388831,1.40852,0.986022,-0.321259,1.023514,0.178504,-0.097284,-0.076184,0.151813,0.196443,0.235859,-0.181007,-0.012446,0.053151,-0.234159,1.41145,0.002705,0.082547,-0.147822,-0.126721,-0.050537,0.12656,0.058839,0.109748,-0.004539,-0.007321,0.083326,-0.087865,1.250371,0.000001,0.029307,-0.122569,-0.101468,-0.025285,0.025253,0.104036,0.198801,0.018527,1.040358,0.066832,0.104199,'class 1'
0.004345,0.345654,5.396973,3.697256,-7.729692,5.187357,-1.490102,1.564493,609.510925,44.588467,0.007614,0.372758,5.201909,3.56288,-7.184627,4.999849,-1.436969,1.561586,525.950439,41.432621,0.027235,0.493957,3.886743,2.911561,-3.328512,3.789835,-0.878273,1.535277,184.728455,21.791237,-0.01962,0.075533,0.479034,1.47804,1.730126,0.350911,1.495477,0.234648,1.298156,4.758474,1.58969,-0.067919,-0.048299,0.128847,0.203698,0.19458,0.124299,-0.018563,0.211902,-0.087603,1.098675,0.001386,0.089704,-0.121233,-0.101612,-0.053314,0.128389,0.062974,0.108643,0.013317,-0.007146,0.091454,-0.078137,1.243455,0.000005,0.028761,-0.120775,-0.101155,-0.052856,0.000458,0.102285,0.187525,0.008346,1.022848,0.059516,0.106285,'class 1'
0.000862,0.274746,4.449378,3.536227,-4.975072,4.614391,-1.078164,1.265834,405.223602,32.405186,0.003036,0.299388,4.332272,3.393068,-4.921385,4.489313,-1.096245,1.263925,359.185059,31.198452,0.018531,0.416657,3.491824,2.49186,-3.948994,3.591423,-1.099563,1.255314,136.639221,22.005342,-0.015496,0.05531,0.410347,1.487734,1.212178,-0.676003,1.627532,-0.415355,1.136522,6.132272,4.173388,-0.052274,-0.036778,0.105815,0.185941,0.340676,0.382431,-0.004912,0.394869,-0.012439,0.879726,0.024263,0.1659,-0.102779,-0.087283,-0.050505,0.129265,0.068581,0.106953,0.033385,-0.006473,0.098859,-0.065475,1.234455,0.00003,0.027006,-0.12623,-0.110734,-0.073956,-0.023451,0.099177,0.195053,0.00683,0.991765,0.057107,0.114719,'class 1'
-0.003304,0.121263,2.609974,2.70051,-0.92913,3.009266,-0.308756,0.984355,80.287926,11.009274,-0.002635,0.137791,2.600984,2.673837,-0.990776,3.00369,-0.329853,0.983128,79.447853,11.112511,0.004726,0.240462,2.388289,2.280698,-1.383017,2.778462,-0.497764,0.988699,55.831989,10.733652,-0.007361,0.032929,0.304584,1.317023,1.127394,-0.668059,1.556578,-0.429184,0.958276,5.011943,3.943252,-0.035564,-0.028203,0.085493,0.147206,0.495647,0.584323,0.010429,0.565894,0.018429,0.777225,0.102334,0.299718,-0.088128,-0.080767,-0.052564,0.129401,0.074812,0.105663,0.053601,-0.005389,0.104947,-0.051346,1.224852,0.00007,0.024428,-0.132036,-0.124675,-0.096472,-0.043908,0.097445,0.231062,0.00265,0.97445,0.072392,0.080782,'class 1'
-0.004402,0.023988,1.006899,1.131178,-0.054172,1.177196,-0.046018,0.785402,1.914552,1.496253,-0.004304,0.030351,1.056638,1.182708,-0.067385,1.237175,-0.054467,0.785416,2.333671,1.668339,-0.002491,0.085264,1.294928,1.392984,-0.221536,1.537109,-0.144125,0.785722,5.484645,2.826547,-0.001813,0.013952,0.181234,1.108365,1.099427,-0.321853,1.339675,-0.240247,0.790496,3.017203,2.496154,-0.018256,-0.016443,0.070096,0.096324,0.61379,0.723808,0.017084,0.699381,0.024427,0.74095,0.238669,0.455563,-0.0744,-0.072587,-0.056144,0.12903,0.081054,0.105047,0.07194,-0.004061,0.109144,-0.037204,1.217052,0.000111,0.021418,-0.133334,-0.13152,-0.115078,-0.058934,0.098747,0.24078,-0.000546,0.987467,0.079018,0.075068,'class 1'
-0.004497,0.00188,0.19276,0.217796,-0.001063,0.222571,-0.004775,0.684667,0.002452,0.051687,-0.004491,0.003031,0.227421,0.256371,-0.001708,0.26287,-0.006499,0.685319,0.004769,0.07256,-0.004261,0.017035,0.480864,0.529375,-0.016489,0.558879,-0.029504,0.669561,0.097017,0.346194,-0.00023,0.003111,0.07181,0.907048,0.972789,-0.103271,1.069362,-0.096572,0.700404,1.286429,1.359403,-0.007601,-0.007371,0.06111,0.063209,0.679253,0.792943,0.010983,0.778841,0.014102,0.748409,0.367714,0.584826,-0.065601,-0.065371,-0.058,0.128373,0.086944,0.104628,0.086757,-0.002687,0.110974,-0.024217,1.214309,0.000138,0.018277,-0.132863,-0.132633,-0.125262,-0.067263,0.094587,0.239815,-0.00138,0.945867,0.074653,0.077633,'class 1'
-0.0045,0.000007,0.029083,0.033657,0.000004,0.033544,0.000113,0.783147,0.000001,0.001118,-0.0045,0.000022,0.044009,0.050881,0.000005,0.050784,0.000097,0.781735,0.000007,0.002569,-0.004469,0.000552,0.18768,0.216621,-0.000025,0.216736,-0.000114,0.7745,0.002207,0.047024,-0.000031,-0.000126,0.018614,0.80785,0.915973,-0.022975,0.940404,-0.024431,0.76488,0.781038,0.930908,-0.004373,-0.004343,0.059068,0.09832,0.686382,0.786856,-0.006742,0.795333,-0.008478,0.791252,0.400035,0.646112,-0.063568,-0.063537,-0.059194,0.127621,0.092279,0.103569,0.097011,-0.001447,0.110148,-0.013137,1.220592,0.000143,0.015199,-0.13212,-0.132089,-0.127747,-0.068552,0.089698,0.217376,-0.000523,0.896979,0.078101,0.067617,'class 1'
-0.0045,0.000342,0.056058,0.062595,-0.000039,0.063217,-0.000622,0.992155,0.000016,0.004075,-0.004498,0.000805,0.081585,0.091203,-0.000085,0.092131,-0.000927,0.986652,0.000072,0.00866,-0.004413,0.007712,0.289896,0.327537,0.000103,0.327223,0.000314,0.975569,0.011465,0.10687,-0.000084,0.002037,0.086878,0.958489,1.07993,-0.023975,1.101692,-0.021762,0.912778,1.471977,1.262147,-0.006534,-0.00645,0.06341,0.15962,0.642483,0.711115,-0.029575,0.750521,-0.039406,0.865258,0.315539,0.623985,-0.067907,-0.067823,-0.061373,0.126917,0.09693,0.101163,0.102307,-0.000463,0.106647,-0.00434,1.240646,0.000129,0.012318,-0.131415,-0.13133,-0.12488,-0.063507,0.092125,0.249021,0.002944,0.921254,0.090952,0.065672,'class 1'
-0.004495,0.002502,0.244388,0.288003,0.00286,0.277704,0.010299,0.858223,0.005931,0.071505,-0.004482,0.004436,0.301502,0.354198,0.00426,0.341733,0.012465,0.885454,0.013602,0.108417,-0.004085,0.027263,0.695058,0.808387,0.020347,0.78238,0.026006,0.940553,0.373862,0.572102,-0.000397,0.008946,0.170562,1.299541,1.414174,-0.07954,1.468344,-0.05417,1.010079,4.635835,2.318048,-0.013428,-0.013031,0.072598,0.215448,0.566188,0.584393,-0.047426,0.65662,-0.072227,0.96838,0.181419,0.531219,-0.07708,-0.076683,-0.063652,0.126354,0.100779,0.097113,0.102847,0.000206,0.100807,0.00204,1.280127,0.000103,0.009755,-0.130836,-0.130439,-0.117408,-0.053756,0.093162,0.20908,0.012202,0.931616,0.083392,0.061656,'class 1'
-0.004399,0.024609,1.05797,1.214491,-0.009591,1.222338,-0.007847,0.833343,2.232178,1.513353,-0.004291,0.031753,1.130099,1.299447,-0.00381,1.302373,-0.002926,0.849169,2.87698,1.703804,-0.002246,0.095492,1.535638,1.742779,-0.021003,1.754749,-0.011969,0.924946,9.480245,3.121294,-0.002045,0.021687,0.276693,1.650804,1.705523,-0.241193,1.836832,-0.131309,1.081848,11.267509,3.873582,-0.025978,-0.023934,0.084508,0.256663,0.478971,0.434166,-0.052709,0.533048,-0.098882,1.103952,0.075275,0.399336,-0.088799,-0.086755,-0.062821,0.125971,0.103697,0.091612,0.099349,0.000557,0.09338,0.005968,1.345356,0.000075,0.007641,-0.130262,-0.128218,-0.104284,-0.041463,0.093906,0.208517,0.008299,0.939058,0.066571,0.115046,'class 1'
-0.003302,0.121671,2.667549,2.788323,-0.817154,3.055739,-0.267416,0.997474,85.859283,11.043359,-0.002626,0.138743,2.683372,2.79852,-0.835808,3.070707,-0.272187,1.001669,87.518944,11.174944,0.004923,0.249292,2.656637,2.668554,-1.03178,3.011201,-0.342647,1.043494,80.101173,11.2483,-0.007549,0.040641,0.394098,1.889711,1.750872,-0.609741,2.048522,-0.297649,1.168661,16.874399,5.504518,-0.043267,-0.035718,0.096967,0.280193,0.397018,0.288134,-0.047064,0.404489,-0.116355,1.287604,0.022522,0.271278,-0.099593,-0.092044,-0.056326,0.125766,0.105551,0.085261,0.092886,0.000629,0.085529,0.007357,1.441532,0.000053,0.006111,-0.128392,-0.120843,-0.085125,-0.028799,0.099194,0.198094,0.012059,0.991942,0.059708,0.102659,'class 1'
0.000865,0.276558,4.570547,3.776999,-4.774608,4.776585,-0.999586,1.253914,475.963745,33.364155,0.003047,0.302364,4.479079,3.677984,-4.701381,4.682102,-1.004117,1.251743,437.388062,32.333088,0.018815,0.433648,3.805005,3.045195,-3.721733,3.980246,-0.935051,1.243527,224.042206,24.160145,-0.015769,0.062166,0.497356,2.004998,1.5898,-0.991159,2.06888,-0.47908,1.280016,16.408552,6.492101,-0.059119,-0.043351,0.108239,0.285882,0.332458,0.165875,-0.041584,0.30308,-0.137204,1.542581,0.005334,0.19385,-0.105192,-0.089424,-0.046073,0.125706,0.106222,0.078886,0.084665,0.000473,0.078657,0.006009,1.567402,0.000038,0.005278,-0.122659,-0.106891,-0.06354,-0.017467,0.104174,0.246019,0.012091,1.041742,0.063867,0.102601,'class 1'
0.004438,0.362579,5.884869,4.647849,-6.695999,5.801945,-1.154096,1.483765,1045.269287,48.386494,0.007787,0.393835,5.728047,4.496675,-6.494382,5.646779,-1.150104,1.477398,934.119507,46.197613,0.028778,0.550647,4.622149,3.603986,-4.483624,4.582425,-0.978439,1.430641,401.652679,30.923206,-0.020991,0.079596,0.566387,2.010648,1.484131,-0.98817,1.982561,-0.498431,1.419713,13.557983,6.155322,-0.071809,-0.050818,0.117297,0.275189,0.299482,0.074564,-0.048173,0.259909,-0.185345,-1.311034,0.001102,0.198251,-0.109509,-0.088519,-0.0377,0.125744,0.105636,0.073306,0.075807,0.000138,0.073936,0.001871,-1.432951,0.00003,0.005193,-0.117956,-0.096966,-0.046147,-0.008447,0.107702,0.233129,0.012094,1.077019,0.072945,0.103435,'class 1'
0.002058,0.349323,6.092761,6.232352,0.854876,6.092025,0.140327,-1.553391,1375.896484,35.42271,0.004901,0.384733,5.954272,6.056953,0.613884,5.953846,0.103107,-1.558054,1255.827148,34.231144,0.027743,0.580422,4.900692,4.695249,-0.989748,4.897347,-0.202099,1.553179,573.275269,26.004351,-0.022842,0.089401,0.586576,1.969618,1.572703,-0.70953,1.938687,-0.365984,-1.521132,13.137465,5.311512,-0.0845,-0.061658,0.123805,0.250649,0.303665,0.010372,-0.068644,0.267237,-0.256866,-1.097734,0.00003,0.274684,-0.118905,-0.096062,-0.034404,0.125832,0.103773,0.069103,0.067188,-0.000325,0.071717,-0.004528,-1.29905,0.000026,0.005813,-0.120931,-0.098089,-0.036431,-0.002027,0.109659,0.295116,0.012094,1.096592,0.08587,0.095877,'class 1'
0.002061,0.348238,6.172738,6.427602,1.605556,6.167267,0.260335,-1.568026,1441.523926,34.891846,0.00491,0.382998,6.045079,6.278415,1.435269,6.040821,0.237595,-1.558636,1327.513672,33.677429,0.027963,0.570446,5.042465,5.059047,-0.010654,5.061152,-0.002105,-1.48455,656.141418,25.636574,-0.023053,0.093558,0.537248,2.06626,1.743742,-0.873503,2.150019,-0.406277,-1.271662,19.869486,6.534647,-0.088648,-0.065595,0.127878,0.215879,0.325156,-0.035304,-0.091682,0.285652,-0.320956,-0.978952,0.000459,0.367973,-0.122968,-0.099915,-0.03432,0.125932,0.100683,0.066431,0.059331,-0.000866,0.071455,-0.012124,-1.187661,0.000025,0.006985,-0.121022,-0.097968,-0.032374,0.001946,0.109184,0.29507,0.008504,1.09184,0.097717,0.087868,'class 1'
0.004537,0.345181,6.444003,5.763151,-4.901438,6.515432,-0.752281,-1.399413,1754.347046,52.819656,0.007983,0.371684,6.315222,5.654371,-4.784929,6.401805,-0.747434,-1.386446,1634.136108,51.111622,0.030771,0.485605,5.347079,4.880059,-3.756692,5.556187,-0.676128,-1.290955,925.015442,38.841751,-0.022787,0.095122,0.400003,2.354189,1.877471,-1.877313,2.599621,-0.722149,-1.112447,38.894276,11.034153,-0.087139,-0.064351,0.129757,0.175679,0.335338,-0.067456,-0.101567,0.286747,-0.354204,-0.921948,0.001869,0.410818,-0.121773,-0.098986,-0.034635,0.126021,0.096478,0.064991,0.052332,-0.001432,0.072168,-0.019837,-1.101322,0.000023,0.008465,-0.118037,-0.09525,-0.030899,0.003736,0.105627,0.304397,0.003644,1.056266,0.099592,0.069484,'class 1'
0.002061,0.162077,6.989005,6.466174,-8.764934,7.616897,-1.150722,-1.155008,3214.090576,76.87114,0.00491,0.172257,6.8784,6.328488,-8.860683,7.508565,-1.180077,-1.150964,3023.456055,75.492493,0.027991,0.206853,5.915288,5.209389,-8.417012,6.503598,-1.294209,-1.13244,1650.131348,60.805786,-0.023081,0.095571,0.189959,2.556932,1.928237,-2.636974,2.852636,-0.924399,-1.081669,53.042397,14.265997,-0.09066,-0.06758,0.129601,0.135759,0.317628,-0.080898,-0.091283,0.264377,-0.345275,-0.898775,0.002432,0.371677,-0.124691,-0.10161,-0.03403,0.126091,0.091331,0.064168,0.045896,-0.001961,0.072825,-0.026929,-1.036543,0.000021,0.009951,-0.121181,-0.0981,-0.03052,0.00351,0.103519,0.273919,0.002007,1.035187,0.090798,0.083659,'class 1'
0.002061,0.159328,6.928969,6.443751,-7.888882,7.496143,-1.052392,-1.173871,3034.31665,73.077454,0.00491,0.167723,6.808517,6.302234,-7.858907,7.368752,-1.066518,-1.172873,2826.097412,71.153793,0.027978,0.178611,5.799618,5.146679,-6.942268,6.25632,-1.109641,-1.179752,1437.186157,54.257378,-0.023068,0.094947,0.024204,2.440781,1.847452,-1.944761,2.596458,-0.749005,-1.187718,38.199608,11.192123,-0.090037,-0.066969,0.127531,0.10167,0.26891,-0.06012,-0.067127,0.230767,-0.290887,-0.881347,0.000984,0.272123,-0.12262,-0.099552,-0.032584,0.126144,0.085463,0.06325,0.039475,-0.002394,0.072498,-0.033023,-0.989276,0.000017,0.011135,-0.121234,-0.098166,-0.031197,0.001386,0.106973,0.203378,0.006087,1.069731,0.065884,0.097104,'class 1'
0.004475,0.320567,6.286001,5.194489,-6.32233,6.212214,-1.017726,-1.524116,1410.441528,52.272038,0.007877,0.339027,6.168047,5.095218,-6.098836,6.095728,-1.00051,-1.52312,1307.319824,50.356594,0.02985,0.383377,5.264424,4.414912,-4.176339,5.215645,-0.800733,-1.510729,705.528259,36.196808,-0.021973,0.090378,0.142629,2.293953,1.6986,-1.226111,2.244801,-0.5462,-1.471871,22.475132,7.789687,-0.082501,-0.060527,0.123955,0.075805,0.202645,0.011162,-0.040789,0.207622,-0.196459,-0.818824,0.00002,0.163282,-0.116078,-0.094105,-0.033578,0.126182,0.079129,0.061631,0.032417,-0.002678,0.070438,-0.038021,-0.956762,0.000012,0.011763,-0.118304,-0.096331,-0.035804,-0.002226,0.11241,0.178421,0.02318,1.124102,0.056966,0.131984,'class 1'
0.001027,0.251818,5.452704,4.586431,-5.973936,5.644748,-1.058318,1.286766,945.140991,44.931091,0.003408,0.267195,5.420643,4.532269,-6.014651,5.605298,-1.07303,1.288742,916.150269,44.60006,0.021458,0.31919,4.937113,4.025864,-5.18496,5.052151,-1.026288,1.315726,598.828186,36.947418,-0.018049,0.077745,0.171577,2.277934,1.681772,-1.289662,2.25395,-0.572178,1.402143,22.59009,7.987003,-0.074337,-0.056287,0.120039,0.053525,0.19176,0.132438,-0.020819,0.224976,-0.092537,-0.61555,0.001768,0.100814,-0.116631,-0.098582,-0.042294,0.126192,0.072602,0.058966,0.024117,-0.002778,0.066123,-0.042006,-0.937782,0.000007,0.011692,-0.122784,-0.104735,-0.048447,-0.006153,0.11668,0.213168,0.04586,1.166804,0.057532,0.093802,'class 1'
-0.003037,0.100458,3.563492,3.655877,-0.821262,3.868189,-0.212312,1.150635,222.541,16.650486,-0.002051,0.109612,3.633604,3.697633,-0.925532,3.93296,-0.235327,1.160973,237.554153,17.374613,0.008433,0.166067,3.780885,3.636279,-1.569146,4.026029,-0.38975,1.216367,257.827454,19.499109,-0.010484,0.057719,0.175482,1.999774,1.913402,-0.353333,2.083027,-0.169625,1.286119,18.578064,5.07444,-0.05977,-0.049286,0.11797,0.031982,0.30359,0.26941,-0.015819,0.318999,-0.049589,-0.319071,0.009861,0.135857,-0.120021,-0.109537,-0.060251,0.126144,0.066157,0.05531,0.014203,-0.002679,0.059345,-0.045142,-0.932324,0.000002,0.010917,-0.128195,-0.117711,-0.068425,-0.008174,0.118806,0.24604,0.036151,1.188061,0.069882,0.089316,'class 1'
-0.00424,0.025332,1.616263,1.99477,0.6323,1.599445,0.395325,1.290909,5.769333,1.449906,-0.00394,0.033443,1.722827,2.121441,0.713452,1.70234,0.419101,1.305427,7.411008,1.646704,0.000249,0.08939,2.223533,2.720608,1.148297,2.198236,0.522372,1.321111,20.787819,2.808517,-0.004189,0.038303,0.13327,1.729451,2.386121,1.315195,1.521994,0.864126,1.092897,2.464124,0.43279,-0.042243,-0.038054,0.120683,0.052887,0.441116,0.350798,-0.039085,0.439691,-0.088892,-0.156792,0.034383,0.2794,-0.124623,-0.120434,-0.08238,0.125977,0.06007,0.051208,0.002717,-0.002392,0.050285,-0.047568,-0.941118,0,0.009575,-0.129917,-0.125728,-0.087674,-0.005294,0.116822,0.248826,0.011628,1.168216,0.080407,0.091422,'class 1'
-0.004454,0.008188,0.729094,1.004117,0.224766,0.667276,0.336842,-0.823216,0.110088,0.109187,-0.004371,0.010964,0.860399,1.189023,0.32078,0.775242,0.413781,-0.710055,0.184716,0.130654,-0.002584,0.032543,1.712189,2.326589,1.218337,1.530604,0.795984,-0.306864,2.921226,0.539667,-0.001787,0.034185,0.115053,2.485166,3.008423,1.432134,2.41554,0.592884,-0.055786,30.066818,3.322076,-0.038557,-0.036769,0.130875,0.111613,0.511137,0.28916,-0.090445,0.478269,-0.189109,-0.085744,0.037241,0.445393,-0.135246,-0.133459,-0.096689,0.1256,0.054628,0.047625,-0.009834,-0.001951,0.039522,-0.049356,-0.965363,0.000001,0.007899,-0.129971,-0.128184,-0.091415,0.005275,0.12083,0.252477,0.003314,1.208303,0.087545,0.09165,'class 1'
-0.003906,0.068607,3.187412,2.88656,-0.918851,3.175882,-0.289322,-0.029358,100.050331,12.007632,-0.003179,0.095079,3.467677,3.126771,-1.130908,3.454175,-0.327403,-0.031004,139.810028,14.300329,0.004884,0.266824,4.803544,4.323661,-2.213907,4.78622,-0.462559,-0.041718,515.015015,27.549679,-0.008063,0.068993,0.505043,3.711102,3.13787,-1.990119,3.678834,-0.540965,-0.055277,175.328842,17.806704,-0.072172,-0.064109,0.149569,0.170224,0.493113,0.023367,-0.121663,0.360681,-0.337314,-0.038242,0.000266,0.487197,-0.152748,-0.144685,-0.080576,0.124901,0.050151,0.04554,-0.022544,-0.001411,0.027945,-0.050489,-1.006593,0.000003,0.006152,-0.12808,-0.120017,-0.055908,0.024667,0.135552,0.312787,0.023927,1.355518,0.102694,0.123079,'class 1'
0.015064,0.849647,13.664968,10.568037,-37.524178,13.373829,-2.805792,-0.00121,29236.496094,261.780121,0.022662,0.921149,13.249949,10.053498,-37.244495,12.933247,-2.879748,-0.001605,25273.341797,250.050797,0.072782,1.256372,10.377707,6.887961,-30.129641,9.924,-3.036038,-0.006214,7968.818848,167.962585,-0.05012,0.171565,1.038574,3.895882,1.173115,-6.913817,3.280601,-2.107485,-0.02991,39.953106,29.031469,-0.148903,-0.098783,0.174901,0.202924,0.522417,-0.436793,-0.041162,0.079696,-0.516489,0.023293,0.067813,0.355436,-0.152239,-0.102118,-0.003336,0.123758,0.046995,0.045218,-0.034215,-0.000844,0.016612,-0.050827,-1.066126,0.000005,0.004548,-0.101096,-0.050976,0.047807,0.051143,0.164604,0.346239,0.032507,1.646036,0.101915,0.165895,'class 1'
0.233839,3.747857,19.420897,6.726635,-165.961792,16.677734,-9.951099,-0.000045,32084.849609,709.094788,0.253997,3.644053,17.978727,5.411209,-146.97673,15.12724,-9.716031,0,18071.998047,617.18811,0.350186,2.940747,10.473212,-1.208387,-54.114037,6.776801,-7.985188,-0.00067,318.201447,217.916336,-0.096189,0.345766,1.35091,3.99384,-4.032914,0.156718,-0.039242,-3.993672,-0.003536,254.334778,15.637521,-0.091769,0.00442,0.201931,0.190255,0.758587,-0.992855,0.203251,-0.288608,-0.704247,0.150642,0.170295,0.172755,0.052066,0.148255,0.143835,0.122055,0.045479,0.045754,-0.043499,-0.000328,0.006551,-0.05005,-1.144286,0.000006,0.003204,0.131942,0.228131,0.223711,0.079876,0.222839,0.34422,0.120158,2.228392,0.075906,0.213493,'class 1'
1.06366,5.442642,24.548824,-34.036335,277.913605,-13.596995,-20.439339,0.001196,54236.964844,46.817669,1.039848,5.077523,23.563234,-32.733131,258.115845,-13.244287,-19.488844,0.001958,41780.9375,38.994476,0.879987,3.087408,17.584175,-24.674536,149.813538,-10.789805,-13.88473,0.0159,5831.743652,9.578565,0.159861,0.529433,1.01799,7.417035,-10.456905,27.152637,-4.79941,-5.657495,0.204719,80.513138,0.736309,0.510415,0.350554,0.223884,0.127859,1.064716,-1.485993,0.531513,-0.599711,-0.886282,0.423527,0.181342,0.082123,0.815964,0.656103,0.305549,0.119703,0.045709,0.045545,-0.049137,0.00007,-0.001464,-0.047673,-1.24096,0.000005,0.002135,0.920145,0.760284,0.409731,0.104181,0.279543,0.336883,0.212408,2.795425,0.044245,0.278769,'class 1'
1.756601,0.001884,47.068668,-65.154778,1014.836792,-25.762003,-39.392773,1.562733,788739,185.797897,1.671292,0.003046,44.144115,-61.181068,897.201538,-24.379322,-36.801746,1.560372,577626.25,154.31665,1.197408,0.017432,27.90218,-39.005154,371.398926,-16.510658,-22.494495,1.525725,54475.765625,35.806293,0.473884,0.614244,0.087559,9.445145,-13.312611,43.91795,-6.033043,-7.279567,1.197765,275.376953,1.553822,1.057048,0.583164,0.234454,0.044736,1.255347,-1.763028,0.756478,-0.738025,-1.025003,0.664976,0.255986,0.082357,1.436838,0.962954,0.37979,0.116659,0.04744,0.043139,-0.050232,0.000304,-0.00703,-0.043202,-1.359797,0.000003,0.001308,1.554633,1.080748,0.497584,0.117794,0.265371,0.372962,0.211879,2.653715,0.045698,0.25483,'class 1'
1.063758,5.425664,23.784149,-32.922245,258.907318,-12.988196,-19.93405,0.088484,52291.375,48.244873,1.040044,5.055998,22.768435,-31.576439,239.126694,-12.603699,-18.97274,0.102037,40445.894531,40.56469,0.881981,3.026148,16.707384,-23.400358,133.871384,-9.961559,-13.438799,0.250498,6620.856934,12.091194,0.158063,0.545175,0.875791,7.19135,-10.104831,24.950077,-4.292926,-5.811904,0.588552,235.592331,2.307295,0.494869,0.336806,0.230109,0.107658,1.243721,-1.744313,0.736889,-0.717987,-1.026327,0.64769,0.289274,0.095074,0.809935,0.651872,0.315066,0.112942,0.050104,0.037791,-0.046462,0.000364,-0.009992,-0.03647,-1.520649,0.000002,0.000701,0.927102,0.769038,0.432233,0.117167,0.192647,0.307764,0.120026,1.926474,0.059075,0.190526,'class 1'
0.235035,3.674288,19.179178,9.420664,-140.713272,17.473579,-8.052916,0.06,57828.960938,651.601929,0.255862,3.560836,17.676313,8.073573,-124.813866,15.91574,-7.842166,0.064819,36791.535156,564.43811,0.359407,2.806843,9.65722,0.986633,-47.251644,7.384979,-6.398345,0.108831,184.935165,189.980026,-0.103545,0.380471,1.218208,3.578003,-3.810368,0.523575,-0.142756,-3.667611,0.24143,180.391541,12.424601,-0.124609,-0.021064,0.211274,0.203696,1.048221,-1.453842,0.4988,-0.554834,-0.899009,0.434812,0.250376,0.118456,0.044588,0.148133,0.169198,0.108635,0.053008,0.029741,-0.038185,0.000279,-0.009855,-0.02833,1.352865,0,0.000341,0.147227,0.250772,0.271837,0.102639,0.131554,0.213558,0.038736,1.315537,0.061645,0.142761,'class 1'
0.020426,0.782876,12.942394,14.043457,13.541829,13.001932,1.041525,0.137296,28212.398438,143.051346,0.030197,0.848827,12.447963,13.358804,10.481194,12.521766,0.837038,0.138243,24365.335938,136.532883,0.095755,1.176572,9.167564,9.020935,-2.212761,9.259896,-0.238961,0.141488,7342.532715,90.228302,-0.065558,0.223277,1.015653,2.740687,0.783227,-3.612782,2.332269,-1.549042,0.149703,9.241291,15.064574,-0.193081,-0.127522,0.181896,0.264762,0.770902,-0.9969,0.195316,-0.267938,-0.728963,0.210659,0.211228,0.212544,-0.151699,-0.086141,0.041381,0.103881,0.055536,0.020661,-0.026398,0.000102,-0.004686,-0.021712,0.931066,0,0.00029,-0.073684,-0.008126,0.119396,0.078015,0.102155,0.216386,0.034088,1.021554,0.057301,0.083883,'class 1'
0.004931,0.352184,4.9528,6.153912,6.670202,4.749516,1.404396,1.5707,423.765869,11.189828,0.008903,0.384174,4.78385,6.136558,7.386058,4.492455,1.644103,0,305.517975,8.113106,0.035882,0.559971,4.111512,5.814384,8.451268,2.929499,2.884886,0.000223,0.067287,0.00199,-0.026979,0.123346,0.701669,2.205139,2.138819,-0.144052,2.204173,-0.065354,0.001502,23.562347,5.150753,-0.114443,-0.087464,0.147829,0.280954,0.560839,-0.504917,-0.031047,0.055408,-0.560326,0.081473,0.096655,0.379128,-0.138927,-0.111948,-0.024483,0.098873,0.057273,0.015563,-0.012601,-0.000107,0.005791,-0.018392,0.613412,0,0.000585,-0.089971,-0.062992,0.024473,0.048956,0.086805,0.218513,0.016352,0.868047,0.062255,0.07731,'class 1'
0.000868,0.275526,4.385591,3.739637,-3.938978,4.596574,-0.856938,-1.252361,415.921539,29.740793,0.003065,0.301099,4.24191,3.668802,-3.538561,4.461869,-0.793067,-1.24467,371.692291,27.614355,0.01909,0.427054,3.237615,3.204648,-0.985029,3.487124,-0.282476,-1.18071,145.932205,14.209882,-0.016025,0.068715,0.489141,1.518834,1.84341,0.39179,1.598277,0.245133,-0.480628,6.222032,1.831,-0.06565,-0.049625,0.114952,0.257265,0.521579,-0.083965,-0.132616,0.324594,-0.408559,0.020992,0.00379,0.537513,-0.111887,-0.095862,-0.046237,0.093829,0.058055,0.020177,0.001372,-0.000295,0.017872,-0.0165,0.45577,0,0.001181,-0.090764,-0.074739,-0.025114,0.021123,0.074517,0.220756,-0.000389,0.745173,0.064434,0.06914,'class 1'
-0.003304,0.121273,2.609021,2.704818,-0.912377,3.008122,-0.303305,-0.983321,80.224403,10.965549,-0.002635,0.137842,2.600084,2.68493,-0.954039,3.002662,-0.317731,-0.980749,79.477646,11.025009,0.004745,0.241311,2.3772,2.361316,-1.136927,2.771532,-0.410216,-0.97079,56.446854,10.12352,-0.00738,0.035808,0.328353,1.301388,1.469772,-0.049439,1.502673,-0.032901,-0.683817,5.093791,2.357986,-0.038443,-0.031063,0.087829,0.207731,0.56867,0.208223,-0.140026,0.492525,-0.284302,0.00614,0.026164,0.603461,-0.090463,-0.083084,-0.05202,0.088967,0.057973,0.028935,0.013626,-0.000435,0.02876,-0.015134,0.369939,0,0.001927,-0.091602,-0.084222,-0.053159,-0.001138,0.069912,0.223826,-0.003409,0.699119,0.067847,0.077366,'class 1'
-0.004402,0.023984,1.010954,1.14734,-0.034731,1.176851,-0.029512,-0.783311,1.915756,1.455311,-0.004304,0.030341,1.062519,1.206786,-0.036681,1.236452,-0.029666,-0.782228,2.334584,1.603057,-0.002475,0.085067,1.312296,1.486936,-0.063222,1.528303,-0.041368,-0.768956,5.447554,2.463866,-0.001829,0.015861,0.186775,1.130659,1.348406,0.142035,1.233233,0.115173,-0.565236,2.272856,1.250059,-0.020165,-0.018337,0.069151,0.152183,0.583732,0.357306,-0.106816,0.551122,-0.193816,0.031689,0.070847,0.554932,-0.073455,-0.071627,-0.05329,0.08448,0.057316,0.036387,0.022522,-0.000522,0.036733,-0.014211,0.316695,0.000001,0.002595,-0.088784,-0.086955,-0.068619,-0.015329,0.069009,0.224772,-0.003881,0.690095,0.071096,0.061581,'class 1'
-0.004494,0.002532,0.310635,0.429664,0.044059,0.260595,0.169069,0.000057,0.001546,0.008377,-0.004481,0.004074,0.363623,0.50275,0.060268,0.305425,0.197325,0.000122,0.002954,0.011686,-0.004025,0.022361,0.728166,0.990634,0.225565,0.635938,0.354697,0.001184,0.077622,0.079097,-0.000456,0.008989,0.109651,1.020009,1.318349,0.348673,0.952156,0.366193,0.028596,0.596762,0.343352,-0.013471,-0.013014,0.059744,0.117442,0.531856,0.376382,-0.072784,0.517129,-0.140747,0.101073,0.061312,0.432802,-0.064225,-0.063769,-0.050755,0.08051,0.056466,0.04048,0.026913,-0.000562,0.040719,-0.013805,0.280198,0.000002,0.002973,-0.084991,-0.084535,-0.07152,-0.020766,0.064836,0.214151,-0.003881,0.648359,0.068117,0.069153,'class 1'
-0.004402,0.023985,1.01133,1.147751,-0.034784,1.177296,-0.029545,0.783284,1.91865,1.456466,-0.004304,0.030343,1.063319,1.2076,-0.036909,1.237427,-0.029827,0.782237,2.341928,1.605932,-0.002475,0.085139,1.317927,1.491192,-0.0686,1.535858,-0.044666,0.77,5.554807,2.498055,-0.001829,0.015635,0.186403,1.081435,1.262041,0.047098,1.223548,0.038493,0.658779,2.236783,1.404355,-0.019939,-0.01811,0.058829,0.123898,0.423964,0.294052,-0.053506,0.421111,-0.127059,0.220895,0.025982,0.30049,-0.063133,-0.061305,-0.043195,0.077134,0.055766,0.040522,0.026266,-0.000562,0.040234,-0.013968,0.2524,0.000002,0.002938,-0.081438,-0.079609,-0.061499,-0.018304,0.061097,0.166054,-0.00341,0.610975,0.056772,0.052162,'class 1'
-0.003304,0.121314,2.619722,2.714507,-0.926686,3.021231,-0.306725,0.982859,81.60881,11.075292,-0.002635,0.137918,2.615037,2.694437,-0.986467,3.020976,-0.326539,0.980912,81.354439,11.20586,0.00474,0.241955,2.427729,2.352574,-1.355267,2.831254,-0.478681,0.97825,60.635273,10.955668,-0.007374,0.033796,0.317772,1.262543,1.10561,-0.630189,1.520163,-0.414554,0.898469,4.575499,3.743129,-0.03643,-0.029056,0.0644,0.1531,0.294858,0.149374,-0.04494,0.299448,-0.150074,0.392618,0.004509,0.202071,-0.067035,-0.059661,-0.030605,0.074356,0.055409,0.036722,0.02073,-0.00052,0.035411,-0.014681,0.227338,0.000001,0.002509,-0.076991,-0.069616,-0.04056,-0.009956,0.061476,0.123154,0.000541,0.614762,0.044969,0.061934,'class 1'
0.585859,3.733022,18.034441,-16.764862,-22.09041,1.227748,-17.992611,1.569813,103830.023438,369.42218,0.575472,3.517653,17.013496,-16.220171,-13.182895,0.775655,-16.995827,1.569313,83091.789063,315.825531,0.496835,2.318609,11.261035,-12.518704,14.951189,-1.337126,-11.181578,1.563842,15188.042969,96.913223,0.078638,0.322121,0.816617,4.250425,-5.352889,5.292474,-1.308643,-4.044246,1.553039,214.428574,7.483524,0.253352,0.174714,0.16649,0.152155,0.640243,-0.794789,0.110075,-0.178654,-0.616135,-1.478005,0.120899,0.19139,0.408982,0.330344,0.15563,0.111698,0.073033,0.09022,-0.005446,-0.005068,0.068522,-0.073968,1.22879,0.000001,0.020303,0.463774,0.385137,0.210423,0.054792,0.159875,0.263514,0.042165,1.598747,0.075242,0.156345,'class 1'
0.353572,3.521494,10.446179,-5.146075,-76.21978,6.528627,-11.674702,0.989396,8775.134766,331.361176,0.356946,3.350023,9.871218,-5.377553,-64.20784,5.763286,-11.140839,0.992248,8263.325195,285.74942,0.364652,2.327024,6.972862,-6.157792,-15.267905,1.895791,-8.053582,1.016327,3753.542969,98.990021,-0.007706,0.284196,0.869347,3.015741,-3.475625,1.014902,-0.3218,-3.153825,1.18984,96.885735,8.020363,0.07275,0.080456,0.173745,0.11567,0.651542,-0.730662,0.054618,-0.084531,-0.646131,1.551046,0.168379,0.315394,0.183201,0.190907,0.110451,0.119007,0.069804,0.104053,-0.009931,-0.006646,0.076709,-0.086641,1.236452,0.000003,0.026683,0.237939,0.245645,0.16519,0.054738,0.137685,0.254526,0.035826,1.376851,0.072513,0.152274,'class 1'
0.075402,1.847841,10.927669,8.351238,-54.946476,12.683396,-4.332158,0.574239,20192.679688,289.529083,0.084986,1.830015,10.167692,7.614646,-49.4767,11.805599,-4.190952,0.577701,14837.208984,255.889648,0.143933,1.637308,5.850704,3.43275,-22.454983,6.756309,-3.323558,0.611891,1197.275269,101.603706,-0.058948,0.193663,0.854031,1.213794,0.010306,-1.441309,1.20571,-1.195403,0.860068,0.000612,5.765342,-0.108678,-0.04973,0.17014,0.12489,0.5595,-0.515726,-0.025392,0.045263,-0.560989,1.469544,0.097756,0.367541,-0.085154,-0.026206,0.023524,0.125206,0.067685,0.114423,-0.007982,-0.008025,0.085679,-0.093661,1.240928,0.000002,0.032163,-0.04022,0.018727,0.068457,0.044934,0.114594,0.193586,0.017475,1.145938,0.067051,0.136153,'class 1'
0.002096,0.391889,6.841416,6.851699,-4.000235,7.392798,-0.541099,0.401373,2955.083252,62.946724,0.004999,0.432108,6.698509,6.758873,-3.492684,7.241207,-0.482334,0.404138,2725.094482,59.653095,0.029,0.644344,5.493425,5.825452,-0.673359,5.938835,-0.113382,0.421495,1243.049194,36.629333,-0.024001,0.10748,0.632974,1.96426,2.501368,0.87615,2.080178,0.42119,0.660825,17.220346,2.752242,-0.102481,-0.07848,0.157495,0.155256,0.427667,-0.211457,-0.07486,0.187594,-0.399051,1.383363,0.015388,0.344153,-0.152497,-0.128496,-0.050015,0.130208,0.06763,0.12102,0.000228,-0.008997,0.094964,-0.094736,1.242782,0,0.035986,-0.125209,-0.101208,-0.022728,0.027288,0.10125,0.185877,0.006832,1.012502,0.067519,0.101442,'class 1'
-0.00414,0.039966,1.680042,2.326523,1.26249,1.464405,0.862118,0.505957,1.963461,0.36275,-0.00368,0.056169,1.837553,2.544962,1.510481,1.602219,0.942743,0.51167,2.816832,0.434909,0.002106,0.170268,2.624531,3.636674,3.085299,2.288497,1.348177,0.525823,11.693922,0.884202,-0.005787,0.055888,0.38818,2.171751,3.012633,2.099428,1.918094,1.094539,0.901396,6.155694,0.678242,-0.059568,-0.053782,0.138992,0.173944,0.358951,0.110112,-0.069921,0.325153,-0.215041,1.271806,0.003538,0.29181,-0.142673,-0.136886,-0.083104,0.134015,0.070018,0.124307,0.013726,-0.009388,0.104,-0.090273,1.242651,0.000007,0.037742,-0.137695,-0.131908,-0.078127,0.004978,0.096884,0.200075,0.002688,0.968845,0.073274,0.085658,'class 1'
-0.004231,0.028761,1.214888,1.078741,-0.156759,1.20846,-0.129718,1.544374,2.083831,1.79072,-0.003906,0.04002,1.31739,1.200516,-0.148401,1.313497,-0.112981,1.535549,2.932689,2.034841,-0.000537,0.112729,1.827491,1.938861,0.20015,1.829456,0.109404,1.48998,11.121832,2.958579,-0.003369,0.03267,0.259305,1.888241,2.395117,1.034996,1.829342,0.565775,1.307049,9.15904,1.596602,-0.036576,-0.033207,0.118206,0.170487,0.410779,0.395731,-0.025662,0.45245,-0.056719,1.12539,0.0406,0.259253,-0.122112,-0.118743,-0.085535,0.136714,0.074537,0.125204,0.030933,-0.009113,0.112173,-0.08124,1.241286,0.000036,0.037409,-0.140619,-0.137251,-0.104043,-0.018508,0.096466,0.198452,-0.00032,0.964663,0.065384,0.091132,'class 1'
-0.004338,0.022279,0.994926,0.866141,-0.162311,1.024561,-0.15842,1.313178,1.049863,1.399443,-0.004136,0.031083,1.087273,0.942791,-0.19813,1.119734,-0.176943,1.311939,1.494496,1.681373,-0.001762,0.089867,1.554384,1.360848,-0.376882,1.596862,-0.236014,1.323267,6.22136,3.359434,-0.002374,0.020638,0.195797,1.601554,1.720691,0.102795,1.658718,0.061972,1.28184,7.54879,2.549598,-0.024774,-0.0224,0.098448,0.14508,0.51988,0.619843,0.026412,0.573814,0.046029,0.964216,0.107023,0.278558,-0.102584,-0.10021,-0.07781,0.138457,0.080449,0.124703,0.04993,-0.008196,0.118878,-0.068948,1.239643,0.000088,0.035279,-0.142593,-0.140219,-0.117819,-0.040009,0.097223,0.169834,-0.0005,0.972229,0.055056,0.100426,'class 1'
-0.004464,0.009629,0.547007,0.567143,-0.026316,0.610265,-0.043122,1.073398,0.137317,0.426914,-0.00441,0.01398,0.611774,0.632311,-0.034285,0.682542,-0.050232,1.074599,0.214685,0.536958,-0.003403,0.049969,0.988668,0.987555,-0.112942,1.09107,-0.103515,1.113897,1.391736,1.427034,-0.001007,0.011054,0.135234,1.255633,1.338321,-0.023117,1.355376,-0.017056,1.151209,3.373666,1.883569,-0.015464,-0.014457,0.082499,0.10406,0.625338,0.774363,0.059549,0.687782,0.086581,0.834467,0.216735,0.361442,-0.086909,-0.085902,-0.071445,0.13944,0.086969,0.123556,0.068642,-0.006787,0.123566,-0.054924,1.239183,0.00015,0.031858,-0.14385,-0.142843,-0.128386,-0.056941,0.100936,0.248619,0.002072,1.00936,0.07554,0.0748,'class 1'
-0.004497,0.001879,0.193287,0.219139,-0.000804,0.22275,-0.003611,0.888694,0.002461,0.051239,-0.004491,0.003027,0.228615,0.259406,-0.00102,0.26328,-0.003874,0.890474,0.004803,0.071371,-0.004258,0.016897,0.49119,0.552911,-0.005982,0.563526,-0.010615,0.922041,0.100774,0.329638,-0.000232,0.003899,0.0665,0.992395,1.159769,0.055149,1.110089,0.04968,0.955212,1.512481,1.124467,-0.00839,-0.008157,0.072501,0.070601,0.697923,0.854024,0.060183,0.77652,0.077504,0.762232,0.356381,0.488624,-0.076991,-0.076759,-0.068601,0.139878,0.093475,0.122047,0.085064,-0.005124,0.125796,-0.040732,1.242131,0.000201,0.027732,-0.144368,-0.144136,-0.135979,-0.067377,0.103953,0.259631,0.005353,1.039527,0.085343,0.079468,'class 1'
-0.0045,0.000001,0.068151,0.078656,-0.000004,0.078712,-0.000056,0.786369,0.000038,0.006204,-0.004499,0.000003,0.089718,0.103714,0.000018,0.103538,0.000177,0.787169,0.000115,0.010684,-0.004443,0.000146,0.299476,0.346384,0.000306,0.345497,0.000887,0.792359,0.014249,0.118756,-0.000056,0.001311,0.014783,0.97137,1.143657,0.038127,1.109287,0.034371,0.810432,1.511265,1.155444,-0.00581,-0.005754,0.069775,0.09698,0.717146,0.85093,0.029763,0.814384,0.036547,0.744714,0.438092,0.60503,-0.074274,-0.074218,-0.068464,0.139975,0.099549,0.119964,0.097616,-0.003472,0.125318,-0.027702,1.251438,0.000223,0.023415,-0.144474,-0.144418,-0.138664,-0.070199,0.102346,0.245265,0.011698,1.023458,0.082251,0.076728,'class 1'
-0.004497,0.001887,0.196328,0.222163,-0.001025,0.226683,-0.00452,0.882996,0.002638,0.053455,-0.00449,0.00306,0.234008,0.264545,-0.001597,0.27045,-0.005905,0.879953,0.005345,0.076372,-0.004256,0.017797,0.525772,0.587354,-0.013949,0.610213,-0.022859,0.882718,0.138263,0.400781,-0.000234,0.004683,0.106947,1.185453,1.335848,-0.062032,1.380774,-0.044926,0.834572,3.627188,2.032619,-0.009173,-0.008939,0.074549,0.161646,0.671486,0.760808,-0.016663,0.782113,-0.021305,0.772365,0.373622,0.645479,-0.079039,-0.078805,-0.069866,0.139902,0.104928,0.116877,0.105372,-0.002048,0.122138,-0.016766,1.27072,0.000214,0.019294,-0.144392,-0.144158,-0.135219,-0.065353,0.100354,0.231699,0.005937,1.003535,0.078511,0.076631,'class 1'
-0.004463,0.009959,0.584711,0.626266,-0.020872,0.657987,-0.031721,1.033011,0.186572,0.475697,-0.004408,0.014766,0.665476,0.715589,-0.026628,0.751043,-0.035454,1.022243,0.316753,0.618578,-0.003324,0.05754,1.152752,1.246558,-0.081422,1.30877,-0.062212,1.000856,2.92071,1.879592,-0.001084,0.015071,0.226968,1.576701,1.698757,-0.246591,1.833266,-0.134509,0.926495,11.17413,3.872141,-0.019479,-0.018395,0.085772,0.226777,0.567842,0.59317,-0.05686,0.677141,-0.083971,0.83962,0.203824,0.579292,-0.090179,-0.089096,-0.070701,0.139785,0.109441,0.112481,0.108093,-0.000989,0.116577,-0.008485,1.304186,0.000183,0.015641,-0.144193,-0.143109,-0.124714,-0.054013,0.102848,0.217221,0.008709,1.028478,0.078779,0.094477,'class 1'
-0.004302,0.031081,1.291728,1.466344,0.068738,1.417864,0.04848,1.05631,4.032018,1.875213,-0.004044,0.044104,1.426579,1.613963,0.068704,1.570208,0.043755,1.051679,6.069518,2.33006,-0.000621,0.138168,2.092235,2.362913,0.104344,2.317896,0.045016,1.03421,28.843519,5.165982,-0.003423,0.033701,0.373452,1.966998,2.049957,-0.422333,2.238615,-0.188658,1.017401,24.758638,5.891655,-0.037745,-0.034322,0.101249,0.277947,0.435453,0.375548,-0.072769,0.516449,-0.140902,0.948355,0.060943,0.43211,-0.105293,-0.10187,-0.067548,0.139696,0.112957,0.106817,0.106174,-0.000342,0.109304,-0.003129,1.356215,0.000143,0.012641,-0.143741,-0.140317,-0.105995,-0.038447,0.10712,0.203501,0.015992,1.071204,0.075551,0.078625,'class 1'
-0.003035,0.141189,3.053391,3.712441,1.027794,3.411135,0.301306,0.823924,133.288422,9.671042,-0.002043,0.166262,3.10868,3.775413,1.066476,3.467883,0.307529,0.848904,142.364014,9.987836,0.008595,0.325739,3.245197,3.84202,0.87014,3.600337,0.241683,0.960127,166.513626,11.280558,-0.010638,0.061949,0.530378,2.112535,2.097967,-0.565561,2.339692,-0.241724,1.106025,29.330101,6.66371,-0.063992,-0.053354,0.118142,0.309044,0.320984,0.147678,-0.061554,0.332694,-0.185016,1.114874,0.005845,0.268025,-0.120184,-0.109546,-0.056192,0.139658,0.115361,0.100318,0.100542,-0.000078,0.101313,-0.000771,1.429979,0.000105,0.010421,-0.141701,-0.131063,-0.077709,-0.021517,0.115299,0.210636,0.025926,1.152994,0.064638,0.116056,'class 1'
0.01024,0.605437,5.562857,5.956615,-4.024287,6.569213,-0.612598,0.863257,1830.067139,51.578411,0.013629,0.62228,5.338858,5.730467,-3.488583,6.285489,-0.555022,0.876746,1536.58667,46.792587,0.040875,0.703612,3.980313,4.167519,-1.915211,4.585212,-0.417693,0.980065,434.70993,25.029057,-0.027246,0.099318,0.667176,1.902633,1.610763,-0.841043,2.025907,-0.415144,1.207775,15.460258,5.958728,-0.085689,-0.058443,0.13367,0.319123,0.270747,-0.051004,-0.037991,0.171071,-0.222075,1.3815,0.000402,0.154564,-0.120041,-0.092795,-0.034353,0.139652,0.116561,0.093703,0.092472,-0.000124,0.093796,-0.001324,1.524862,0.000077,0.009048,-0.126023,-0.098777,-0.040334,-0.005982,0.127812,0.241234,0.051539,1.278121,0.054451,0.117634,'class 1'
0.060895,1.282857,7.175067,4.28019,-24.703636,7.551531,-3.271341,1.150657,2145.908447,117.134567,0.067401,1.260417,6.716832,3.967662,-21.771883,7.054085,-3.086422,1.152446,1618.783325,102.82988,0.103459,1.098631,4.199256,2.316382,-8.739158,4.333182,-2.016799,1.169668,216.354218,40.322258,-0.036058,0.139087,0.754351,1.500713,0.731559,-0.97715,1.419793,-0.688234,1.330554,2.378212,4.443779,-0.071686,-0.035628,0.145758,0.310668,0.285763,-0.193454,-0.024161,0.086349,-0.279803,-1.392477,0.005017,0.134067,-0.078357,-0.042299,-0.006671,0.139634,0.116491,0.08777,0.083345,-0.000395,0.087847,-0.004502,-1.507671,0.000059,0.008528,-0.072233,-0.036174,-0.000546,0.006125,0.13825,0.245344,0.058957,1.382499,0.05594,0.127052,'class 1'
0.104396,1.601622,8.381047,3.522033,-29.89505,7.505251,-3.983218,1.447924,1637.235596,131.984909,0.112448,1.561302,7.744566,3.158876,-25.947552,6.912559,-3.753683,1.440248,1135.240601,113.768707,0.148508,1.305611,4.256023,1.376404,-8.744485,3.724335,-2.347932,1.38068,69.854324,36.872425,-0.036059,0.169626,0.789396,1.147984,-0.054319,-0.665573,0.789119,-0.843438,1.492439,0.007864,2.665243,-0.057178,-0.021118,0.15337,0.287721,0.325112,-0.27088,-0.033137,0.091455,-0.362336,-1.096913,0.01511,0.205926,-0.040921,-0.004862,0.016256,0.13955,0.115126,0.083139,0.074408,-0.000816,0.08411,-0.009702,-1.396551,0.000049,0.008801,-0.027101,0.008958,0.030077,0.01382,0.144725,0.318752,0.067235,1.447245,0.078798,0.116249,'class 1'
0.075396,1.545545,7.646979,8.111495,3.625328,7.636775,0.47472,-1.533979,3375.026367,51.29504,0.084964,1.525974,7.014849,7.32715,2.223021,7.01003,0.31712,-1.543653,2404.916992,44.79504,0.143497,1.36174,3.544385,2.878715,-2.147006,3.493318,-0.614604,1.537803,139.843262,16.875021,-0.058533,0.184088,0.784114,0.960099,-0.455651,-0.390977,0.437668,-0.893319,-1.36982,0.3678,1.771527,-0.099125,-0.040591,0.156483,0.254658,0.360074,-0.290978,-0.059603,0.138712,-0.42969,-0.92977,0.027355,0.32308,-0.071519,-0.012986,0.027605,0.139352,0.112493,0.080072,0.066603,-0.001322,0.08261,-0.016006,-1.294671,0.000043,0.009725,-0.054388,0.004145,0.044736,0.017131,0.14748,0.346143,0.081673,1.474803,0.092651,0.110193,'class 1'
0.075396,1.545302,7.636153,8.098378,3.614077,7.624361,0.474017,1.541195,3353.126709,51.127419,0.084964,1.525459,7.000023,7.308453,2.200486,6.99382,0.314633,1.554259,2382.858154,44.611546,0.143484,1.356065,3.516388,2.820474,-2.286162,3.477827,-0.657354,-1.472712,136.02951,17.099722,-0.05852,0.183241,0.733364,1.068991,-0.5041,-0.695637,0.619251,-1.123351,-1.095553,0.771668,3.036664,-0.098277,-0.039757,0.155776,0.215922,0.375709,-0.270921,-0.084963,0.185962,-0.456883,-0.838144,0.030332,0.41325,-0.070812,-0.012292,0.027465,0.139011,0.108664,0.07842,0.060441,-0.001859,0.082876,-0.022434,-1.207795,0.000041,0.01109,-0.054047,0.004473,0.04423,0.016765,0.145179,0.322551,0.057986,1.45179,0.092612,0.114935,'class 1'
0.104396,1.598644,8.393478,3.493715,-30.450251,7.534928,-4.041213,-1.428082,1635.696289,134.00705,0.112447,1.556344,7.756464,3.119943,-26.580837,6.946468,-3.826525,-1.414824,1129.708008,116.057388,0.148453,1.275476,4.30093,1.279006,-9.896156,3.849662,-2.570656,-1.289586,67.430756,41.220478,-0.036006,0.167874,0.628403,1.325912,-0.106872,-1.524364,1.182371,-1.289243,-0.982422,0.069774,6.108876,-0.055428,-0.019421,0.15221,0.17621,0.362824,-0.228484,-0.092484,0.21062,-0.439104,-0.788062,0.022038,0.422142,-0.039763,-0.003757,0.015665,0.138517,0.103762,0.077736,0.055937,-0.002376,0.084171,-0.028234,-1.13682,0.00004,0.012635,-0.026071,0.009936,0.029357,0.013692,0.133991,0.308775,0.037596,1.339908,0.085808,0.116421,'class 1'
0.060896,1.269089,7.423478,4.423205,-27.859575,7.934431,-3.511225,-1.119542,2563.041504,131.003052,0.067402,1.240047,6.981501,4.119292,-25.052551,7.472103,-3.352811,-1.114519,1988.355591,117.178772,0.103521,1.018079,4.494557,2.523079,-11.582664,4.89116,-2.368081,-1.070715,335.462708,52.696587,-0.036119,0.13994,0.478676,1.512194,0.828988,-1.596198,1.744157,-0.915169,-0.945479,4.860033,7.072012,-0.072537,-0.036418,0.14669,0.140214,0.320408,-0.173988,-0.079727,0.208463,-0.38245,-0.759681,0.01057,0.349178,-0.079288,-0.043169,-0.006751,0.137887,0.097955,0.077431,0.052649,-0.002826,0.085646,-0.032997,-1.080605,0.000039,0.014076,-0.070484,-0.034365,0.002053,0.008804,0.122712,0.255746,0.020252,1.227122,0.079479,0.097247,'class 1'
0.010336,0.575313,6.117615,7.006224,-0.360643,7.057326,-0.051102,-0.855856,2480.362061,50.529743,0.013812,0.579497,5.914731,6.800369,-0.007627,6.801491,-0.001121,-0.865262,2140.012695,46.275528,0.042646,0.56931,4.490657,5.228016,0.856337,5.058738,0.169279,-0.935586,653.424683,23.906811,-0.028834,0.11036,0.316429,1.65803,1.82484,-0.055125,1.854564,-0.029724,-1.030266,11.823453,3.550541,-0.096548,-0.067714,0.139952,0.111141,0.258864,-0.106112,-0.057813,0.193172,-0.299284,-0.729581,0.002731,0.242513,-0.12614,-0.097306,-0.029592,0.137148,0.09145,0.076891,0.04983,-0.003165,0.08644,-0.03661,-1.037797,0.000038,0.015141,-0.123336,-0.094502,-0.026788,0.002804,0.119138,0.265656,0.009381,1.191377,0.071266,0.121195,'class 1'
-0.00184,0.14334,4.596102,6.338079,9.523544,3.889642,2.448437,-1.570374,83.438461,2.077069,-0.000186,0.156008,4.620736,6.34411,9.448263,3.955425,2.388685,-1.569932,98.794998,2.454673,0.017644,0.234012,4.353971,5.792118,7.295736,3.940771,1.851347,-1.566134,146.462967,4.365691,-0.01783,0.09196,0.214911,1.830083,2.159125,0.653198,1.795284,0.363841,-1.515574,9.552207,2.049029,-0.092146,-0.074317,0.132727,0.087957,0.206678,-0.015574,-0.03983,0.19194,-0.207513,-0.653709,0.000039,0.159563,-0.132913,-0.115083,-0.040766,0.136336,0.084489,0.07556,0.046603,-0.003359,0.08577,-0.039167,-1.007571,0.000034,0.015609,-0.136522,-0.118692,-0.044375,-0.003609,0.120029,0.314916,0.008684,1.200293,0.08497,0.102281,'class 1'
0.00106,0.254586,5.398063,4.936138,-3.728955,5.601808,-0.66567,1.295719,957.106445,39.281281,0.003489,0.271306,5.355403,4.907289,-3.590124,5.553725,-0.646436,1.298384,925.740112,38.441986,0.02231,0.336108,4.784126,4.467129,-2.276803,4.929045,-0.461916,1.324826,579.948181,29.062452,-0.018821,0.084578,0.234264,2.002638,1.792161,-0.477197,2.02752,-0.23536,1.392695,16.446629,5.120626,-0.081089,-0.062268,0.126127,0.063982,0.226714,0.101396,-0.032942,0.239145,-0.13775,-0.494159,0.00146,0.14205,-0.122637,-0.103816,-0.041548,0.135472,0.077345,0.07303,0.042128,-0.003395,0.083023,-0.040896,-0.989871,0.000027,0.015356,-0.131983,-0.113162,-0.050894,-0.009346,0.120907,0.332406,0.020271,1.209069,0.095126,0.106725,'class 1'
0.004377,0.33754,5.847551,4.108426,-8.689626,5.647181,-1.538755,1.535409,871.600464,51.637665,0.007683,0.360698,5.711866,3.976805,-8.444063,5.509455,-1.532649,1.531174,784.284424,49.591232,0.027911,0.446093,4.716389,3.234683,-5.966094,4.546827,-1.312145,1.504268,359.175171,34.327553,-0.020228,0.07651,0.298908,1.824456,1.433203,-0.664103,1.801784,-0.368581,1.463262,9.675661,4.710481,-0.068827,-0.048598,0.121991,0.032194,0.339419,0.224777,-0.043274,0.348831,-0.124054,-0.337837,0.011298,0.22362,-0.114308,-0.09408,-0.045481,0.134561,0.070305,0.069147,0.035807,-0.003275,0.077866,-0.042059,-0.985293,0.000018,0.014382,-0.126878,-0.10665,-0.058051,-0.01257,0.11996,0.3339,0.040567,1.199603,0.093399,0.093724,'class 1'
0.000865,0.2739,4.510239,3.737095,-4.333523,4.665866,-0.928771,-1.284953,437.131561,31.299969,0.003045,0.29791,4.398669,3.625446,-4.181829,4.54545,-0.920003,-1.286933,392.62262,29.871178,0.018758,0.405115,3.583201,2.927822,-2.722152,3.669628,-0.741806,-1.313672,166.820328,19.460751,-0.015713,0.061352,0.29767,1.412493,1.725678,0.427664,1.425714,0.299965,-1.227197,3.774006,1.26731,-0.058307,-0.042594,0.122816,0.034845,0.474374,0.300671,-0.080285,0.471093,-0.170422,-0.263035,0.037205,0.411542,-0.119771,-0.104058,-0.061464,0.133573,0.063667,0.064118,0.02748,-0.003015,0.070343,-0.042863,-0.994778,0.00001,0.012815,-0.130529,-0.114815,-0.072222,-0.010758,0.118017,0.329269,0.023722,1.180165,0.090089,0.079089,'class 1'
-0.003298,0.119869,2.695724,2.93445,-0.529989,3.105132,-0.170682,-0.949481,92.404243,10.730955,-0.002611,0.134688,2.722379,2.995194,-0.451774,3.139112,-0.143918,-0.934033,96.694008,10.778283,0.005235,0.218932,2.773458,3.214364,0.083539,3.188161,0.026203,-0.836981,103.300446,9.997978,-0.007846,0.050441,0.170171,2.308162,2.60962,0.280103,2.497465,0.112155,-0.468033,38.747555,5.689706,-0.053052,-0.045205,0.131013,0.096122,0.556573,0.253399,-0.139276,0.520818,-0.267419,-0.239481,0.039895,0.621316,-0.133624,-0.125777,-0.080572,0.132448,0.057734,0.058541,0.017493,-0.002644,0.060904,-0.043411,-1.019399,0.000003,0.010882,-0.135059,-0.127213,-0.082007,-0.001435,0.121483,0.320557,0.002539,1.214833,0.094224,0.095812,'class 1'
-0.003937,0.040167,3.389103,3.496661,-0.321174,3.586219,-0.089558,-0.347161,165.198273,13.511337,-0.003266,0.058223,3.658679,3.740222,-0.506126,3.870971,-0.130749,-0.344169,224.02066,16.01376,0.005013,0.176157,4.951117,4.85293,-1.971621,5.229919,-0.376989,-0.331718,740.38031,31.437412,-0.00828,0.071733,0.386893,3.764061,3.14366,-3.156197,3.943928,-0.800268,-0.321859,222.431519,22.507389,-0.075,-0.06672,0.147631,0.159889,0.554747,0.022372,-0.171396,0.425338,-0.402965,-0.23633,0.000343,0.686086,-0.150897,-0.142617,-0.075897,0.131095,0.052818,0.053256,0.006641,-0.0022,0.05034,-0.043699,-1.06022,0,0.008843,-0.134362,-0.126082,-0.059362,0.016536,0.131609,0.299785,0.015085,1.31609,0.102684,0.113916,'class 1'
0.010902,0.715097,11.931701,9.926062,-27.230953,12.164602,-2.23854,-0.23483,20439.414063,207.450516,0.017001,0.779182,11.63936,9.563805,-27.317444,11.865972,-2.302167,-0.23909,18360.603516,200.73613,0.059214,1.089085,9.524327,7.139966,-24.614027,9.682168,-2.542202,-0.264183,7618.075684,149.435226,-0.042213,0.156514,0.927945,3.970003,1.686377,-7.990448,3.793005,-2.106627,-0.31763,98.982704,34.80566,-0.139513,-0.0973,0.171138,0.20205,0.556851,-0.393271,-0.09116,0.163678,-0.556949,-0.236292,0.080316,0.519303,-0.154137,-0.111925,-0.014625,0.129409,0.049233,0.048967,-0.00394,-0.001727,0.039638,-0.043578,-1.117763,0,0.006925,-0.112408,-0.070195,0.027105,0.04173,0.155204,0.282519,0.029576,1.552044,0.098476,0.158368,'class 1'
0.183093,3.225576,17.012001,8.63549,-138.452805,16.851528,-8.216038,-0.339858,46859.574219,628.382874,0.200035,3.157881,15.766435,7.448881,-124.371948,15.482137,-8.033256,-0.343658,30682.201172,552.973633,0.286946,2.657895,9.167151,1.140633,-54.151993,7.951187,-6.810555,-0.377359,283.508942,217.909012,-0.086911,0.309119,1.308921,3.413074,-2.7469,-3.537684,0.955509,-3.702409,-0.416678,163.707733,21.696194,-0.109084,-0.022173,0.197086,0.203785,0.725403,-0.912019,0.147647,-0.210453,-0.701566,-0.212768,0.200618,0.241192,0.002949,0.089859,0.112032,0.127283,0.047235,0.045707,-0.012914,-0.001272,0.029792,-0.042706,-1.19133,0.000001,0.005256,0.072752,0.159663,0.181836,0.069803,0.205865,0.298402,0.105937,2.058652,0.067357,0.204337,'class 1'
0.836233,5.209783,18.017757,-22.590572,58.129158,-2.961359,-19.629213,-0.793493,141779.640625,277.817383,0.821838,4.90754,17.319441,-21.931053,60.804195,-3.255886,-18.675167,-0.798195,114352.921875,237.754257,0.722303,3.206003,13.22012,-17.617752,58.194466,-4.404125,-13.213627,-0.833247,24088.166016,77.60733,0.099535,0.473507,1.186843,5.946202,-8.295782,16.257957,-3.17473,-5.121052,-0.776746,260.701874,3.78817,0.348331,0.248796,0.219131,0.160185,0.998395,-1.39127,0.469381,-0.575108,-0.816162,-0.036389,0.112474,0.058107,0.602707,0.503172,0.254375,0.124632,0.046894,0.042649,-0.018994,-0.000875,0.021578,-0.040572,-1.27926,0.000001,0.003863,0.697206,0.597671,0.348875,0.0945,0.254992,0.334315,0.175391,2.549922,0.040686,0.248026,'class 1'
1.381669,3.72768,35.714596,-46.862591,460.247467,-14.009078,-32.853512,1.556221,779863.9375,355.112732,1.321546,3.510156,33.550526,-44.166481,412.472565,-13.411626,-30.754854,1.553026,586739.75,300.787598,0.983951,2.297651,21.427032,-28.931364,188.838013,-9.947059,-18.984306,1.517618,68361.265625,81.671829,0.337595,0.554271,0.790106,7.710899,-10.788389,28.350674,-4.530101,-6.258288,1.276596,347.612305,2.986634,0.767275,0.42968,0.231141,0.093692,1.199063,-1.686763,0.699388,-0.734272,-0.952491,0.50994,0.135485,0.047619,1.090405,0.75281,0.32313,0.121409,0.047986,0.038559,-0.021214,-0.000565,0.015418,-0.036633,-1.381083,0.000001,0.002709,1.200138,0.862542,0.432862,0.109732,0.244132,0.353009,0.154318,2.441319,0.071147,0.236025,'class 1'
0.837429,5.089209,17.230648,-19.938662,1.509941,-0.076019,-19.862642,0.7605,155645.078125,391.510468,0.823701,4.770275,16.525761,-19.32782,7.251137,-0.382745,-18.945074,0.762634,128715.445313,344.560059,0.731456,2.96353,12.533825,-15.592575,25.269424,-1.837036,-13.755539,0.773557,34536.554688,142.05069,0.092245,0.505304,0.884079,6.144672,-8.23782,13.150475,-2.165721,-6.072098,0.758285,1035.554199,15.25978,0.318397,0.226152,0.229393,0.095603,1.229678,-1.716438,0.701213,-0.670266,-1.046171,0.620568,0.416306,0.141305,0.594308,0.502064,0.275911,0.117622,0.050009,0.032524,-0.019158,-0.00035,0.011428,-0.030585,-1.502219,0.000001,0.001765,0.706079,0.613834,0.387681,0.11177,0.186486,0.36279,0.072497,1.864856,0.100484,0.177168,'class 1'
0.197668,2.705098,20.467957,13.591331,-185.424744,22.014265,-8.422935,0.437922,171132.84375,926.423218,0.217785,2.626035,18.997742,12.052327,-169.464966,20.371185,-8.318857,0.442559,119565.039063,823.11853,0.329276,2.092324,11.039244,3.441643,-84.409996,11.068078,-7.626436,0.48102,4139.614258,349.484863,-0.111491,0.379054,0.949606,4.041975,-3.440276,-5.575612,1.201247,-4.641522,0.540749,404.039703,34.137951,-0.161269,-0.049778,0.213786,0.168851,1.092676,-1.490721,0.488846,-0.487065,-1.003657,0.52865,0.593046,0.266867,0.003999,0.11549,0.165268,0.113343,0.052339,0.024508,-0.013079,-0.000219,0.009642,-0.022721,1.47974,0,0.001047,0.104443,0.215934,0.265712,0.100444,0.140149,0.270539,0.032046,1.401487,0.098364,0.123022,'class 1'
0.07622,0.932852,12.234437,12.790443,-18.976429,14.133134,-1.342691,0.598194,39181.296875,239.50116,0.088704,0.89772,11.670293,11.927363,-20.946871,13.481153,-1.553789,0.585615,32158.251953,226.049484,0.16458,0.85227,8.37179,6.796332,-25.3529,9.472739,-2.676406,0.510245,6817.743652,147.60173,-0.075875,0.260288,0.764502,3.139354,-0.369727,-6.975849,2.462781,-2.832509,0.444994,3.833036,28.040092,-0.171584,-0.095709,0.187592,0.226775,0.868725,-1.095219,0.196572,-0.2262,-0.869019,0.392826,0.495656,0.413217,-0.098888,-0.023013,0.072696,0.108698,0.054408,0.016048,-0.003873,-0.00015,0.010465,-0.014338,1.24165,0,0.000615,-0.019993,0.055882,0.151591,0.078895,0.118018,0.255077,0.045528,1.180183,0.072856,0.089517,'class 1'
0.103661,1.509802,7.070823,2.927556,-20.873198,6.261261,-3.333705,1.511661,789.037109,92.063385,0.111609,1.452898,6.276962,2.728215,-16.175838,5.611063,-2.882848,1.496571,536.99762,72.146515,0.146479,1.10585,2.244717,1.875453,-1.172719,2.370224,-0.494771,1.227644,28.870911,8.208202,-0.034869,0.180599,0.644479,1.723433,0.262004,-1.806547,1.481449,-1.219446,0.337322,0.50076,7.294835,-0.06899,-0.03412,0.156084,0.247161,0.678478,-0.64388,-0.041734,0.059346,-0.703226,0.267211,0.241086,0.581516,-0.044475,-0.009605,0.024515,0.103861,0.055821,0.012804,0.007058,-0.000118,0.014929,-0.007871,0.919131,0,0.00052,0.007748,0.042618,0.076738,0.052223,0.102476,0.262608,0.041813,1.024761,0.072371,0.077942,'class 1'
0.060826,1.270027,6.731519,3.27732,-25.32655,6.931273,-3.653953,-1.140928,1203.477539,112.04702,0.067236,1.241775,6.189786,2.890879,-21.953199,6.348754,-3.457875,-1.137809,803.709839,96.169983,0.101587,1.029918,3.171321,0.966869,-6.964126,3.166312,-2.199444,-1.092603,26.915163,28.791338,-0.034351,0.122665,0.580239,0.813637,0.254426,-0.335499,0.720241,-0.465815,-0.237793,0.091061,1.406728,-0.055429,-0.021078,0.124888,0.229471,0.614091,-0.235269,-0.171629,0.313025,-0.548293,0.173719,0.041063,0.741869,-0.057652,-0.023301,-0.002223,0.099033,0.056413,0.019061,0.017978,-0.000106,0.022667,-0.004689,0.643697,0,0.000748,-0.031796,0.002554,0.023633,0.025856,0.087517,0.252471,0.004822,0.875167,0.08239,0.071281,'class 1'
0.010075,0.595253,5.193435,4.981092,-8.363295,6.307104,-1.326012,-0.784884,1445.615845,58.264458,0.013251,0.607059,4.911507,4.647742,-7.921692,5.973812,-1.32607,-0.784189,1151.107178,53.288277,0.037868,0.643108,3.184633,2.548142,-5.267625,3.89912,-1.350978,-0.77264,178.97084,27.563532,-0.024617,0.072458,0.45536,1.158834,0.706214,-0.704098,1.263482,-0.557268,-0.485068,1.653383,3.315131,-0.059208,-0.034591,0.098729,0.183351,0.641795,0.067286,-0.209471,0.492558,-0.425272,0.118283,0.003814,0.842411,-0.085479,-0.060862,-0.026271,0.094413,0.056251,0.027649,0.027072,-0.000114,0.03079,-0.003718,0.475769,0.000001,0.001191,-0.081162,-0.056545,-0.021954,0.004317,0.079899,0.248738,-0.0016,0.798994,0.090871,0.060059,'class 1'
-0.003303,0.121173,2.626652,2.742624,-0.824738,3.016072,-0.273448,-0.579581,81.394997,10.820942,-0.002633,0.137571,2.624031,2.732978,-0.84258,3.012658,-0.27968,-0.577758,80.961975,10.83949,0.004794,0.237648,2.455232,2.450765,-0.986578,2.802766,-0.352001,-0.54385,59.777557,9.952559,-0.007427,0.035887,0.271071,1.484529,1.305234,-0.405783,1.564588,-0.259354,-0.329213,5.6676,3.326767,-0.03852,-0.031093,0.080772,0.126123,0.663198,0.234002,-0.196776,0.575766,-0.341764,0.101033,0.046098,0.841861,-0.083405,-0.075977,-0.044884,0.090177,0.055585,0.034297,0.032767,-0.000147,0.036771,-0.004004,0.37345,0.000002,0.001663,-0.092809,-0.085382,-0.054289,-0.009405,0.07623,0.245246,-0.00388,0.762297,0.094746,0.05123,'class 1'
-0.004428,0.011167,0.941913,1.129071,0.193801,0.917947,0.211125,0.000026,0.636887,0.499597,-0.00432,0.016112,1.047383,1.25276,0.236198,1.021543,0.231217,0.000082,0.980276,0.624616,-0.00232,0.052235,1.647429,1.872798,0.396675,1.62934,0.243458,0.000458,6.736509,1.920671,-0.002,0.022641,0.138157,1.597656,1.55458,-0.068236,1.5973,-0.04272,0.015983,6.500165,2.689665,-0.02696,-0.02496,0.072397,0.089398,0.626084,0.260472,-0.167307,0.559501,-0.299029,0.120392,0.050007,0.737074,-0.076717,-0.074716,-0.049756,0.086451,0.054744,0.037461,0.033973,-0.000205,0.039199,-0.005226,0.303502,0.000002,0.001974,-0.090771,-0.08877,-0.06381,-0.014054,0.072182,0.235826,-0.003876,0.721819,0.088156,0.041775,'class 1'
-0.003303,0.121176,2.627887,2.743904,-0.825394,3.017445,-0.273541,0.579535,81.543587,10.830585,-0.002633,0.137585,2.626738,2.735732,-0.844282,3.015694,-0.279963,0.577677,81.288864,10.861355,0.004797,0.237972,2.473939,2.468259,-1.00492,2.824097,-0.355838,0.543674,61.605289,10.111985,-0.007429,0.036131,0.277633,1.497032,1.286358,-0.518913,1.608887,-0.322529,0.384731,6.172698,3.730367,-0.038763,-0.031334,0.073218,0.10551,0.529574,0.163815,-0.135111,0.458497,-0.294682,0.17463,0.015223,0.567278,-0.075851,-0.068422,-0.037088,0.083298,0.054014,0.036665,0.030212,-0.000273,0.037485,-0.007273,0.248336,0.000002,0.002003,-0.085931,-0.078502,-0.047168,-0.01008,0.073334,0.208863,-0.0016,0.733336,0.076151,0.053843,'class 1'
0.010076,0.595525,5.228211,5.020155,-8.432476,6.348432,-1.328277,0.783344,1485.19812,58.931862,0.013252,0.607664,4.959445,4.69845,-8.038992,6.031323,-1.332873,0.782259,1197.181519,54.231396,0.037921,0.647682,3.317588,2.6537,-5.716313,4.061232,-1.407532,0.76855,210.61145,29.907375,-0.024669,0.072792,0.470499,1.248623,0.500448,-1.263036,1.401592,-0.901144,0.640543,1.328027,5.302592,-0.059539,-0.034871,0.0813,0.143363,0.413468,-0.017936,-0.097499,0.303409,-0.321345,0.261618,0.000126,0.390318,-0.068048,-0.043379,-0.008508,0.080711,0.053542,0.032333,0.021695,-0.000319,0.031752,-0.010057,0.196237,0.000001,0.001748,-0.067459,-0.04279,-0.00792,0.000589,0.082949,0.177023,0.010864,0.829489,0.062038,0.086677,'class 1'
0.060857,1.278226,6.955359,3.643855,-26.911184,7.320164,-3.676309,1.117845,1605.569214,120.922424,0.067303,1.253282,6.466233,3.241629,-24.069078,6.787643,-3.546014,1.112039,1122.108276,106.78447,0.102194,1.065054,3.788381,1.093459,-10.619026,3.85096,-2.757501,1.052798,52.21624,43.671757,-0.034891,0.119867,0.611581,1.217505,-0.498675,-1.276999,0.907887,-1.406562,0.844796,1.332083,5.356674,-0.052564,-0.017673,0.093637,0.173111,0.349114,-0.230778,-0.04867,0.133578,-0.364355,0.374333,0.013205,0.247937,-0.026334,0.008557,0.02623,0.078613,0.053304,0.026031,0.009312,-0.000307,0.022789,-0.013477,0.134897,0,0.001315,-0.01131,0.023581,0.041254,0.015024,0.097096,0.178805,0.031119,0.970957,0.050922,0.089159,'class 1'
-0.004461,0.011506,0.728875,0.779444,-0.035773,0.822915,-0.043471,-0.545984,0.456029,0.750625,-0.0044,0.017027,0.82323,0.877933,-0.049184,0.930775,-0.052842,-0.54826,0.745719,0.967504,-0.003172,0.067709,1.390715,1.433872,-0.218488,1.572789,-0.138918,-0.531164,6.02392,2.92994,-0.001228,0.015797,0.236033,1.522519,1.416844,-0.540817,1.729538,-0.312694,-0.517554,8.372488,4.170714,-0.020198,-0.018969,0.057728,0.198321,0.293547,0.195876,-0.038237,0.316636,-0.120759,-0.44276,0.00734,0.191314,-0.062128,-0.0609,-0.041931,0.078942,0.08117,0.055044,0.070923,0.000878,0.054942,0.015981,1.105364,0.000008,0.001518,-0.083343,-0.082114,-0.063145,-0.021214,0.056341,0.202648,-0.003895,0.563414,0.069396,0.01866,'class 1'
-0.003205,0.145102,3.568718,3.831143,-1.314214,4.147976,-0.316833,-0.639342,292.591949,19.934513,-0.002439,0.167945,3.605827,3.855147,-1.442976,4.19881,-0.343663,-0.642071,306.666718,20.634064,0.006735,0.324595,3.582148,3.651302,-2.41089,4.222292,-0.570991,-0.648173,306.310364,22.975565,-0.009174,0.050056,0.471956,1.8978,1.633786,-1.450975,2.272328,-0.638541,-0.651311,22.617048,8.473159,-0.052494,-0.043321,0.083157,0.226217,0.179814,0.014519,-0.028848,0.17726,-0.162741,-0.61231,0.000024,0.115601,-0.085596,-0.076422,-0.033101,0.088632,0.083729,0.055328,0.053875,-0.000392,0.060371,-0.006496,1.148166,0.000013,0.004471,-0.09107,-0.081897,-0.038576,-0.005475,0.075312,0.241179,0.002933,0.753119,0.08318,0.052024,'class 1'
0.011272,0.715768,7.676052,7.710172,-13.923594,9.220278,-1.510106,-0.845442,6844.765137,115.141121,0.015116,0.743954,7.382751,7.350783,-13.567404,8.878843,-1.52806,-0.84724,5852.080078,108.303635,0.0471,0.879901,5.378952,4.829733,-11.019844,6.519915,-1.690182,-0.864527,1572.326782,67.405693,-0.031984,0.106691,0.708881,1.734836,0.920125,-2.244327,2.02722,-1.107096,-0.901634,8.317236,9.823937,-0.091575,-0.059591,0.109715,0.22933,0.205744,-0.206289,-0.006768,0.028792,-0.235081,-1.023064,0.002963,0.069629,-0.094599,-0.062615,-0.003024,0.098386,0.084497,0.064945,0.037564,-0.002,0.067289,-0.029725,1.174483,0.000013,0.009412,-0.08327,-0.051285,0.008306,0.01133,0.098868,0.257647,0.004406,0.988684,0.081367,0.085049,'class 1'
0.066186,1.542554,11.151759,6.809052,-54.478661,11.532838,-4.723786,-1.193818,12252.761719,264.277832,0.074757,1.537724,10.531075,6.224198,-49.916161,10.832289,-4.60809,-1.195991,9235.975586,238.405304,0.124343,1.42639,6.955654,2.962778,-25.651802,6.758349,-3.795572,-1.218178,977.745605,111.385254,-0.049585,0.167878,0.811541,2.288967,-0.368363,-2.904917,1.530123,-1.898486,-1.314644,1.595104,11.755361,-0.09312,-0.043535,0.133481,0.204264,0.391303,-0.397177,0.001256,-0.003187,-0.39399,-1.451866,0.024093,0.152727,-0.058724,-0.009139,0.034397,0.107884,0.083735,0.080565,0.023836,-0.003916,0.075618,-0.051782,1.192901,0.000009,0.016231,-0.033126,0.016459,0.059994,0.025597,0.118622,0.231408,0.004407,1.186221,0.078434,0.129136,'class 1'
0.112073,1.859753,14.209405,4.628072,-90.281746,12.093428,-7.465356,1.556759,8193.773438,382.546021,0.122753,1.830237,13.438446,4.087485,-81.989555,11.32633,-7.238846,1.554208,5758.514648,344.665771,0.171317,1.576211,8.987788,1.465244,-39.430435,7.054582,-5.589337,1.53304,343.228607,159.868683,-0.048564,0.199883,0.756933,3.282979,-0.942793,-5.042813,1.823169,-2.765961,1.473582,18.719444,21.060112,-0.07713,-0.028566,0.150598,0.158465,0.547253,-0.487327,-0.031768,0.05823,-0.545557,1.505662,0.086578,0.364559,-0.027846,0.020719,0.049285,0.11682,0.08205,0.097814,0.01434,-0.006029,0.085147,-0.070807,1.206454,0.000005,0.024322,0.005933,0.054498,0.083063,0.033779,0.126186,0.267453,0.004408,1.261863,0.09472,0.13171,'class 1'
0.066345,1.52106,12.071106,7.454086,-62.858932,12.487739,-5.033652,1.196389,17057.916016,306.999115,0.075112,1.507898,11.530394,6.901542,-58.946594,11.868278,-4.966736,1.19825,13499.545898,283.417664,0.126826,1.344456,8.308455,3.725478,-35.994499,8.1448,-4.419322,1.214901,2190.929199,157.857178,-0.051714,0.182696,0.661001,3.327359,0.008949,-6.664618,2.586071,-2.577121,1.260162,0.002135,26.65855,-0.107584,-0.05587,0.158496,0.11302,0.613254,-0.437383,-0.099539,0.165189,-0.602573,1.412401,0.112766,0.589459,-0.083384,-0.03167,0.0242,0.124931,0.08034,0.113725,0.010282,-0.008142,0.095521,-0.085239,1.216662,0.000003,0.032674,-0.049819,0.001895,0.057765,0.033565,0.122952,0.261712,0.002688,1.229519,0.098886,0.126971,'class 1'
0.011539,0.695565,8.336973,8.632492,-11.748037,9.827871,-1.19538,0.910664,9055.069336,121.51207,0.015699,0.716126,8.10228,8.33354,-11.514679,9.54047,-1.20693,0.920125,8021.689941,115.506607,0.050783,0.8038,6.43088,6.088325,-10.57288,7.498352,-1.410027,0.98448,2941.66333,79.359215,-0.035084,0.130596,0.556775,2.828895,1.777893,-3.83824,3.040334,-1.26244,1.121384,58.520538,18.513863,-0.114897,-0.079813,0.156652,0.099259,0.593101,-0.256816,-0.159137,0.290669,-0.547485,1.348601,0.046333,0.702501,-0.140953,-0.105869,-0.026056,0.132022,0.079611,0.126636,0.012249,-0.009987,0.106248,-0.093999,1.22448,0.000006,0.040099,-0.116322,-0.081239,-0.001425,0.024631,0.11497,0.238302,-0.000321,1.1497,0.091688,0.122993,'class 1'
-0.003043,0.1398,3.828633,4.746542,2.251014,4.21213,0.534413,0.755342,304.727203,13.525601,-0.002073,0.160814,3.902312,4.86252,2.507843,4.276031,0.586489,0.771026,321.860596,13.612724,0.009537,0.302421,4.101616,5.145784,3.105637,4.447495,0.698289,0.855982,372.204681,14.056547,-0.01161,0.075799,0.399618,2.601311,3.000145,0.46919,2.834624,0.165521,1.060012,64.123215,7.124111,-0.077872,-0.066262,0.146584,0.116663,0.536152,0.004942,-0.167019,0.411159,-0.406216,1.29254,0.000016,0.668102,-0.148656,-0.137046,-0.070785,0.137979,0.080682,0.135879,0.020083,-0.011281,0.116728,-0.096645,1.230692,0.000018,0.045528,-0.140052,-0.128441,-0.06218,0.008605,0.104671,0.205552,-0.000509,1.046714,0.07713,0.128909,'class 1'
-0.004423,0.014443,1.039771,1.460805,0.520513,0.844312,0.616493,0.938089,0.110756,0.051902,-0.0043,0.020889,1.188873,1.668027,0.676204,0.973205,0.694822,0.983585,0.21562,0.077497,-0.001837,0.076877,2.059091,2.860075,1.930972,1.767728,1.092346,1.082812,3.73124,0.45614,-0.002464,0.038924,0.23086,2.372625,3.105052,1.879128,2.281367,0.823685,1.189268,20.486271,2.124835,-0.043224,-0.04076,0.131188,0.132686,0.506211,0.285693,-0.114269,0.509827,-0.224134,1.228285,0.043969,0.538698,-0.135488,-0.133024,-0.092264,0.142778,0.083869,0.141556,0.032842,-0.011804,0.126301,-0.093458,1.236116,0.000052,0.048294,-0.147078,-0.144614,-0.103854,-0.01159,0.099975,0.202829,0.002032,0.999754,0.072672,0.09956,'class 1'
-0.004492,0.001627,0.34294,0.429379,0.031618,0.334994,0.094385,-1.312881,0.010673,0.057893,-0.004467,0.002545,0.441439,0.551768,0.053147,0.427426,0.124343,-1.376846,0.027966,0.09186,-0.003764,0.016412,1.123632,1.406072,0.356117,1.074712,0.33136,-1.506717,1.092456,0.552572,-0.000703,0.020481,0.118332,1.996955,2.510755,1.143757,1.912808,0.597947,1.440838,10.898547,1.728861,-0.024948,-0.024245,0.113899,0.131795,0.532701,0.536176,-0.027178,0.582808,-0.046633,1.134745,0.1139,0.396196,-0.118366,-0.117663,-0.093418,0.146477,0.088911,0.144247,0.04898,-0.011461,0.134311,-0.085331,1.241656,0.000116,0.048243,-0.150944,-0.15024,-0.125995,-0.032578,0.102581,0.217608,0.00538,1.025809,0.078335,0.071691,'class 1'
-0.004495,0.000478,0.195876,0.193723,-0.000423,0.195885,-0.002162,1.556236,0.001472,0.039223,-0.004478,0.001022,0.271248,0.266719,-0.001239,0.271286,-0.004568,1.547471,0.005413,0.076095,-0.004056,0.007593,0.791394,0.805342,0.011091,0.791326,0.014016,1.558666,0.391876,0.60421,-0.000422,0.011828,0.073325,1.622914,1.854383,0.399161,1.605811,0.248573,1.510954,6.33448,1.842094,-0.016306,-0.015884,0.098058,0.113868,0.596001,0.728601,0.055477,0.642218,0.086383,0.992841,0.16401,0.308953,-0.102536,-0.102114,-0.08623,0.149201,0.095171,0.144694,0.066611,-0.010313,0.140181,-0.07357,1.248369,0.000203,0.045689,-0.153679,-0.153257,-0.137373,-0.051143,0.107089,0.239764,0.013851,1.070891,0.06883,0.106085,'class 1'
-0.004498,0.000562,0.117143,0.120354,0.000378,0.117124,0.003229,-1.54899,0.000188,0.012972,-0.00449,0.001241,0.165352,0.170067,0.000786,0.165311,0.004756,-1.552231,0.000746,0.025778,-0.004252,0.008044,0.521299,0.538457,0.009092,0.521007,0.01745,1.569925,0.073519,0.253569,-0.000238,0.006502,0.058431,1.252746,1.460665,0.277961,1.235727,0.224937,1.480475,2.17983,1.021696,-0.010992,-0.010754,0.08659,0.092622,0.662259,0.848125,0.10151,0.703918,0.144207,0.829555,0.225345,0.313277,-0.09108,-0.090842,-0.080088,0.151121,0.101925,0.143554,0.083699,-0.008574,0.143464,-0.059765,1.25773,0.000289,0.041302,-0.155611,-0.155373,-0.144619,-0.064531,0.113593,0.242353,0.028056,1.135928,0.078616,0.088775,'class 1'
-0.0045,0.00028,0.059657,0.07842,0.001287,0.055031,0.023389,-1.441106,0.000006,0.001001,-0.004498,0.000644,0.086739,0.114315,0.002762,0.079637,0.034678,-1.468551,0.000026,0.002021,-0.004399,0.005357,0.316209,0.415956,0.036433,0.290573,0.125383,1.492653,0.004721,0.027288,-0.000099,0.003583,0.050187,1.037773,1.380297,0.391851,0.980758,0.399539,1.164371,0.643611,0.337815,-0.00808,-0.007982,0.081792,0.102837,0.699159,0.880832,0.094999,0.755007,0.125825,0.715453,0.307141,0.39587,-0.086289,-0.086191,-0.078209,0.152428,0.108553,0.141222,0.098296,-0.006564,0.143907,-0.045611,1.271804,0.000347,0.035917,-0.156926,-0.156827,-0.148845,-0.070636,0.117381,0.281741,0.009882,1.173814,0.090253,0.078192,'class 1'
-0.004497,0.001886,0.200233,0.237769,0.002721,0.225713,0.012056,0.689598,0.002581,0.045649,-0.00449,0.003056,0.239517,0.287209,0.005031,0.268468,0.018741,0.692444,0.005144,0.062364,-0.004243,0.017787,0.545044,0.672967,0.044816,0.598028,0.074939,0.694731,0.123919,0.273622,-0.000247,0.0061,0.108896,1.233309,1.57167,0.332508,1.319716,0.251954,0.756555,2.816257,1.140117,-0.010591,-0.010343,0.085013,0.155355,0.676253,0.811847,0.042988,0.754903,0.056945,0.673646,0.321076,0.487145,-0.089504,-0.089256,-0.078913,0.153305,0.114605,0.137784,0.108893,-0.004617,0.141516,-0.032624,1.293167,0.00036,0.030325,-0.157796,-0.157548,-0.147205,-0.068292,0.115809,0.263476,0.009437,1.158094,0.08626,0.09586,'class 1'
-0.004402,0.024145,1.044082,1.176379,-0.052208,1.2192,-0.042821,0.784881,2.204081,1.592697,-0.004303,0.030699,1.108006,1.245998,-0.063293,1.294877,-0.04888,0.784292,2.803341,1.805683,-0.002452,0.089697,1.484256,1.639164,-0.187806,1.746685,-0.107521,0.781031,9.237636,3.438081,-0.001851,0.018797,0.252732,1.68913,1.904951,-0.130531,1.971171,-0.06622,0.769884,15.063174,4.150964,-0.0231,-0.021249,0.096253,0.22169,0.575866,0.635854,-0.023851,0.67138,-0.035526,0.689516,0.20204,0.499716,-0.100556,-0.098705,-0.077456,0.153906,0.119784,0.133183,0.114655,-0.002997,0.136599,-0.021944,1.324715,0.00033,0.025136,-0.158209,-0.156358,-0.135109,-0.057653,0.113386,0.225942,0.004067,1.133861,0.076254,0.107136,'class 1'
-0.003299,0.123718,2.82792,2.986533,-0.91689,3.26717,-0.280637,0.965448,112.26767,12.586938,-0.002617,0.14212,2.864645,3.024976,-0.967431,3.316664,-0.291688,0.958765,119.141167,13.020205,0.005143,0.266557,2.954465,3.065193,-1.366725,3.46018,-0.394987,0.933262,139.637405,14.862307,-0.00776,0.045485,0.453967,2.10056,2.13807,-0.923167,2.506395,-0.368325,0.87151,37.777645,8.264011,-0.048102,-0.040342,0.113917,0.280158,0.410566,0.370331,-0.065286,0.500717,-0.130386,0.752932,0.054624,0.39829,-0.116535,-0.108775,-0.068432,0.154339,0.123903,0.127464,0.115459,-0.001857,0.129772,-0.014312,1.369281,0.000277,0.02076,-0.156956,-0.149196,-0.108854,-0.040421,0.117683,0.196224,0.015741,1.176826,0.06773,0.139525,'class 1'
0.00106,0.300299,4.996074,4.938641,-2.678176,5.431705,-0.493064,1.155395,856.165344,35.102879,0.003489,0.335659,4.941127,4.912863,-2.610123,5.39653,-0.483667,1.142132,834.551086,34.57671,0.022319,0.526675,4.421253,4.507612,-2.109957,4.935148,-0.427537,1.078375,584.329163,28.75839,-0.01883,0.08605,0.666488,2.217143,2.039448,-1.37525,2.573779,-0.534331,1.000743,40.180767,9.66035,-0.082561,-0.063731,0.13503,0.318562,0.247872,0.059047,-0.057054,0.2702,-0.211153,0.873296,0.000808,0.231701,-0.131541,-0.112711,-0.04898,0.154662,0.126848,0.120929,0.111833,-0.00123,0.12192,-0.010086,1.428717,0.000218,0.017426,-0.151173,-0.132344,-0.068612,-0.019632,0.12897,0.203763,0.025379,1.289702,0.06136,0.139537,'class 1'
0.009864,0.541326,6.309342,7.874712,9.271835,6.43354,1.441172,1.134207,1545.548096,24.92374,0.01549,0.592611,6.129026,7.576616,8.086765,6.291208,1.285407,1.135238,1438.459717,25.058044,0.052483,0.83069,4.893712,5.688875,2.669523,5.172806,0.516069,1.144314,701.804749,21.685204,-0.036993,0.136539,0.828775,1.869174,1.461259,-1.097196,2.007742,-0.546483,1.171857,13.930685,6.524063,-0.121049,-0.084056,0.155932,0.332383,0.24593,-0.239155,-0.008894,0.032714,-0.27187,1.114784,0.005306,0.092771,-0.140442,-0.103449,-0.019392,0.154887,0.128547,0.114143,0.104843,-0.001054,0.114079,-0.009236,1.502454,0.000167,0.015206,-0.139397,-0.102404,-0.018348,0.001045,0.144696,0.210981,0.070795,1.446957,0.052365,0.145255,'class 1'
0.066452,1.343638,5.96487,7.609151,8.153525,6.318789,1.290362,0.673965,1463.985718,25.285084,0.07534,1.331961,5.499165,7.079578,7.455299,5.792523,1.287055,0.712954,1017.406677,20.29924,0.127976,1.239206,3.270609,4.066298,2.305166,3.385381,0.680918,1.090654,120.937378,7.314119,-0.052636,0.191372,0.892202,1.171993,0.34113,-0.644244,0.991136,-0.650005,1.462159,0.313425,2.693344,-0.116033,-0.063396,0.17324,0.323897,0.368808,-0.470371,0.042503,-0.122009,-0.348363,-1.504615,0.011336,0.051236,-0.0979,-0.045263,0.018133,0.154986,0.128967,0.107817,0.095903,-0.001215,0.107236,-0.011332,-1.555141,0.000129,0.014058,-0.079646,-0.02701,0.036386,0.018253,0.166089,0.273552,0.099634,1.660894,0.049198,0.169934,'class 1'
0.289769,2.33286,4.027538,-3.92617,-4.24673,0.883041,-4.809211,0.899311,499.466675,32.401733,0.287817,2.204993,3.632843,-3.630321,-2.900785,0.673934,-4.304255,0.915864,326.612579,24.78237,0.273505,1.525249,1.85041,-2.099834,0.30522,-0.157109,-1.942725,1.192976,14.058735,3.188424,0.014313,0.241778,0.851115,1.056227,-1.106262,-0.031928,0.028145,-1.134407,-1.173489,1.65402,1.351528,0.04604,0.031727,0.18467,0.299651,0.468947,-0.603022,0.061496,-0.13001,-0.473012,-1.072571,0.042782,0.117651,0.103148,0.088835,0.057108,0.15491,0.128106,0.102584,0.086524,-0.001591,0.102108,-0.015584,-1.467605,0.000104,0.013851,0.132907,0.118595,0.086867,0.02976,0.18517,0.297056,0.104499,1.8517,0.062049,0.168694,'class 1'
0.483658,2.35552,8.817694,-12.167686,34.879963,-4.623302,-7.544385,1.306931,1263.292969,8.532731,0.46822,2.213018,8.146692,-11.299107,30.445044,-4.436126,-6.86298,1.292433,751.927063,5.889623,0.379387,1.471812,4.645962,-6.569732,10.788165,-3.238189,-3.331542,0.097016,0.376143,0.008715,0.088833,0.276155,0.75387,1.821669,-2.380768,0.950384,-0.507281,-1.873487,-0.687052,10.579538,1.86652,0.192065,0.103232,0.189415,0.267025,0.515035,-0.634095,0.03839,-0.067791,-0.566303,-0.877729,0.099922,0.248514,0.278805,0.189972,0.08674,0.154604,0.126,0.098799,0.078052,-0.002076,0.099018,-0.020965,-1.38332,0.000088,0.014396,0.313615,0.224782,0.121551,0.034811,0.190549,0.358263,0.098896,1.905486,0.082255,0.170381,'class 1'
0.353576,2.286422,6.111544,-4.828307,-7.128831,1.185425,-6.013732,-0.065225,1208.239746,51.827866,0.356956,2.160566,5.923644,-5.028074,-4.986205,0.84849,-5.876564,-0.060435,1143.391357,45.226349,0.364922,1.450756,4.920847,-5.635803,3.733443,-0.766773,-4.869029,-0.069451,534.511475,16.828503,-0.007965,0.288791,0.661681,2.486335,-3.182547,1.734794,-0.698325,-2.484222,-0.442233,32.304466,3.189429,0.068166,0.076131,0.188014,0.231711,0.513843,-0.583774,-0.008303,0.013892,-0.597665,-0.766183,0.127457,0.374002,0.168942,0.176908,0.100777,0.154025,0.122715,0.096463,0.071482,-0.002588,0.097917,-0.026435,-1.306785,0.000079,0.015463,0.202931,0.210896,0.134765,0.033989,0.189253,0.347813,0.096244,1.892526,0.088236,0.169625,'class 1'
0.35357,2.283344,6.251029,-5.198413,-6.050023,0.979326,-6.17774,0.030688,1384.240845,51.223595,0.356938,2.155735,6.09885,-5.447642,-3.765288,0.620501,-6.068142,0.015968,1327.679199,44.737949,0.364494,1.428728,5.345868,-6.313925,5.563042,-1.058542,-5.255383,-0.096279,702.172668,17.613478,-0.007556,0.280982,0.599456,2.73338,-3.461229,2.015766,-0.741039,-2.72019,-0.386354,46.926537,3.917039,0.075956,0.083512,0.181879,0.197162,0.478875,-0.484113,-0.049775,0.087134,-0.571247,-0.691563,0.10159,0.433466,0.175059,0.182615,0.099103,0.153152,0.118344,0.095299,0.067328,-0.003068,0.09848,-0.031152,-1.239862,0.000076,0.016804,0.203786,0.211342,0.12783,0.028727,0.187046,0.344656,0.087028,1.870456,0.079504,0.164104,'class 1'
0.483524,2.333252,10.004301,-13.797979,43.851505,-4.963906,-8.834073,-1.078995,2851.612305,14.978195,0.467936,2.184023,9.406693,-13.01244,39.1693,-4.728131,-8.284308,-1.023133,2141.333984,12.646401,0.376375,1.392071,6.213261,-8.540817,16.314615,-2.884129,-5.656688,-0.616918,560.738831,7.687087,0.091561,0.251444,0.570368,2.399124,-2.896905,1.05723,-0.428264,-2.468641,-0.393377,34.937298,4.163137,0.216491,0.124931,0.172726,0.165451,0.421326,-0.367466,-0.067682,0.134763,-0.502229,-0.638023,0.05479,0.405758,0.29521,0.203649,0.078719,0.151993,0.113006,0.094909,0.065554,-0.003469,0.100183,-0.034629,-1.182915,0.000078,0.018174,0.315943,0.224382,0.099452,0.020733,0.171078,0.291463,0.064208,1.710785,0.077123,0.166356,'class 1'
0.288448,2.303724,6.583269,-6.871128,-7.47328,0.954923,-7.826052,-0.708118,3640.336914,77.105522,0.285681,2.167366,6.1877,-6.532554,-5.736456,0.784034,-7.316588,-0.693712,2800.288818,65.620087,0.262722,1.4033,4.086034,-4.427282,-0.850058,0.18433,-4.611612,-0.554125,450.839935,23.001064,0.022958,0.202332,0.529323,1.628044,-1.303278,-0.656252,0.388017,-1.691296,-0.307846,7.343688,4.323544,0.083349,0.06039,0.162109,0.138017,0.351329,-0.256908,-0.062968,0.153448,-0.410355,-0.595131,0.02098,0.317874,0.123571,0.100613,0.040222,0.150584,0.106842,0.094874,0.065615,-0.00376,0.102349,-0.036735,-1.135948,0.000083,0.019344,0.135097,0.112139,0.051748,0.011526,0.147157,0.306353,0.040244,1.471574,0.082346,0.13156,'class 1'
0.062021,1.227105,7.719976,5.920423,-15.570782,7.893125,-1.972702,-0.273775,3411.71167,97.334526,0.069094,1.193484,7.217697,5.48321,-13.706278,7.348413,-1.865203,-0.263898,2552.289551,84.890709,0.110678,0.941006,4.453588,2.973209,-6.033972,4.357835,-1.384626,-0.184591,291.505798,32.975864,-0.041584,0.153903,0.413867,1.337847,0.412045,-0.825984,1.137918,-0.725873,-0.096445,0.58977,3.473716,-0.084809,-0.043226,0.151183,0.115221,0.28337,-0.159715,-0.049583,0.156701,-0.316416,-0.549226,0.00571,0.22384,-0.082089,-0.040506,0.00272,0.14898,0.100026,0.094759,0.066611,-0.003919,0.104213,-0.037601,-1.099127,0.000089,0.020111,-0.079886,-0.038303,0.004923,0.002203,0.133976,0.329513,0.051594,1.339755,0.085999,0.109347,'class 1'
0.01544,0.55492,7.20642,8.571913,8.360957,7.449572,1.122341,0.383657,2941.594971,40.033852,0.020799,0.567019,6.843713,8.105437,7.313583,7.071153,1.034284,0.375072,2394.288086,36.443787,0.061094,0.593016,4.533085,5.088786,1.805457,4.705059,0.383727,0.3279,483.574646,18.673908,-0.040295,0.130972,0.347138,1.028787,0.884459,-0.190679,1.063716,-0.179257,0.274564,1.208591,1.544983,-0.110174,-0.069878,0.140768,0.094898,0.242063,-0.067378,-0.041426,0.172614,-0.239993,-0.482954,0.000773,0.170244,-0.119969,-0.079674,-0.009796,0.147246,0.092764,0.094116,0.067481,-0.00394,0.105005,-0.037524,-1.072943,0.000093,0.020314,-0.126447,-0.086152,-0.016274,-0.006478,0.136098,0.369989,0.038278,1.360979,0.099016,0.096355,'class 1'
0.060985,1.266188,6.443184,4.007845,-19.880388,6.892286,-2.884441,1.12837,1535.354858,95.584381,0.067585,1.23545,5.913026,3.638334,-17.006641,6.326495,-2.688162,1.125312,1075.730347,81.264038,0.103997,0.99909,3.060934,1.665997,-5.328004,3.286953,-1.620956,1.088929,66.856163,24.087564,-0.036413,0.132834,0.411267,0.524772,0.040035,-0.239089,0.509394,-0.469359,0.981815,0.001535,0.957957,-0.065249,-0.028836,0.131695,0.071541,0.262092,0.033614,-0.04573,0.231313,-0.197699,-0.402391,0.000208,0.184051,-0.06411,-0.027698,0.001139,0.145438,0.085302,0.092527,0.067181,-0.003838,0.104064,-0.036884,-1.058268,0.00009,0.019866,-0.077854,-0.041441,-0.012605,-0.013743,0.140497,0.367948,0.023113,1.404967,0.102998,0.112431,'class 1'
0.103199,1.522417,8.710313,0.681499,-37.702557,6.490438,-5.808939,-1.570669,70.258148,151.274689,0.110582,1.469957,8.076644,0.33868,-32.558735,5.877878,-5.539198,-1.570714,14.951623,130.349625,0.139222,1.131633,4.61391,-1.069959,-10.071712,2.683392,-3.753351,1.569499,47.431488,41.43166,-0.02864,0.132981,0.461257,0.96972,-0.717348,-0.212965,0.225802,-0.943149,1.559979,0.703157,1.366447,-0.022399,0.006241,0.125242,0.037769,0.353265,0.142075,-0.067238,0.339895,-0.19782,-0.34906,0.005836,0.289138,-0.01466,0.01398,0.007739,0.143592,0.077916,0.089708,0.0649,-0.003641,0.100962,-0.036062,-1.056223,0.000079,0.018775,-0.03301,-0.004371,-0.010612,-0.018351,0.135449,0.331636,0.015351,1.354493,0.096126,0.115211,'class 1'
0.060821,1.269523,6.830127,3.102052,-26.70015,6.946008,-3.843956,-1.146759,1120.310059,116.423317,0.067213,1.240623,6.333013,2.6539,-23.703459,6.373162,-3.719262,-1.146381,717.398071,101.857025,0.101134,1.020259,3.681091,0.362547,-9.459837,3.262295,-2.899749,-1.138196,4.990887,37.970787,-0.033921,0.111832,0.450623,0.793338,-0.182017,-0.561113,0.663575,-0.845592,-0.925296,0.075457,2.277583,-0.044619,-0.010698,0.123284,0.012488,0.474562,0.225572,-0.111124,0.464701,-0.239129,-0.335678,0.025206,0.495377,-0.05607,-0.02215,-0.011452,0.141712,0.070904,0.085633,0.060272,-0.00338,0.095617,-0.035344,-1.067867,0.000062,0.017151,-0.074499,-0.040578,-0.02988,-0.018429,0.126941,0.312178,0.016959,1.269407,0.09967,0.103612,'class 1'
0.010077,0.594295,5.29349,5.110132,-8.432415,6.422983,-1.312851,-0.777711,1562.710327,59.843117,0.013261,0.604863,5.051754,4.824889,-8.053448,6.137137,-1.312248,-0.774078,1291.860352,55.493343,0.038111,0.625345,3.60288,3.052543,-5.914806,4.397563,-1.345019,-0.736867,307.282623,32.977245,-0.02485,0.080573,0.283994,2.023158,1.428673,-2.035876,2.310003,-0.88133,-0.549371,20.787865,10.18461,-0.067312,-0.042462,0.127837,0.076655,0.562058,0.2235,-0.170483,0.539501,-0.316001,-0.347427,0.036559,0.731884,-0.114577,-0.089726,-0.047265,0.139766,0.064572,0.080596,0.053466,-0.003081,0.088341,-0.034875,-1.093929,0.000043,0.015182,-0.126505,-0.101655,-0.059193,-0.011928,0.124144,0.297386,0.007931,1.241443,0.111186,0.071126,'class 1'
-0.003103,0.088678,4.234293,4.333749,-2.002254,4.754847,-0.421097,-0.509465,503.160706,26.790398,-0.002172,0.091499,4.397236,4.469989,-2.306529,4.937166,-0.467177,-0.506669,583.577576,29.206917,0.00877,0.092239,5.104668,4.896132,-4.58648,5.700681,-0.804549,-0.479386,1014.452271,42.318024,-0.010942,0.072433,0.145279,3.600626,2.818632,-4.565592,3.968957,-1.150325,-0.457171,208.206772,26.207054,-0.074605,-0.063663,0.140001,0.145434,0.568351,0.076457,-0.206723,0.494501,-0.418044,-0.373892,0.004868,0.832737,-0.142173,-0.131231,-0.067568,0.137687,0.059219,0.075134,0.045123,-0.002765,0.079778,-0.034655,-1.134588,0.000027,0.013095,-0.139858,-0.128916,-0.065253,0.002315,0.126487,0.289152,0.005163,1.264867,0.106388,0.083028,'class 1'
0.002193,0.406553,8.211803,7.907661,-10.593866,9.075026,-1.167365,-0.453774,6559.92334,104.90657,0.005186,0.44905,8.179439,7.834302,-11.102827,9.059806,-1.225504,-0.458791,6492.850586,105.787598,0.030825,0.679902,7.588775,6.868706,-13.727556,8.486317,-1.617611,-0.478278,4816.484863,102.08934,-0.025638,0.11794,0.677132,3.852352,2.515017,-7.509343,4.272582,-1.757565,-0.504038,230.005219,36.362682,-0.112754,-0.087115,0.158801,0.201479,0.524301,-0.231639,-0.156169,0.295986,-0.527625,-0.411327,0.036397,0.678334,-0.153615,-0.127976,-0.040861,0.135389,0.05512,0.069815,0.036271,-0.002442,0.070773,-0.034503,-1.188977,0.000015,0.011083,-0.130202,-0.104564,-0.017449,0.023412,0.139244,0.256772,0.014271,1.392445,0.088713,0.122444,'class 1'
0.076593,1.964009,12.818974,10.797781,-68.221992,15.266515,-4.468734,-0.63398,45410.285156,389.480042,0.08683,1.962437,12.077707,9.984005,-63.707565,14.406229,-4.422224,-0.638798,35337.746094,354.51062,0.152752,1.868432,7.784561,5.061661,-39.173946,9.282056,-4.220395,-0.674386,4671.016602,182.316193,-0.065922,0.219985,1.134738,2.727371,-0.107023,-7.105412,2.612623,-2.719646,-0.677729,0.325671,28.4331,-0.133155,-0.067233,0.180709,0.228898,0.574359,-0.647059,0.016922,-0.027305,-0.619754,-0.456514,0.146957,0.350996,-0.093878,-0.027957,0.039276,0.132777,0.052479,0.064924,0.028175,-0.002114,0.062178,-0.034003,-1.254775,0.000007,0.009251,-0.045947,0.019975,0.087207,0.047931,0.169374,0.247497,0.051424,1.693738,0.058373,0.183564,'class 1'
0.358934,3.787205,13.005841,-1.670146,-132.717255,10.715451,-12.385597,-1.051457,1488.581177,533.658447,0.364481,3.640661,12.271167,-2.070979,-116.406158,9.803255,-11.874234,-1.054939,2015.437988,469.913574,0.387626,2.738705,8.314113,-4.011032,-42.904819,4.844806,-8.855838,-1.076093,3019.910889,187.707642,-0.023145,0.336534,1.28974,3.307571,-3.657073,-0.105039,0.0285,-3.685573,-1.037408,184.488037,13.79434,0.027947,0.051092,0.200361,0.222968,0.764639,-1.058165,0.261073,-0.391769,-0.666395,-0.486833,0.084448,0.075419,0.16412,0.187264,0.136172,0.129771,0.051348,0.060279,0.022097,-0.001779,0.054646,-0.032549,-1.328636,0.000004,0.007603,0.234709,0.257854,0.206762,0.07059,0.197995,0.26452,0.143287,1.979947,0.042234,0.187563,'class 1'
0.59486,4.070378,19.756931,-12.457917,-117.610786,6.277469,-18.735386,1.559144,97099.585938,625.642883,0.587925,3.878752,18.542906,-12.081028,-98.99527,5.599206,-17.680233,1.557049,79095.6875,541.932312,0.530731,2.782614,11.577813,-9.456299,-22.403311,1.962045,-11.418344,1.538853,16009.576172,179.034805,0.057194,0.40101,1.19996,4.305071,-5.340782,4.941884,-1.190829,-4.149953,1.459576,249.767517,8.756414,0.186915,0.129721,0.212297,0.197443,0.950435,-1.342951,0.449465,-0.633875,-0.709076,0.616993,0.010199,0.005655,0.375628,0.318434,0.188713,0.126322,0.051546,0.055373,0.019031,-0.00143,0.048512,-0.029481,-1.407569,0.000002,0.006083,0.461603,0.404409,0.274687,0.085975,0.192568,0.288995,0.072142,1.925677,0.072176,0.194881,'class 1'
0.364294,3.548327,12.708951,1.771594,-146.425858,13.01883,-11.247236,0.934684,1848.106812,588.84198,0.372008,3.381426,11.931156,1.183832,-130.159348,12.016002,-10.832169,0.933655,731.61615,522.038879,0.41045,2.403482,7.809563,-2.0123,-53.828224,6.399291,-8.411592,0.924291,888.275024,219.362244,-0.038442,0.384811,1.024979,3.764273,-4.09967,-1.269013,0.289147,-4.388817,0.902628,367.799866,21.883348,-0.012803,0.025638,0.212878,0.182116,1.021936,-1.423351,0.475255,-0.534963,-0.888388,0.749388,0.253056,0.124909,0.15913,0.197571,0.171933,0.12243,0.052671,0.049815,0.019461,-0.001066,0.043801,-0.02434,-1.490781,0.000002,0.004643,0.249578,0.28802,0.262381,0.090448,0.164796,0.325866,0.036485,1.647964,0.105571,0.144346,'class 1'
0.141914,0.715771,18.998421,13.829831,-175.303772,21.852112,-8.022281,0.56047,170699.359375,892.479309,0.158541,0.743961,17.737909,12.530219,-160.469482,20.397381,-7.867161,0.564831,125429.945313,798.884338,0.258279,0.880045,10.693262,4.979033,-84.092979,11.991656,-7.012624,0.60161,8953.498047,361.162659,-0.099738,0.325689,0.7102,3.596658,-2.089108,-9.116297,2.150347,-4.239454,0.668661,178.195313,40.829559,-0.167148,-0.06741,0.201448,0.194517,0.96102,-1.293275,0.33662,-0.36112,-0.932155,0.650884,0.545389,0.326081,-0.042907,0.056832,0.124241,0.11815,0.054193,0.043816,0.023231,-0.00069,0.040341,-0.01711,1.560334,0.000002,0.003301,0.040391,0.140129,0.207539,0.083298,0.149107,0.333709,0.03578,1.491068,0.115216,0.114989,'class 1'
0.294906,1.889194,9.121439,-0.994417,-73.600632,8.096269,-9.090686,0.608562,292.102539,295.391418,0.294821,1.701674,8.782668,-0.938743,-67.902451,7.78428,-8.723023,0.604088,240.129776,272.491058,0.293077,0.673089,6.829617,-0.859846,-39.514053,5.870782,-6.730628,0.575831,117.40303,158.795547,0.001744,0.273016,0.403192,3.264246,-1.632564,-7.259388,1.998981,-3.631545,0.568769,84.496452,31.70282,0.021805,0.020062,0.180288,0.215996,0.819043,-1.008288,0.123333,-0.142443,-0.865846,0.528151,0.532023,0.523312,0.114533,0.11279,0.092728,0.113592,0.055608,0.038423,0.029563,-0.000315,0.037888,-0.008325,1.454149,0.000002,0.002136,0.181229,0.179485,0.159424,0.066696,0.143901,0.292643,0.068731,1.439007,0.089007,0.093567,'class 1'
0.478363,2.196085,11.789412,-15.741879,54.179794,-5.083127,-10.658752,1.448339,7703.716309,31.087595,0.460862,2.027333,10.90671,-14.664008,47.751389,-4.881108,-9.782901,1.413656,5166.724121,24.027573,0.357332,1.133882,6.174013,-8.549738,16.797037,-3.059357,-5.490381,0.911466,432.000488,5.90988,0.10353,0.230444,0.428062,2.380839,-2.209417,-1.193386,0.448922,-2.658339,0.475623,47.131424,9.655067,0.230418,0.126888,0.153638,0.221701,0.684504,-0.651879,-0.066461,0.089629,-0.741509,0.401311,0.293549,0.69079,0.307224,0.203695,0.076806,0.108909,0.056543,0.035232,0.037189,0.000033,0.036266,0.000923,1.315041,0.000002,0.001249,0.351953,0.248423,0.121535,0.044729,0.127583,0.299587,0.071838,1.275827,0.078254,0.086624,'class 1'
0.288251,2.285534,7.191975,-8.20406,-1.241009,0.148577,-8.352636,-0.778387,4864.290039,72.27063,0.285235,2.142745,6.829803,-7.95785,0.856459,-0.109121,-7.848729,-0.774471,3793.406494,59.901535,0.259104,1.347974,4.785208,-6.195204,5.966065,-1.19259,-5.002614,-0.711419,557.143127,14.516289,0.026131,0.175982,0.533719,1.742644,-1.948654,0.373824,-0.215717,-1.732937,0.074834,8.741099,2.301955,0.109254,0.083122,0.126413,0.200853,0.634752,-0.304125,-0.185937,0.305168,-0.609294,0.286518,0.077346,0.836241,0.158822,0.132691,0.049568,0.104278,0.056818,0.035117,0.044516,0.000319,0.035532,0.008983,1.11526,0.000001,0.000705,0.180957,0.154826,0.071703,0.022135,0.103541,0.320503,0.02131,1.035413,0.098034,0.076885,'class 1'
0.060821,1.269547,6.832581,3.085511,-26.784296,6.943162,-3.857651,-0.424028,1110.624512,116.65757,0.067213,1.240698,6.340178,2.629157,-23.825167,6.369604,-3.740447,-0.423858,706.5448,102.213135,0.101119,1.021792,3.763257,0.26187,-9.763201,3.258289,-2.996419,-0.420501,2.682784,39.12138,-0.033906,0.109945,0.502335,1.508289,-0.518383,-1.09229,0.817595,-1.335979,-0.201519,1.246298,4.63788,-0.042732,-0.008826,0.103144,0.154429,0.664441,-0.027294,-0.238169,0.474569,-0.501863,0.198402,0.00071,0.95342,-0.035931,-0.002025,0.006801,0.099878,0.056456,0.036962,0.049865,0.0005,0.035939,0.013926,0.846233,0.000001,0.000485,-0.032665,0.001241,0.010067,0.003266,0.088254,0.3291,0.001536,0.882539,0.116732,0.049897,'class 1'
0.000864,0.274202,4.502957,3.586763,-4.985475,4.657241,-1.070478,-0.296347,422.054657,32.806767,0.003043,0.298131,4.406645,3.457527,-4.9555,4.547296,-1.089769,-0.294181,379.871887,31.776493,0.018677,0.405685,3.703838,2.603394,-4.244447,3.738675,-1.135281,-0.267922,161.006363,23.755449,-0.015633,0.056594,0.308935,1.976907,0.94269,-1.575855,1.812248,-0.869558,-0.137303,6.391353,7.192085,-0.05355,-0.037917,0.087261,0.09201,0.700496,0.135779,-0.246304,0.568802,-0.433023,0.14439,0.018503,1.003653,-0.084217,-0.068584,-0.030667,0.095863,0.055639,0.038492,0.051785,0.000549,0.036915,0.014869,0.580516,0.000001,0.000486,-0.092819,-0.077186,-0.039269,-0.008602,0.082054,0.331677,-0.003841,0.820542,0.125724,0.026041,'class 1'
-0.004176,0.016216,1.893546,1.71341,-0.324871,1.885693,-0.172282,0.000093,12.433772,4.23526,-0.003772,0.022449,2.059405,1.846669,-0.415481,2.049402,-0.202733,0,17.296839,5.072111,0.000937,0.054809,2.859663,2.440733,-1.110249,2.832676,-0.391944,0.000157,61.943745,10.398172,-0.00471,0.036808,0.101091,2.276423,1.526588,-1.426098,2.180586,-0.653998,0.008375,18.725021,8.034865,-0.04058,-0.03587,0.080645,0.043643,0.687094,0.162438,-0.230006,0.567637,-0.405199,0.124191,0.024972,0.946409,-0.084418,-0.079708,-0.043837,0.092342,0.054618,0.03783,0.049286,0.000465,0.036576,0.01271,0.382134,0.000001,0.00057,-0.096114,-0.091404,-0.055534,-0.011697,0.081294,0.318973,-0.003812,0.812944,0.124131,0.016183,'class 1'
0.000864,0.274209,4.505345,3.5889,-4.9896,4.659699,-1.070799,0.296321,422.967957,32.838604,0.003043,0.298164,4.411895,3.462185,-4.964842,4.55271,-1.090525,0.29413,381.73053,31.8461,0.018683,0.406333,3.738859,2.633852,-4.307703,3.774973,-1.141121,0.26778,167.657593,24.167988,-0.015639,0.057418,0.323064,2.086334,0.99828,-1.789268,1.926868,-0.928589,0.168281,8.125609,8.153635,-0.054374,-0.038735,0.083373,0.07598,0.616246,0.05543,-0.195244,0.470448,-0.415018,0.134285,0.002409,0.784049,-0.08033,-0.064691,-0.025956,0.089363,0.053614,0.034052,0.041977,0.000286,0.033438,0.008539,0.233757,0.000001,0.00062,-0.086319,-0.07068,-0.031945,-0.005989,0.087591,0.286472,0.001523,0.875905,0.110644,0.031747,'class 1'
0.060823,1.270204,6.903587,3.153311,-27.154982,7.020994,-3.867683,0.422686,1178.918579,118.563293,0.067221,1.242144,6.436889,2.719806,-24.329226,6.476402,-3.756596,0.422046,774.607361,104.714249,0.101285,1.03142,3.995966,0.479521,-10.83386,3.539964,-3.060443,0.414959,10.017443,43.565384,-0.034064,0.113298,0.542535,1.751422,-0.544082,-1.686334,1.054737,-1.598819,0.312075,2.084421,7.041363,-0.046077,-0.012014,0.093747,0.12292,0.530017,-0.152703,-0.13685,0.301378,-0.454081,0.171294,0.013308,0.570719,-0.026526,0.007538,0.019552,0.086906,0.052738,0.027281,0.03014,0.000079,0.027234,0.002906,0.10041,0.000001,0.000592,-0.019686,0.014378,0.026392,0.00684,0.105467,0.288036,0.026926,1.054673,0.08964,0.071324,'class 1'
0.288411,2.305626,7.042642,-7.480797,-7.36236,0.880526,-8.361322,0.729612,4779.840332,85.411758,0.285589,2.170454,6.699082,-7.223163,-5.430101,0.686514,-7.909677,0.719708,3855.376709,73.894485,0.261562,1.421487,4.818885,-5.567995,0.681224,-0.12516,-5.442835,0.631245,876.680542,28.277674,0.024027,0.185065,0.622995,2.20107,-2.500103,0.369252,-0.157633,-2.34247,0.422356,29.836901,4.77351,0.100523,0.076496,0.108719,0.151161,0.500694,-0.404694,-0.05272,0.103699,-0.508393,0.230419,0.06136,0.374656,0.17687,0.152843,0.076347,0.084888,0.051976,0.019112,0.014728,-0.000075,0.01872,-0.003992,-0.046105,0,0.000516,0.200701,0.176674,0.100178,0.023831,0.129678,0.309877,0.06832,1.296784,0.074534,0.1132,'class 1'
0.483524,2.333158,10.053535,-13.862808,44.237057,-4.980171,-8.882637,1.080257,2926.71582,15.229237,0.467934,2.183832,9.477682,-13.106928,39.710434,-4.754171,-8.352757,1.025939,2224.668701,12.949814,0.376287,1.392249,6.443864,-8.882429,17.803753,-3.055345,-5.827084,0.641863,606.133118,7.682535,0.091646,0.244869,0.594381,2.933622,-3.90412,3.125593,-1.124446,-2.779675,0.423701,41.760193,2.739783,0.223064,0.131418,0.124688,0.159074,0.547638,-0.635369,0.04278,-0.076556,-0.558813,0.297111,0.093888,0.232572,0.343245,0.251599,0.120181,0.08317,0.051242,0.014653,-0.002791,-0.000114,0.009369,-0.012161,-0.219559,0,0.000464,0.384764,0.293117,0.161699,0.041518,0.140952,0.32318,0.087571,1.409525,0.071485,0.118904,'class 1'
0.35357,2.283241,6.272433,-5.255238,-5.893422,0.949783,-6.20502,-0.034532,1413.774292,51.191208,0.356937,2.155503,6.12966,-5.526315,-3.526622,0.57775,-6.104064,-0.021521,1363.515259,44.646641,0.364448,1.425561,5.485615,-6.599412,6.69265,-1.251436,-5.347976,0.067035,730.877686,16.781633,-0.007511,0.275981,0.564996,3.187535,-4.335036,4.266428,-1.510475,-2.824561,0.250095,32.451332,1.72682,0.080956,0.088467,0.138412,0.154225,0.609608,-0.793718,0.122337,-0.20935,-0.584368,0.336936,0.088601,0.140639,0.218526,0.226037,0.13757,0.081583,0.050465,0.019967,-0.020685,-0.000017,0.000799,-0.021484,-0.398454,0,0.000497,0.275354,0.282865,0.194398,0.056828,0.141768,0.307118,0.073988,1.417679,0.067102,0.12442,'class 1'
-0.0045,0.00006,0.017246,0.019489,-0.000006,0.01978,-0.000291,-0.65403,0,0.000403,-0.0045,0.000158,0.026311,0.029685,-0.000015,0.030181,-0.000496,-0.651788,0.000001,0.000941,-0.004483,0.00239,0.120324,0.133154,-0.000593,0.137464,-0.004311,-0.610863,0.000356,0.0201,-0.000017,-0.001842,0.04879,0.5312,0.570703,-0.019529,0.603085,-0.032381,-0.565058,0.131524,0.403817,-0.002658,-0.002641,0.030686,0.134671,0.343391,0.381245,0.001557,0.377115,0.00413,-0.495102,0.020221,0.139118,-0.035186,-0.035169,-0.032528,0.073325,0.079949,0.070543,0.099202,0.002405,0.057066,0.042136,0.805452,0.000002,0.000223,-0.077825,-0.077808,-0.075167,-0.042639,0.04328,0.167322,-0.003412,0.432805,0.052588,0.039584,'class 1'
-0.004497,0.002031,0.223895,0.254281,-0.001108,0.258565,-0.004284,-0.69759,0.004467,0.06909,-0.00449,0.003349,0.267474,0.303515,-0.00171,0.309048,-0.005533,-0.698418,0.009116,0.098962,-0.004234,0.020959,0.598184,0.669551,-0.016271,0.69303,-0.023478,-0.682798,0.23015,0.513384,-0.000256,0.005077,0.133733,1.046544,1.151016,-0.073457,1.211642,-0.060626,-0.651899,2.144468,1.618665,-0.009567,-0.00931,0.0491,0.175106,0.305386,0.334749,-0.004949,0.348932,-0.014183,-0.601329,0.014775,0.131852,-0.05359,-0.053334,-0.044023,0.082809,0.085359,0.064495,0.085813,0.001446,0.062783,0.023031,1.022874,0.000012,0.00158,-0.087299,-0.087043,-0.077733,-0.033709,0.05417,0.175502,-0.003152,0.541704,0.061521,0.033861,'class 1'
-0.004399,0.025873,1.198727,1.362093,-0.045057,1.394405,-0.032313,-0.799706,3.776503,2.035525,-0.004294,0.033403,1.282633,1.457802,-0.050719,1.491801,-0.033999,-0.800618,4.94757,2.328063,-0.002238,0.102906,1.750609,1.974586,-0.138022,2.042172,-0.067586,-0.808475,17.3547,4.451077,-0.002056,0.021903,0.27784,1.546479,1.744177,-0.10924,1.804708,-0.060531,-0.799994,10.584001,3.479114,-0.026198,-0.024142,0.071433,0.204532,0.216353,0.218956,-0.010703,0.260104,-0.041148,-0.82603,0.004351,0.090752,-0.075728,-0.073672,-0.04953,0.092821,0.089334,0.064573,0.071007,0.000023,0.070689,0.000318,1.092285,0.000025,0.004952,-0.097116,-0.095059,-0.070918,-0.021388,0.067367,0.21938,0.002359,0.673667,0.069788,0.038273,'class 1'
-0.003265,0.130754,3.190345,3.476836,-0.477496,3.609138,-0.132302,-1.005325,169.217728,13.998371,-0.002535,0.151566,3.247611,3.546239,-0.454982,3.670206,-0.123967,-1.006693,181.038193,14.395744,0.006052,0.289395,3.365593,3.670828,-0.369261,3.768806,-0.097978,-1.034212,201.478149,14.952022,-0.008587,0.05166,0.43464,1.883129,1.994254,-0.180035,2.080777,-0.086523,-1.08948,18.680939,4.697187,-0.054195,-0.045608,0.095465,0.212939,0.19916,0.056467,-0.02236,0.180407,-0.12394,-1.251152,0.000295,0.092627,-0.098001,-0.089414,-0.043806,0.103063,0.091733,0.073455,0.056462,-0.001907,0.080236,-0.023773,1.130643,0.000034,0.010818,-0.105598,-0.097011,-0.051403,-0.007597,0.085204,0.226142,0.002684,0.852042,0.075376,0.076256,'class 1'
0.001122,0.288885,5.749319,5.502318,-2.236686,5.882543,-0.380225,-1.356457,1187.473389,39.222252,0.003595,0.320196,5.723913,5.462577,-2.267478,5.850169,-0.387592,-1.361199,1161.054565,38.90966,0.023229,0.474839,5.264989,4.909216,-2.231872,5.328104,-0.418887,-1.408079,795.985718,33.027897,-0.019634,0.088784,0.500744,2.470708,1.787457,-1.478085,2.402647,-0.61519,-1.498883,29.097984,9.107342,-0.085189,-0.065554,0.117977,0.194478,0.350519,-0.102899,-0.05614,0.191012,-0.29391,1.566335,0.00249,0.235149,-0.114382,-0.094747,-0.029193,0.113212,0.092749,0.089102,0.04396,-0.004303,0.09116,-0.0472,1.156565,0.000037,0.019144,-0.109617,-0.089983,-0.024428,0.004764,0.103934,0.251741,-0.000322,1.039343,0.084121,0.124484,'class 1'
0.005804,0.288027,8.580817,7.138098,-12.506327,8.593432,-1.455335,1.416295,5145.062012,100.977737,0.01004,0.314047,8.479706,6.958785,-12.919636,8.481973,-1.523188,1.41478,4847.468262,100.103241,0.039668,0.42277,7.467597,5.620739,-13.195677,7.403174,-1.782435,1.405637,2665.647461,84.37542,-0.029628,0.118486,0.39702,3.384186,1.467497,-4.998689,3.086848,-1.619351,1.389285,47.697407,22.1483,-0.108446,-0.078817,0.135576,0.150905,0.519816,-0.201089,-0.120814,0.261289,-0.462378,1.417962,0.021176,0.523694,-0.125536,-0.095908,-0.017091,0.122953,0.092912,0.107514,0.035122,-0.007008,0.103094,-0.067973,1.175945,0.000036,0.029264,-0.112913,-0.083284,-0.004467,0.012624,0.115951,0.282548,-0.000509,1.159514,0.101924,0.13315,'class 1'
0.006386,0.022277,9.865136,7.889526,-23.789795,10.217797,-2.32827,1.271378,9797.541016,157.403809,0.010934,0.031079,9.709374,7.643613,-24.090748,10.042494,-2.398881,1.270839,9043.449219,154.787811,0.044224,0.089757,8.358097,5.875872,-22.453846,8.513356,-2.637485,1.276602,4292.990234,124.341255,-0.033289,0.126655,0.184486,3.776102,1.494261,-7.231912,3.538208,-2.043948,1.27397,69.575539,31.160463,-0.115721,-0.082431,0.145729,0.093105,0.626098,-0.198068,-0.197103,0.35584,-0.553909,1.338803,0.032469,0.827644,-0.134794,-0.101505,-0.019074,0.132001,0.093013,0.125452,0.031165,-0.009747,0.115534,-0.084368,1.191479,0.000039,0.039961,-0.121067,-0.087778,-0.005347,0.013727,0.121138,0.299602,0.002028,1.21138,0.110984,0.124417,'class 1'
0.005573,0.254972,7.901437,6.800209,-9.754876,8.016985,-1.216776,1.367952,3942.772217,85.262337,0.009547,0.268434,7.768073,6.633051,-9.919771,7.890267,-1.257216,1.360291,3681.543701,83.67646,0.037093,0.29938,6.744157,5.439619,-10.047583,6.896524,-1.456905,1.314334,2064.74585,69.779785,-0.027546,0.111055,0.201432,3.300201,1.95248,-4.664876,3.346455,-1.393975,1.228125,85.666046,22.471682,-0.101508,-0.073962,0.147512,0.048494,0.650412,-0.089253,-0.242711,0.450048,-0.5393,1.287836,0.007797,0.97881,-0.137965,-0.110419,-0.036457,0.140134,0.093923,0.140864,0.032725,-0.012163,0.127855,-0.09513,1.204745,0.000053,0.049723,-0.130588,-0.103041,-0.029079,0.007378,0.12253,0.272594,0.005337,1.225298,0.105575,0.124639,'class 1'
0.000966,0.266743,4.983826,5.07663,0.154,5.046112,0.030519,-1.410353,648.329224,25.156172,0.00325,0.289343,4.915816,5.045072,0.40446,4.963587,0.081485,-1.427126,606.664124,23.834911,0.020988,0.386811,4.428625,4.70348,1.254285,4.419685,0.283795,1.561641,378.422089,17.105585,-0.017738,0.082409,0.313681,2.580657,2.482546,-0.651258,2.721819,-0.239273,1.245102,54.03788,8.768066,-0.079158,-0.061421,0.141796,0.065685,0.61351,0.096525,-0.224523,0.524552,-0.428027,1.248354,0.008454,0.907408,-0.138546,-0.120808,-0.059388,0.147204,0.096326,0.152687,0.039725,-0.013886,0.139361,-0.099637,1.216914,0.00009,0.05712,-0.143954,-0.126216,-0.064796,-0.005408,0.117408,0.25966,0.01362,1.174077,0.087912,0.102755,'class 1'
-0.003264,0.124042,2.953838,3.517982,1.193514,3.137591,0.380392,-1.093978,94.085686,7.602146,-0.002535,0.14191,2.994871,3.602099,1.426801,3.149002,0.453096,-1.110184,94.301956,7.267909,0.006086,0.258502,3.114957,3.86926,2.415864,3.086554,0.782706,-1.265386,79.462753,5.307718,-0.008621,0.055418,0.323018,2.188092,2.637834,1.038247,2.156351,0.481483,1.383456,19.518927,2.805182,-0.057953,-0.049332,0.130862,0.099384,0.55926,0.314804,-0.144474,0.568801,-0.253997,1.205769,0.067091,0.676996,-0.133396,-0.124776,-0.075444,0.153149,0.100484,0.160652,0.051332,-0.014637,0.149341,-0.098008,1.229065,0.000161,0.061182,-0.155684,-0.147063,-0.097731,-0.022288,0.115421,0.252583,0.027216,1.15421,0.071407,0.105793,'class 1'
-0.00424,0.038703,1.625624,2.009387,0.649366,1.604729,0.404658,-1.299101,5.814886,1.440171,-0.00394,0.051365,1.737825,2.140151,0.731881,1.712866,0.427285,-1.318677,7.569855,1.652719,0.000253,0.147963,2.292827,2.770067,1.1502,2.261457,0.50861,-1.371403,23.575897,3.07247,-0.004193,0.037929,0.288855,1.932531,2.312539,0.805913,1.884999,0.427541,-1.54573,11.359791,2.124184,-0.041869,-0.037676,0.117782,0.11788,0.533147,0.524294,-0.035277,0.584634,-0.06034,1.133665,0.114349,0.415991,-0.121722,-0.117529,-0.079853,0.157989,0.10617,0.165045,0.066114,-0.014307,0.157151,-0.091037,1.242288,0.000269,0.061597,-0.161929,-0.157736,-0.12006,-0.040207,0.120999,0.241097,0.038653,1.209991,0.077682,0.086221,'class 1'
-0.00423,0.029686,1.289246,1.159383,-0.16493,1.287486,-0.128103,-1.493514,2.693566,2.00389,-0.003907,0.041276,1.40263,1.261684,-0.195875,1.40145,-0.139766,-1.487769,3.781184,2.375346,-0.000562,0.118905,1.936787,1.834343,-0.225037,1.949761,-0.115418,-1.447289,14.350808,4.264963,-0.003345,0.027783,0.252642,1.687429,1.834023,0.233146,1.696604,0.137419,-1.425442,8.177202,2.431057,-0.031689,-0.028345,0.10588,0.121393,0.555373,0.693536,0.061012,0.590152,0.103384,0.982131,0.113968,0.236943,-0.109787,-0.106442,-0.078097,0.161811,0.112826,0.166439,0.082286,-0.012985,0.162296,-0.08001,1.257768,0.000398,0.058712,-0.165718,-0.162374,-0.134029,-0.055932,0.12548,0.256811,0.048691,1.254803,0.069323,0.102371,'class 1'
-0.004338,0.02233,0.998581,0.87616,-0.159264,1.030683,-0.154523,-1.306988,1.078336,1.404712,-0.004136,0.031214,1.090674,0.954663,-0.19334,1.126319,-0.171656,-1.304638,1.535442,1.684741,-0.001761,0.091541,1.542997,1.375396,-0.34808,1.593794,-0.218397,-1.307743,6.212461,3.284037,-0.002375,0.0199,0.209482,1.408619,1.615221,0.270818,1.4252,0.190021,-1.327986,3.980377,1.525669,-0.024036,-0.021661,0.098339,0.124824,0.603956,0.795087,0.109729,0.617342,0.177745,0.741555,0.122163,0.193246,-0.102475,-0.1001,-0.078439,0.164755,0.119782,0.16548,0.0979,-0.010951,0.164479,-0.066578,1.27698,0.000512,0.053387,-0.168891,-0.166516,-0.144855,-0.066416,0.128354,0.279674,0.057624,1.283535,0.069474,0.116333,'class 1'
-0.004463,0.009634,0.551668,0.614013,0.00449,0.606611,0.007402,-1.069969,0.135367,0.359051,-0.004408,0.014005,0.617989,0.698877,0.015239,0.676345,0.022532,-1.068891,0.20879,0.427472,-0.003336,0.050731,1.000544,1.205548,0.158421,1.05545,0.150098,-1.096223,1.191253,0.819661,-0.001072,0.014729,0.164889,1.28424,1.797249,0.786604,1.04327,0.753979,-1.246735,0.270326,0.083689,-0.019137,-0.018065,0.097803,0.150823,0.629773,0.799166,0.094652,0.654562,0.144604,0.560733,0.16609,0.260057,-0.10221,-0.101139,-0.083073,0.166981,0.126433,0.162722,0.111083,-0.008604,0.163659,-0.052575,1.30177,0.000577,0.046757,-0.171388,-0.170317,-0.152251,-0.069178,0.130298,0.280776,0.009796,1.302979,0.08527,0.105518,'class 1'
-0.004461,0.009706,0.640542,0.812559,0.108561,0.643982,0.168578,0.433458,0.149223,0.226009,-0.0044,0.014254,0.727868,0.927572,0.144613,0.729276,0.198296,0.436414,0.242578,0.28194,-0.003141,0.054716,1.262709,1.638526,0.496074,1.237733,0.400793,0.423116,1.880599,0.70047,-0.001259,0.019863,0.218463,1.6825,2.198481,0.888893,1.664428,0.534053,0.497495,6.175757,1.277746,-0.024263,-0.023005,0.105826,0.202528,0.584555,0.678903,0.029845,0.631654,0.047249,0.493963,0.157414,0.341529,-0.110226,-0.108967,-0.085963,0.16865,0.132313,0.158533,0.120384,-0.006357,0.160093,-0.039708,1.334133,0.000579,0.039921,-0.17305,-0.171792,-0.148787,-0.062825,0.128366,0.254721,0.005739,1.283658,0.085002,0.112177,'class 1'
-0.0033,0.123402,2.834057,2.998844,-0.861901,3.262989,-0.264145,0.596036,111.879799,12.440671,-0.002623,0.141446,2.872887,3.040566,-0.896205,3.311223,-0.270657,0.59946,118.612587,12.82986,0.005068,0.262919,2.985558,3.14237,-1.070492,3.452439,-0.310068,0.605827,139.787811,14.156458,-0.007691,0.045961,0.439161,2.17274,2.393828,-0.239662,2.490075,-0.096247,0.616663,38.331055,6.689058,-0.048584,-0.040893,0.122272,0.261073,0.447394,0.427428,-0.037909,0.50282,-0.075392,0.494556,0.06108,0.33433,-0.124895,-0.117204,-0.076311,0.1699,0.137117,0.153171,0.125018,-0.004525,0.154338,-0.02932,1.375818,0.000527,0.03373,-0.172523,-0.164832,-0.123939,-0.047628,0.126166,0.238433,0.007012,1.261664,0.076877,0.131086,'class 1'
0.010178,0.620448,6.276909,6.260308,-10.005734,7.580278,-1.31997,0.783597,3104.528076,79.214401,0.013468,0.64006,6.074851,6.029322,-9.638789,7.342128,-1.312806,0.782859,2723.105713,74.907883,0.040272,0.745782,4.741779,4.442058,-7.682833,5.772902,-1.330844,0.778051,995.733765,50.463207,-0.026805,0.099231,0.728243,2.180489,1.920204,-1.979226,2.663341,-0.743137,0.756143,42.786396,11.604088,-0.085763,-0.058958,0.14501,0.306392,0.264036,0.074139,-0.053016,0.270287,-0.196148,0.534585,0.001196,0.217562,-0.131542,-0.104738,-0.045779,0.170827,0.14067,0.146937,0.124904,-0.003281,0.147193,-0.022289,1.427729,0.000448,0.028724,-0.15736,-0.130555,-0.071597,-0.025817,0.137004,0.222998,0.0328,1.370043,0.068311,0.136102,'class 1'
0.062287,1.404321,8.912883,6.799778,-32.170937,10.01277,-3.212991,1.068589,8087.807617,174.920731,0.069675,1.398353,8.387655,6.399815,-28.90402,9.456378,-3.056563,1.060921,6412.887207,156.5737,0.114259,1.326459,5.446936,4.007229,-14.216413,6.273378,-2.26615,1.008998,1170.997681,72.923538,-0.044585,0.172945,0.963417,1.673833,0.707569,-2.200707,1.878865,-1.171296,0.943724,4.657825,9.303484,-0.10327,-0.058686,0.170242,0.325982,0.26407,-0.315028,0.006761,-0.023165,-0.291863,0.612999,0.007165,0.072199,-0.100568,-0.055983,0.002702,0.171483,0.142894,0.140275,0.120617,-0.002647,0.139584,-0.018966,1.489101,0.000366,0.025138,-0.101808,-0.057224,0.001462,-0.001241,0.158789,0.213722,0.060634,1.58789,0.048814,0.175398,'class 1'
0.1174,1.832361,9.187906,7.652517,-14.207917,9.197308,-1.544791,1.419577,6757.513672,115.392685,0.130206,1.813542,8.459564,6.923465,-13.038529,8.463944,-1.540479,1.411762,4797.679199,100.088501,0.193412,1.655716,4.641111,3.160632,-6.550958,4.588365,-1.427733,1.35732,361.557709,36.193428,-0.063205,0.248236,1.043269,1.337345,-0.796409,-0.661585,0.507418,-1.303827,1.335246,2.080782,3.280609,-0.118029,-0.054824,0.19349,0.317512,0.465684,-0.657814,0.107781,-0.308946,-0.348867,1.052812,0.00069,0.001594,-0.063284,-0.000079,0.054745,0.171875,0.14378,0.133764,0.113279,-0.002532,0.132406,-0.019127,1.557006,0.000295,0.022962,-0.041668,0.021537,0.076361,0.021616,0.177726,0.22467,0.126049,1.777261,0.038154,0.16952,'class 1'
0.177361,1.719795,6.64841,7.268801,-3.977311,7.780022,-0.511221,-0.879171,3632.158691,68.744713,0.194391,1.7007,5.972978,6.251712,-5.608438,7.047515,-0.795804,-0.897116,2404.350098,61.517658,0.276139,1.545529,3.114241,1.199826,-7.139345,3.338387,-2.138561,-1.015519,43.183094,29.996964,-0.081748,0.307367,0.933955,1.909505,-2.12009,0.035222,-0.016746,-2.103344,-1.067041,19.569809,4.353894,-0.112976,-0.031228,0.210863,0.288195,0.636184,-0.886036,0.185064,-0.337183,-0.548853,-0.937067,0.035174,0.044804,-0.016472,0.065275,0.096504,0.171975,0.143366,0.127997,0.104366,-0.00278,0.126366,-0.022,-1.514607,0.00024,0.022013,0.022416,0.104163,0.135392,0.038888,0.19835,0.272963,0.109719,1.983497,0.064805,0.203855,'class 1'
0.498366,1.837433,8.224324,-7.930979,-17.210737,1.773486,-9.704465,-0.625541,8286.714844,131.743378,0.486268,1.693201,7.785693,-7.447393,-16.416679,1.779266,-9.22666,-0.636633,6718.335938,121.130394,0.422345,1.091663,5.470368,-5.074069,-10.204763,1.542341,-6.616411,-0.706539,1713.800537,66.565231,0.063924,0.342872,0.686342,2.793541,-3.114767,-0.497627,0.152315,-3.267082,-0.73473,113.435822,11.692278,0.143396,0.079473,0.220064,0.250617,0.714714,-0.968896,0.193441,-0.281349,-0.687547,-0.819052,0.154892,0.164996,0.266204,0.202281,0.122808,0.171738,0.141728,0.123414,0.095459,-0.003225,0.121911,-0.026453,-1.446884,0.000201,0.022012,0.31453,0.250607,0.171134,0.048326,0.218927,0.354517,0.114018,2.189271,0.085738,0.20738,'class 1'
0.802508,0.2441,16.388702,-21.717087,96.847557,-6.269383,-15.447704,-0.364552,39731.011719,84.241577,0.757307,0.263032,15.13868,-19.874386,78.181824,-5.40222,-14.472166,-0.372376,32493.529297,82.263931,0.531299,0.367477,8.831973,-10.498591,11.631686,-1.25888,-9.239712,-0.423916,7020.344238,63.69368,0.226008,0.355068,0.415825,3.500426,-3.818734,-0.334296,0.085621,-3.904355,-0.525541,232.155716,15.919911,0.402239,0.176231,0.220747,0.216328,0.703959,-0.917672,0.137047,-0.187757,-0.729915,-0.72652,0.247529,0.293935,0.536561,0.310552,0.134321,0.171113,0.13896,0.120178,0.087973,-0.003728,0.119237,-0.031264,-1.384266,0.000175,0.02265,0.586195,0.360186,0.183955,0.049634,0.220964,0.350833,0.11642,2.209639,0.093486,0.199524,'class 1'
0.585993,0.713589,17.493685,-15.117846,-39.132473,2.252794,-17.37064,-0.045218,88009.546875,385.079132,0.575756,0.611829,16.431129,-14.481634,-30.586924,1.870513,-16.352148,-0.052432,69639.992188,332.065369,0.499862,0.181234,10.488512,-10.43996,-1.375811,0.13016,-10.570121,-0.124397,12479.238281,114.496017,0.075895,0.349153,0.240618,3.931826,-4.355643,0.99671,-0.242312,-4.113331,-0.345145,284.285706,14.984784,0.226603,0.150709,0.214198,0.190339,0.632504,-0.773234,0.055553,-0.080154,-0.693081,-0.645164,0.224616,0.37568,0.361558,0.285663,0.134955,0.170066,0.135169,0.118187,0.082957,-0.004187,0.118339,-0.035382,-1.327913,0.000163,0.02363,0.40569,0.329795,0.179087,0.044132,0.212689,0.350989,0.106022,2.126887,0.089765,0.197701,'class 1'
0.585862,0.686797,17.961847,-16.551163,-24.351915,1.359622,-17.910786,-0.006737,101727.601563,371.348602,0.575482,0.575426,16.926641,-15.969649,-15.753157,0.932046,-16.901695,-0.008836,81110.25,318.042358,0.497076,0.040584,11.073956,-12.025276,10.925092,-0.990017,-11.035259,-0.035165,14591.870117,100.906891,0.078406,0.329346,0.244015,4.012469,-4.658283,2.591969,-0.64601,-4.012273,-0.196571,245.893997,11.331728,0.246136,0.16773,0.202624,0.17069,0.534099,-0.587008,-0.0106,0.017535,-0.604542,-0.574416,0.133345,0.38698,0.372858,0.294452,0.126722,0.168588,0.130461,0.117201,0.080953,-0.004534,0.119043,-0.03809,-1.277955,0.000162,0.024691,0.406894,0.328488,0.160757,0.034036,0.20779,0.303932,0.101776,2.077904,0.072167,0.190694,'class 1'
0.800117,0.344595,19.728498,-27.024786,170.562637,-10.045101,-16.979685,0.001834,35120.882813,48.088463,0.753586,0.370393,18.378983,-25.087643,145.8013,-9.145855,-15.941788,0.002381,29068.179688,46.1847,0.513043,0.477008,11.071928,-14.586452,45.088398,-4.446693,-10.139759,0.002463,6895.914063,32.411003,0.240543,0.291305,0.355313,3.621789,-4.125857,1.93485,-0.539503,-3.586354,-0.062123,158.026825,9.2833,0.46228,0.221738,0.1884,0.153208,0.434883,-0.405007,-0.043545,0.088277,-0.493283,-0.514027,0.055477,0.338212,0.565185,0.324643,0.102905,0.166703,0.12494,0.116973,0.081921,-0.00473,0.121011,-0.03909,-1.234353,0.000172,0.025633,0.586883,0.34634,0.124603,0.021698,0.19087,0.318904,0.083413,1.908704,0.07862,0.192529,'class 1'
0.478591,2.218493,12.834798,-15.577599,38.92255,-3.125877,-12.451722,0.031182,21104.615234,86.97139,0.461346,2.05844,12.065795,-14.533379,32.767265,-2.790363,-11.743016,0.035554,16929.210938,80.150002,0.359701,1.211722,7.774242,-8.6544,7.145297,-0.924354,-7.730046,0.060589,3469.11377,46.317448,0.101645,0.235401,0.392534,2.98758,-2.441345,-1.496906,0.507606,-2.948951,0.048783,71.210793,11.947788,0.225945,0.124301,0.17351,0.135707,0.349579,-0.257474,-0.048822,0.126989,-0.384462,-0.462682,0.017341,0.261582,0.287836,0.186191,0.06189,0.164465,0.118711,0.117284,0.085268,-0.00476,0.123735,-0.038468,-1.197428,0.000191,0.02631,0.296881,0.195236,0.070935,0.009045,0.162018,0.322602,0.0577,1.620179,0.095607,0.15132,'class 1'
0.108561,1.27562,12.5719,4.162753,-71.675766,10.799627,-6.636875,0.093505,5268.416016,304.031616,0.11812,1.202856,11.861606,3.648847,-64.961273,10.088186,-6.43934,0.097016,3636.862793,273.159119,0.162222,0.773685,7.838735,1.097946,-30.987041,6.142577,-5.044631,0.118816,150.870804,125.153641,-0.044102,0.185915,0.250026,2.819815,-0.751073,-3.809363,1.612022,-2.363096,0.122248,8.913838,15.801562,-0.067795,-0.023693,0.159267,0.118199,0.285876,-0.15275,-0.042555,0.143598,-0.296349,-0.418822,0.004516,0.193553,-0.041146,0.002955,0.026649,0.161955,0.111897,0.117885,0.09001,-0.004628,0.126575,-0.036565,-1.167977,0.000216,0.026615,-0.043835,0.000266,0.02396,-0.002689,0.144275,0.31348,0.035641,1.442755,0.097265,0.114479,'class 1'
0.069661,0.98117,11.65568,6.583038,-54.470169,11.372625,-4.789587,0.262646,11320.207031,261.217102,0.079304,0.932361,10.996613,5.912265,-50.185677,10.632356,-4.720091,0.25855,8238.780273,235.697601,0.132371,0.632841,7.209608,2.324025,-26.081213,6.39952,-4.075495,0.234067,592.639832,109.725937,-0.053067,0.172311,0.198779,2.37745,-0.727214,-2.773003,1.340862,-2.068076,0.195648,6.145575,11.620854,-0.093007,-0.039941,0.146352,0.100641,0.252737,-0.076833,-0.038692,0.162003,-0.238836,-0.384325,0.000948,0.160672,-0.067048,-0.013982,0.025959,0.159263,0.104653,0.118435,0.094955,-0.004364,0.128828,-0.033873,-1.147186,0.000239,0.026471,-0.079959,-0.026892,0.013048,-0.012911,0.151761,0.330661,0.083221,1.517614,0.086738,0.109383,'class 1'
0.288516,2.265205,6.846189,-7.393534,-5.353891,0.664423,-8.057957,0.702492,4158.85791,76.07991,0.285809,2.114403,6.499064,-7.137598,-3.417773,0.450417,-7.588015,0.687526,3291.901611,64.616394,0.262543,1.266357,4.642168,-5.465009,1.922637,-0.377946,-5.087062,0.557678,662.308899,22.175777,0.023266,0.189433,0.312637,1.972303,-2.286154,0.542233,-0.268782,-2.017372,0.305833,15.980362,3.057565,0.096375,0.073109,0.135177,0.08089,0.26407,-0.003349,-0.044989,0.210437,-0.213787,-0.367762,0.000002,0.179966,0.150632,0.127366,0.054257,0.156475,0.097175,0.118525,0.0989,-0.004017,0.129836,-0.030936,-1.136473,0.000253,0.025848,0.129334,0.106068,0.032959,-0.021298,0.165152,0.319095,0.079735,1.65152,0.079095,0.148968,'class 1'
0.478165,2.210836,13.12117,-17.295465,63.484013,-5.286294,-12.009171,1.570687,13519.938477,45.197063,0.460412,2.048189,12.334312,-16.350107,57.595379,-5.135954,-11.214153,1.570555,9876.228516,36.944511,0.353526,1.189341,7.896052,-10.855685,27.749092,-4.119262,-6.736423,1.567475,807.189392,6.849533,0.106885,0.197486,0.35241,2.420287,-3.415851,2.904829,-1.597562,-1.818289,0.110878,0.568475,0.048721,0.262925,0.15604,0.126388,0.055717,0.328617,0.085702,-0.066027,0.303357,-0.217655,-0.374102,0.001994,0.271453,0.334024,0.227139,0.071099,0.153656,0.089709,0.117769,0.100849,-0.00365,0.129115,-0.028266,-1.137226,0.000252,0.024769,0.306755,0.19987,0.04383,-0.027268,0.156189,0.269495,0.045554,1.561888,0.084081,0.153931,'class 1'
0.288249,2.285204,7.295081,-8.332625,-1.143715,0.135068,-8.467693,-0.785142,5138.537109,74.007507,0.285225,2.14199,6.973978,-8.135456,1.002888,-0.1252,-8.010256,-0.784772,4115.032715,62.174095,0.258855,1.340896,5.189843,-6.700472,6.739118,-1.232463,-5.468009,-0.77673,805.433472,17.939854,0.02637,0.167488,0.437136,1.932221,-2.542548,1.195062,-0.62237,-1.920178,-0.559701,10.888268,1.684304,0.117737,0.091367,0.121209,0.035981,0.427598,0.178974,-0.10396,0.424103,-0.245129,-0.397736,0.014346,0.447871,0.164016,0.137646,0.046279,0.150842,0.082532,0.115955,0.100236,-0.003318,0.126469,-0.026232,-1.1504,0.000234,0.023318,0.134383,0.108013,0.016645,-0.029633,0.133804,0.298595,0.023043,1.338045,0.098137,0.094802,'class 1'
0.060822,1.269201,6.880519,3.143989,-27.062155,7.006452,-3.862462,-0.424969,1167.708252,118.133286,0.067215,1.239873,6.406385,2.709368,-24.219006,6.459013,-3.749645,-0.425607,765.021118,104.216705,0.101191,1.013359,3.951257,0.498715,-10.854065,3.553332,-3.054616,-0.433475,10.860224,43.664974,-0.033976,0.113035,0.388828,1.765257,-0.158613,-2.213711,1.41066,-1.569273,-0.444061,0.223403,8.880001,-0.04582,-0.011844,0.121234,0.070403,0.511201,0.231514,-0.152007,0.522459,-0.290945,-0.433943,0.035462,0.661625,-0.054019,-0.020043,-0.008199,0.148028,0.075936,0.113124,0.097034,-0.003053,0.122047,-0.025013,-1.176176,0.000204,0.021627,-0.080813,-0.046837,-0.034993,-0.026794,0.1194,0.308523,0.022914,1.194,0.109025,0.069749,'class 1'
0.000901,0.26336,5.130887,4.33323,-5.82653,5.410186,-1.076956,-0.337287,790.187866,42.083008,0.003135,0.282371,5.101761,4.286321,-5.9463,5.38961,-1.103289,-0.343396,774.544922,42.157738,0.019857,0.345162,4.815631,3.905174,-6.307054,5.133727,-1.228553,-0.373627,617.314087,40.4786,-0.016722,0.073119,0.120371,2.951782,2.063413,-3.717192,3.218396,-1.154983,-0.454848,81.434158,19.126444,-0.069983,-0.053261,0.127607,0.133764,0.525332,0.186468,-0.186858,0.535445,-0.348977,-0.483501,0.027197,0.782203,-0.124472,-0.10775,-0.054489,0.145174,0.0702,0.109546,0.091702,-0.00286,0.116292,-0.02459,-1.213766,0.000167,0.019848,-0.142039,-0.125317,-0.072055,-0.017567,0.114788,0.251861,0.004258,1.147879,0.099797,0.065567,'class 1'
-0.003041,0.125963,4.5861,4.899751,-1.739849,5.232273,-0.332523,-0.575434,743.440918,30.966953,-0.002066,0.141767,4.724452,5.024997,-1.994812,5.394765,-0.369768,-0.57488,839.07312,33.229839,0.009689,0.259686,5.214409,5.336171,-3.918738,5.990346,-0.654175,-0.570566,1257.149658,44.149673,-0.011755,0.076796,0.3927,3.33281,2.849723,-4.088026,3.898372,-1.04865,-0.585273,198.743454,24.473024,-0.078862,-0.067107,0.139982,0.196677,0.456425,0.012704,-0.172982,0.422312,-0.409608,-0.551355,0.000112,0.69209,-0.142047,-0.130292,-0.063186,0.142212,0.065569,0.105576,0.085111,-0.002713,0.109818,-0.024707,-1.261195,0.000131,0.018097,-0.144277,-0.132522,-0.065416,-0.00223,0.117617,0.25135,0.013175,1.176171,0.084507,0.109244,'class 1'
0.011309,0.724705,8.220264,8.31004,-15.178164,9.850839,-1.540799,-0.853722,8961.454102,129.769409,0.015214,0.756496,8.001315,8.031372,-15.040109,9.598324,-1.566952,-0.855216,8041.153809,124.663376,0.048346,0.921092,6.397492,5.929229,-13.935661,7.731647,-1.802418,-0.868732,3195.601807,90.898399,-0.033132,0.124878,0.810456,2.812153,1.986524,-4.90992,3.421531,-1.435007,-0.825885,93.076706,23.585957,-0.109665,-0.076533,0.155943,0.242828,0.38555,-0.266852,-0.087662,0.191327,-0.458179,-0.649703,0.030041,0.421858,-0.140729,-0.107597,-0.031064,0.139061,0.062215,0.101465,0.078402,-0.002564,0.10324,-0.024839,-1.315371,0.000101,0.016404,-0.123847,-0.090715,-0.014183,0.016881,0.128995,0.260281,0.020868,1.289947,0.076542,0.122992,'class 1'
0.066348,1.565731,12.034348,7.534189,-61.82756,12.485957,-4.951768,-1.193997,17260.472656,304.074249,0.075125,1.570523,11.476626,7.012681,-57.575832,11.865184,-4.852502,-1.194703,13744.232422,279.481018,0.127068,1.527784,8.112286,4.038337,-33.2621,8.129745,-4.091408,-1.200172,2435.731445,149.356567,-0.051943,0.189573,1.06058,2.650519,0.424506,-4.764615,2.405348,-1.980842,-1.148991,3.466917,19.238665,-0.114449,-0.062506,0.171402,0.264014,0.451102,-0.577832,0.047156,-0.098349,-0.479483,-0.825435,0.048502,0.145263,-0.096277,-0.044334,0.018171,0.135648,0.060184,0.097229,0.072759,-0.002354,0.097018,-0.024259,-1.372711,0.000078,0.014708,-0.060523,-0.00858,0.053926,0.035754,0.14208,0.271925,0.066799,1.4208,0.072903,0.123584,'class 1'
0.112571,1.896203,14.211174,5.946887,-83.296005,12.572265,-6.625378,0,13033.922852,368.5495,0.12383,1.881287,13.410464,5.468702,-74.966919,11.814197,-6.345495,-1.570703,9862.463867,329.774384,0.177614,1.730113,8.703962,3.099098,-33.077274,7.505922,-4.406824,0,1362.995361,141.913498,-0.053784,0.233558,1.107779,2.582284,-0.403481,-3.252797,1.613059,-2.01654,-1.566909,2.14469,13.173986,-0.109727,-0.055944,0.181891,0.263045,0.596767,-0.827866,0.164276,-0.32988,-0.497986,-1.413109,0.019368,0.02826,-0.058061,-0.004277,0.051667,0.131922,0.059352,0.092694,0.069156,-0.002029,0.091366,-0.02221,-1.430049,0.000062,0.0129,-0.008091,0.045692,0.101636,0.049969,0.143291,0.258353,0.038747,1.432907,0.070935,0.138849,'class 1'
0.075185,1.437661,10.652078,10.949659,-14.578886,12.149607,-1.199947,1.018008,21366.564453,178.210571,0.087203,1.435681,10.035331,10.182108,-14.81646,11.473475,-1.291366,1.017035,16892.976563,162.941162,0.158074,1.38624,6.521726,5.775091,-13.06636,7.514022,-1.738931,1.022205,2855.474854,85.617126,-0.070871,0.244834,0.96384,2.13383,-0.286171,-3.487593,1.729898,-2.016069,1.067671,1.149159,14.032265,-0.157631,-0.08676,0.184101,0.251288,0.695046,-0.948329,0.198295,-0.311264,-0.637065,1.052676,0.095461,0.106146,-0.096898,-0.026026,0.060734,0.127875,0.059417,0.087697,0.068121,-0.001565,0.086259,-0.018138,-1.485339,0.000051,0.010899,-0.040672,0.0302,0.11696,0.056226,0.139026,0.257132,0.043915,1.390257,0.07924,0.140314,'class 1'
0.119004,1.147806,11.300783,8.800296,-40.928677,12.16481,-3.364514,0.404728,18676.679688,241.159912,0.130277,1.095448,10.543725,8.100739,-37.887131,11.418722,-3.317984,0.421123,14251.155273,217.170502,0.191639,0.86092,6.345839,4.035387,-22.667582,7.188638,-3.153251,0.552615,1741.687134,106.954674,-0.061361,0.245108,0.669126,2.312734,-0.635585,-5.039202,1.949407,-2.584992,0.76753,8.305907,20.560778,-0.114831,-0.053469,0.176909,0.239802,0.70403,-0.918233,0.137315,-0.188057,-0.730175,0.830996,0.247796,0.293892,-0.046632,0.014729,0.068199,0.123547,0.059964,0.082303,0.069583,-0.000971,0.081495,-0.011912,-1.537725,0.000042,0.008725,0.00673,0.068091,0.121561,0.053362,0.145393,0.292156,0.043889,1.453929,0.093893,0.130383,'class 1'
0.479459,2.099248,11.251157,-13.334902,23.086092,-2.044809,-11.290092,0.254075,15199.176758,85.475258,0.462469,1.919252,10.470976,-12.363401,18.936897,-1.791197,-10.572205,0.277096,11785.951172,77.106094,0.364756,0.948331,6.376097,-7.084941,1.410088,-0.204955,-6.879986,0.444789,2236.551758,44.55603,0.097713,0.250268,0.366859,2.60748,-2.227184,-2.797714,0.895836,-3.12302,0.651923,80.115608,16.151205,0.212201,0.114488,0.161537,0.230254,0.644797,-0.760968,0.024287,-0.033381,-0.727587,0.675314,0.279068,0.481922,0.300932,0.20322,0.088731,0.11903,0.060563,0.076854,0.072891,-0.000298,0.076768,-0.003876,1.554544,0.000035,0.006503,0.343439,0.245726,0.131238,0.042507,0.152144,0.333132,0.081668,1.521439,0.088524,0.104505,'class 1'
0.791314,0.011652,21.07432,-29.795429,221.738647,-14.446863,-15.348566,0.556104,721.815979,0.813069,0.741586,0.017327,19.505688,-27.573757,189.812622,-13.271721,-14.302036,0.559843,807.109863,1.061551,0.482955,0.071141,11.013446,-15.508074,59.252544,-6.819939,-8.688135,0.554451,839.383728,3.490156,0.258631,0.241705,0.274571,2.930395,-3.654597,1.69758,-0.546112,-3.108485,0.577526,87.69278,6.565758,0.499881,0.24125,0.140975,0.21518,0.574549,-0.524984,-0.086275,0.131434,-0.656417,0.529853,0.171072,0.620709,0.600611,0.34198,0.10073,0.114451,0.060868,0.071793,0.076943,0.000374,0.071722,0.005221,1.508368,0.000026,0.004422,0.627135,0.368503,0.127254,0.026524,0.136298,0.282541,0.074228,1.362984,0.078868,0.093223,'class 1'
0.478162,2.21112,13.17184,-17.313339,63.126736,-5.219927,-12.093412,0.004398,14161.709961,47.244801,0.460401,2.048873,12.401005,-16.371069,57.112511,-5.040624,-11.330445,0.007019,10603.047852,39.561855,0.353373,1.196598,8.020687,-10.860455,26.796673,-3.789894,-7.07056,0.047979,1269.463379,10.762773,0.107027,0.196369,0.446787,2.536515,-3.221026,1.832015,-0.737737,-2.483289,0.323692,31.612125,3.046949,0.264031,0.157004,0.119141,0.185841,0.556566,-0.26619,-0.164515,0.293788,-0.559978,0.389972,0.051649,0.728916,0.34126,0.234233,0.077229,0.109963,0.060676,0.067326,0.080329,0.000946,0.066002,0.014326,1.46624,0.000017,0.00267,0.350437,0.24341,0.086406,0.009177,0.106732,0.296491,0.034829,1.06732,0.093116,0.055872,'class 1'
0.103196,1.522411,8.746992,0.568966,-38.093071,6.462995,-5.894029,0.000124,49.431179,152.69603,0.110572,1.469966,8.133358,0.184564,-33.058727,5.842694,-5.65813,0.000173,4.505599,132.268967,0.138988,1.13338,4.858631,-1.48833,-10.695725,2.609863,-4.098194,0.002529,99.676361,44.998028,-0.028416,0.125746,0.492132,1.855812,-1.228298,-0.983675,0.552408,-1.780706,0.077012,8.212575,5.443418,-0.015174,0.013242,0.100061,0.138207,0.602262,-0.039855,-0.207769,0.436324,-0.476179,0.268309,0.001323,0.832663,0.010511,0.038927,0.025685,0.10572,0.059944,0.063132,0.081557,0.00132,0.059293,0.022264,1.432086,0.000009,0.001371,0.004852,0.033267,0.020025,-0.005659,0.086119,0.31172,0.003608,0.861192,0.109718,0.023749,'class 1'
0.004343,0.34432,5.534715,3.579871,-8.908798,5.270261,-1.69039,0.000048,620.918457,48.450668,0.007604,0.369779,5.394258,3.397845,-8.776337,5.113988,-1.716143,0,538.598511,46.650696,0.026989,0.472554,4.40124,2.408486,-6.785055,4.073956,-1.66547,0.000165,191.084457,32.941021,-0.019384,0.065572,0.309936,2.224067,0.695028,-2.232784,1.881643,-1.186614,0.015144,4.547663,9.414201,-0.057968,-0.038583,0.087169,0.074919,0.658375,0.103585,-0.225154,0.529114,-0.42553,0.177679,0.009779,0.911346,-0.079564,-0.06018,-0.021597,0.101854,0.058768,0.058396,0.079347,0.001437,0.051381,0.027966,1.420425,0.000003,0.000548,-0.094249,-0.074865,-0.036282,-0.014685,0.078527,0.328452,-0.003404,0.785274,0.119879,0.009705,'class 1'
-0.003966,0,2.435898,1.883579,-1.192865,2.383952,-0.500373,0.000076,29.51589,8.319328,-0.003333,0,2.634337,2.008093,-1.453647,2.573045,-0.564952,0,39.707531,9.847026,0.002888,0.000029,3.497725,2.577142,-2.796211,3.399643,-0.822501,0.000107,118.39756,17.826502,-0.00622,0.043009,0.004329,2.594283,1.456277,-2.304825,2.411887,-0.955611,0.002825,24.049303,11.340043,-0.046341,-0.040121,0.082677,0.01108,0.670859,0.127001,-0.22349,0.540494,-0.413493,0.12096,0.014679,0.910091,-0.086009,-0.079789,-0.039668,0.098453,0.057307,0.052178,0.072848,0.001292,0.042334,0.030513,1.498992,0.000001,0.00014,-0.101786,-0.095566,-0.055444,-0.015776,0.081349,0.349172,-0.003398,0.813486,0.126218,0.010672,'class 1'
0.004343,0.344329,5.537675,3.582337,-8.916354,5.273213,-1.690877,0,622.38855,48.498554,0.007604,0.369822,5.400779,3.403258,-8.793125,5.120498,-1.71724,0.000023,541.520203,46.754662,0.026997,0.473365,4.444307,2.445196,-6.886441,4.117626,-1.67243,0.00005,200.443848,33.524746,-0.019392,0.066754,0.329212,2.403453,0.813719,-2.55723,2.05694,-1.24322,0.001027,7.211392,10.891057,-0.059149,-0.039757,0.087097,0.064199,0.626566,0.019396,-0.199658,0.456634,-0.437238,0.094877,0.000301,0.799008,-0.079493,-0.060101,-0.020344,0.095552,0.055717,0.043848,0.061776,0.000944,0.034095,0.027681,-1.133474,0,0.000041,-0.087948,-0.068555,-0.028798,-0.008454,0.090739,0.313774,0.005127,0.907392,0.113081,0.030797,'class 1'
0.103199,1.523266,8.83047,0.648146,-38.778557,6.559743,-5.911597,0.000101,65.338951,155.534332,0.110585,1.471846,8.246748,0.291853,-33.961834,5.975431,-5.683578,0,11.578479,135.93251,0.139222,1.145724,5.115392,-1.209931,-12.351647,2.961213,-4.171144,0.00005,74.471085,50.870525,-0.028638,0.131078,0.549646,2.173722,-1.071154,-1.788901,0.905167,-1.976321,0.003549,9.526593,8.302973,-0.020493,0.008145,0.099099,0.113365,0.56459,-0.195592,-0.143073,0.292892,-0.488484,0.096719,0.023357,0.610547,0.011486,0.040124,0.031979,0.093121,0.054089,0.03344,0.046495,0.000503,0.029357,0.017139,-0.770391,0,0.000149,0.017464,0.046102,0.037957,0.005978,0.110982,0.263278,0.037543,1.109824,0.085612,0.067843,'class 1'
0.478429,2.239233,13.013353,-16.436043,50.398052,-4.078237,-12.357805,0,18518.675781,68.551254,0.460982,2.08741,12.246747,-15.460659,44.524582,-3.82733,-11.633329,0,14565.086914,60.933632,0.35698,1.297278,7.899056,-9.905972,17.86659,-2.371227,-7.534744,0.000337,2616.287354,26.661911,0.104003,0.213751,0.56849,2.946105,-3.448422,1.605296,-0.554763,-2.893659,0.016511,65.052261,5.470431,0.247231,0.143228,0.115843,0.137927,0.556053,-0.464251,-0.050065,0.090283,-0.554534,0.126011,0.089614,0.415788,0.345139,0.241137,0.097908,0.09107,0.052445,0.022135,0.028008,0.0001,0.023829,0.004179,-0.729472,0,0.000386,0.369912,0.26591,0.122681,0.024773,0.139495,0.276433,0.082712,1.394954,0.068185,0.106041,'class 1'
0.800115,0.34518,19.772762,-27.112059,172.050781,-10.133289,-16.978769,0.000213,34445.53125,46.860603,0.753577,0.371684,18.440535,-25.211525,147.783813,-9.270882,-15.940643,0.000359,28276.0625,44.485729,0.512851,0.485629,11.234694,-14.981034,49.106384,-4.84449,-10.136545,0.003081,6285.39209,28.005852,0.240726,0.282941,0.399749,3.951254,-5.1518,5.458043,-1.490903,-3.660897,0.051717,124.978317,4.70887,0.470636,0.22991,0.133754,0.136379,0.621467,-0.720804,0.062577,-0.100954,-0.61985,0.178096,0.139893,0.269253,0.619823,0.379097,0.149187,0.089262,0.050779,0.014349,0.007806,-0.000159,0.017102,-0.009297,-0.743869,0,0.000697,0.664315,0.423589,0.193679,0.044492,0.151265,0.280854,0.087986,1.512651,0.066312,0.133879,'class 1'
0.585858,0.688316,18.022646,-16.774384,-21.718128,1.207761,-17.982145,0.001026,103618.859375,368.252472,0.575471,0.577991,16.999731,-16.239281,-12.638646,0.744175,-16.983456,0.001462,82877.171875,314.26886,0.49679,0.05341,11.236327,-12.600239,16.251753,-1.458658,-11.141581,0.008917,14885.742188,93.758995,0.07868,0.319897,0.167464,4.336015,-5.666503,6.624879,-1.649007,-4.017496,0.102816,180.124573,5.60974,0.255574,0.176894,0.149444,0.114745,0.703864,-0.910455,0.162325,-0.243315,-0.667141,0.230048,0.148899,0.179628,0.426027,0.347347,0.170453,0.08753,0.049117,0.018316,-0.012376,-0.00022,0.009887,-0.022263,-0.764108,0,0.001034,0.48794,0.40926,0.232366,0.061913,0.14936,0.262515,0.074021,1.493603,0.065113,0.150271,'class 1'
0.585861,0.689695,17.917238,-16.596359,-22.800106,1.275738,-17.872097,0.005705,100986.882813,366.639557,0.57548,0.580279,16.877127,-16.034163,-13.879732,0.823356,-16.857519,0.007245,80371.125,312.613312,0.497006,0.068968,10.991509,-12.235905,14.418072,-1.320947,-10.914958,0.027182,13780.743164,92.045059,0.078474,0.32511,0.085946,4.094091,-5.297147,5.580729,-1.450987,-3.84616,0.156945,160.974686,5.736851,0.25037,0.171895,0.16045,0.085666,0.750233,-1.006392,0.221669,-0.32561,-0.680782,0.238268,0.127765,0.126147,0.415029,0.336555,0.16466,0.085702,0.047562,0.028484,-0.030813,-0.000099,0.002937,-0.03375,-0.775297,0.000001,0.001346,0.489778,0.411303,0.239408,0.074748,0.149014,0.229043,0.091991,1.490138,0.049458,0.143782,'class 1'
-0.0045,0,0.00008,0.000093,-0,0.000093,-0,-0.724975,0,0,-0.0045,0,0.000218,0.000251,0,0.000251,0,-0.716545,0,0,-0.0045,0.000028,0.003721,0.004284,0,0.00425,0.000034,-0.671406,0,0.000018,-0,-0.004276,0.005852,0.107216,0.130376,0.001558,0.117066,0.01331,-0.613741,0.000183,0.010765,-0.000224,-0.000224,0.015146,0.075757,0.317639,0.409919,0.027613,0.324942,0.084977,-0.5713,0.009676,0.057583,-0.019646,-0.019646,-0.019422,0.069061,0.076284,0.084812,0.118245,0.003394,0.069184,0.049061,-0.031032,0.000006,0.000405,-0.073561,-0.073561,-0.073337,-0.053915,0.035886,0.13516,-0.003792,0.358865,0.042272,0.032189,'class 1'
-0.0045,0.000004,0.002755,0.003178,0,0.003176,0.000002,-0.74124,0,0.00001,-0.0045,0.000015,0.004712,0.005454,0,0.005421,0.000033,-0.735734,0,0.000029,-0.004498,0.000447,0.033893,0.039384,0.000025,0.038744,0.00064,-0.701265,0.000002,0.001452,-0.000002,-0.003441,0.022086,0.299396,0.360844,0.00992,0.330861,0.029983,-0.638335,0.011787,0.090528,-0.001059,-0.001057,0.026469,0.111493,0.35193,0.452,0.031192,0.367009,0.084991,-0.631752,0.016249,0.079535,-0.030969,-0.030967,-0.02991,0.077803,0.083624,0.079269,0.110965,0.002969,0.065936,0.045028,0.577727,0.000005,0.000437,-0.082303,-0.082301,-0.081243,-0.051334,0.045311,0.128373,-0.003115,0.453108,0.047131,0.025037,'class 1'
-0.0045,0.000152,0.036896,0.043254,0.000042,0.04226,0.000993,-0.777274,0.000003,0.001703,-0.0045,0.000322,0.04975,0.05897,0.000134,0.056607,0.002362,-0.769836,0.00001,0.002943,-0.004468,0.004031,0.181221,0.219079,0.00321,0.203288,0.015791,-0.746032,0.001687,0.035155,-0.000032,-0.000458,0.064205,0.646495,0.804606,0.071308,0.703201,0.101405,-0.683325,0.234458,0.362158,-0.004042,-0.00401,0.042147,0.148191,0.349872,0.450666,0.02999,0.369504,0.081162,-0.755276,0.016886,0.083141,-0.046647,-0.046615,-0.042605,0.087483,0.090376,0.07455,0.10053,0.002045,0.072218,0.028311,0.894771,0.000019,0.001928,-0.091983,-0.091951,-0.087941,-0.045336,0.054588,0.172964,-0.000329,0.545884,0.052267,0.051728,'class 1'
-0.004497,0.001999,0.218941,0.27645,0.009484,0.236315,0.040135,-0.836741,0.002941,0.038487,-0.004488,0.003349,0.26588,0.340246,0.016211,0.282955,0.057292,-0.824417,0.005895,0.050924,-0.004177,0.021314,0.61034,0.799432,0.106894,0.629669,0.169763,-0.80616,0.135176,0.211514,-0.000311,0.007891,0.143741,1.076124,1.417133,0.348157,1.10088,0.316253,-0.785335,1.236368,0.61564,-0.012379,-0.012068,0.061733,0.17779,0.31161,0.39002,0.020205,0.328516,0.061505,-1.004862,0.010845,0.071295,-0.066221,-0.06591,-0.053842,0.097875,0.096032,0.074913,0.088162,0.00049,0.082198,0.005965,1.009499,0.000045,0.005811,-0.102363,-0.102052,-0.089984,-0.036142,0.066039,0.173866,-0.00051,0.660395,0.058431,0.043702,'class 1'
-0.004427,0.013825,0.830775,1.174136,0.343993,0.612674,0.561462,-1.10553,0.003616,0.002623,-0.004318,0.020263,0.932122,1.31683,0.432164,0.695107,0.621723,-1.107376,0.009338,0.005385,-0.002249,0.075373,1.474572,2.074963,1.061483,1.159483,0.91548,-1.154614,0.256337,0.059538,-0.002069,0.026273,0.247098,1.420076,1.926847,0.823489,1.28699,0.639857,-1.193413,1.554826,0.418782,-0.030591,-0.028523,0.083728,0.190947,0.292228,0.274994,-0.006496,0.296877,-0.021882,-1.388858,0.007684,0.101607,-0.088046,-0.085977,-0.057455,0.108691,0.100362,0.083379,0.075415,-0.001764,0.09415,-0.018735,1.069523,0.000072,0.012743,-0.113009,-0.110941,-0.082418,-0.024963,0.084656,0.262564,0.002028,0.846564,0.072843,0.074095,'class 1'
-0.00314,0.116722,2.839768,3.625993,1.804056,3.03074,0.595253,0.749876,77.987587,5.931598,-0.002263,0.132032,2.866933,3.691566,2.001853,3.031137,0.66043,0.776846,76.590866,5.620251,0.007618,0.229165,2.865329,3.748435,2.439692,2.910075,0.838361,0.94968,60.305908,4.292001,-0.009881,0.057916,0.321328,1.698392,1.918877,0.344128,1.718645,0.200232,1.345521,8.489344,2.305577,-0.060179,-0.050298,0.105673,0.180328,0.371592,0.135077,-0.0608,0.323198,-0.188121,1.488238,0.00477,0.261447,-0.107936,-0.098055,-0.047757,0.119609,0.103468,0.099035,0.063994,-0.004671,0.107463,-0.043469,1.108509,0.000093,0.02278,-0.121872,-0.111991,-0.061693,-0.013936,0.107608,0.238513,0.005336,1.076084,0.074789,0.115527,'class 1'
0.010345,0.574931,5.811816,5.997091,-6.197004,6.89576,-0.898669,0.885981,2184.991699,60.753113,0.013847,0.578682,5.601054,5.748123,-5.843493,6.629553,-0.881431,0.901559,1863.99939,56.414886,0.04178,0.5636,4.30056,4.041737,-4.611551,4.969675,-0.927938,1.009398,568.183594,34.781841,-0.027933,0.098896,0.308955,2.174937,1.222453,-2.135654,2.195289,-0.972835,1.222016,14.999229,10.03701,-0.085049,-0.057116,0.124665,0.144022,0.509929,0.014907,-0.141752,0.384027,-0.36912,1.360225,0.000126,0.56723,-0.110818,-0.082885,-0.025769,0.130298,0.10577,0.118443,0.055509,-0.008032,0.121575,-0.066066,1.137282,0.000108,0.035209,-0.11645,-0.088517,-0.031401,-0.005632,0.127477,0.296456,0.01298,1.274773,0.094759,0.142279,'class 1'
0.060985,1.246845,7.824558,4.024363,-32.079422,8.022863,-3.998501,1.163329,2340.462402,144.513184,0.067585,1.208542,7.435863,3.662971,-29.580376,7.570363,-3.907392,1.165663,1767.587036,131.738861,0.104013,0.92443,5.290048,1.764507,-16.704763,5.063537,-3.299031,1.183908,217.73381,69.932541,-0.036428,0.134517,0.263734,2.549383,0.304322,-4.119339,2.187472,-1.88315,1.207046,1.534577,16.569969,-0.066932,-0.030505,0.138157,0.087289,0.621875,-0.044518,-0.223695,0.451228,-0.495746,1.29232,0.001777,0.896761,-0.070572,-0.034144,-0.00364,0.140449,0.107931,0.138242,0.051224,-0.011494,0.135837,-0.084613,1.160577,0.000128,0.048598,-0.072864,-0.036436,-0.005932,-0.002292,0.141311,0.359221,0.027133,1.413114,0.113023,0.1356,'class 1'
0.103236,1.515602,9.036351,1.389002,-39.94519,7.052765,-5.663763,1.538923,311.991486,161.710083,0.110673,1.460041,8.447337,1.116479,-35.164513,6.514425,-5.397946,1.531555,176.887634,141.904587,0.140374,1.096787,5.261585,0.068523,-14.191961,3.80164,-3.733116,1.45847,0.266573,56.772541,-0.029701,0.147008,0.363949,2.208224,-0.004137,-3.073279,1.75101,-1.755147,1.221645,0.00021,12.293133,-0.036334,-0.006634,0.144694,0.02557,0.661452,-0.022787,-0.265571,0.504069,-0.526856,1.252009,0.000552,1.062805,-0.034021,-0.00432,0.002314,0.149803,0.110679,0.156021,0.051879,-0.0146,0.149521,-0.097642,1.180987,0.000164,0.06109,-0.03913,-0.009429,-0.002795,-0.005109,0.145677,0.308072,0.032073,1.456772,0.106752,0.128846,'class 1'
0.060922,1.275789,6.836915,4.44142,-19.029423,7.115705,-2.674285,-1.197708,1890.637207,95.843903,0.067418,1.248369,6.327629,4.073088,-16.24741,6.552618,-2.47953,-1.206387,1353.4104,81.579681,0.103365,1.041196,3.570868,2.132599,-4.832391,3.509532,-1.376933,-1.311975,108.594574,23.877544,-0.035947,0.132833,0.490661,1.373299,0.536994,-0.995425,1.301704,-0.76471,1.244686,1.231328,4.270065,-0.065415,-0.029468,0.144301,0.052685,0.622625,0.074911,-0.240249,0.529036,-0.454125,1.224669,0.005424,0.966607,-0.076883,-0.040936,-0.011468,0.158168,0.114581,0.170329,0.057557,-0.016886,0.161874,-0.104317,1.200261,0.000235,0.070857,-0.09075,-0.054803,-0.025335,-0.013867,0.140153,0.284737,0.035224,1.401529,0.088311,0.131697,'class 1'
0.011272,0.621562,5.976818,7.713139,9.310338,6.215126,1.498013,-0.923434,1323.7771,22.251158,0.015116,0.638482,5.678627,7.35581,8.746621,5.864309,1.491501,-0.934469,1034.622681,19.121456,0.047102,0.718857,3.715206,4.863868,4.363888,3.677091,1.186777,-1.060455,146.714005,6.201662,-0.031986,0.107637,0.524564,1.088235,1.212304,0.118352,1.105219,0.107085,1.341725,1.464204,0.996273,-0.092522,-0.060535,0.138433,0.103999,0.532089,0.225095,-0.155065,0.522099,-0.297004,1.196554,0.033995,0.670929,-0.123317,-0.091331,-0.030795,0.165434,0.11985,0.180549,0.067624,-0.018004,0.172185,-0.104561,1.219832,0.00035,0.076588,-0.150318,-0.118332,-0.057796,-0.027001,0.140176,0.279404,0.064494,1.401755,0.070639,0.127062,'class 1'
0.002058,0.327361,5.004263,6.215572,6.790812,4.801162,1.41441,1.542665,443.127991,11.470093,0.0049,0.359847,4.857777,6.031647,6.38947,4.660731,1.370916,1.55198,393.744781,10.822885,0.027727,0.529414,3.712965,4.591959,3.639818,3.573361,1.018598,-1.514854,137.624985,6.526814,-0.022827,0.087611,0.507093,1.164751,1.325535,0.197787,1.154167,0.171368,-1.499886,1.697119,0.965895,-0.082711,-0.059884,0.129642,0.13732,0.445815,0.396409,-0.045442,0.489284,-0.092875,1.137136,0.053256,0.338909,-0.124742,-0.101914,-0.042031,0.17157,0.126291,0.186711,0.080846,-0.017814,0.179878,-0.099032,1.241016,0.000508,0.077791,-0.166669,-0.143842,-0.083958,-0.041928,0.14714,0.280249,0.0633,1.471402,0.07202,0.136836,'class 1'
0.004376,0.350849,5.422456,4.063507,-6.483152,5.289233,-1.225726,-1.528609,700.850464,42.444695,0.007681,0.379902,5.237628,3.91306,-6.107737,5.108632,-1.195572,-1.521888,608.545959,39.742981,0.027841,0.513245,3.922107,3.036789,-3.19328,3.863347,-0.826558,-1.468787,202.841675,21.995207,-0.02016,0.072912,0.470513,1.246027,1.11871,-0.220106,1.289413,-0.170703,-1.302656,2.668145,2.131937,-0.065231,-0.045071,0.121171,0.152608,0.432611,0.553387,0.045609,0.452622,0.100765,0.94594,0.037913,0.123803,-0.11349,-0.09333,-0.048259,0.176617,0.133407,0.189271,0.095607,-0.016423,0.184581,-0.088975,1.26512,0.000684,0.074833,-0.168936,-0.148776,-0.103705,-0.055446,0.151541,0.255737,0.057212,1.515411,0.066048,0.174066,'class 1'
0.000862,0.274928,4.44751,3.565137,-4.87981,4.621118,-1.055981,-1.262813,409.642853,32.229446,0.003037,0.299773,4.328424,3.431656,-4.792077,4.49722,-1.065564,-1.25988,364.411255,30.944565,0.01858,0.418609,3.440683,2.584767,-3.544723,3.576016,-0.991249,-1.243593,139.365509,20.859911,-0.015542,0.056437,0.401574,1.22696,1.287252,-0.091377,1.354704,-0.067452,-1.096013,3.351364,2.022527,-0.0534,-0.037858,0.116497,0.161273,0.493111,0.653589,0.083555,0.47924,0.174349,0.510884,0.03971,0.092959,-0.11346,-0.097917,-0.06006,0.180673,0.140579,0.188905,0.110089,-0.014166,0.186177,-0.076088,1.293575,0.000834,0.068783,-0.177636,-0.162093,-0.124236,-0.064176,0.149754,0.245192,0.06312,1.497541,0.05741,0.142517,'class 1'
-0.003302,0.121081,2.622977,2.810957,-0.593915,3.008377,-0.19742,-0.977227,81.204605,10.27714,-0.002626,0.13738,2.618162,2.825399,-0.529939,3.001931,-0.176533,-0.972562,80.648094,10.102634,0.004932,0.237672,2.430331,2.74055,-0.070024,2.765867,-0.025317,-0.949984,58.513023,7.79071,-0.007558,0.041529,0.299939,1.495997,2.001654,0.806844,1.442201,0.559453,-0.550627,3.122131,0.779243,-0.044156,-0.036597,0.118717,0.182603,0.544783,0.64842,0.055284,0.547432,0.100987,0.269103,0.083801,0.199313,-0.121343,-0.113785,-0.077188,0.183867,0.147219,0.18633,0.122503,-0.011521,0.184833,-0.06233,1.327896,0.000917,0.06109,-0.186493,-0.178935,-0.142338,-0.06515,0.144527,0.274149,0.029158,1.445275,0.073079,0.158522,'class 1'
-0.004237,0.027149,1.753619,2.247364,0.969772,1.664874,0.582489,-0.178891,5.917118,1.171557,-0.003929,0.036743,1.892218,2.42066,1.125678,1.792756,0.627904,-0.145031,7.950776,1.356881,0.000536,0.111987,2.606382,3.300945,2.050313,2.471293,0.829652,-0.029741,29.365181,2.694984,-0.004464,0.044709,0.317201,2.284314,2.720183,1.055247,2.251496,0.468687,0.151573,23.518307,3.178408,-0.048638,-0.044174,0.129712,0.223931,0.516024,0.497356,-0.015465,0.526716,-0.02936,0.202583,0.07649,0.309221,-0.133641,-0.129177,-0.085003,0.186336,0.152868,0.182154,0.131431,-0.008975,0.181013,-0.049582,1.369313,0.000919,0.053174,-0.190265,-0.185801,-0.141627,-0.056624,0.141148,0.252487,0.009636,1.411479,0.086477,0.137525,'class 1'
0.000937,0.291691,5.213131,4.860971,-3.896231,5.561538,-0.700567,0.35909,926.588135,39.213959,0.003225,0.323846,5.185888,4.866509,-3.76889,5.54607,-0.67956,0.365941,917.91333,38.758469,0.020926,0.498539,4.816401,4.711743,-2.514862,5.195765,-0.484022,0.392701,716.188171,32.259972,-0.017701,0.085256,0.614222,2.626527,2.572839,-0.726907,2.829722,-0.256883,0.389294,63.064838,9.527127,-0.082031,-0.06433,0.14932,0.269915,0.401256,0.192589,-0.066709,0.371942,-0.179353,0.180733,0.011273,0.303927,-0.146095,-0.128395,-0.064064,0.188203,0.157227,0.176866,0.136072,-0.006903,0.175423,-0.039352,1.418258,0.000854,0.046128,-0.184979,-0.167278,-0.102948,-0.038883,0.145143,0.259972,0.022221,1.45143,0.084427,0.15015,'class 1'
0.062181,1.407119,9.204123,6.721841,-36.829433,10.298155,-3.576314,0.500571,8697.794922,192.50087,0.06945,1.402031,8.700708,6.331502,-33.530327,9.765168,-3.433666,0.507732,6983.686035,174.209229,0.113237,1.333375,5.813389,4.004776,-17.482994,6.638393,-2.633618,0.554002,1378.80957,85.9702,-0.043787,0.170506,0.957395,1.914887,0.925835,-2.507885,2.11282,-1.186985,0.560162,9.333477,10.88871,-0.101056,-0.057269,0.174967,0.298852,0.337638,-0.222378,-0.034217,0.104636,-0.327014,0.146531,0.009214,0.186321,-0.105517,-0.061731,-0.004461,0.18956,0.160149,0.170911,0.136298,-0.005505,0.168894,-0.032596,1.473833,0.000754,0.040598,-0.12011,-0.076323,-0.019054,-0.014592,0.167516,0.292603,0.063471,1.675155,0.07572,0.15149,'class 1'
0.303253,2.909464,7.910635,-1.56481,-60.699032,7.047741,-8.612551,0.798585,600.513794,245.244751,0.303923,2.789284,7.36715,-1.586787,-52.337551,6.484451,-8.071239,0.800597,533.461304,211.868088,0.307604,2.100464,4.530192,-1.844008,-17.912319,3.409556,-5.253564,0.813699,255.196152,75.049644,-0.003682,0.281731,1.120875,1.654696,-1.856629,-0.150638,0.077869,-1.934498,0.808058,13.959331,4.049621,0.022191,0.025873,0.202149,0.297254,0.499995,-0.657634,0.091244,-0.198905,-0.458729,-0.000722,0.029196,0.067508,0.101774,0.105456,0.079583,0.190458,0.161607,0.16476,0.132627,-0.004803,0.162235,-0.029608,1.533535,0.000647,0.036804,0.113464,0.117146,0.091273,0.01169,0.200192,0.340852,0.120557,2.001924,0.062557,0.198861,'class 1'
0.549007,3.346833,10.355113,-9.92483,-6.650174,0.630056,-10.554887,1.374582,12322.922852,125.102943,0.54001,3.165495,9.696606,-9.563995,-3.041628,0.308103,-9.872099,1.381794,9479.631836,103.636505,0.484616,2.196591,6.328846,-7.476685,7.742711,-1.241846,-6.234838,1.449253,1393.605347,24.929966,0.055395,0.377248,1.010743,3.15932,-4.315104,4.274205,-1.540441,-2.774664,-1.316325,28.36417,1.523307,0.162762,0.107368,0.225723,0.265279,0.722785,-1.008124,0.243746,-0.402413,-0.605711,-0.45315,0.042004,0.04133,0.314287,0.258892,0.151525,0.190913,0.161664,0.158905,0.126133,-0.00468,0.15611,-0.029977,-1.54787,0.000551,0.034628,0.349097,0.293702,0.186335,0.03481,0.218124,0.372696,0.107577,2.181238,0.071263,0.218372,'class 1'
0.461305,2.585114,9.903689,-4.057218,-78.21801,7.045158,-11.102377,-0.9389,5421.157227,329.333038,0.472107,2.436486,9.427769,-4.630448,-66.318802,6.151124,-10.781573,-0.938135,6147.498047,286.716248,0.509188,1.646714,7.336375,-6.973113,-15.239476,1.74752,-8.720633,-0.926167,5328.358887,109.582214,-0.037081,0.42193,0.714747,4.062243,-5.15251,3.494064,-0.803397,-4.349113,-0.867811,333.768585,12.5721,0.050178,0.087258,0.24149,0.216533,0.860709,-1.195246,0.331534,-0.437562,-0.757685,-0.691484,0.146403,0.102479,0.230617,0.267698,0.180439,0.190908,0.160441,0.153792,0.118267,-0.00494,0.150984,-0.032717,-1.490725,0.000472,0.033746,0.2812,0.318281,0.231022,0.050583,0.220949,0.360559,0.095281,2.209488,0.093348,0.210692,'class 1'
0.419056,0.134607,12.849341,-1.106885,-163.945099,12.262617,-13.369502,-0.766217,804.960144,657.005554,0.429023,0.216074,12.066526,-1.740341,-143.042419,11.121477,-12.861818,-0.763051,1742.154419,575.198486,0.473007,0.549875,8.305405,-4.752004,-51.507099,5.183924,-9.935928,-0.736879,5162.365234,228.60994,-0.043983,0.413411,0.414681,4.08271,-4.441805,-1.611518,0.337208,-4.779012,-0.685105,516.437012,26.175707,0.015612,0.059596,0.247343,0.173133,0.872793,-1.195157,0.310841,-0.382499,-0.812657,-0.700914,0.264305,0.185036,0.18168,0.225664,0.166068,0.190406,0.158088,0.14972,0.110611,-0.005378,0.147155,-0.036543,-1.43886,0.000413,0.033745,0.238617,0.282601,0.223005,0.056937,0.221662,0.362792,0.089326,2.216616,0.096901,0.192919,'class 1'
0.503461,1.838678,8.214416,-5.334085,-44.57988,4.522742,-9.856826,-0.69817,5883.170898,206.771973,0.49322,1.674741,8.013482,-5.064495,-42.870323,4.487909,-9.552404,-0.681219,5056.219238,197.130402,0.441668,0.863226,6.884607,-3.964643,-30.320927,3.870074,-7.834716,-0.58349,2153.452881,137.002106,0.051552,0.375512,0.323522,3.71489,-3.301353,-4.039256,0.95009,-4.251443,-0.532575,294.881042,27.055956,0.117708,0.066156,0.243539,0.153156,0.777372,-1.039679,0.211003,-0.276468,-0.763212,-0.64403,0.256095,0.23692,0.249681,0.198129,0.131973,0.189372,0.154762,0.146784,0.104618,-0.005819,0.144804,-0.040186,-1.39294,0.000375,0.034221,0.303847,0.252295,0.186139,0.054166,0.215399,0.346478,0.101898,2.153987,0.089075,0.186869,'class 1'
0.354929,2.231836,6.969027,-1.698881,-24.075951,4.130269,-5.82915,-0.160573,286.282013,99.19001,0.359167,2.094198,6.783688,-1.929634,-22.61039,3.887117,-5.816751,-0.180143,350.622406,94.165047,0.376397,1.296746,5.797577,-3.104471,-14.365402,2.543474,-5.647945,-0.280777,646.685974,67.09935,-0.017231,0.333786,0.427259,3.206003,-2.729275,-2.422244,0.705261,-3.434536,-0.377838,127.659348,17.137917,0.025381,0.042611,0.23213,0.153103,0.622483,-0.794201,0.096457,-0.14965,-0.644551,-0.567871,0.154489,0.244927,0.127036,0.144267,0.101656,0.187784,0.150608,0.144926,0.101393,-0.00614,0.144023,-0.042631,-1.352567,0.000358,0.03484,0.171382,0.188613,0.146001,0.044346,0.205852,0.325521,0.121314,2.058516,0.072045,0.19068,'class 1'
0.353608,2.275698,6.296407,-4.616797,-9.31337,1.518098,-6.134895,-0.071432,1248.372681,58.568302,0.357036,2.144538,6.128882,-4.794001,-7.407963,1.229785,-6.023786,-0.067057,1209.204956,52.614292,0.365729,1.394699,5.226662,-5.327172,0.484029,-0.092465,-5.234706,-0.059349,750.409485,26.442646,-0.008693,0.297404,0.518491,2.723796,-2.754931,-0.030072,0.010873,-2.765804,-0.176642,58.515629,7.709931,0.059632,0.068325,0.215991,0.155942,0.459993,-0.529202,0.015107,-0.030279,-0.498923,-0.49372,0.061508,0.219627,0.141045,0.149737,0.081413,0.185647,0.14574,0.144034,0.101539,-0.006262,0.144789,-0.043249,-1.317006,0.000365,0.035358,0.171389,0.180081,0.111757,0.030344,0.200239,0.296581,0.127678,2.002393,0.055805,0.200793,'class 1'
0.483527,2.332921,9.944763,-13.732466,43.561531,-4.973188,-8.759277,1.067448,2703.203369,14.334471,0.467949,2.183259,9.327041,-12.921707,38.767418,-4.735972,-8.185735,1.00396,1987.093384,11.900864,0.376608,1.386811,6.071786,-8.295057,15.228095,-2.742573,-5.552484,0.524998,543.279968,7.895596,0.091341,0.257795,0.544118,2.411583,-2.475642,0.128346,-0.052977,-2.422665,0.100883,34.415787,5.615418,0.210154,0.118813,0.197908,0.152016,0.328562,-0.299761,-0.022048,0.061099,-0.36086,-0.434954,0.015999,0.17805,0.270041,0.1787,0.059887,0.183,0.140244,0.144035,0.105065,-0.006151,0.146929,-0.041864,-1.285811,0.000393,0.035643,0.284949,0.193608,0.074795,0.014908,0.186994,0.283946,0.084643,1.869937,0.074397,0.197336,'class 1'
0.288678,2.285558,6.744774,-6.536294,-11.92303,1.4862,-8.022494,0.65395,3862.824707,90.415268,0.286172,2.142745,6.408178,-6.212906,-10.299022,1.359985,-7.572891,0.632171,3080.152588,79.796288,0.265261,1.345184,4.70942,-4.229689,-5.303262,1.011788,-5.241477,0.466937,699.568665,39.103313,0.020912,0.210606,0.468606,2.362375,-1.347762,-2.08762,0.920401,-2.268163,0.206885,18.467867,10.166942,0.075567,0.054655,0.179991,0.140888,0.244313,-0.13612,-0.029335,0.116241,-0.25236,-0.400433,0.002517,0.135867,0.106181,0.085269,0.030614,0.179914,0.134185,0.144888,0.111402,-0.005809,0.150103,-0.038702,-1.259152,0.000442,0.035647,0.106258,0.085346,0.030691,0.000077,0.166014,0.2812,0.060495,1.660141,0.091046,0.156497,'class 1'
0.069663,0.981821,11.732254,6.650434,-55.007217,11.453211,-4.802777,0.262505,11687.634766,264.257141,0.079312,0.933827,11.101984,6.002423,-50.926571,10.742907,-4.740483,0.258363,8637.445313,239.735352,0.13253,0.642939,7.492622,2.551162,-27.785435,6.698914,-4.147752,0.233041,765.717834,117.650162,-0.053218,0.176192,0.259733,2.740169,-0.395511,-3.937099,1.796287,-2.191798,0.185401,2.48798,15.904824,-0.09688,-0.043662,0.163459,0.125987,0.200566,-0.041021,-0.025882,0.14167,-0.182692,-0.394003,0.000177,0.105211,-0.084147,-0.030928,0.012733,0.17649,0.12763,0.146487,0.119555,-0.00527,0.153817,-0.034262,-1.237836,0.000506,0.035374,-0.097178,-0.04396,-0.000298,-0.013032,0.152588,0.276479,0.036002,1.52588,0.089994,0.120737,'class 1'
0.108558,1.274762,12.483438,4.081783,-70.90332,10.705102,-6.62332,0.094167,5002.853516,300.2742,0.118107,1.200955,11.742538,3.537528,-63.9603,9.95954,-6.422012,0.098059,3358.22583,268.355255,0.161984,0.760787,7.56229,0.787724,-29.171595,5.809277,-5.021554,0.124302,72.789909,117.306892,-0.043877,0.179667,0.170941,2.586677,-1.146765,-2.848183,1.209018,-2.355783,0.16162,16.711658,12.707804,-0.06156,-0.017683,0.148732,0.110512,0.186458,0.008144,-0.023701,0.158076,-0.149933,-0.410478,0.000006,0.09487,-0.030625,0.013253,0.030935,0.17284,0.120672,0.148578,0.128273,-0.004598,0.157473,-0.0292,-1.223158,0.000573,0.034847,-0.054732,-0.010855,0.006828,-0.024108,0.161976,0.253978,0.07569,1.619763,0.062334,0.159004,'class 1'
0.478324,2.1901,12.942144,-16.521168,52.68248,-4.31663,-12.204538,0.036984,16982.638672,62.219097,0.460762,2.019236,12.164529,-15.541407,46.728573,-4.075401,-11.466006,0.043357,13192.912109,54.621048,0.356005,1.104095,7.795661,-9.973365,19.256311,-2.617993,-7.355372,0.090809,2232.337158,22.442766,0.104758,0.21086,0.17302,2.717566,-3.317425,1.755865,-0.660984,-2.656442,0.168162,43.821529,3.981853,0.249902,0.145144,0.135819,0.09522,0.203491,0.048941,-0.027796,0.192978,-0.144037,-0.434825,0.000272,0.113579,0.324943,0.220186,0.075041,0.169073,0.113453,0.150751,0.136247,-0.003886,0.160463,-0.024216,-1.216624,0.000633,0.034106,0.29169,0.186932,0.041788,-0.033254,0.17823,0.2925,0.105583,1.782299,0.056851,0.182763,'class 1'
0.791277,0.00067,21.596483,-30.54191,233.199844,-15.223804,-15.318107,0.240234,8.295505,0.008893,0.741494,0.001493,20.08387,-28.402605,201.672623,-14.135211,-14.267394,0.239628,14.094948,0.017472,0.481774,0.010622,11.889559,-16.810333,70.609657,-8.212347,-8.597986,0.214405,42.025784,0.148718,0.25972,0.225162,0.076195,3.371117,-4.709011,5.397393,-1.972008,-2.737003,0.166166,12.977078,0.585218,0.516333,0.256612,0.124861,0.079186,0.257648,0.113647,-0.040519,0.265985,-0.152337,-0.458581,0.00226,0.174993,0.616633,0.356913,0.1003,0.165283,0.106169,0.152536,0.142332,-0.003237,0.16228,-0.019947,-1.219567,0.000673,0.033207,0.576211,0.316491,0.059879,-0.040421,0.166194,0.335855,0.079024,1.661938,0.073594,0.16492,'class 1'
0.478162,2.210845,13.203839,-17.375164,63.777462,-5.267551,-12.107613,0,14124.657227,46.786449,0.460399,2.048229,12.447147,-16.458693,57.978539,-5.107872,-11.350821,0.000136,10557.72168,38.974411,0.353293,1.190147,8.18122,-11.147655,28.668917,-4.025075,-7.12258,0.000444,1192.315063,9.594537,0.107106,0.191676,0.369589,2.732503,-3.741114,3.26289,-1.384662,-2.356453,-0.061749,13.217461,0.944378,0.268722,0.161616,0.116551,0.066864,0.341784,0.207292,-0.061891,0.373151,-0.165859,-0.488796,0.012484,0.290532,0.343848,0.236742,0.075125,0.16153,0.099062,0.153547,0.145782,-0.002739,0.162625,-0.016843,-1.232685,0.000685,0.032209,0.298868,0.191762,0.030146,-0.044979,0.134602,0.303047,0.044624,1.346024,0.079042,0.1294,'class 1'
0.103196,1.522372,8.747979,0.584289,-38.092922,6.471002,-5.886713,-0.000789,52.135288,152.713089,0.110572,1.469874,8.132154,0.204852,-33.04509,5.851824,-5.646972,-0.001305,5.548628,132.222321,0.138994,1.131862,4.829945,-1.425452,-10.650632,2.627725,-4.053176,-0.010385,90.693283,44.634438,-0.028422,0.125993,0.453218,1.630767,-1.126581,-0.750788,0.470191,-1.596772,-0.164393,5.422381,4.272337,-0.015421,0.013,0.112097,0.078749,0.424715,0.299303,-0.08776,0.481548,-0.182245,-0.534768,0.039472,0.440622,-0.001525,0.026896,0.013896,0.157837,0.092397,0.153596,0.146364,-0.002438,0.161463,-0.015099,-1.255696,0.000668,0.031174,-0.047265,-0.018844,-0.031844,-0.04574,0.112035,0.249633,0.020163,1.120346,0.081999,0.090587,'class 1'
0.004343,0.343678,5.550669,3.755487,-8.361717,5.32559,-1.570102,-0.01902,670.638184,47.55056,0.007601,0.369192,5.392499,3.593293,-8.096124,5.161771,-1.568478,-0.023479,584.854004,45.296246,0.027018,0.469418,4.324116,2.778994,-5.556962,4.125857,-1.346863,-0.068276,231.303146,29.950659,-0.019417,0.068608,0.294688,2.021553,1.308127,-1.497544,2.041631,-0.733504,-0.301605,13.178554,7.70137,-0.061007,-0.04159,0.112627,0.122564,0.46296,0.338468,-0.11058,0.542356,-0.203888,-0.602398,0.063797,0.556881,-0.105026,-0.085609,-0.044019,0.154187,0.086429,0.152697,0.144332,-0.00233,0.158986,-0.014653,-1.287278,0.000628,0.03015,-0.146586,-0.127169,-0.085579,-0.04156,0.102073,0.262092,0.015725,1.020735,0.07577,0.078938,'class 1'
-0.004132,0.021004,2.038193,2.303893,0.310754,2.160027,0.143866,-0.404545,21.5762,4.064906,-0.003711,0.028496,2.187768,2.461897,0.32743,2.320813,0.141084,-0.403582,28.796814,4.751216,0.001456,0.082997,2.919363,3.264206,0.398566,3.137159,0.127047,-0.437669,96.542969,9.060778,-0.005166,0.045758,0.226576,2.383062,2.511154,-0.562017,2.717935,-0.206781,-0.565528,53.940361,8.553961,-0.049468,-0.044302,0.118306,0.178826,0.430466,0.28435,-0.120385,0.517139,-0.232789,-0.697762,0.045472,0.562393,-0.122017,-0.11685,-0.072548,0.150532,0.081379,0.150983,0.140362,-0.002358,0.155522,-0.01516,-1.325158,0.000574,0.029132,-0.154242,-0.149076,-0.104774,-0.032226,0.097709,0.224526,0.00263,0.977089,0.071972,0.099832,'class 1'
-0.003264,0.130651,3.205756,3.390367,-1.054106,3.677039,-0.286672,-0.986495,180.591599,15.71101,-0.00253,0.151299,3.281065,3.47561,-1.099712,3.767504,-0.291894,-0.982171,199.060638,16.478712,0.006128,0.289496,3.551306,3.732069,-1.478273,4.093221,-0.361152,-0.976098,276.358185,19.841431,-0.008658,0.056721,0.463393,2.488687,2.591813,-0.998948,2.932464,-0.340651,-0.90747,71.966431,10.713285,-0.05925,-0.050592,0.127746,0.229666,0.348229,0.134467,-0.106705,0.400738,-0.266271,-0.832809,0.008044,0.444902,-0.130275,-0.121617,-0.071025,0.146805,0.077397,0.148576,0.135426,-0.002421,0.151412,-0.015986,-1.366439,0.000514,0.028022,-0.149334,-0.140676,-0.090084,-0.019059,0.098849,0.30249,0.013653,0.988487,0.089598,0.081378,'class 1'
0.001027,0.298082,5.498745,4.517715,-6.827364,5.712811,-1.195097,-1.269682,973.936523,47.719193,0.003415,0.332784,5.491199,4.485843,-6.967113,5.706707,-1.220864,-1.267292,965.717285,47.991234,0.021579,0.520703,5.176821,4.145304,-6.640852,5.379726,-1.234422,-1.262078,751.727722,43.746956,-0.018163,0.083946,0.662882,2.750368,2.239853,-2.031893,2.932694,-0.692842,-1.197419,65.945236,13.144514,-0.08053,-0.062367,0.138141,0.264016,0.297357,-0.071443,-0.068454,0.228342,-0.299785,-1.036356,0.001424,0.278918,-0.134726,-0.116562,-0.054195,0.142939,0.074534,0.145487,0.130581,-0.002398,0.146903,-0.016322,-1.408141,0.000454,0.026643,-0.139524,-0.12136,-0.058993,-0.004798,0.104654,0.274333,0.021795,1.046538,0.091349,0.083464,'class 1'
0.004772,0.383101,6.460224,5.378346,-6.44642,6.387561,-1.009215,-1.531352,1582.640747,54.712288,0.008552,0.424994,6.381834,5.325132,-6.236589,6.313025,-0.987893,-1.526908,1511.526367,53.303398,0.033401,0.638995,5.628873,4.914908,-3.855421,5.603007,-0.688099,-1.502595,956.059265,39.578011,-0.024849,0.109719,0.754391,2.659606,2.034684,-1.52765,2.618165,-0.583481,-1.460939,42.436581,10.250536,-0.101167,-0.076318,0.146132,0.278307,0.338609,-0.271626,-0.023965,0.070123,-0.341749,-1.360754,0.012516,0.169639,-0.13758,-0.112731,-0.036413,0.138885,0.07271,0.141623,0.12674,-0.002181,0.14209,-0.01535,-1.447679,0.000398,0.024788,-0.130333,-0.105484,-0.029166,0.007247,0.107919,0.250116,0.035688,1.079193,0.073567,0.081346,'class 1'
0.006387,0.405544,5.690734,7.958313,15.426088,4.617592,3.340721,1.314378,103.260956,1.6304,0.010942,0.447592,5.552985,7.738198,14.460612,4.582761,3.155436,1.314114,121.990364,2.037257,0.044397,0.664243,4.578727,6.128712,8.169097,4.169426,1.959286,1.331915,183.475464,4.884719,-0.033454,0.131612,0.739606,1.986686,1.742769,-0.579231,2.028338,-0.285569,1.347931,16.261917,5.354169,-0.12067,-0.087215,0.148932,0.275501,0.407148,-0.410953,-0.001435,0.003462,-0.414415,1.381194,0.02949,0.174622,-0.137989,-0.104535,-0.01732,0.134626,0.071711,0.136868,0.124444,-0.001708,0.136921,-0.012477,-1.483066,0.000346,0.02232,-0.123683,-0.090229,-0.003014,0.014306,0.112181,0.265965,0.051247,1.121807,0.063363,0.089629,'class 1'
0.062054,1.255477,6.349414,6.386397,-2.249415,6.721078,-0.334681,-0.34201,2030.483032,49.783737,0.06917,1.226317,5.814131,5.974234,-0.902779,6.121706,-0.147472,-0.329965,1402.767334,39.302589,0.111488,1.027433,2.858636,3.536162,2.11982,2.771221,0.764941,-0.154447,50.332405,4.025162,-0.042318,0.159541,0.663241,1.115656,0.526428,-0.8568,1.225545,-0.699117,1.013712,1.026567,3.704326,-0.090372,-0.048054,0.145164,0.261627,0.439704,-0.459379,-0.01432,0.029303,-0.488682,1.080284,0.056621,0.268308,-0.075994,-0.033676,0.014378,0.130187,0.07122,0.131201,0.123697,-0.000989,0.131231,-0.007535,-1.512719,0.000295,0.019256,-0.061017,-0.018699,0.029355,0.014977,0.123923,0.266681,0.056189,1.239229,0.068765,0.098407,'class 1'
0.28835,2.285443,6.089608,-6.975428,-0.59024,0.083615,-7.059042,-0.788948,2482.340332,51.017555,0.28543,2.142412,5.684935,-6.688769,1.237188,-0.190384,-6.498385,-0.790285,1780.229614,39.790882,0.261105,1.346734,3.537741,-4.815497,4.884545,-1.452391,-3.363107,-0.833415,84.659294,3.650836,0.024326,0.190694,0.556718,1.429959,-1.572467,-0.141327,0.085254,-1.657721,0.91376,7.511824,3.037961,0.094736,0.070411,0.135145,0.241518,0.427119,-0.414008,-0.051175,0.099633,-0.513641,0.870593,0.064465,0.376104,0.150285,0.12596,0.055549,0.125637,0.070885,0.124726,0.123981,-0.000103,0.124805,-0.000824,-1.534924,0.000243,0.015782,0.159793,0.135467,0.065057,0.009508,0.131509,0.289904,0.078278,1.31509,0.079027,0.089823,'class 1'
0.478165,2.212212,13.024964,-17.121195,61.734215,-5.162126,-11.959069,1.551501,13542.396484,46.198448,0.460408,2.050464,12.234282,-16.157719,55.68465,-4.983165,-11.174554,1.545273,10007.746094,38.333298,0.353553,1.203672,7.72074,-10.509359,25.349014,-3.750471,-6.758888,1.445671,999.605469,9.050574,0.106855,0.199645,0.467635,2.308707,-3.046273,1.662779,-0.712479,-2.333794,0.898535,24.393402,2.628662,0.260764,0.153909,0.120674,0.216004,0.397712,-0.292184,-0.090338,0.188095,-0.480279,0.692541,0.038138,0.446724,0.339735,0.23288,0.078971,0.121081,0.07039,0.117604,0.124379,0.000816,0.117427,0.006952,-1.547197,0.000189,0.012205,0.339327,0.232472,0.078563,-0.000408,0.1194,0.293438,0.045204,1.193996,0.081811,0.087593,'class 1'
0.288249,2.285261,7.29202,-8.317791,-1.284311,0.151641,-8.469432,0.785094,5142.078125,74.322906,0.285225,2.142136,6.970507,-8.116333,0.818192,-0.102092,-8.01424,0.784879,4123.904297,62.602093,0.25886,1.343241,5.180805,-6.649351,6.320308,-1.149093,-5.500258,0.779566,837.085266,18.93264,0.026365,0.16728,0.499392,2.037493,-2.623078,1.036726,-0.484854,-2.138225,0.684041,18.808884,2.733635,0.117945,0.09158,0.10458,0.182361,0.402123,-0.125883,-0.118334,0.286767,-0.41265,0.519324,0.007752,0.489184,0.180645,0.15428,0.0627,0.116644,0.069512,0.109925,0.123701,0.001606,0.108958,0.014743,-1.545511,0.000136,0.008877,0.168581,0.142217,0.050637,-0.012063,0.097855,0.293063,0.015547,0.978552,0.090321,0.069921,'class 1'
0.060821,1.269542,6.831046,3.082074,-26.791531,6.941623,-3.859549,0.424256,1108.224854,116.665306,0.067213,1.240672,6.336887,2.621486,-23.839664,6.366206,-3.74472,0.424409,702.549438,102.230835,0.10111,1.021176,3.747866,0.207022,-9.792032,3.234445,-3.027423,0.427447,1.680512,39.210983,-0.033897,0.108088,0.484143,1.431464,-0.828874,-0.951978,0.645627,-1.474501,0.383812,3.088167,4.494943,-0.040876,-0.006978,0.090179,0.138159,0.461459,0.04067,-0.134193,0.387222,-0.346552,0.354634,0.000891,0.538424,-0.022966,0.010932,0.01791,0.112451,0.068145,0.101595,0.120683,0.002115,0.099412,0.02127,-1.523372,0.000089,0.006106,-0.045239,-0.011341,-0.004363,-0.022273,0.082763,0.262669,0.000909,0.827631,0.097533,0.034991,'class 1'
0.000864,0.274202,4.502929,3.586724,-4.985514,4.657217,-1.070492,0.296352,422.044128,32.806648,0.003043,0.29813,4.406515,3.457355,-4.955663,4.547185,-1.089831,0.294202,379.827515,31.775953,0.018677,0.40566,3.701032,2.59983,-4.245719,3.736203,-1.136373,0.268465,160.47496,23.741997,-0.015633,0.056295,0.304716,1.885931,0.845295,-1.520174,1.726029,-0.880735,0.174263,4.85534,6.795218,-0.053252,-0.037619,0.080626,0.08766,0.533456,0.156454,-0.143221,0.464673,-0.308219,0.216731,0.014622,0.597363,-0.077583,-0.061949,-0.024331,0.108613,0.066293,0.092337,0.114249,0.002243,0.089057,0.025191,-1.471554,0.000053,0.004079,-0.105569,-0.089936,-0.052317,-0.027987,0.075033,0.268546,-0.003618,0.750331,0.095825,0.02175,'class 1'
-0.004176,0.016216,1.893546,1.71341,-0.324871,1.885693,-0.172282,-0.000093,12.433772,4.23526,-0.003772,0.022449,2.059403,1.846667,-0.415481,2.0494,-0.202733,-0.000104,17.296791,5.072105,0.000937,0.054809,2.859534,2.440609,-1.110183,2.832546,-0.391938,-0.000147,61.932247,10.397301,-0.00471,0.036773,0.101766,2.252156,1.505723,-1.402525,2.156188,-0.650465,-0.002456,17.859442,7.877301,-0.040545,-0.035835,0.078223,0.058485,0.565545,0.176889,-0.148356,0.483638,-0.306749,0.115303,0.019547,0.624712,-0.081996,-0.077286,-0.041451,0.105198,0.064034,0.081847,0.103719,0.001981,0.078471,0.025248,-1.382178,0.00003,0.002833,-0.108971,-0.104261,-0.068425,-0.026975,0.075939,0.313427,-0.00119,0.759386,0.101694,0.033527,'class 1'
0.000864,0.274209,4.505345,3.5889,-4.9896,4.659699,-1.070799,-0.296321,422.967957,32.838604,0.003043,0.298164,4.411895,3.462186,-4.964841,4.55271,-1.090524,-0.29413,381.73053,31.846096,0.018683,0.406333,3.738868,2.633873,-4.307665,3.774982,-1.141109,-0.267777,167.659988,24.167948,-0.015639,0.057422,0.323363,2.086029,1.001182,-1.782594,1.926489,-0.925307,-0.166018,8.151978,8.132741,-0.054378,-0.038739,0.083804,0.086987,0.539363,0.080938,-0.142868,0.420608,-0.339669,0.048821,0.003787,0.578021,-0.080761,-0.065121,-0.026382,0.102228,0.061471,0.070027,0.088933,0.001408,0.068336,0.020597,-1.262701,0.000018,0.002279,-0.099185,-0.083545,-0.044806,-0.018424,0.083924,0.298842,0.002149,0.839239,0.093843,0.053231,'class 1'
0.060823,1.270204,6.903588,3.153316,-27.154957,7.020996,-3.867679,-0.422686,1178.921997,118.563232,0.067221,1.242145,6.436892,2.719831,-24.329128,6.476408,-3.756577,-0.422045,774.61969,104.713989,0.101285,1.031422,3.996005,0.480201,-10.832827,3.540173,-3.059972,-0.414902,10.045066,43.561905,-0.034064,0.113356,0.543403,1.752937,-0.515484,-1.687711,1.066698,-1.582182,-0.302777,1.864468,7.016566,-0.046135,-0.012071,0.096466,0.127029,0.486339,-0.118247,-0.111326,0.27973,-0.397977,0.015357,0.006422,0.459286,-0.029245,0.004819,0.016891,0.099666,0.058698,0.057252,0.070333,0.000675,0.058861,0.011473,-1.144375,0.000011,0.002246,-0.032445,0.001619,0.01369,-0.0032,0.099836,0.226465,0.026997,0.998355,0.066076,0.086941,'class 1'
0.288411,2.305626,7.04224,-7.480315,-7.362016,0.880534,-8.360849,-0.7296,4778.744629,85.403175,0.285589,2.170455,6.698135,-7.222025,-5.429507,0.686535,-7.908561,-0.719675,3853.181885,73.875679,0.261562,1.421508,4.810563,-5.557217,0.676003,-0.12443,-5.432786,-0.630406,870.231506,28.178648,0.024026,0.185424,0.625307,2.145556,-2.402796,0.314557,-0.138948,-2.263848,-0.382289,26.068197,4.515202,0.100164,0.076138,0.113803,0.14957,0.477924,-0.376976,-0.043209,0.092113,-0.469089,0.019396,0.044758,0.314948,0.171786,0.14776,0.071622,0.097422,0.055795,0.044674,0.048953,-0.000032,0.049601,-0.000648,-1.05495,0.000006,0.002525,0.188166,0.16414,0.088002,0.01638,0.122076,0.202444,0.070654,1.220762,0.045828,0.111261,'class 1'
0.483524,2.333126,10.040407,-13.846487,44.156292,-4.980304,-8.866183,-1.08092,2895.061523,15.100058,0.467934,2.183753,9.458119,-13.082653,39.597748,-4.754932,-8.327721,-1.026623,2184.771729,12.764812,0.376303,1.391498,6.370409,-8.787802,17.508238,-3.052958,-5.734844,-0.628531,555.445129,7.192513,0.091631,0.246544,0.591468,2.773622,-3.666739,2.80265,-1.085979,-2.58076,-0.26902,30.041059,2.234371,0.22139,0.129759,0.132568,0.147578,0.548553,-0.637558,0.052305,-0.09671,-0.540848,0.06996,0.080182,0.197259,0.335366,0.243734,0.113976,0.095364,0.052851,0.034592,0.026274,-0.000556,0.040135,-0.013861,-0.996642,0.000002,0.002916,0.37257,0.280939,0.15118,0.037204,0.132177,0.20789,0.089851,1.321771,0.043584,0.126488,'class 1'
0.353573,2.281697,6.21685,-5.043363,-6.67102,1.088014,-6.131377,0.049703,1325.688477,52.119595,0.356947,2.15305,6.054874,-5.279926,-4.429942,0.736329,-6.016255,0.040874,1271.146851,45.597393,0.364684,1.413749,5.259963,-6.137383,5.000068,-0.967073,-5.17031,0.002683,665.478882,17.667202,-0.007737,0.281852,0.520333,2.962717,-3.935755,3.335723,-1.235199,-2.700556,0.140048,33.261589,2.147271,0.075095,0.082832,0.149497,0.122571,0.648831,-0.848634,0.147998,-0.245301,-0.603333,0.160786,0.092318,0.128187,0.20745,0.215187,0.132355,0.093334,0.050003,0.03023,0.003993,-0.000808,0.0305,-0.026507,-0.958391,0,0.00325,0.263613,0.27135,0.188518,0.056163,0.133033,0.20176,0.074177,1.330332,0.047269,0.122176,'class 1'
0.353669,2.270525,5.841742,-4.126139,-8.616148,1.524744,-5.650883,0.050597,876.612,51.489616,0.357133,2.138878,5.656227,-4.346601,-6.673881,1.202661,-5.549263,0.073997,861.300415,45.58847,0.366458,1.368503,4.814816,-5.230727,1.502837,-0.305106,-4.925621,0.243897,584.123779,21.349157,-0.009325,0.293697,0.415844,2.847602,-3.631929,2.201427,-0.768921,-2.863008,0.453061,57.844803,4.385201,0.063436,0.072761,0.161989,0.081015,0.722344,-0.979519,0.216275,-0.336171,-0.643349,0.242497,0.090533,0.094358,0.195145,0.204469,0.131708,0.091171,0.047453,0.032446,-0.016224,-0.000787,0.021097,-0.037322,-0.92846,0.000001,0.003413,0.265962,0.275287,0.202526,0.070817,0.136278,0.205347,0.090287,1.362776,0.042868,0.128936,'class 1'
-0.0045,0,0.000005,0.000005,-0,0.000005,-0,0.960557,0,0,-0.0045,0,0.000023,0.000026,0,0.000026,0,0.97214,0,0,-0.0045,0.000004,0.000682,0.000771,0,0.000749,0.000022,1.061295,0,0.000001,-0,-0.004423,0.001978,0.043054,0.05517,0.000551,0.042071,0.0131,1.21881,0.000003,0.000839,-0.000077,-0.000077,0.00961,0.044712,0.281859,0.386449,0.032604,0.262012,0.124437,-0.738743,0.002827,0.018927,-0.01411,-0.01411,-0.014034,0.066716,0.071663,0.092295,0.124713,0.003488,0.082357,0.042356,-0.196165,0.000025,0.0016,-0.071216,-0.071215,-0.071139,-0.057105,0.035314,0.145939,-0.004144,0.35314,0.048577,0.010546,'class 1'
-0.0045,0,0.000017,0.000021,0,0.000017,0.000005,1.293755,0,0,-0.0045,0,0.000075,0.000092,0,0.000076,0.000016,1.238993,0,0,-0.0045,0.000013,0.001863,0.002343,0.000001,0.001798,0.000545,1.369567,0,0.000002,-0,-0.004294,0.003859,0.085512,0.116376,0.003114,0.074664,0.041712,-1.524571,0.000015,0.001086,-0.000206,-0.000206,0.015621,0.065585,0.323852,0.443022,0.042418,0.303053,0.139969,-0.724966,0.00522,0.026597,-0.020121,-0.020121,-0.019914,0.074274,0.079467,0.09159,0.125279,0.003652,0.07913,0.046149,0.048255,0.000017,0.001088,-0.078774,-0.078774,-0.078568,-0.058654,0.040634,0.113865,-0.002806,0.406339,0.041883,0.036466,'class 1'
-0.0045,0,0.000219,0.000275,0,0.000238,0.000038,-0.785962,0,0,-0.0045,0.000001,0.000535,0.00071,0,0.00054,0.00017,-0.786789,0,0,-0.0045,0.000063,0.008289,0.011246,0.000026,0.007963,0.003283,-0.792011,0,0.000022,-0,-0.00386,0.010239,0.19196,0.264974,0.015817,0.174149,0.090825,-0.818558,0.000487,0.006943,-0.00064,-0.00064,0.025202,0.09404,0.36445,0.496069,0.05174,0.346934,0.149135,-0.781087,0.009628,0.039125,-0.029702,-0.029701,-0.029062,0.08308,0.087927,0.088387,0.121656,0.003406,0.077982,0.043674,0.442582,0.000017,0.001177,-0.08758,-0.087579,-0.08694,-0.057878,0.048519,0.165727,0.001786,0.485194,0.051679,0.032345,'class 1'
-0.0045,0.00001,0.004114,0.005239,0.000005,0.00403,0.001209,-0.339303,0,0.000008,-0.0045,0.000042,0.008059,0.010131,0.000018,0.007808,0.002323,-0.223675,0,0.00003,-0.004492,0.000947,0.057094,0.072936,0.000986,0.055022,0.017914,-0.265983,0.000007,0.001377,-0.000008,-0.002177,0.033973,0.427968,0.575899,0.06923,0.404932,0.170968,-0.514376,0.018155,0.054739,-0.002323,-0.002315,0.038753,0.125724,0.386913,0.523694,0.056618,0.371144,0.152551,-0.901081,0.013105,0.047783,-0.043253,-0.043245,-0.04093,0.093013,0.096269,0.08529,0.1144,0.002545,0.084169,0.030231,0.751847,0.000038,0.002909,-0.097513,-0.097505,-0.09519,-0.05426,0.057636,0.153534,0.005087,0.576358,0.051406,0.051274,'class 1'
-0.004498,0.000692,0.0849,0.088869,0.000256,0.085888,0.00298,0.163686,0.000054,0.006874,-0.004492,0.00155,0.11906,0.12574,0.000664,0.120219,0.005521,0.155452,0.000208,0.013156,-0.004309,0.011538,0.355986,0.402477,0.017348,0.353385,0.049092,0.078459,0.014999,0.092594,-0.000183,0.003791,0.096212,0.79955,1.053962,0.229764,0.745944,0.308018,-0.262299,0.213036,0.19178,-0.008282,-0.0081,0.056219,0.154748,0.38044,0.503656,0.050792,0.364192,0.139464,-1.136773,0.012811,0.050502,-0.060711,-0.060528,-0.052428,0.103871,0.103887,0.086181,0.104546,0.000879,0.095323,0.009223,0.90787,0.000081,0.007413,-0.108363,-0.10818,-0.10008,-0.047652,0.072107,0.230954,0.004938,0.721074,0.067839,0.054026,'class 1'
-0.004338,0.022349,0.989105,0.903134,-0.117875,1.018831,-0.115697,0.248352,1.049867,1.287152,-0.004134,0.031248,1.075722,0.990545,-0.129844,1.107758,-0.117213,0.245961,1.472314,1.500554,-0.001709,0.091466,1.473813,1.448571,-0.090417,1.508509,-0.059938,0.215207,5.16202,2.460028,-0.002426,0.020805,0.215055,1.111283,1.430257,0.404563,1.042001,0.388256,0.060512,0.874267,0.427382,-0.024939,-0.022513,0.076776,0.173265,0.362734,0.425444,0.024354,0.35728,0.068165,-1.477501,0.01513,0.083588,-0.080911,-0.078485,-0.055972,0.115379,0.110447,0.094301,0.093498,-0.001697,0.109061,-0.015562,0.994237,0.000136,0.015531,-0.119514,-0.117088,-0.094575,-0.038603,0.093198,0.267177,0.003695,0.93198,0.073466,0.076049,'class 1'
0.000864,0.274653,4.414754,3.588922,-4.583461,4.587945,-0.999023,0.304746,402.050201,31.214203,0.003043,0.299134,4.281617,3.462284,-4.393857,4.449728,-0.987444,0.306254,354.381958,29.56284,0.018683,0.41329,3.306108,2.63635,-2.755609,3.437891,-0.80154,0.311681,124.916985,17.972778,-0.015639,0.057642,0.368259,0.973713,1.116439,0.076564,1.043034,0.073405,0.452114,1.171874,0.940179,-0.054598,-0.038959,0.098703,0.17378,0.388212,0.2996,-0.032633,0.384477,-0.084877,1.428891,0.019774,0.220293,-0.095659,-0.08002,-0.041061,0.127214,0.115931,0.109742,0.082884,-0.005141,0.124258,-0.041374,1.050162,0.000188,0.027434,-0.12417,-0.108531,-0.069572,-0.028511,0.118131,0.180919,0.015418,1.181313,0.056886,0.121513,'class 1'
0.060824,1.269132,6.787741,3.16425,-26.243847,6.943745,-3.779495,0.428534,1151.313843,114.987869,0.067226,1.239772,6.272192,2.735545,-23.13414,6.368267,-3.632721,0.431014,748.468811,100.019768,0.101352,1.015617,3.489615,0.537664,-8.760719,3.240867,-2.703202,0.462469,10.21387,35.331963,-0.034126,0.115277,0.46551,0.778876,-0.254391,-0.558074,0.630599,-0.88499,0.781408,0.148651,2.297012,-0.048051,-0.013924,0.119579,0.153021,0.479012,0.157382,-0.117057,0.42976,-0.272378,1.315517,0.012211,0.492998,-0.052353,-0.018226,-0.004302,0.139026,0.120629,0.129794,0.074319,-0.009214,0.140091,-0.065771,1.091047,0.000234,0.042379,-0.0718,-0.037674,-0.023749,-0.019447,0.147081,0.290833,0.044768,1.470807,0.076272,0.137761,'class 1'
0.288251,2.284867,7.255384,-8.218427,-1.982929,0.234583,-8.45301,0.788596,5097.723145,75.474258,0.285235,2.141246,6.916936,-7.977767,-0.108873,0.013624,-7.991391,0.790331,4078.373291,64.080261,0.259095,1.336592,4.985319,-6.26121,4.561944,-0.841775,-5.419436,0.810587,821.492981,20.954981,0.026141,0.175323,0.430049,1.766097,-2.018445,0.051388,-0.025788,-1.992656,0.961345,15.761012,3.868569,0.109912,0.083772,0.136839,0.116466,0.580612,0.039511,-0.202065,0.469706,-0.430194,1.260193,0.001264,0.80982,0.148396,0.122256,0.038484,0.150477,0.125058,0.15113,0.06916,-0.013488,0.155758,-0.086598,1.123965,0.000281,0.058737,0.134758,0.108618,0.024846,-0.013638,0.172965,0.40173,0.07305,1.729649,0.100741,0.14488,'class 1'
0.478198,2.216195,12.723161,-16.766947,59.582104,-5.112308,-11.654639,1.525526,12032.978516,42.802109,0.460491,2.05572,11.908693,-15.771315,53.401279,-4.92216,-10.849154,1.513496,8737.854492,35.129261,0.354449,1.210962,7.34204,-10.032873,23.207827,-3.617577,-6.415297,1.356712,787.878296,7.827237,0.106042,0.208133,0.383221,2.170587,-2.775875,1.163133,-0.514303,-2.261572,0.966146,23.524433,3.052948,0.252357,0.146316,0.148471,0.086131,0.631061,-0.019583,-0.247307,0.487604,-0.507187,1.232988,0.00038,0.98961,0.312019,0.205977,0.059662,0.161261,0.129808,0.171048,0.068318,-0.017409,0.170453,-0.102135,1.15275,0.000347,0.074304,0.29923,0.193188,0.046872,-0.012789,0.17695,0.375268,0.088261,1.769497,0.09733,0.135926,'class 1'
0.289446,2.273803,4.92648,-5.622971,-0.147045,0.02603,-5.649001,-0.671614,1018.281982,32.205975,0.28709,2.129634,4.625949,-5.451939,1.300143,-0.249931,-5.202008,-0.655131,728.914673,24.523066,0.268083,1.32373,3.303188,-4.433259,4.213964,-1.380278,-3.052981,-0.367689,54.990009,2.797935,0.019007,0.202987,0.464775,1.583708,-2.047545,0.651484,-0.39399,-1.653555,0.686605,6.651329,1.586504,0.084103,0.065096,0.153593,0.097076,0.599718,-0.00284,-0.22698,0.475007,-0.477847,1.220559,0.000007,0.90793,0.133497,0.11449,0.049394,0.171132,0.135346,0.187731,0.072119,-0.02041,0.183405,-0.111286,1.179853,0.000452,0.086843,0.115958,0.096951,0.031855,-0.017539,0.16533,0.271286,0.082979,1.653301,0.076254,0.151602,'class 1'
0.075396,1.242538,7.614298,8.056119,3.43473,7.604445,0.451674,-0.032526,3320.476074,51.162128,0.084963,1.219839,6.970838,7.251833,1.988702,6.966361,0.285472,-0.020694,2347.275146,44.634266,0.143454,1.033319,3.425497,2.622252,-2.476038,3.359318,-0.737065,0.075228,115.385162,16.780354,-0.058491,0.180232,0.534875,1.007261,-0.982644,-0.120642,0.110375,-1.093019,0.408286,1.398324,1.448157,-0.095269,-0.036778,0.152731,0.134769,0.490521,0.086882,-0.149194,0.432133,-0.345251,1.212005,0.004562,0.604325,-0.067768,-0.009277,0.0275,0.179918,0.141849,0.200229,0.080222,-0.02206,0.193956,-0.113734,1.207128,0.000609,0.094674,-0.094955,-0.036464,0.000314,-0.027187,0.165889,0.27401,0.067606,1.658887,0.070759,0.18199,'class 1'
0.066183,1.273012,5.541285,6.594488,3.435969,6.024119,0.570369,1.020499,1293.459351,29.743401,0.074748,1.247884,4.989682,5.973523,2.972507,5.425662,0.547861,1.008442,849.003174,23.792946,0.124105,1.055204,2.044843,2.478748,0.440151,2.286225,0.192523,0.840781,26.933599,4.383587,-0.049357,0.161863,0.571059,0.593582,-0.703601,0.058358,-0.096055,-0.607545,0.341078,0.129517,0.261622,-0.087115,-0.037758,0.147808,0.166493,0.348093,0.228741,-0.049909,0.365347,-0.136606,1.182254,0.013183,0.251957,-0.07306,-0.023703,0.014055,0.187528,0.149153,0.208339,0.09168,-0.022172,0.201639,-0.109959,1.236138,0.000816,0.097093,-0.11278,-0.063422,-0.025665,-0.03972,0.175539,0.309291,0.073376,1.75539,0.07561,0.16091,'class 1'
0.103358,1.530667,8.074918,1.421804,-31.633793,6.380044,-4.95824,-1.5451,259.880951,128.556702,0.110936,1.481504,7.376556,1.099329,-26.653557,5.741551,-4.642222,-1.54001,130.306519,107.822746,0.141696,1.16441,3.576612,-0.329434,-6.431158,2.3766,-2.706033,-1.487239,2.803584,25.833158,-0.03076,0.144487,0.577167,0.624301,-0.755265,0.050073,-0.073439,-0.681826,-0.969634,0.211134,0.370135,-0.033552,-0.002791,0.141892,0.181148,0.291307,0.384314,0.027139,0.291077,0.093237,0.966313,0.005781,0.039141,-0.030956,-0.000196,0.002595,0.193945,0.156816,0.212413,0.105117,-0.020855,0.206238,-0.101121,1.268291,0.001044,0.094469,-0.08301,-0.05225,-0.049458,-0.052054,0.181438,0.292109,0.06556,1.814382,0.080627,0.175868,'class 1'
0.060823,1.270062,6.810267,3.170196,-26.430851,6.965003,-3.794808,-1.142382,1163.540283,115.773544,0.067221,1.241827,6.30194,2.745384,-23.358055,6.396867,-3.651483,-1.139965,761.019592,100.969353,0.101302,1.02884,3.525357,0.58849,-8.904881,3.292821,-2.704332,-1.108688,12.455688,35.965843,-0.034081,0.115748,0.52945,0.656585,-0.02615,-0.420742,0.635703,-0.661853,-0.708612,0.001151,1.683651,-0.048527,-0.014446,0.138705,0.183625,0.389199,0.497339,0.047639,0.367824,0.129515,0.102868,0.014047,0.056791,-0.071483,-0.037402,-0.022956,0.199218,0.164269,0.213161,0.118882,-0.018482,0.207817,-0.088935,1.304923,0.001245,0.088062,-0.131997,-0.097916,-0.08347,-0.060514,0.176053,0.300138,0.053584,1.760527,0.074351,0.178041,'class 1'
0.010081,0.594554,5.260652,5.274028,-6.806018,6.346443,-1.072415,-0.774195,1530.942505,55.039444,0.013273,0.605546,4.996844,5.004092,-6.174966,6.028404,-1.024312,-0.769366,1245.556519,49.740807,0.038336,0.632403,3.373654,3.308817,-3.056889,4.061472,-0.752655,-0.715202,253.73526,23.175829,-0.025063,0.084096,0.393813,1.709804,1.535776,-0.436105,1.780685,-0.244909,-0.289641,9.677448,4.103031,-0.070823,-0.045761,0.141801,0.191114,0.49652,0.50174,0.002387,0.496937,0.004804,-0.042535,0.060971,0.242195,-0.128528,-0.103465,-0.057705,0.20344,0.170949,0.211435,0.131277,-0.015598,0.206727,-0.07545,1.347145,0.001372,0.079624,-0.190167,-0.165104,-0.119343,-0.061639,0.162352,0.302791,0.069356,1.623523,0.078367,0.153609,'class 1'
-0.002937,0.104454,4.058813,4.841832,3.084401,4.087179,0.754653,-0.283425,260.355469,11.105734,-0.001847,0.116518,4.174013,4.954125,3.190803,4.193173,0.760952,-0.262408,289.124329,11.780146,0.010602,0.204729,4.572629,5.198904,2.895077,4.564668,0.634236,-0.148209,417.545929,15.448298,-0.012449,0.079135,0.353894,3.01137,2.781478,-0.665889,3.003204,-0.221726,-0.002136,80.462219,10.400176,-0.080982,-0.068534,0.153459,0.216321,0.516213,0.344748,-0.074953,0.495895,-0.151147,-0.07409,0.049759,0.418664,-0.155306,-0.142858,-0.074324,0.206723,0.17641,0.208029,0.140883,-0.01276,0.203567,-0.062684,1.395403,0.001407,0.07089,-0.20857,-0.196121,-0.127587,-0.053263,0.158139,0.321499,0.022431,1.581387,0.097184,0.143122,'class 1'
0.005735,0.446436,7.450527,7.618798,0.075666,7.608853,0.009944,0.209263,3351.778809,57.743416,0.00991,0.491035,7.378015,7.507234,-0.233608,7.538223,-0.03099,0.210429,3228.949951,57.292984,0.039786,0.713585,6.569345,6.508036,-1.417849,6.719055,-0.211019,0.212097,2034.115356,48.025925,-0.029876,0.129507,0.714549,3.132536,2.332107,-2.358631,3.094346,-0.762239,0.154344,80.891426,14.873244,-0.119596,-0.089721,0.17363,0.247673,0.464339,0.018388,-0.109931,0.34088,-0.322492,-0.102852,0.000149,0.440063,-0.16372,-0.133844,-0.044124,0.209179,0.180371,0.203576,0.146808,-0.010405,0.199074,-0.052266,1.44899,0.001362,0.063172,-0.199269,-0.169393,-0.079673,-0.035549,0.172933,0.369042,0.046347,1.729335,0.100986,0.170189,'class 1'
0.113921,1.917617,10.808716,7.684522,-34.014771,10.826366,-3.141845,0.23814,11521.666992,195.110947,0.125646,1.904129,10.072852,7.018079,-31.005943,10.090779,-3.072701,0.247883,8534.49707,173.277206,0.18512,1.751907,6.025512,3.462686,-15.213147,5.998742,-2.536057,0.308888,873.399109,72.842789,-0.059474,0.240344,1.059725,1.984087,-0.43648,-2.116616,1.252897,-1.689377,0.24716,1.649283,8.656981,-0.114698,-0.055224,0.199516,0.261299,0.489922,-0.420829,-0.035618,0.072238,-0.493067,-0.164187,0.056595,0.319569,-0.07387,-0.014397,0.040828,0.210903,0.182717,0.198573,0.148777,-0.008768,0.19398,-0.045203,1.505787,0.001266,0.057208,-0.085256,-0.025783,0.029442,-0.011386,0.204989,0.384171,0.107792,2.049894,0.081908,0.191789,'class 1'
0.552359,3.464439,9.728461,-10.233974,-2.08786,0.2001,-10.434073,0.395021,11843.936523,113.085648,0.544293,3.290345,9.140201,-9.934273,1.499508,-0.153309,-9.780964,0.404809,9147.727539,92.691742,0.491233,2.332036,6.218639,-7.992486,10.849363,-1.73337,-6.259116,0.487664,1308.4104,20.482372,0.05306,0.378105,1.062367,3.237505,-4.532784,5.027675,-1.936458,-2.596326,0.148594,8.946304,0.435425,0.166188,0.113128,0.226197,0.241762,0.67155,-0.862898,0.139574,-0.215638,-0.64726,-0.295572,0.138715,0.186297,0.318095,0.265035,0.151908,0.211957,0.183478,0.193428,0.147138,-0.007884,0.18888,-0.041742,1.562522,0.001151,0.053187,0.332336,0.279276,0.166148,0.014241,0.241354,0.380154,0.167885,2.41354,0.057298,0.232294,'class 1'
1.090582,2.405138,23.300312,-32.737312,263.751373,-14.323781,-18.41353,1.271936,17925.84375,16.726057,1.040611,2.273808,21.790449,-30.619308,231.031586,-13.478279,-17.141029,1.341893,12577.817383,13.415737,0.77717,1.554242,13.787987,-19.309223,91.112709,-8.205878,-11.103345,-1.312464,3130.15918,8.395311,0.263442,0.47985,0.67248,5.413123,-7.503303,13.034353,-2.731586,-4.771717,-0.952216,234.326279,4.162134,0.560761,0.297319,0.248189,0.190175,0.862842,-1.186226,0.320369,-0.415872,-0.770353,-0.493981,0.176815,0.125657,0.792422,0.528981,0.231661,0.212374,0.182788,0.188506,0.142801,-0.007622,0.184186,-0.041384,-1.525867,0.001038,0.050882,0.828237,0.564795,0.267476,0.035815,0.257608,0.377461,0.148972,2.576078,0.067757,0.242418,'class 1'
0.976596,2.651491,19.876232,-27.036633,153.563934,-8.116376,-18.920258,-0.843618,85322.742188,116.723846,0.944914,2.425742,18.832623,-25.561144,135.745972,-7.527283,-18.033861,-0.844561,72124.570313,110.388199,0.762716,1.27226,13.094702,-17.496597,58.448898,-4.49579,-13.000808,-0.852311,22144.080078,72.335327,0.182199,0.497197,0.328373,5.557805,-7.389972,10.091628,-1.807847,-5.582124,-0.824788,777.952515,14.245167,0.447718,0.265519,0.261255,0.125291,0.942021,-1.308577,0.399268,-0.484509,-0.824068,-0.639302,0.197436,0.1153,0.683659,0.501461,0.235942,0.212158,0.180847,0.184118,0.137091,-0.007762,0.180171,-0.04308,-1.478716,0.000937,0.049841,0.732756,0.550557,0.285038,0.049096,0.241667,0.359018,0.133643,2.416671,0.082031,0.23052,'class 1'
0.461401,2.587824,10.253245,-2.981857,-90.723854,8.14996,-11.131816,-0.639064,3305.731201,371.786865,0.472295,2.436719,9.748433,-3.523961,-78.952682,7.296566,-10.820526,-0.639778,4076.045654,328.229004,0.511037,1.623354,7.401443,-5.784907,-27.096104,3.062577,-8.847485,-0.64867,4747.016602,141.849564,-0.038742,0.435712,0.569583,3.972125,-4.605285,0.439697,-0.097542,-4.507742,-0.657563,412.505249,19.449862,0.036583,0.075325,0.263627,0.087585,0.876745,-1.217896,0.345152,-0.448743,-0.769153,-0.668341,0.152276,0.102662,0.208669,0.247411,0.172085,0.211297,0.177882,0.180492,0.131519,-0.008063,0.177058,-0.045539,-1.438583,0.000857,0.04955,0.260999,0.299741,0.224415,0.05233,0.21336,0.335069,0.10036,2.133599,0.077112,0.197887,'class 1'
0.178558,1.681938,9.351297,10.100016,-8.790766,10.90606,-0.806044,-0.65891,13993.100586,137.173386,0.196252,1.654891,8.688457,9.059898,-11.449656,10.184159,-1.124261,-0.644322,10496.646484,127.880379,0.285362,1.436507,5.545164,3.618546,-16.949728,6.306293,-2.687748,-0.555618,1059.199829,80.892784,-0.08911,0.343416,0.709071,2.408979,-1.365384,-3.365058,1.274634,-2.640019,-0.511389,28.569086,15.324507,-0.147164,-0.058054,0.256135,0.106596,0.699427,-0.967551,0.215165,-0.346393,-0.621158,-0.609259,0.070676,0.075496,-0.059883,0.029227,0.087281,0.209773,0.17411,0.177756,0.127539,-0.008321,0.175071,-0.047532,-1.405077,0.000806,0.049552,-0.013521,0.075589,0.133643,0.046362,0.193832,0.288942,0.083695,1.938321,0.069374,0.216086,'class 1'
0.081027,1.500116,9.047542,12.598186,37.484287,7.780406,4.817781,-0.976944,1393.058472,8.777145,0.09309,1.477494,8.432051,11.732855,32.249443,7.338001,4.394854,-0.89587,1192.426147,8.662118,0.170338,1.304642,5.036195,6.57474,7.677379,5.056387,1.518353,-0.554705,541.104675,12.517689,-0.077247,0.265469,0.707094,1.498462,0.489187,-1.378685,1.443973,-0.954786,-0.403836,1.376963,5.754044,-0.172379,-0.095132,0.24139,0.137962,0.472281,-0.644119,0.091612,-0.212014,-0.432105,-0.50183,0.020097,0.04844,-0.1483,-0.071053,0.024079,0.207584,0.169711,0.175974,0.126307,-0.00839,0.174412,-0.048105,-1.377085,0.00079,0.049514,-0.114494,-0.037247,0.057885,0.033806,0.187068,0.299785,0.099341,1.870684,0.061587,0.174618,'class 1'
0.075564,1.533964,7.752419,9.075089,10.990224,7.635783,1.439305,-1.48548,3162.21582,38.396336,0.085353,1.509465,7.132074,8.40038,9.743134,7.010611,1.38977,-1.488189,2229.464111,31.593853,0.146654,1.319666,3.608331,4.49353,3.575009,3.460414,1.033116,-1.509899,118.965698,5.891778,-0.0613,0.214861,0.67892,0.71354,0.837047,0.08971,0.710845,0.126202,-0.192794,0.239486,0.341807,-0.129508,-0.068207,0.222587,0.15529,0.255785,-0.330355,0.019906,-0.079282,-0.251073,-0.406831,0.003221,0.029512,-0.137234,-0.075933,-0.007726,0.204752,0.164811,0.175198,0.128518,-0.008181,0.17521,-0.046692,-1.353391,0.000813,0.049241,-0.119398,-0.058098,0.010109,0.017835,0.184563,0.281074,0.107668,1.845632,0.06676,0.182127,'class 1'
0.104398,1.599463,8.275856,3.481325,-29.255466,7.422684,-3.941359,1.440578,1565.146118,129.141479,0.112461,1.557285,7.608917,3.15092,-25.028498,6.820512,-3.669592,1.431186,1092.532715,110.042297,0.148736,1.279479,3.887769,1.602191,-7.063237,3.576882,-1.974691,1.335925,79.115341,30.819965,-0.036275,0.178688,0.626463,0.703291,0.807211,-0.005885,0.814438,-0.007226,0.793142,0.439909,0.675132,-0.066227,-0.029952,0.202524,0.157202,0.099591,-0.082017,-0.002798,0.025924,-0.107941,-0.411125,0.000121,0.01792,-0.090063,-0.053788,-0.023836,0.201329,0.159483,0.175524,0.134286,-0.007662,0.177462,-0.043176,-1.333161,0.000878,0.048681,-0.088868,-0.052593,-0.022641,0.001195,0.175002,0.261446,0.070298,1.750023,0.071582,0.190165,'class 1'
0.06102,1.27532,6.573547,4.550005,-19.314705,7.223774,-2.673769,1.097595,2028.050171,97.961372,0.067669,1.249022,6.04869,4.238831,-16.354303,6.685182,-2.446351,1.088232,1498.234009,83.384903,0.104995,1.046773,3.255501,2.587734,-4.654876,3.809611,-1.221877,0.981108,169.524414,25.315872,-0.037326,0.146815,0.519128,1.104702,1.162194,-0.109035,1.24946,-0.087266,0.54125,2.413474,1.786837,-0.079146,-0.04182,0.183105,0.148873,0.086052,0.078125,-0.002165,0.099818,-0.021693,-0.566762,0.00009,0.014765,-0.115436,-0.07811,-0.03629,0.197405,0.153755,0.177047,0.143141,-0.006851,0.180992,-0.037851,-1.3162,0.000981,0.047892,-0.129736,-0.09241,-0.05059,-0.0143,0.161183,0.302508,0.074769,1.611825,0.068745,0.146219,'class 1'
0.015437,0.555926,7.242248,8.552763,7.90965,7.497839,1.054924,0.377823,3036.531006,41.511158,0.020788,0.569226,6.896636,8.083358,6.733278,7.140371,0.942987,0.367118,2509.576416,38.40757,0.060944,0.606748,4.733912,5.082941,0.781168,4.924305,0.158635,0.305063,586.78363,22.711611,-0.040156,0.130444,0.390744,1.507538,1.257799,-0.42483,1.534628,-0.276829,0.227975,5.191323,3.281375,-0.109656,-0.0695,0.165264,0.136001,0.134151,0.156766,0.000512,0.153427,0.003339,-0.726789,0.000554,0.022527,-0.144476,-0.10432,-0.03482,0.193091,0.147643,0.179763,0.154156,-0.005806,0.185459,-0.031303,-1.302968,0.001117,0.046986,-0.172303,-0.132148,-0.062647,-0.027827,0.153853,0.282215,0.048308,1.538533,0.066989,0.139966,'class 1'
0.062018,1.226988,7.652813,5.783262,-15.750017,7.801982,-2.01872,-0.270166,3225.750977,96.44619,0.069078,1.193218,7.126722,5.296588,-13.925813,7.224239,-1.927651,-0.258492,2349.708984,83.757095,0.110338,0.939141,4.252758,2.487835,-6.344791,4.05321,-1.565374,-0.161271,195.38765,31.568491,-0.04126,0.145096,0.392399,1.165945,0.016502,-0.680913,0.833467,-0.816965,0.031335,0.000742,2.723924,-0.076018,-0.034759,0.149184,0.122627,0.163136,0.18337,-0.001391,0.190667,-0.007297,-0.775811,0.001318,0.03919,-0.080106,-0.038846,-0.004088,0.188518,0.141183,0.183477,0.166095,-0.004626,0.190393,-0.024298,-1.29444,0.001272,0.046092,-0.119441,-0.078181,-0.043422,-0.039334,0.162685,0.226451,0.054161,1.626853,0.058682,0.177962,'class 1'
0.288285,2.283614,6.81724,-7.77141,-1.147595,0.144965,-7.916375,-0.763529,3924.768555,64.985191,0.285315,2.139608,6.444883,-7.51663,0.87689,-0.118529,-7.398101,-0.758391,2994.043213,52.992168,0.259936,1.329302,4.45681,-5.822884,5.679661,-1.239068,-4.583815,-0.684056,379.317383,11.187332,0.025379,0.178957,0.408741,1.618707,-2.205763,1.119264,-0.791298,-1.414466,-0.132443,1.889417,0.388338,0.106358,0.080979,0.134687,0.11025,0.188032,0.19945,-0.005458,0.223832,-0.024382,-0.753346,0.002451,0.06161,0.150627,0.125248,0.04427,0.183815,0.13446,0.187778,0.177601,-0.003448,0.195258,-0.017657,-1.291826,0.00143,0.045333,0.1015,0.076121,-0.004858,-0.049128,0.17544,0.330896,0.097221,1.754402,0.075056,0.137208,'class 1'
0.478162,2.211,13.167116,-17.332355,63.518608,-5.262645,-12.069711,1.567814,13919.867188,46.336147,0.4604,2.048568,12.395698,-16.399662,57.647366,-5.103082,-11.29658,1.566152,10316.723633,38.359417,0.353357,1.192323,8.031044,-10.982763,28.058144,-4.043236,-6.939528,1.54163,1011.83075,8.388506,0.107044,0.19409,0.377232,2.538406,-3.578577,3.171855,-1.616956,-1.961622,1.107267,1.52131,0.118795,0.26631,0.159267,0.121711,0.098146,0.230873,0.241609,-0.008964,0.274289,-0.03268,-0.708193,0.005501,0.09423,0.338689,0.231645,0.072379,0.179095,0.127616,0.19213,0.187432,-0.002418,0.199549,-0.012117,-1.296165,0.001574,0.044803,0.281306,0.174262,0.014996,-0.057383,0.164679,0.326137,0.073869,1.646794,0.083398,0.153864,'class 1'
0.288249,2.285204,7.296925,-8.335989,-1.128576,0.133256,-8.469245,0.785344,5142.374512,74.003021,0.285225,2.141993,6.978189,-8.143009,1.036336,-0.129321,-8.013688,0.785261,4121.958008,62.163254,0.258846,1.341184,5.224331,-6.757573,6.955059,-1.266645,-5.490928,0.783067,814.868225,17.844561,0.026379,0.165539,0.461124,2.08776,-2.876733,1.854776,-0.975633,-1.9011,0.695661,7.087946,0.856488,0.119686,0.093307,0.110673,0.086589,0.301003,0.323088,-0.010852,0.353765,-0.030676,-0.685302,0.015428,0.147795,0.174552,0.148173,0.054866,0.17444,0.120847,0.19601,0.194685,-0.001662,0.202876,-0.008191,-1.307882,0.001689,0.04455,0.110785,0.084406,-0.008901,-0.063767,0.138993,0.290072,0.043057,1.389929,0.089427,0.103416,'class 1'
0.060821,1.269544,6.829152,3.082517,-26.772236,6.940121,-3.857604,0.424264,1107.836182,116.590851,0.067213,1.240686,6.332617,2.62078,-23.80702,6.362533,-3.741752,0.424488,701.249084,102.096573,0.101106,1.021375,3.712863,0.198496,-9.621423,3.202677,-3.004181,0.428185,1.517912,38.525093,-0.033893,0.107511,0.480013,1.112165,-0.818885,-0.411056,0.35128,-1.170165,0.363624,1.552239,2.314796,-0.040298,-0.006405,0.102486,0.083632,0.385482,0.42524,-0.011673,0.451115,-0.025875,-0.709461,0.041142,0.22752,-0.035273,-0.00138,0.005025,0.169894,0.114379,0.199032,0.198929,-0.001248,0.205015,-0.006086,-1.326513,0.001764,0.044564,-0.102681,-0.068788,-0.062383,-0.067408,0.117765,0.308997,0.025122,1.177653,0.084653,0.103214,'class 1'
0.000862,0.274628,4.447056,3.556919,-4.84278,4.607894,-1.050975,0.300572,405.141968,32.022793,0.003036,0.299094,4.327538,3.413846,-4.763247,4.477633,-1.063787,0.300399,357.873932,30.707333,0.018532,0.412498,3.459114,2.511727,-3.574551,3.525609,-1.013882,0.284167,130.004761,20.606977,-0.015496,0.053969,0.340743,1.296724,1.030731,-0.324083,1.283275,-0.252544,0.111967,2.505941,2.358741,-0.050934,-0.035438,0.098142,0.102879,0.457829,0.507102,-0.016731,0.53819,-0.031088,-0.779352,0.083337,0.324078,-0.095106,-0.07961,-0.044172,0.165462,0.108436,0.200984,0.200203,-0.001173,0.205898,-0.005695,-1.350732,0.001794,0.044772,-0.162427,-0.146931,-0.111493,-0.06732,0.103123,0.262865,0.037402,1.031225,0.065714,0.093888,'class 1'
-0.004335,0.021667,1.049192,1.088594,0.027134,1.06307,0.025524,0.170101,1.275693,1.0765,-0.004127,0.030109,1.148165,1.200735,0.045973,1.161143,0.039593,0.161112,1.81356,1.257875,-0.001528,0.08475,1.641119,1.830207,0.323021,1.632316,0.197891,0.071144,6.892171,2.057575,-0.002599,0.025356,0.185742,1.511005,1.927033,0.653385,1.4879,0.439132,-0.367308,4.084483,1.099914,-0.029483,-0.026884,0.098047,0.141802,0.496958,0.528856,-0.033301,0.585712,-0.056856,-0.883198,0.115482,0.412894,-0.102173,-0.099575,-0.072691,0.161114,0.10321,0.201782,0.198962,-0.001356,0.205561,-0.006599,-1.378572,0.001782,0.045012,-0.16524,-0.162642,-0.135758,-0.063067,0.092835,0.242695,0.003659,0.928355,0.07212,0.087858,'class 1'
-0.004462,0.009778,0.595425,0.684141,0.019065,0.655036,0.029105,-1.035675,0.183377,0.39179,-0.0044,0.014382,0.681858,0.796436,0.036721,0.747298,0.049139,-1.025066,0.30918,0.487426,-0.003159,0.055134,1.216646,1.477619,0.221594,1.308235,0.169384,-1.016166,2.831776,1.296981,-0.00124,0.0204,0.215942,1.723041,2.137301,0.536474,1.846815,0.290486,-0.970543,11.064571,2.422161,-0.0248,-0.02356,0.101529,0.185653,0.499741,0.474119,-0.059051,0.576541,-0.102422,-1.012028,0.103626,0.460991,-0.105928,-0.104688,-0.081128,0.156796,0.098836,0.201388,0.195977,-0.001652,0.204074,-0.008097,-1.407752,0.001729,0.045017,-0.161195,-0.159955,-0.136395,-0.055267,0.087439,0.332139,0.006428,0.874393,0.099622,0.06361,'class 1'
-0.004336,0.023196,1.083982,0.977968,-0.165005,1.124681,-0.146713,-1.294394,1.546001,1.616443,-0.004126,0.033164,1.210426,1.09694,-0.203074,1.258324,-0.161385,-1.288469,2.425292,2.015573,-0.001524,0.105613,1.888799,1.782747,-0.374038,1.972384,-0.189638,-1.277196,14.855922,4.67434,-0.002602,0.028242,0.320904,2.094152,2.185702,-0.079595,2.221531,-0.035829,-1.211934,24.343519,5.095673,-0.032368,-0.029765,0.106839,0.222371,0.478405,0.357108,-0.080028,0.513082,-0.155974,-1.16578,0.057085,0.447637,-0.110965,-0.108363,-0.078597,0.152447,0.095361,0.199734,0.192143,-0.001881,0.201481,-0.009338,-1.436025,0.001641,0.044445,-0.156573,-0.153971,-0.124206,-0.045609,0.087089,0.268069,0.002769,0.870891,0.094837,0.054634,'class 1'
-0.004194,0.035719,1.43822,1.589919,0.191974,1.458274,0.131645,-1.357366,4.448868,1.759947,-0.003813,0.050518,1.58834,1.747704,0.218354,1.612272,0.135432,-1.355576,6.661965,2.181055,0.00053,0.153589,2.324658,2.582115,0.51653,2.363577,0.218538,-1.338885,30.677633,4.601196,-0.004343,0.04096,0.40534,2.214927,2.284056,0.031933,2.269989,0.014067,-1.342584,26.549826,5.089182,-0.044773,-0.04043,0.111669,0.245262,0.447604,0.212787,-0.086247,0.41875,-0.205963,-1.352648,0.017671,0.390266,-0.115482,-0.111139,-0.070709,0.148019,0.092734,0.196708,0.188279,-0.001875,0.197762,-0.009484,-1.461395,0.001523,0.042951,-0.151832,-0.147489,-0.107059,-0.03635,0.087234,0.252203,0.004268,0.872339,0.075577,0.066476,'class 1'
-0.00314,0.12976,2.840811,3.628171,1.809768,3.031106,0.597066,-0.750373,77.988556,5.924551,-0.002263,0.150536,2.869431,3.696409,2.014248,3.032101,0.664308,-0.778028,76.603317,5.606445,0.007624,0.288559,2.889956,3.783054,2.507886,2.925929,0.857125,-0.960617,61.252491,4.27995,-0.009887,0.059123,0.473596,1.93354,2.12784,0.357869,1.943725,0.184115,-1.414296,14.0188,3.096228,-0.061386,-0.051499,0.113886,0.252492,0.414815,0.08018,-0.082826,0.330663,-0.250483,1.565783,0.002171,0.337731,-0.116148,-0.106262,-0.054762,0.143485,0.090795,0.192189,0.184913,-0.001529,0.19284,-0.007927,-1.48216,0.001378,0.040308,-0.145748,-0.135861,-0.084362,-0.029599,0.090628,0.264469,0.023553,0.906283,0.073988,0.070459,'class 1'
0.010112,0.59698,5.298805,5.584683,-4.648779,6.320224,-0.73554,-0.81269,1552.69165,49.783806,0.013342,0.609718,5.026397,5.324795,-3.950891,5.984934,-0.660139,-0.818633,1252.002808,44.157001,0.039011,0.658262,3.334711,3.589257,-1.2662,3.912857,-0.3236,-0.889587,231.214355,17.947569,-0.025669,0.08627,0.535395,1.341027,1.234459,-0.151364,1.346843,-0.112384,-1.454542,3.24488,2.129343,-0.072928,-0.047259,0.112135,0.245832,0.379307,-0.009763,-0.080525,0.27893,-0.288694,1.330067,0.000031,0.322197,-0.098793,-0.073124,-0.025865,0.138856,0.089299,0.186123,0.182114,-0.000837,0.186602,-0.004488,-1.496742,0.001211,0.036515,-0.125513,-0.099845,-0.052585,-0.02672,0.099294,0.23468,0.027631,0.992943,0.07288,0.074525,'class 1'
0.060824,1.27018,6.840933,3.31117,-25.655617,6.984429,-3.673259,-1.155557,1245.342896,113.586319,0.067222,1.241748,6.342222,2.892479,-22.598812,6.415185,-3.522706,-1.157924,826.283142,98.761681,0.101357,1.029201,3.671272,0.76328,-8.524537,3.326158,-2.562878,-1.188576,20.20488,34.680748,-0.034134,0.115219,0.55801,1.16461,-0.210535,-0.656017,0.711493,-0.922028,1.566784,0.118276,2.668393,-0.047997,-0.013863,0.106153,0.228752,0.336706,-0.038663,-0.081486,0.26678,-0.305443,1.115344,0.000489,0.32744,-0.03893,-0.004796,0.009067,0.134178,0.087955,0.178543,0.1795,0.000099,0.178944,0.000555,-1.503403,0.001025,0.031823,-0.066956,-0.032822,-0.018959,-0.028026,0.103247,0.288657,0.020321,1.032471,0.075879,0.084548,'class 1'
0.103197,1.522525,8.745255,0.606553,-38.056015,6.479682,-5.87313,1.569077,56.139515,152.59198,0.110572,1.470219,8.127094,0.230747,-32.998623,5.860975,-5.630228,1.56831,7.030787,132.047729,0.139006,1.136551,4.791352,-1.367885,-10.54848,2.635132,-4.003017,1.554985,82.4505,44.065029,-0.028434,0.126324,0.536338,1.524117,-1.178433,-0.549159,0.357534,-1.535966,1.349733,4.978977,3.585341,-0.015752,0.012682,0.096791,0.204181,0.29172,-0.002212,-0.079266,0.280438,-0.28265,0.922729,0.000002,0.317068,0.013781,0.042215,0.029533,0.129531,0.086479,0.16956,0.176351,0.001108,0.169826,0.006524,-1.499972,0.000829,0.026667,-0.018959,0.009475,-0.003207,-0.03274,0.096294,0.276663,0.013178,0.962939,0.083439,0.075531,'class 1'
0.060821,1.26955,6.830738,3.082496,-26.795959,6.942304,-3.859808,1.146319,1108.721558,116.685623,0.067213,1.240705,6.335277,2.62069,-23.844454,6.366179,-3.745489,1.14592,702.225952,102.245834,0.101106,1.021941,3.730688,0.196293,-9.778008,3.226667,-3.030374,1.137941,1.508504,39.150558,-0.033893,0.107332,0.506396,1.269839,-0.916967,-0.732355,0.512373,-1.42934,1.055615,3.170134,3.770249,-0.040119,-0.006227,0.085882,0.173161,0.274638,0.086981,-0.068838,0.30944,-0.222459,0.728438,0.00214,0.282916,-0.01867,0.015223,0.02145,0.125011,0.084637,0.159298,0.171718,0.001975,0.159324,0.012394,-1.483769,0.000637,0.021588,-0.057798,-0.023905,-0.017679,-0.039128,0.087636,0.28014,0.003647,0.876357,0.089182,0.071562,'class 1'
0.010075,0.595243,5.191533,4.975168,-8.387784,6.305418,-1.33025,0.785336,1443.144043,58.303436,0.01325,0.607012,4.9074,4.63456,-7.973216,5.970087,-1.335528,0.785247,1146.384888,53.372005,0.037851,0.6421,3.163255,2.454102,-5.489114,3.871813,-1.417712,0.783415,168.507172,27.979073,-0.0246,0.069188,0.424656,0.962923,0.166024,-0.893523,1.031913,-0.865889,0.725117,0.099276,3.601655,-0.055938,-0.031337,0.075921,0.136429,0.314555,0.19748,-0.053055,0.349347,-0.151868,0.515037,0.009797,0.251217,-0.062671,-0.03807,-0.006733,0.120718,0.082277,0.147843,0.164591,0.002498,0.147677,0.016914,-1.45194,0.000463,0.017099,-0.107467,-0.082867,-0.05153,-0.044797,0.083324,0.321228,-0.000968,0.833239,0.097981,0.0477,'class 1'
-0.003303,0.121173,2.626606,2.742558,-0.824821,3.016037,-0.273478,0.579594,81.390846,10.82091,-0.002633,0.13757,2.623825,2.732681,-0.842947,3.012497,-0.279817,0.577814,80.943184,10.839331,0.004794,0.237606,2.450726,2.444624,-0.99231,2.799131,-0.354506,0.545051,59.435745,9.945427,-0.007427,0.035362,0.264184,1.32248,1.136633,-0.413339,1.426409,-0.289776,0.393717,3.805127,2.945292,-0.037995,-0.030568,0.069553,0.100395,0.379578,0.284275,-0.0413,0.390136,-0.105861,0.297593,0.019881,0.246013,-0.072185,-0.064758,-0.034191,0.116737,0.079341,0.135239,0.154128,0.002548,0.135293,0.018835,-1.402654,0.000322,0.013562,-0.11937,-0.111943,-0.081375,-0.047184,0.077528,0.264309,-0.001178,0.775275,0.088168,0.031829,'class 1'
-0.004428,0.011167,0.941913,1.129071,0.193801,0.917947,0.211125,-0.000026,0.636887,0.499597,-0.00432,0.016112,1.04738,1.252757,0.236197,1.02154,0.231217,0,0.980264,0.624611,-0.00232,0.052235,1.647202,1.872585,0.39665,1.629108,0.243477,-0.000426,6.732528,1.919974,-0.002,0.02258,0.1385,1.555193,1.520128,-0.054034,1.55488,-0.034752,-0.00959,5.839196,2.526927,-0.0269,-0.0249,0.068903,0.086335,0.415271,0.303226,-0.041838,0.40622,-0.102993,0.111526,0.023841,0.259298,-0.073223,-0.071223,-0.046323,0.113122,0.075851,0.121558,0.139833,0.002107,0.122656,0.017177,-1.337428,0.000218,0.011126,-0.117442,-0.115441,-0.090542,-0.044219,0.074385,0.221115,0.004051,0.74385,0.074365,0.043333,'class 1'
-0.003303,0.121176,2.627887,2.743904,-0.825394,3.017445,-0.273541,-0.579535,81.543587,10.830585,-0.002633,0.137585,2.626738,2.735733,-0.84428,3.015695,-0.279962,-0.577677,81.288902,10.861355,0.004797,0.237972,2.473964,2.46831,-1.004827,2.824113,-0.355803,-0.543666,61.607056,10.111861,-0.007429,0.036143,0.27803,1.498422,1.294477,-0.506489,1.609219,-0.314742,-0.382255,6.202703,3.701626,-0.038776,-0.031346,0.074955,0.108924,0.39457,0.228608,-0.051808,0.369006,-0.140398,-0.027184,0.013562,0.259493,-0.077588,-0.070158,-0.038812,0.109883,0.071884,0.107015,0.121675,0.001272,0.110126,0.011548,-1.263226,0.000144,0.009718,-0.112515,-0.105086,-0.07374,-0.034928,0.07954,0.248709,-0.000753,0.795398,0.073646,0.062111,'class 1'
0.010076,0.595525,5.228214,5.02017,-8.432389,6.348433,-1.328263,-0.783344,1485.202271,58.931667,0.013252,0.607664,4.959456,4.698518,-8.038616,6.031328,-1.33281,-0.782256,1197.197144,54.230537,0.037921,0.647686,3.317746,2.655232,-5.711138,4.061423,-1.406191,-0.768427,210.766113,29.894808,-0.024669,0.072923,0.471875,1.256011,0.555786,-1.219861,1.416789,-0.861004,-0.626901,1.602667,5.18834,-0.059671,-0.035002,0.087224,0.143533,0.331922,0.063594,-0.054631,0.267683,-0.204089,-0.119804,0.0009,0.222568,-0.073971,-0.049303,-0.014301,0.106981,0.067558,0.092101,0.100159,0.000235,0.097754,0.002404,-1.190728,0.000091,0.009092,-0.093729,-0.06906,-0.034058,-0.019757,0.090195,0.227314,0.01109,0.901948,0.065506,0.085366,'class 1'
0.060857,1.278226,6.954881,3.645201,-26.900368,7.320076,-3.674875,-1.117845,1606.311279,120.888962,0.067303,1.253281,6.465086,3.244685,-24.046207,6.787437,-3.542752,-1.112035,1123.470581,106.712814,0.102196,1.065066,3.775645,1.117336,-10.516725,3.849388,-2.732051,-1.052246,54.076614,43.315338,-0.034893,0.12067,0.614934,1.093717,-0.320592,-1.117226,0.908779,-1.229371,-0.805825,0.469875,4.571684,-0.053368,-0.018474,0.103884,0.168187,0.292899,-0.162371,-0.031691,0.114472,-0.276843,-0.163646,0.004037,0.153127,-0.036581,-0.001688,0.016786,0.104332,0.063022,0.077675,0.076323,-0.00077,0.085349,-0.009026,-1.128547,0.000052,0.008907,-0.037029,-0.002136,0.016339,-0.000448,0.102292,0.201243,0.043164,1.022921,0.047826,0.106815,'class 1'
0.104393,1.599929,8.285017,3.307117,-29.988346,7.373926,-4.066809,-1.437466,1431.55127,130.890396,0.112439,1.558326,7.624594,2.907282,-25.975555,6.753512,-3.84623,-1.426702,949.652893,112.354515,0.14827,1.287347,3.963279,0.877887,-8.445656,3.378047,-2.50016,-1.322941,26.629709,34.55331,-0.035831,0.162792,0.693322,0.856905,-0.75131,-0.262029,0.259283,-1.010593,-0.963278,0.91025,1.612583,-0.050354,-0.014522,0.122263,0.174176,0.348493,-0.406472,0.021145,-0.061252,-0.345221,-0.137274,0.013323,0.080638,-0.009824,0.026007,0.040529,0.101814,0.058467,0.064916,0.051603,-0.001539,0.072754,-0.021151,-1.079376,0.000023,0.008818,0.010625,0.046456,0.060978,0.020449,0.109706,0.175423,0.057619,1.097058,0.031131,0.109445,'class 1'
0.075432,1.538895,7.772079,8.617575,6.799345,7.738992,0.878583,1.496382,3495.185059,47.065216,0.085053,1.516391,7.13558,7.872838,5.431767,7.108741,0.764097,1.499801,2495.038086,40.254509,0.144542,1.33174,3.449848,3.518478,0.220929,3.454525,0.063953,1.514422,142.316559,11.495974,-0.059489,0.192464,0.699036,0.55404,-0.669461,0.05249,-0.090693,-0.578768,1.123428,0.106764,0.238217,-0.107411,-0.047922,0.139473,0.160529,0.462928,-0.627156,0.089506,-0.219638,-0.407517,0.015965,0.013884,0.035298,-0.05442,0.005069,0.052992,0.099286,0.054135,0.055057,0.027612,-0.001948,0.060048,-0.032437,-1.040985,0.000007,0.008553,-0.014233,0.045256,0.093178,0.040186,0.114112,0.172726,0.055792,1.141119,0.036958,0.110069,'class 1'
0.076593,1.486535,8.751601,10.751007,18.660015,8.574883,2.176125,1.362662,4732.488281,40.944092,0.086828,1.458004,8.102107,9.916161,15.371033,7.99313,1.92303,1.33214,3623.087402,36.846115,0.152676,1.23609,4.317129,4.834135,0.79616,4.66341,0.170725,1.116446,471.682037,20.184216,-0.065848,0.215336,0.599319,1.158648,-0.665252,-0.990003,0.716489,-1.381742,0.853918,1.948405,4.402574,-0.128508,-0.06266,0.152949,0.13204,0.569398,-0.793317,0.151676,-0.321412,-0.471904,0.298117,0.014253,0.022648,-0.066121,-0.000273,0.062387,0.096607,0.05032,0.048778,0.005911,-0.001982,0.047568,-0.041657,-1.008781,0,0.007961,-0.009779,0.056069,0.118729,0.056343,0.12023,0.204416,0.052728,1.202295,0.049811,0.107103,'class 1'
0.118968,1.220571,11.123385,8.252308,-42.062145,11.81298,-3.560672,1.186971,16095.517578,236.349182,0.130187,1.170563,10.340889,7.499138,-38.750954,11.016633,-3.517495,1.174311,11879.567383,211.240875,0.190564,0.862252,5.987661,3.200543,-21.16819,6.47152,-3.270977,1.072512,972.272461,94.916245,-0.060376,0.23352,0.380871,1.816614,-1.031954,-2.369529,1.107526,-2.139479,0.898187,11.227584,10.543043,-0.103333,-0.042956,0.160795,0.100135,0.632982,-0.886541,0.190655,-0.366896,-0.519644,0.485694,0.018338,0.023332,-0.030607,0.029769,0.072725,0.093651,0.047316,0.045556,-0.012176,-0.001718,0.035808,-0.047984,-0.977237,0.000001,0.007021,0.036536,0.096912,0.139869,0.067144,0.122864,0.20015,0.050868,1.228643,0.056095,0.120286,'class 1'
-0.0045,0,0.000193,0.000227,0,0.000221,0.000006,-0.785937,0,0,-0.0045,0.000001,0.000414,0.000491,0,0.00047,0.000021,-0.786647,0,0,-0.0045,0.000045,0.005474,0.006694,0.000004,0.006096,0.000598,-0.792297,0,0.00003,-0,-0.00425,0.006006,0.10124,0.132333,0.002921,0.104341,0.027992,-0.864609,0.000102,0.005829,-0.00025,-0.00025,0.012635,0.069627,0.283904,0.367608,0.022227,0.291307,0.076301,-0.968188,0.006247,0.046227,-0.017135,-0.017135,-0.016885,0.061826,0.063523,0.080661,0.104178,0.002029,0.078249,0.025929,-0.353738,0.00003,0.002737,-0.066326,-0.066326,-0.066076,-0.049191,0.030122,0.109368,-0.004442,0.301221,0.04152,0.00382,'class 1'
-0.0045,0,0.000077,0.000093,0,0.000086,0.000006,0.852574,0,0,-0.0045,0,0.000206,0.00025,0,0.000229,0.000021,0.863272,0,0,-0.0045,0.000025,0.003338,0.004185,0.000002,0.003579,0.000606,0.927106,0,0.000009,-0,-0.004304,0.004642,0.082725,0.110922,0.002549,0.07841,0.032512,1.082295,0.000026,0.002107,-0.000196,-0.000196,0.012098,0.058257,0.284881,0.389126,0.032625,0.266879,0.122248,-0.888292,0.003167,0.020918,-0.016598,-0.016598,-0.016402,0.066615,0.067689,0.090426,0.116831,0.002656,0.085915,0.030916,-0.239208,0.000041,0.003025,-0.071115,-0.071115,-0.070918,-0.054516,0.034312,0.14395,-0.00388,0.343124,0.046308,0.017621,'class 1'
-0.0045,0.000001,0.000435,0.000488,-0,0.000496,-0.000009,0.948369,0,0,-0.0045,0.000003,0.001037,0.001159,-0,0.001182,-0.000023,0.957264,0,0.000001,-0.004499,0.000126,0.010577,0.011483,-0.000005,0.011888,-0.000405,1.027236,0,0.000151,-0.000001,-0.004086,0.009288,0.133045,0.147412,0.000383,0.144767,0.002645,1.103868,0.000439,0.020199,-0.000414,-0.000413,0.014258,0.059069,0.299057,0.416233,0.040545,0.260722,0.15551,-0.847943,0.001918,0.01107,-0.018758,-0.018757,-0.018344,0.072708,0.074301,0.096662,0.125932,0.003244,0.089812,0.036121,-0.097842,0.000046,0.002883,-0.077208,-0.077208,-0.076795,-0.058451,0.038058,0.104739,-0.002762,0.380578,0.042194,0.023281,'class 1'
-0.0045,0.000003,0.001306,0.001347,-0,0.001434,-0.000087,1.118568,0,0.000002,-0.0045,0.000015,0.002977,0.003059,-0.000001,0.003263,-0.000203,1.124448,0,0.000012,-0.004498,0.000373,0.024148,0.024116,-0.000048,0.025958,-0.001843,1.184607,0,0.000773,-0.000002,-0.003649,0.016014,0.20879,0.221828,0.000573,0.219215,0.002613,1.238182,0.002309,0.046916,-0.000851,-0.000848,0.019433,0.07179,0.325967,0.455051,0.049129,0.278893,0.176158,-0.872946,0.002186,0.010554,-0.023933,-0.023931,-0.023082,0.08021,0.082917,0.099099,0.130739,0.003622,0.090886,0.039853,0.104307,0.000045,0.002604,-0.08471,-0.084708,-0.083859,-0.060777,0.043285,0.148467,0.000673,0.432848,0.046856,0.033199,'class 1'
-0.0045,0.000007,0.002434,0.002217,-0.000001,0.002498,-0.000281,1.335135,0,0.000008,-0.0045,0.000034,0.005424,0.00501,-0.000003,0.005571,-0.000562,1.335403,0,0.000038,-0.004494,0.000689,0.039127,0.038356,-0.000065,0.03997,-0.001614,1.364778,0.000003,0.001729,-0.000006,-0.002984,0.022629,0.287058,0.34672,0.018419,0.281222,0.065497,1.424054,0.005594,0.046537,-0.001516,-0.00151,0.027925,0.092324,0.361584,0.502776,0.059167,0.314858,0.187918,-0.928955,0.004073,0.016114,-0.032425,-0.032419,-0.030909,0.089136,0.092753,0.098565,0.131007,0.003552,0.092687,0.03832,0.375654,0.000051,0.002956,-0.093636,-0.09363,-0.09212,-0.061211,0.049757,0.163237,0.010211,0.497567,0.047621,0.034939,'class 1'
-0.0045,0.000013,0.003579,0.005061,0.000006,0.002574,0.002487,-0.849013,0,0,-0.0045,0.00006,0.007962,0.011259,0.000032,0.005747,0.005512,-0.858429,0,0,-0.004483,0.001166,0.058213,0.082278,0.001689,0.043065,0.039213,-0.910971,0,0.000015,-0.000016,-0.001475,0.033794,0.415972,0.583355,0.082578,0.341656,0.241699,-0.986762,0.0034,0.009991,-0.003025,-0.003009,0.040067,0.117828,0.393397,0.543687,0.068106,0.347958,0.195729,-1.018405,0.00685,0.023174,-0.044567,-0.044551,-0.041542,0.099406,0.102963,0.097292,0.127042,0.002758,0.099255,0.027787,0.630253,0.000082,0.005108,-0.103906,-0.103889,-0.10088,-0.059339,0.060157,0.134395,0.00217,0.601572,0.046252,0.04632,'class 1'
-0.004497,0.000856,0.099328,0.083774,-0.001424,0.098269,-0.014495,-0.007769,0.000089,0.012716,-0.004487,0.001886,0.137524,0.117776,-0.002523,0.136287,-0.018511,-0.012799,0.000332,0.023962,-0.004255,0.012704,0.384713,0.36443,-0.007701,0.384461,-0.020032,-0.03568,0.021729,0.163614,-0.000231,0.003897,0.085653,0.756915,0.948922,0.156225,0.736927,0.211995,-0.243458,0.248122,0.275553,-0.008384,-0.008152,0.056072,0.14516,0.404353,0.552723,0.069573,0.358843,0.19388,-1.218323,0.008314,0.027213,-0.060559,-0.060327,-0.052175,0.110844,0.112837,0.098763,0.119657,0.000987,0.110744,0.008913,0.802118,0.000148,0.01037,-0.115331,-0.1151,-0.106947,-0.054772,0.078192,0.256651,0.004682,0.781922,0.074602,0.056663,'class 1'
-0.004233,0.028395,1.217866,0.944491,-0.295567,1.192373,-0.247882,-0.000838,1.850438,2.074333,-0.003916,0.03921,1.316853,1.010194,-0.356808,1.287358,-0.277163,-0.001735,2.497886,2.447726,-0.000801,0.107687,1.741622,1.337627,-0.622193,1.702982,-0.365355,-0.009483,7.654433,4.278019,-0.003115,0.020973,0.214487,1.191171,1.181258,-0.021356,1.199069,-0.01781,-0.114858,2.066258,1.480794,-0.024889,-0.021774,0.075697,0.168732,0.390564,0.506908,0.052196,0.363195,0.143713,-1.548517,0.012378,0.048172,-0.079613,-0.076498,-0.054724,0.123191,0.121917,0.106337,0.110088,-0.001914,0.125353,-0.015265,0.910812,0.00024,0.019774,-0.127107,-0.123993,-0.102218,-0.047495,0.099978,0.245784,0.018301,0.999778,0.067122,0.077545,'class 1'
0.00434,0.34518,5.435119,3.501562,-8.639791,5.172041,-1.67048,-0.000091,574.058167,46.820099,0.007591,0.371684,5.255412,3.292512,-8.389361,4.97785,-1.685338,-0.000274,481.303558,44.398083,0.026758,0.485489,4.002291,2.144236,-5.710366,3.69124,-1.547005,-0.002292,126.158524,27.439209,-0.019166,0.060912,0.397012,1.238947,0.654733,-0.554703,1.140922,-0.486188,-0.034197,1.134913,2.647487,-0.053321,-0.034155,0.097901,0.181474,0.38321,0.399444,0.003477,0.390541,0.008903,1.366432,0.023239,0.145648,-0.090309,-0.071143,-0.036988,0.13612,0.130046,0.121059,0.09988,-0.005912,0.141624,-0.041744,0.984271,0.000335,0.033624,-0.128529,-0.109363,-0.075208,-0.03822,0.124468,0.180341,0.049769,1.244676,0.04436,0.138698,'class 1'
0.103196,1.522425,8.742979,0.569852,-38.057476,6.460577,-5.890725,0.000074,49.539246,152.554642,0.110572,1.470027,8.124208,0.186584,-32.983974,5.837218,-5.650633,0.000172,4.594398,131.970718,0.138991,1.134476,4.786047,-1.47243,-10.369184,2.566995,-4.039425,0.002014,94.624077,43.644783,-0.028419,0.126571,0.515587,1.186238,-1.026092,-0.183804,0.15555,-1.181642,0.086719,1.882608,1.78808,-0.015999,0.01242,0.120746,0.178576,0.430759,0.247805,-0.076696,0.427296,-0.179491,1.271388,0.02261,0.36819,-0.010174,0.018246,0.005825,0.149263,0.137365,0.141123,0.090677,-0.010741,0.158459,-0.067781,1.038509,0.000421,0.051185,-0.038691,-0.010271,-0.022692,-0.028517,0.156347,0.278791,0.094109,1.563472,0.066148,0.153235,'class 1'
0.478164,2.211464,13.176255,-17.302444,62.880199,-5.1924,-12.110044,0.003336,14326.213867,47.853809,0.460407,2.049598,12.406106,-16.356878,56.81744,-5.005203,-11.351675,0.005262,10776.199219,40.27771,0.35347,1.199817,8.022388,-10.843462,26.605846,-3.751605,-7.091857,0.030344,1311.880615,11.157282,0.106937,0.198184,0.435873,2.262056,-3.099828,2.190712,-1.089999,-2.009828,0.40417,8.129975,0.846085,0.262223,0.155286,0.141688,0.162344,0.521903,0.089963,-0.164182,0.452665,-0.362701,1.235851,0.005381,0.664822,0.318719,0.211782,0.056497,0.162241,0.144241,0.16345,0.083971,-0.015904,0.1749,-0.09093,1.082099,0.000498,0.070666,0.298166,0.191229,0.035944,-0.020553,0.188137,0.407983,0.102964,1.881374,0.092772,0.159883,'class 1'
0.791437,0.022284,21.053074,-29.752998,220.961609,-14.286055,-15.466944,0.259565,1234.469604,1.394501,0.74185,0.031105,19.513559,-27.569908,189.608154,-13.139354,-14.430554,0.262301,1267.239624,1.667202,0.484327,0.090296,11.239902,-15.808006,61.676601,-7.011442,-8.796564,0.265612,796.324219,3.18666,0.257523,0.242387,0.200132,2.922573,-4.011503,3.622296,-1.372709,-2.638793,0.531699,25.795216,1.602968,0.499463,0.24194,0.158202,0.146011,0.592625,-0.029316,-0.218985,0.453529,-0.482846,1.228565,0.000754,0.876798,0.583648,0.326125,0.084185,0.174695,0.151131,0.185135,0.080914,-0.020751,0.190082,-0.109168,1.119951,0.000586,0.08955,0.567155,0.309632,0.067692,-0.016494,0.195295,0.431127,0.09129,1.95295,0.10006,0.177133,'class 1'
0.483524,1.961561,12.836961,-13.858679,12.321622,-0.954884,-12.903794,0.137504,27422.072266,142.776459,0.467934,1.777291,12.10878,-13.097534,11.186666,-0.918519,-12.179015,0.143772,21751.742188,126.798752,0.376299,0.816396,7.984735,-8.810936,6.039007,-0.749084,-8.061852,0.187777,4151.524902,53.47657,0.091635,0.24753,0.154059,2.681969,-3.344206,1.738351,-0.643717,-2.700488,0.385732,47.310528,4.230307,0.220403,0.128768,0.168516,0.148372,0.590625,-0.074226,-0.212349,0.425192,-0.499418,1.23832,0.00471,0.854904,0.299418,0.207783,0.079014,0.186313,0.158418,0.204016,0.082166,-0.024612,0.203255,-0.121089,1.155202,0.00071,0.105199,0.281621,0.189986,0.061217,-0.017797,0.184866,0.347501,0.059321,1.84866,0.083325,0.186763,'class 1'
0.168518,0.735844,14.591693,3.648338,-108.014656,12.376053,-8.727715,0.197088,5928.027344,445.368988,0.182285,0.710213,13.532382,2.79985,-94.843811,11.238807,-8.438957,0.197987,3035.435547,387.214386,0.244592,0.530329,7.919581,-1.334633,-33.265232,5.138762,-6.473395,0.20974,240.187119,134.842178,-0.062307,0.236524,0.269234,2.403548,-2.518609,0.03308,-0.013203,-2.505406,0.301772,39.399277,6.211073,-0.05424,0.008068,0.1722,0.170762,0.496528,-0.029053,-0.147717,0.370087,-0.399141,1.261523,0.000499,0.591712,0.010085,0.072392,0.064324,0.19685,0.166261,0.218812,0.08777,-0.026962,0.21385,-0.12608,1.190122,0.00089,0.115553,-0.014566,0.047742,0.039674,-0.02465,0.191155,0.2661,0.081015,1.911549,0.071755,0.206269,'class 1'
0.297089,2.055673,7.319694,-4.834909,-24.346422,3.077134,-7.912044,0.449428,2822.974854,120.762032,0.297316,1.897493,7.033214,-4.851866,-20.72352,2.732426,-7.584292,0.434558,2505.536377,106.434685,0.290104,1.056004,5.360546,-4.634892,-5.824993,1.028529,-5.663422,0.338641,962.021423,44.7822,0.007212,0.229981,0.366503,2.222744,-2.670543,1.006559,-0.454141,-2.216402,0.249723,22.148247,3.105562,0.067335,0.060123,0.170455,0.194492,0.330788,0.09592,-0.058009,0.29354,-0.19762,1.302145,0.00222,0.241238,0.126862,0.11965,0.059527,0.206141,0.174533,0.229067,0.097161,-0.027555,0.221541,-0.12438,1.226513,0.00113,0.119661,0.091175,0.083964,0.023841,-0.035686,0.207017,0.309305,0.089666,2.070169,0.065463,0.196104,'class 1'
0.478429,2.21103,12.229908,-16.432114,60.22184,-5.517586,-10.914527,-1.570748,7864.701172,29.126974,0.460982,2.048617,11.414538,-15.451813,54.233402,-5.39005,-10.061762,-1.570641,5210.878418,21.82489,0.356989,1.195387,6.99046,-9.83878,23.967518,-4.436811,-5.401969,-1.565649,90.173431,0.931528,0.103994,0.216132,0.442966,2.145659,-2.896708,1.892167,-0.994965,-1.901743,-0.057748,6.899399,0.822246,0.24485,0.140856,0.16605,0.203748,0.208945,0.2614,0.012202,0.200559,0.060841,1.452634,0.001334,0.019521,0.294932,0.190939,0.050083,0.214101,0.182852,0.23501,0.109273,-0.026477,0.226282,-0.117009,1.265868,0.001407,0.117848,0.246881,0.142888,0.002032,-0.048051,0.209177,0.321439,0.103116,2.091766,0.077696,0.211447,'class 1'
0.288253,2.285751,7.212845,-8.207699,-1.49494,0.178267,-8.385966,-0.776779,4941.055664,73.346085,0.28524,2.143173,6.858995,-7.962428,0.515243,-0.065244,-7.897184,-0.772089,3888.926758,61.339287,0.25916,1.348017,4.857221,-6.2038,5.374762,-1.04107,-5.162731,-0.707597,653.822876,16.988089,0.02608,0.177266,0.486759,1.654666,-1.720318,0.024602,-0.014422,-1.705896,-0.256564,8.467369,2.861087,0.107974,0.081894,0.162833,0.195993,0.322354,0.400892,0.024894,0.324077,0.076815,-0.372147,0.009826,0.061139,0.122407,0.096327,0.014433,0.220722,0.190701,0.23735,0.122668,-0.024119,0.228309,-0.105642,1.309404,0.001678,0.111523,0.064518,0.038438,-0.043456,-0.057889,0.193984,0.326445,0.051311,1.939838,0.084636,0.186329,'class 1'
0.060859,1.264721,7.078376,3.721124,-25.347569,7.227988,-3.506864,-0.393287,1595.660034,115.237045,0.067311,1.233135,6.628843,3.353496,-22.535091,6.711286,-3.35779,-0.386805,1140.183472,101.386299,0.102386,0.986322,4.301779,1.470734,-10.110851,3.999049,-2.528314,-0.323942,92.160332,42.606464,-0.035075,0.128876,0.368595,2.328761,0.636244,-2.597652,1.960941,-1.324697,-0.129483,4.370052,10.795415,-0.061565,-0.02649,0.16475,0.184135,0.475649,0.434886,-0.031539,0.498192,-0.063306,-0.305632,0.059628,0.31528,-0.097439,-0.062364,-0.035874,0.226054,0.197551,0.237035,0.135745,-0.021071,0.228114,-0.092369,1.357857,0.001893,0.102709,-0.158743,-0.123668,-0.097178,-0.061304,0.17447,0.327135,0.064333,1.744702,0.087394,0.155503,'class 1'
0.002223,0.221442,7.134116,7.150291,0.041359,7.144502,0.005789,-0.054056,2605.477783,50.961235,0.005277,0.234896,7.112247,7.061517,-0.431455,7.122097,-0.06058,-0.052908,2572.577881,51.590836,0.030682,0.277592,6.671754,6.094392,-3.721195,6.653662,-0.55927,-0.037158,1932.343994,52.02639,-0.025405,0.114074,0.283373,3.700972,2.355246,-4.089305,3.51773,-1.162484,-0.036163,121.507698,21.904402,-0.108797,-0.083392,0.174516,0.187115,0.535264,0.301208,-0.120201,0.528602,-0.227394,-0.296488,0.051853,0.57153,-0.169238,-0.143833,-0.060442,0.230186,0.202971,0.234987,0.14705,-0.01795,0.226351,-0.079301,1.411042,0.00202,0.093423,-0.224909,-0.199504,-0.116112,-0.055671,0.171388,0.327191,0.056547,1.71388,0.097048,0.144312,'class 1'
0.015866,0.752439,9.056774,10.287594,10.089958,9.189621,1.097973,0.245149,6929.494629,65.474762,0.021733,0.783585,8.865876,9.917292,8.363076,8.986685,0.930607,0.223148,6383.125977,64.900383,0.067263,0.92512,7.463034,7.255229,-1.927728,7.511854,-0.256625,0.115951,3176.686035,60.349266,-0.04553,0.167699,0.712001,3.542709,1.702092,-4.82807,3.207388,-1.505296,-0.010555,64.343254,22.209396,-0.145966,-0.100436,0.192386,0.202837,0.512869,-0.008691,-0.159259,0.394752,-0.403442,-0.315906,0.000048,0.637113,-0.170653,-0.125123,-0.024687,0.233224,0.206695,0.231929,0.155529,-0.015249,0.223697,-0.068168,1.467488,0.002061,0.085186,-0.211491,-0.165961,-0.065525,-0.040838,0.193966,0.356204,0.058409,1.939664,0.098853,0.165812,'class 1'
0.134984,2.12851,8.457499,9.745733,11.724574,8.33989,1.405843,-0.004327,4566.702637,48.08102,0.151025,2.11293,7.772729,8.640927,7.124234,7.717841,0.923087,-0.0063,3447.213379,46.168682,0.238148,1.905676,4.477761,2.790588,-6.140054,4.239041,-1.448453,-0.023032,251.903091,32.347595,-0.087123,0.287896,1.019154,2.46617,-1.654145,-1.732932,0.727592,-2.381737,-0.112385,26.453348,9.667926,-0.136871,-0.049748,0.215687,0.207,0.536267,-0.430345,-0.079422,0.139399,-0.569745,-0.367194,0.093133,0.502885,-0.064662,0.022461,0.072209,0.235269,0.208639,0.228352,0.160659,-0.013251,0.2207,-0.060041,1.524455,0.002034,0.078815,-0.084244,0.00288,0.052628,-0.019581,0.230754,0.36291,0.130138,2.307539,0.085241,0.191042,'class 1'
0.503645,3.141116,6.625647,-6.991299,-7.239919,0.915641,-7.90694,-0.782661,3804.582764,77.837936,0.515378,2.987198,6.709269,-7.540882,-2.364717,0.301529,-7.842411,-0.781732,3771.493652,66.323761,0.546039,2.101879,7.054708,-9.388904,16.353092,-2.310173,-7.078731,-0.766213,2004.489624,22.739141,-0.030661,0.427339,0.870605,4.412443,-6.073513,8.285322,-2.068992,-4.004521,-0.62844,138.190887,3.746274,0.088039,0.1187,0.239532,0.180703,0.677964,-0.842828,0.101564,-0.145686,-0.697142,-0.456415,0.216023,0.304104,0.275846,0.306507,0.187807,0.236406,0.208878,0.22457,0.162499,-0.012015,0.217692,-0.055193,-1.563079,0.001966,0.074466,0.278972,0.309633,0.190933,0.003126,0.262204,0.381155,0.181737,2.622045,0.068305,0.249179,'class 1'
1.026243,1.963852,22.663403,-30.542374,198.733688,-9.399607,-21.142767,-1.112043,128639.867188,137.901825,0.997206,1.769521,21.590832,-29.126892,181.25647,-9.010296,-20.116596,-1.107776,104647.078125,123.349899,0.818687,0.847687,15.33119,-20.817678,94.083176,-6.632498,-14.185181,-1.068233,24721.0625,57.043022,0.178519,0.513905,0.286968,6.286342,-8.64481,16.727497,-2.923947,-5.720863,-0.946476,584.614807,7.822741,0.483301,0.304782,0.258528,0.122728,0.817825,-1.118434,0.275367,-0.365938,-0.752496,-0.578609,0.186917,0.149427,0.738678,0.560159,0.255377,0.236697,0.207611,0.220806,0.161677,-0.011419,0.214831,-0.053154,-1.515012,0.001877,0.071816,0.760509,0.58199,0.277208,0.021831,0.272252,0.364553,0.187577,2.722519,0.054106,0.261049,'class 1'
1.099796,2.348136,22.121836,-31.224556,242.264069,-14.396068,-16.828487,-1.062608,5768.589844,5.916667,1.050827,2.208987,20.755926,-29.273499,212.302063,-13.246651,-16.026848,-1.023865,6623.695801,7.729495,0.796557,1.432806,13.584636,-18.961353,85.498573,-7.386718,-11.574635,-0.937066,6305.719238,17.538643,0.25427,0.500942,0.466793,5.426892,-7.455394,12.304351,-2.4662,-4.989194,-0.889763,353.812836,6.365498,0.549885,0.295615,0.268695,0.046963,0.841906,-1.178886,0.333809,-0.472678,-0.706208,-0.712861,0.075792,0.054536,0.782132,0.527862,0.232247,0.236179,0.205108,0.217259,0.159282,-0.011235,0.212223,-0.052942,-1.474785,0.001784,0.070313,0.814648,0.560378,0.264763,0.032516,0.250924,0.318122,0.181976,2.50924,0.042587,0.254344,'class 1'
0.550047,3.40039,9.286571,-7.656573,-14.216269,1.544985,-9.201558,0.08442,6770.276855,115.488182,0.54153,3.219076,8.576696,-7.320904,-10.202734,1.1977,-8.518604,0.068591,5059.779785,94.40657,0.49159,2.234507,5.077601,-5.5014,2.140167,-0.421283,-5.080117,-0.097331,656.902466,21.704733,0.049941,0.404805,0.874444,2.55532,-3.392075,2.242277,-0.899629,-2.492446,-0.538672,29.191944,2.537068,0.136726,0.086785,0.26865,0.032433,0.726416,-1.025415,0.261046,-0.470008,-0.555408,-0.91441,0.007669,0.007293,0.27288,0.222939,0.136154,0.234871,0.201664,0.214129,0.15668,-0.011208,0.21004,-0.053361,-1.442742,0.001703,0.06938,0.306659,0.256718,0.169933,0.033779,0.212943,0.281508,0.161873,2.129431,0.03908,0.211879,'class 1'
0.117569,1.818461,10.058563,9.838212,-2.702467,10.105634,-0.267421,0.098021,10414.674805,107.600266,0.130574,1.795467,9.371517,9.253077,-1.553903,9.418069,-0.164992,0.099761,7862.86377,91.835045,0.197418,1.60369,5.673027,6.089345,2.326368,5.679756,0.409589,0.094316,1029.887573,27.774654,-0.066844,0.286013,0.875683,1.022637,0.794883,-0.209851,1.003916,-0.209033,-0.062709,0.92959,1.471244,-0.155438,-0.088595,0.259577,0.091644,0.516292,-0.727549,0.130903,-0.325979,-0.40157,1.088965,0.003025,0.005714,-0.129002,-0.062159,0.026436,0.232788,0.197556,0.21162,0.155273,-0.011112,0.208553,-0.053281,-1.418058,0.001653,0.068557,-0.102214,-0.035371,0.053224,0.026788,0.185206,0.265692,0.133092,1.852062,0.051228,0.16351,'class 1'
0.011223,0.515497,8.165045,11.472555,32.259636,6.539548,4.933007,0.479408,339.706726,2.580975,0.017721,0.559135,7.990722,11.227834,30.880316,6.411255,4.816579,0.501589,320.580231,2.542991,0.064485,0.760719,6.62005,9.315718,21.287224,5.296939,4.018779,0.659512,141.776215,1.633694,-0.046764,0.195284,0.661397,2.210312,3.087413,2.269388,1.880814,1.206599,0.671683,4.332975,0.454566,-0.177563,-0.130798,0.244209,0.130298,0.287164,-0.38258,0.028519,-0.101443,-0.281137,0.98391,0.004726,0.03229,-0.226488,-0.179724,-0.048925,0.229953,0.193002,0.209942,0.156259,-0.010784,0.208085,-0.051826,-1.399315,0.001649,0.067554,-0.212231,-0.165467,-0.034669,0.014256,0.175692,0.311389,0.084842,1.756923,0.071791,0.175573,'class 1'
0.002594,0.319553,7.124462,8.186987,8.1323,7.030225,1.156762,-1.559759,2312.259521,34.497559,0.006076,0.344641,7.057896,8.16471,8.424109,6.953158,1.211552,-1.567477,2197.598633,32.966045,0.035308,0.487385,6.332349,7.563078,8.513215,6.18712,1.375958,1.513723,1324.028076,23.147284,-0.029232,0.143033,0.47213,2.73907,3.525584,2.359387,2.62769,0.897894,1.292732,37.19223,2.992196,-0.136957,-0.107725,0.225539,0.149858,0.140265,-0.073215,-0.012047,0.079097,-0.152311,1.05827,0.000287,0.05355,-0.219462,-0.190231,-0.082505,0.226405,0.188148,0.20932,0.160442,-0.010128,0.208921,-0.048479,-1.385021,0.001706,0.066255,-0.220329,-0.191097,-0.083372,-0.000866,0.173592,0.312682,0.07271,1.735925,0.079387,0.169005,'class 1'
0.004604,0.342268,6.796921,5.659636,-7.134715,6.721165,-1.06153,1.529559,1940.157104,60.570335,0.008168,0.365524,6.714808,5.636001,-6.715459,6.646392,-1.010392,1.528067,1862.236816,58.626347,0.031863,0.46705,5.961388,5.450064,-3.004012,5.954554,-0.50449,1.506209,1239.194702,41.719238,-0.023695,0.112834,0.368038,2.875392,3.32577,1.313926,2.867567,0.458202,1.398826,64.208061,5.80504,-0.104666,-0.080971,0.205891,0.156364,0.187103,0.154996,-0.008277,0.19701,-0.042015,1.233543,0.001373,0.057133,-0.197722,-0.174028,-0.093057,0.222216,0.183064,0.209999,0.16809,-0.009112,0.211229,-0.043139,-1.373996,0.001828,0.064703,-0.214048,-0.190353,-0.109382,-0.016325,0.16692,0.284815,0.093858,1.669205,0.069062,0.14563,'class 1'
0.000939,0.272755,4.966867,4.933139,-0.891761,5.10773,-0.174591,1.334127,679.041443,27.902912,0.003233,0.296045,4.933398,4.967106,-0.481324,5.062188,-0.095082,1.342136,656.215759,26.597439,0.021103,0.39704,4.586034,5.008629,1.770398,4.625916,0.382713,1.398465,451.674438,18.004776,-0.01787,0.091661,0.294482,2.63504,3.248047,1.786346,2.546578,0.701469,1.47066,35.916088,3.404429,-0.088428,-0.070557,0.186622,0.15502,0.271114,0.293513,0.00613,0.270882,0.022631,1.491283,0.005309,0.061628,-0.183389,-0.165519,-0.094961,0.217484,0.177756,0.212183,0.178902,-0.007762,0.215005,-0.036103,-1.365608,0.002018,0.063055,-0.214251,-0.196381,-0.125824,-0.030862,0.155736,0.323028,0.102316,1.557363,0.063433,0.137995,'class 1'
-0.002101,0.169132,4.038591,5.707481,8.127394,2.981963,2.725518,-1.112978,2.142295,0.065764,-0.000747,0.190557,4.05264,5.725153,8.169879,3.018989,2.706164,-1.147452,3.207593,0.09786,0.014439,0.312897,3.843429,5.39885,7.163902,3.050131,2.348719,-1.234106,14.340011,0.491979,-0.015186,0.08326,0.259866,2.200856,2.951204,1.905878,1.996681,0.954523,-1.339482,9.459451,1.086094,-0.084007,-0.068821,0.168289,0.148739,0.322574,0.359186,0.011429,0.323899,0.035286,-1.409151,0.010747,0.083297,-0.169036,-0.15385,-0.085029,0.212336,0.172207,0.215941,0.192086,-0.006157,0.220063,-0.027977,-1.359802,0.00227,0.061524,-0.213083,-0.197897,-0.129075,-0.044047,0.149072,0.280731,0.065554,1.49072,0.062057,0.152102,'class 1'
0.010175,0.594958,5.465593,6.215743,-0.894361,6.356445,-0.140702,-0.791824,1630.915283,42.21291,0.013455,0.606084,5.214283,5.964944,-0.499909,6.047606,-0.082662,-0.794946,1337.124146,37.580193,0.040061,0.634438,3.619022,4.270278,0.609536,4.122419,0.147859,-0.829325,288.065002,15.797131,-0.026606,0.094968,0.345492,1.513896,1.81163,0.306454,1.622786,0.188844,-1.056446,6.748426,2.05619,-0.081513,-0.054907,0.150993,0.139221,0.343746,0.38232,0.008955,0.357252,0.025067,-1.245932,0.016129,0.110347,-0.137539,-0.110932,-0.056025,0.20691,0.166406,0.221117,0.206495,-0.004423,0.226061,-0.019566,-1.357004,0.002573,0.060333,-0.193455,-0.166848,-0.111941,-0.055916,0.152103,0.297434,0.035247,1.521033,0.076632,0.151602,'class 1'
0.060825,1.269695,6.831386,3.34219,-25.607481,7.000264,-3.658074,-1.151332,1268.94043,113.600159,0.067224,1.24071,6.339779,2.935748,-22.621582,6.445447,-3.509699,-1.152202,854.147461,99.104935,0.101413,1.019089,3.683342,0.889705,-8.808954,3.445993,-2.556288,-1.159257,28.518377,36.02739,-0.034189,0.117691,0.438922,1.088366,0.110899,-0.749566,0.922998,-0.8121,-1.21103,0.037026,3.010564,-0.050467,-0.016278,0.134733,0.127586,0.349011,0.396967,0.009127,0.372464,0.024503,-1.138515,0.01908,0.121077,-0.067509,-0.03332,-0.017042,0.201348,0.160384,0.227312,0.220793,-0.002733,0.232546,-0.011753,-1.35791,0.002909,0.059682,-0.134124,-0.099935,-0.083657,-0.066614,0.157532,0.291033,0.052454,1.575317,0.080385,0.136333,'class 1'
0.103196,1.522412,8.744733,0.59782,-38.056477,6.47514,-5.87732,0,54.531513,152.583282,0.110572,1.469977,8.126599,0.224578,-32.995586,5.857565,-5.632987,-1.570681,6.659105,132.032791,0.139007,1.13333,4.784792,-1.357309,-10.525975,2.635942,-3.993251,0,80.96154,43.94619,-0.028435,0.127113,0.475412,1.371126,-0.986888,-0.453245,0.341261,-1.328148,-1.558098,2.714319,2.786927,-0.01654,0.011894,0.119677,0.113831,0.359984,0.430832,0.017548,0.385286,0.045546,-1.061201,0.021424,0.115423,-0.009105,0.01933,0.007435,0.195777,0.154229,0.233948,0.233691,-0.001275,0.239025,-0.005335,-1.363144,0.003261,0.059712,-0.085205,-0.05677,-0.068665,-0.0761,0.152487,0.295889,0.03281,1.524866,0.083525,0.153284,'class 1'
0.060821,1.269544,6.829657,3.083238,-26.77581,6.940915,-3.857677,1.146497,1108.532349,116.609604,0.067213,1.240686,6.333759,2.622481,-23.814785,6.364372,-3.741891,1.146222,702.434448,102.136543,0.101106,1.021374,3.721423,0.21213,-9.680735,3.21926,-3.00713,1.141259,1.744523,38.767937,-0.033894,0.107868,0.479235,1.156751,-0.744962,-0.594826,0.484005,-1.228967,1.150942,1.628428,2.934271,-0.040655,-0.006761,0.106312,0.097392,0.395825,0.495156,0.032679,0.41674,0.078416,-1.011688,0.028064,0.114463,-0.0391,-0.005206,0.001556,0.190296,0.148083,0.240405,0.244168,-0.000212,0.245032,-0.000864,-1.372906,0.003605,0.060465,-0.123083,-0.089189,-0.082428,-0.083984,0.140521,0.367282,0.010126,1.405213,0.108824,0.12153,'class 1'
0.010075,0.59524,5.192388,4.975529,-8.393972,6.306527,-1.330998,0.78546,1444.05481,58.331776,0.01325,0.607,4.909315,4.635296,-7.98689,5.97256,-1.337264,0.785546,1148.071045,53.433529,0.037851,0.641834,3.176176,2.463344,-5.536948,3.887602,-1.424258,0.787254,171.215561,28.215857,-0.024601,0.069508,0.412394,0.951945,0.324499,-0.819789,1.082094,-0.757595,0.832337,0.356382,3.384456,-0.056258,-0.031658,0.095382,0.080532,0.458249,0.579965,0.048734,0.478013,0.101951,-1.00617,0.047569,0.141423,-0.082131,-0.057531,-0.025873,0.184964,0.142122,0.246145,0.251617,0.000361,0.250175,0.001442,-1.386772,0.003917,0.061868,-0.171714,-0.147113,-0.115456,-0.089582,0.125317,0.337474,0.00536,1.25317,0.094682,0.108238,'class 1'
-0.003304,0.121252,2.608976,2.702697,-0.917001,3.007592,-0.304895,0.586586,80.149963,10.972576,-0.002635,0.137747,2.599654,2.678567,-0.969014,3.001419,-0.322852,0.58814,79.286285,11.050779,0.004732,0.239474,2.373718,2.311747,-1.237979,2.76025,-0.448503,0.585918,55.024109,10.296091,-0.007367,0.033686,0.271706,1.127432,1.213947,-0.134836,1.316376,-0.10243,0.659958,2.966506,2.013011,-0.036321,-0.028954,0.0876,0.07322,0.533749,0.659523,0.054557,0.562538,0.096984,-1.043686,0.094276,0.21674,-0.090235,-0.082868,-0.053914,0.179802,0.136526,0.250765,0.255868,0.000436,0.254153,0.001715,-1.403721,0.004172,0.063725,-0.182437,-0.17507,-0.146116,-0.092202,0.109949,0.224192,0.004803,1.099495,0.062751,0.105663,'class 1'
-0.004464,0.009622,0.548512,0.584055,-0.015294,0.609162,-0.025107,0.49798,0.137232,0.402297,-0.00441,0.013961,0.612784,0.657812,-0.01497,0.679832,-0.02202,0.499791,0.213154,0.492595,-0.003386,0.049794,0.972653,1.088377,0.02969,1.060377,0.028,0.480645,1.262514,1.065804,-0.001024,0.012822,0.13329,1.097866,1.520221,0.53243,0.973039,0.547183,0.626367,0.41912,0.181353,-0.017232,-0.016208,0.083264,0.087066,0.60556,0.705964,0.037587,0.647955,0.058009,-1.102213,0.173456,0.348036,-0.087674,-0.08665,-0.070442,0.174794,0.131448,0.253989,0.257154,0.000106,0.256742,0.000412,-1.422326,0.004345,0.065705,-0.179203,-0.178179,-0.161971,-0.091529,0.098269,0.287288,0.004407,0.982688,0.087244,0.087662,'class 1'
-0.004499,0.000403,0.06666,0.09419,0.002213,0.049311,0.044879,-1.205853,0,0.00002,-0.004496,0.000925,0.097376,0.137427,0.004696,0.073724,0.063703,-1.204814,0.000002,0.0001,-0.00435,0.008003,0.34245,0.479684,0.056113,0.27741,0.202274,-1.215989,0.001299,0.005645,-0.000145,0.005697,0.076542,1.134518,1.50724,0.469594,1.067227,0.440013,-1.197035,0.893708,0.393397,-0.010193,-0.010047,0.081993,0.116521,0.657594,0.702739,-0.001603,0.705014,-0.002274,-1.169749,0.247048,0.500256,-0.086488,-0.086343,-0.076296,0.169895,0.126995,0.255615,0.256027,-0.00045,0.257771,-0.001744,-1.440976,0.004415,0.067348,-0.174391,-0.174246,-0.164199,-0.087903,0.089481,0.335413,0.002018,0.894808,0.108891,0.053031,'class 1'
-0.004498,0.000725,0.09267,0.093258,-0.000415,0.097514,-0.004257,-1.247578,0.00009,0.010357,-0.004492,0.001642,0.133471,0.135558,-0.000698,0.140524,-0.004965,-1.243938,0.000389,0.021167,-0.004298,0.012645,0.440793,0.47401,0.005363,0.462411,0.011599,-1.235114,0.045663,0.203232,-0.000193,0.006248,0.111789,1.332356,1.523729,0.188433,1.387968,0.135762,-1.211732,3.640553,1.56802,-0.010739,-0.010546,0.082739,0.148831,0.676038,0.650159,-0.044163,0.71217,-0.062011,-1.24883,0.253352,0.599356,-0.087231,-0.087038,-0.076491,0.165052,0.123202,0.255467,0.253202,-0.001002,0.257098,-0.003897,-1.458056,0.004367,0.068118,-0.169544,-0.169351,-0.158805,-0.082313,0.084628,0.285775,-0.000704,0.846276,0.097911,0.058167,'class 1'
-0.004494,0.002548,0.243923,0.298945,0.008871,0.265536,0.033409,-0.946051,0.004815,0.053883,-0.004477,0.004571,0.303231,0.369953,0.014003,0.327149,0.042804,-0.993485,0.011066,0.080852,-0.004016,0.028078,0.720839,0.866734,0.078216,0.764412,0.102322,-1.082767,0.329311,0.438363,-0.000462,0.011037,0.171473,1.483419,1.65218,0.15505,1.552296,0.099884,-1.220606,5.758302,2.1095,-0.015514,-0.015052,0.084086,0.175361,0.655153,0.562288,-0.070338,0.667641,-0.105353,-1.348558,0.188917,0.59752,-0.088563,-0.088101,-0.073049,0.160212,0.120021,0.253375,0.249387,-0.001327,0.2546,-0.005213,-1.472049,0.004198,0.067503,-0.16469,-0.164228,-0.149176,-0.076126,0.081999,0.257408,-0.000706,0.819985,0.082019,0.076187,'class 1'
-0.0044,0.024275,1.037519,1.204831,0.014124,1.192992,0.011839,-0.821916,2.025184,1.395122,-0.004296,0.031022,1.100804,1.286625,0.033574,1.259979,0.026646,-0.8354,2.518054,1.52111,-0.002309,0.091261,1.447681,1.708088,0.131746,1.627119,0.080969,-0.915154,6.974674,2.390581,-0.001986,0.020744,0.247996,1.535256,1.689471,0.117256,1.616954,0.072517,-1.207826,6.808351,2.385287,-0.02504,-0.023053,0.08463,0.191188,0.602145,0.460511,-0.077467,0.591482,-0.130971,-1.478192,0.110687,0.521938,-0.088926,-0.08694,-0.063886,0.15534,0.117321,0.249194,0.24508,-0.001273,0.250171,-0.00509,-1.48154,0.003914,0.065158,-0.159636,-0.15765,-0.134597,-0.07071,0.082301,0.256623,0.001864,0.823013,0.082953,0.059642,'class 1'
-0.003303,0.121347,2.627213,2.743925,-0.821758,3.016359,-0.272434,-0.991408,81.436218,10.816158,-0.002633,0.137991,2.625238,2.735822,-0.836002,3.013263,-0.277441,-0.99346,81.050011,10.828729,0.004797,0.242789,2.464264,2.470447,-0.948032,2.808058,-0.337611,-1.030231,60.391697,9.895235,-0.007429,0.0363,0.333093,1.497828,1.370488,-0.316335,1.571751,-0.201263,-1.259387,5.90438,3.143576,-0.038933,-0.031503,0.083322,0.194432,0.533525,0.368534,-0.075366,0.514903,-0.146369,1.504685,0.05939,0.43728,-0.085955,-0.078526,-0.047022,0.150431,0.114896,0.242853,0.240406,-0.000813,0.243741,-0.003335,-1.485145,0.003528,0.061047,-0.153064,-0.145634,-0.114131,-0.067109,0.086349,0.278709,0.001659,0.863492,0.082982,0.067367,'class 1'
0.000862,0.274708,4.444568,3.531936,-4.940846,4.604892,-1.072956,-1.268634,402.154816,32.237957,0.003035,0.299277,4.325898,3.383524,-4.883808,4.474902,-1.091377,-1.268521,354.706085,30.983467,0.018517,0.415212,3.477082,2.423601,-3.914226,3.531862,-1.108261,-1.281241,126.468193,21.530743,-0.015482,0.052739,0.392312,1.514728,0.7644,-0.902007,1.405959,-0.641559,-1.418789,2.449612,4.192334,-0.049703,-0.034221,0.079688,0.185896,0.464171,0.308603,-0.069666,0.460039,-0.151436,1.336181,0.035609,0.373901,-0.076652,-0.061171,-0.026949,0.145509,0.112498,0.234381,0.235118,-0.000046,0.235315,-0.000197,-1.481399,0.003066,0.055466,-0.142473,-0.126992,-0.09277,-0.065821,0.086954,0.239999,-0.001166,0.869536,0.075104,0.072318,'class 1'
0.00434,0.345181,5.437058,3.501781,-8.64957,5.173636,-1.671855,1.570562,574.628357,46.860748,0.007591,0.371684,5.259178,3.291165,-8.413593,4.980479,-1.689314,1.570411,481.863617,44.486141,0.026752,0.485649,4.03275,2.124362,-5.875244,3.708588,-1.584226,1.56736,126.424263,28.013887,-0.019161,0.059541,0.404033,1.549496,0.338272,-1.156032,1.257547,-0.919275,1.497092,0.542224,4.738557,-0.05195,-0.032789,0.073969,0.167994,0.40134,0.295956,-0.056151,0.42735,-0.131394,1.179419,0.027345,0.312194,-0.066378,-0.047216,-0.014428,0.140626,0.109867,0.22391,0.228697,0.000832,0.225,0.003697,-1.468723,0.002562,0.048975,-0.133035,-0.113874,-0.081085,-0.066658,0.083222,0.29122,-0.002837,0.832223,0.085712,0.070569,'class 1'
0.000862,0.274684,4.438339,3.515134,-4.986244,4.599272,-1.084138,1.267138,399.118286,32.301144,0.003035,0.299212,4.316567,3.358112,-4.950033,4.466395,-1.108284,1.266171,350.453186,31.077044,0.018502,0.414125,3.435707,2.318131,-4.098552,3.491872,-1.173741,1.267676,116.975121,21.767942,-0.015466,0.050692,0.370216,1.341838,0.424268,-1.008294,1.238435,-0.814167,1.24074,0.758385,4.213178,-0.047657,-0.03219,0.067174,0.143348,0.352895,0.331218,-0.02934,0.403867,-0.072648,1.034008,0.02491,0.227067,-0.064139,-0.048672,-0.016482,0.135853,0.106774,0.211643,0.220446,0.001577,0.213042,0.007403,-1.445593,0.002055,0.042287,-0.132818,-0.117351,-0.085161,-0.068679,0.080806,0.251005,-0.0027,0.808056,0.083663,0.072295,'class 1'
-0.003304,0.121259,2.607561,2.697972,-0.927066,3.006342,-0.30837,0.984501,79.97728,10.987319,-0.002635,0.137777,2.596895,2.669715,-0.986506,2.998694,-0.328979,0.983379,78.924362,11.073404,0.004724,0.240052,2.359344,2.252639,-1.345908,2.743262,-0.490623,0.990239,53.067966,10.458014,-0.007359,0.031968,0.289268,1.071134,0.825658,-0.536216,1.25345,-0.427792,0.978061,1.926907,2.826576,-0.034603,-0.027244,0.060967,0.114915,0.333397,0.395637,0.007216,0.37647,0.019168,0.873142,0.019983,0.127665,-0.063602,-0.056243,-0.028999,0.131264,0.103051,0.197821,0.209621,0.001959,0.199818,0.009803,-1.411049,0.001587,0.036106,-0.133899,-0.126539,-0.099295,-0.070296,0.081126,0.264249,0.001198,0.811261,0.082066,0.078216,'class 1'
-0.004402,0.023984,1.010911,1.147264,-0.034774,1.176813,-0.02955,0.78335,1.9155,1.455311,-0.004304,0.03034,1.062323,1.206442,-0.036887,1.23628,-0.029837,0.782395,2.333249,1.603053,-0.002476,0.085016,1.308148,1.479849,-0.068326,1.524663,-0.044814,0.771716,5.394416,2.463258,-0.001828,0.015252,0.178209,0.975775,1.155255,0.05855,1.10213,0.053125,0.690816,1.468625,1.100412,-0.019556,-0.017728,0.057316,0.089846,0.342907,0.454912,0.038952,0.340522,0.11439,0.621247,0.010582,0.051136,-0.061619,-0.059791,-0.042063,0.126922,0.098611,0.182702,0.195621,0.001827,0.185785,0.009836,-1.365509,0.001185,0.030958,-0.131226,-0.129398,-0.11167,-0.069607,0.0781,0.266848,0.012001,0.780998,0.07422,0.064313,'class 1'
-0.004494,0.002532,0.310635,0.429664,0.044059,0.260595,0.169069,-0.000057,0.001546,0.008377,-0.004481,0.004074,0.363621,0.502748,0.060268,0.305422,0.197326,-0.000114,0.002953,0.011685,-0.004025,0.022361,0.727968,0.99044,0.225517,0.635668,0.354772,-0.001117,0.077401,0.078902,-0.000456,0.008934,0.109107,0.981771,1.289225,0.349044,0.902452,0.386773,-0.022791,0.441995,0.265925,-0.013415,-0.012959,0.057944,0.084526,0.35242,0.471886,0.049018,0.3175,0.154387,0.130253,0.005924,0.026606,-0.062426,-0.06197,-0.04901,0.122869,0.093456,0.166576,0.178137,0.001161,0.171359,0.006778,-1.311596,0.00086,0.027087,-0.12735,-0.126894,-0.113934,-0.064924,0.074262,0.184747,0.01861,0.742617,0.050451,0.062928,'class 1'
-0.004402,0.023985,1.01133,1.147751,-0.034784,1.177296,-0.029545,-0.783284,1.91865,1.456466,-0.004304,0.030343,1.06332,1.207602,-0.036907,1.237427,-0.029825,-0.782237,2.341931,1.605929,-0.002475,0.085139,1.317994,1.491348,-0.068427,1.5359,-0.044552,-0.770001,5.555468,2.497828,-0.001829,0.015677,0.186337,1.092027,1.287174,0.070589,1.229774,0.0574,-0.662024,2.277229,1.37446,-0.019981,-0.018152,0.063799,0.106719,0.330603,0.421502,0.032379,0.320465,0.101037,-0.289656,0.008554,0.048149,-0.068103,-0.066274,-0.048122,0.119107,0.08767,0.149802,0.157253,0.000075,0.156778,0.000476,-1.254179,0.000604,0.02443,-0.123411,-0.121583,-0.10343,-0.055308,0.076263,0.146819,0.000914,0.762633,0.046155,0.081006,'class 1'
-0.003304,0.121314,2.619724,2.714531,-0.926614,3.021232,-0.306701,-0.982856,81.609123,11.075135,-0.002635,0.137918,2.615046,2.694548,-0.986143,3.02098,-0.326432,-0.980898,81.356071,11.205162,0.00474,0.241963,2.427898,2.354953,-1.349264,2.831476,-0.476523,-0.977955,60.686913,10.942857,-0.007374,0.034022,0.319066,1.281376,1.192082,-0.541855,1.543205,-0.351123,-0.883761,5.099444,3.588479,-0.036657,-0.029282,0.074734,0.139805,0.266145,0.299304,0.002667,0.290111,0.009193,-0.484774,0.007069,0.078915,-0.077369,-0.069994,-0.040712,0.115604,0.08141,0.132855,0.133517,-0.001211,0.142041,-0.008524,-1.19893,0.000404,0.02267,-0.118239,-0.110864,-0.081582,-0.04087,0.08285,0.171792,0.000592,0.828505,0.055904,0.095304,'class 1'
0.000865,0.2764,4.5416,3.731919,-4.847305,4.751979,-1.02006,-1.24922,464.005493,33.316444,0.003045,0.301982,4.435921,3.613845,-4.792974,4.645574,-1.031729,-1.244689,420.942993,32.231773,0.018745,0.429463,3.636499,2.841407,-3.83367,3.839808,-0.998401,-1.213177,188.988922,23.408276,-0.0157,0.058376,0.445727,1.450405,1.147583,-0.823699,1.64754,-0.499957,-1.049212,6.073414,4.611742,-0.055332,-0.039631,0.089549,0.168183,0.174077,0.119649,-0.016941,0.203071,-0.083422,-0.60251,0.001175,0.082079,-0.086504,-0.070803,-0.031172,0.112286,0.074899,0.116325,0.107936,-0.002424,0.127018,-0.019082,-1.150115,0.000249,0.021345,-0.109242,-0.093541,-0.05391,-0.022738,0.089715,0.179327,0.014321,0.897152,0.053632,0.098962,'class 1'
0.00444,0.362331,5.853045,4.701289,-6.251821,5.782459,-1.08117,-1.484466,1041.217407,47.109402,0.007795,0.393284,5.680916,4.567442,-5.89469,5.616899,-1.049456,-1.478025,927.092529,44.440292,0.028935,0.547242,4.449649,3.75607,-3.13042,4.458235,-0.702166,-1.422385,375.69397,26.629738,-0.021139,0.082317,0.53936,1.448784,1.362312,-0.270706,1.53829,-0.175979,-1.225343,5.453948,2.938719,-0.074522,-0.053382,0.106285,0.183883,0.133276,-0.092569,-0.01103,0.068486,-0.161055,-0.708915,0.000451,0.052689,-0.09849,-0.07735,-0.023968,0.109051,0.068421,0.100851,0.081857,-0.003324,0.111636,-0.029779,-1.109351,0.000134,0.019998,-0.101256,-0.080116,-0.026734,-0.002766,0.096734,0.178954,0.047127,0.967343,0.042547,0.090194,'class 1'
0.00222,0.339861,6.103709,7.069074,6.284123,6.026289,1.042785,1.493212,1241.065552,24.835316,0.005264,0.372173,5.956111,6.949413,6.337649,5.869688,1.079725,1.4913,1108.052979,22.943745,0.030444,0.559386,4.786049,5.770549,5.161245,4.663916,1.106633,1.495887,421.377045,12.654257,-0.02518,0.106946,0.579306,1.354823,1.629103,0.405417,1.322565,0.306539,1.484584,2.739724,1.032309,-0.101682,-0.076502,0.12262,0.183979,0.229537,-0.309442,0.01933,-0.086837,-0.222605,-0.890746,0.001765,0.018433,-0.117356,-0.092176,-0.015675,0.105781,0.062309,0.086966,0.056762,-0.003769,0.096016,-0.039254,-1.075859,0.000059,0.018298,-0.100517,-0.075337,0.001165,0.01684,0.103422,0.167446,0.051216,1.034217,0.032526,0.097326,'class 1'
0.00742,0.372854,7.104328,9.727367,20.907906,6.521247,3.20612,0.984499,1039.898193,10.990064,0.012436,0.406556,6.871048,9.383953,19.244696,6.356293,3.02766,0.98338,975.670776,11.079793,0.050727,0.585589,5.15871,6.865389,9.155853,5.053662,1.811726,0.990523,495.380798,10.510149,-0.038291,0.141411,0.554815,1.25847,1.216239,-0.353383,1.458527,-0.242288,0.99604,4.279092,2.89277,-0.128976,-0.090684,0.136213,0.170119,0.360127,-0.502905,0.061547,-0.210445,-0.29246,-1.430756,0.001701,0.006727,-0.123777,-0.085486,0.005199,0.102359,0.056925,0.074929,0.034067,-0.003737,0.080489,-0.046422,-1.04732,0.000019,0.016107,-0.089923,-0.051632,0.039052,0.033854,0.111463,0.160818,0.050171,1.114633,0.032773,0.11035,'class 1'
0.06976,1.123716,7.177424,7.711728,-6.8909,8.520473,-0.808746,0.76969,5175.99707,87.03434,0.0795,1.085106,6.694201,7.087846,-7.134144,7.981663,-0.893817,0.784995,3957.42041,78.774139,0.134365,0.846452,4.189641,3.656003,-7.156335,5.068051,-1.412048,0.880084,561.276001,41.991695,-0.054865,0.187951,0.440471,1.424113,-0.271799,-1.760081,1.197723,-1.469522,0.961916,0.525559,7.114198,-0.108451,-0.053586,0.144991,0.149612,0.463961,-0.645019,0.09982,-0.257763,-0.387256,1.295226,0.006976,0.016768,-0.065491,-0.010626,0.04296,0.098686,0.052595,0.064615,0.014959,-0.003316,0.065545,-0.050586,-1.020424,0.000003,0.013486,-0.019186,0.035679,0.089265,0.046305,0.123444,0.201936,0.05796,1.234442,0.044283,0.124385,'class 1'
-0.0045,0.000004,0.002632,0.003168,0.000001,0.00296,0.000209,-0.736696,0,0.000008,-0.0045,0.000014,0.004452,0.00541,0.000002,0.004969,0.000441,-0.732689,0,0.00002,-0.004498,0.000402,0.030612,0.038493,0.00018,0.033049,0.005444,-0.698441,0.000001,0.000762,-0.000002,-0.003529,0.017637,0.247046,0.329198,0.020347,0.246732,0.082467,-0.724204,0.002924,0.026983,-0.000971,-0.000969,0.022747,0.101053,0.318657,0.4126,0.026586,0.332689,0.079912,-0.869588,0.010878,0.063896,-0.027247,-0.027245,-0.026276,0.068792,0.065282,0.07909,0.094912,0.001264,0.078884,0.016029,-0.248358,0.000036,0.003951,-0.073292,-0.07329,-0.072321,-0.046045,0.036004,0.110754,-0.00401,0.360038,0.040714,0.028548,'class 1'
-0.0045,0.000004,0.002584,0.00303,0,0.002954,0.000076,0.830373,0,0.000008,-0.0045,0.000014,0.004349,0.005148,0.000001,0.004943,0.000205,0.833325,0,0.000022,-0.004498,0.000398,0.029127,0.035496,0.000101,0.032366,0.00313,0.859918,0.000001,0.000855,-0.000002,-0.003619,0.015942,0.217563,0.292136,0.016888,0.212762,0.079373,0.895912,0.001518,0.017793,-0.000881,-0.000879,0.020837,0.084731,0.310031,0.424074,0.038773,0.290691,0.133383,-0.762232,0.00445,0.024746,-0.025337,-0.025335,-0.024456,0.073332,0.069528,0.092528,0.111932,0.001935,0.090573,0.02136,-0.14517,0.00006,0.00479,-0.077832,-0.077831,-0.076952,-0.052496,0.036668,0.103198,-0.004154,0.366682,0.039756,0.019209,'class 1'
-0.0045,0.000056,0.014715,0.016542,-0.000005,0.016851,-0.000309,0.931453,0,0.000294,-0.0045,0.000144,0.022072,0.02475,-0.000013,0.025277,-0.000527,0.934956,0,0.000666,-0.004485,0.001993,0.092534,0.100937,-0.000462,0.105322,-0.004385,0.986155,0.000123,0.012036,-0.000015,-0.002581,0.032979,0.338617,0.365973,-0.005533,0.380515,-0.014542,1.030929,0.020903,0.15607,-0.001919,-0.001904,0.022265,0.081937,0.303852,0.425201,0.04333,0.255834,0.169367,-0.696134,0.001352,0.007476,-0.026764,-0.026749,-0.024846,0.079276,0.07668,0.102443,0.125588,0.002638,0.098922,0.026666,-0.020162,0.000082,0.005221,-0.083776,-0.083761,-0.081857,-0.057011,0.039832,0.106669,-0.003221,0.398325,0.039332,0.035848,'class 1'
-0.0045,0.000287,0.043654,0.045079,-0.000148,0.048145,-0.003066,1.10553,0.000005,0.002623,-0.004498,0.000666,0.062358,0.064141,-0.000318,0.068762,-0.004621,1.107372,0.000022,0.005385,-0.00443,0.005843,0.205906,0.203941,-0.00447,0.223904,-0.019963,1.154516,0.002474,0.059471,-0.000068,-0.000664,0.055869,0.50804,0.477394,-0.038036,0.546938,-0.069544,1.186694,0.086615,0.38005,-0.003834,-0.003766,0.027024,0.091006,0.308043,0.434001,0.046377,0.243688,0.190313,-0.779289,0.000537,0.002849,-0.031522,-0.031454,-0.027688,0.086778,0.086405,0.108348,0.134833,0.003167,0.104543,0.030291,0.141491,0.0001,0.005513,-0.091276,-0.091207,-0.087442,-0.059754,0.046332,0.13235,0.000508,0.463315,0.043273,0.033777,'class 1'
-0.004498,0.00067,0.080934,0.07184,-0.000932,0.08306,-0.01122,1.330589,0.000046,0.008889,-0.004492,0.001493,0.113047,0.099838,-0.001869,0.115959,-0.016122,1.331247,0.000174,0.017445,-0.004325,0.010615,0.330939,0.290408,-0.015779,0.337202,-0.046794,1.356367,0.012436,0.147453,-0.000167,0.00151,0.075552,0.649501,0.600634,-0.040043,0.661196,-0.060561,1.374859,0.187933,0.520933,-0.006001,-0.005834,0.035035,0.106709,0.328143,0.461938,0.052438,0.261105,0.200833,-0.93265,0.000775,0.003633,-0.039527,-0.03936,-0.033526,0.095904,0.097919,0.11075,0.139111,0.003224,0.109726,0.029385,0.339934,0.000125,0.006455,-0.100396,-0.100229,-0.094394,-0.060869,0.053537,0.113903,0.005562,0.53537,0.034906,0.051843,'class 1'
-0.004497,0.000855,0.099213,0.083282,-0.001454,0.098102,-0.014819,-1.565175,0.000088,0.012751,-0.004487,0.001884,0.137249,0.116597,-0.002622,0.135893,-0.019296,-1.56175,0.000327,0.024084,-0.004256,0.012633,0.382242,0.3525,-0.010964,0.381258,-0.028758,-1.54949,0.020889,0.168114,-0.000231,0.003455,0.081566,0.707522,0.803439,0.070986,0.702374,0.101065,-1.479875,0.2334,0.361572,-0.007942,-0.007711,0.046425,0.126982,0.358508,0.503531,0.061894,0.290395,0.213136,-1.002603,0.001513,0.005969,-0.050912,-0.050681,-0.04297,0.106618,0.1103,0.111436,0.138433,0.002466,0.117438,0.020994,0.541468,0.000178,0.009301,-0.111105,-0.110874,-0.103163,-0.060193,0.065183,0.175209,0.010188,0.651829,0.048446,0.064779,'class 1'
-0.004496,0.000553,0.11053,0.14365,0.003259,0.115406,0.028244,-0.785409,0.000157,0.007597,-0.004484,0.001252,0.153683,0.199524,0.006239,0.160701,0.038822,-0.785438,0.000591,0.014854,-0.00415,0.010263,0.439211,0.578205,0.057834,0.449559,0.128646,-0.786022,0.03443,0.102985,-0.000334,0.007261,0.082914,0.859537,1.141566,0.23881,0.865713,0.275853,-0.811321,0.453418,0.347934,-0.011744,-0.01141,0.061538,0.151677,0.380912,0.534504,0.069962,0.305487,0.229017,-1.196448,0.001671,0.005848,-0.066021,-0.065687,-0.054277,0.118776,0.122728,0.113424,0.133353,0.000569,0.128943,0.00441,0.706264,0.000276,0.015509,-0.12326,-0.122926,-0.111516,-0.057239,0.081589,0.256719,0.008325,0.815892,0.071261,0.06954,'class 1'
-0.004338,0.022044,1.001245,0.902094,-0.142983,1.039626,-0.137533,-0.279196,1.127648,1.385704,-0.004134,0.03055,1.093297,0.988186,-0.170306,1.137859,-0.149672,-0.286514,1.6188,1.657737,-0.001711,0.085992,1.528332,1.43424,-0.271321,1.60345,-0.169211,-0.309106,6.463905,3.142328,-0.002423,0.020367,0.173013,1.258722,1.418427,0.09087,1.351175,0.067252,-0.441239,3.316588,1.648456,-0.024501,-0.022078,0.080605,0.178374,0.377506,0.521904,0.064855,0.317883,0.20402,1.457732,0.003531,0.012965,-0.084739,-0.082316,-0.060238,0.132135,0.134607,0.120075,0.124917,-0.00267,0.143519,-0.018602,0.82686,0.00041,0.026283,-0.136269,-0.133846,-0.111768,-0.05153,0.098558,0.200888,0.044475,0.98558,0.048848,0.089737,'class 1'
0.000862,0.274635,4.445719,3.534933,-4.959624,4.610627,-1.075694,-0.304851,404.040588,32.334244,0.003035,0.299089,4.327392,3.388671,-4.908243,4.483425,-1.094753,-0.306392,357.308685,31.116064,0.018519,0.412611,3.46582,2.460173,-3.897944,3.556254,-1.096081,-0.310942,131.000641,21.64423,-0.015484,0.053863,0.355462,1.339541,1.104528,-0.455836,1.424521,-0.319993,-0.364292,3.712805,3.043326,-0.050828,-0.035344,0.103219,0.200971,0.357686,0.44248,0.03052,0.356986,0.085494,1.244103,0.014431,0.073708,-0.100184,-0.0847,-0.049356,0.146364,0.145626,0.133312,0.114584,-0.007237,0.159857,-0.045274,0.914676,0.000552,0.042079,-0.143328,-0.127844,-0.0925,-0.043144,0.119251,0.175416,0.069634,1.192514,0.033506,0.116288,'class 1'
0.060821,1.269562,6.828713,3.102878,-26.682522,6.944906,-3.842028,-0.424009,1120.276855,116.357941,0.067213,1.240745,6.332583,2.654041,-23.685856,6.371507,-3.717465,-0.424035,716.983582,101.787361,0.101132,1.022229,3.687986,0.360664,-9.418232,3.254539,-2.893876,-0.426659,4.917356,37.803009,-0.033919,0.111537,0.504422,0.787022,-0.149466,-0.406857,0.567484,-0.71695,-0.405349,0.036856,1.649768,-0.044324,-0.010405,0.127934,0.212649,0.375139,0.298974,-0.039855,0.398888,-0.099915,1.200107,0.022239,0.248805,-0.06072,-0.026802,-0.016396,0.161071,0.155765,0.152444,0.10404,-0.012847,0.17673,-0.072691,0.981595,0.000673,0.062211,-0.093858,-0.059939,-0.049534,-0.033138,0.146275,0.244481,0.07958,1.462753,0.061027,0.131566,'class 1'
0.288253,2.285751,7.209392,-8.205973,-1.470158,0.175408,-8.38138,-0.780605,4930.394531,73.21862,0.28524,2.143174,6.852918,-7.960346,0.565908,-0.071737,-7.888609,-0.77833,3871.950928,61.103477,0.259159,1.347946,4.814937,-6.193932,5.604071,-1.100186,-5.093745,-0.755651,611.861206,15.94851,0.026081,0.177139,0.492516,1.226225,-1.726738,0.732933,-0.751689,-0.975049,-0.868946,0.148751,0.049889,0.108101,0.08202,0.15228,0.211046,0.462405,0.123991,-0.129171,0.426707,-0.302716,1.202982,0.00818,0.532059,0.13296,0.106879,0.024859,0.175834,0.165237,0.174917,0.094956,-0.018944,0.193074,-0.098119,1.035872,0.000765,0.084793,0.109406,0.083326,0.001305,-0.023553,0.17505,0.365193,0.095826,1.750505,0.09125,0.125306,'class 1'
0.478431,2.210346,12.19181,-16.345289,59.263676,-5.428844,-10.916445,1.565327,8045.449219,30.113766,0.460991,2.047035,11.359737,-15.330935,52.996048,-5.264771,-10.066163,1.561877,5418.406738,23.053366,0.357178,1.182305,6.777447,-9.481737,21.976145,-4.033983,-5.447754,1.477359,179.694107,1.998748,0.103812,0.222682,0.339274,1.744676,-2.392585,1.275472,-0.801775,-1.59081,0.99601,3.563908,0.622575,0.238309,0.134496,0.173298,0.202351,0.565421,-0.030948,-0.199986,0.431992,-0.462939,1.225538,0.000767,0.800901,0.287693,0.18388,0.049384,0.19023,0.174377,0.197772,0.088794,-0.024794,0.207996,-0.119202,1.082864,0.000844,0.107058,0.270761,0.166949,0.032452,-0.016932,0.18967,0.431462,0.063895,1.896702,0.109682,0.151461,'class 1'
0.297093,2.0547,7.22389,-4.710401,-24.332333,3.110996,-7.821397,0.455755,2651.833252,119.517212,0.297331,1.895259,6.896461,-4.679788,-20.706938,2.776945,-7.456733,0.443894,2293.590088,104.728165,0.290408,1.0372,4.908154,-4.144018,-5.852278,1.113191,-5.257209,0.378632,696.90979,40.581993,0.006923,0.239289,0.185417,1.573223,-1.975436,0.487349,-0.288978,-1.686458,0.648649,7.6211,1.952952,0.058042,0.051119,0.188376,0.199674,0.612992,-0.114726,-0.218334,0.413408,-0.528133,1.262586,0.011668,0.886499,0.108955,0.102032,0.050913,0.203869,0.1835,0.21853,0.086632,-0.029625,0.220801,-0.134169,1.126165,0.000946,0.126003,0.093462,0.086539,0.03542,-0.015493,0.193442,0.406961,0.058997,1.934423,0.096433,0.184045,'class 1'
0.168521,0.734789,14.500653,3.788861,-106.165268,12.370791,-8.58193,0.198556,6302.288086,439.01651,0.182301,0.707787,13.401622,2.992392,-92.51989,11.230594,-8.238202,0.200154,3394.025879,379.033997,0.244933,0.510476,7.451825,-0.808327,-30.209919,5.107031,-5.915358,0.220706,79.382607,121.493065,-0.062632,0.246304,0.076688,1.604009,-1.823738,0.171796,-0.099644,-1.724094,0.453731,8.776831,2.638838,-0.064003,-0.001371,0.196112,0.210691,0.565786,-0.095208,-0.17633,0.375002,-0.470211,1.318935,0.006476,0.714385,-0.013811,0.048821,0.050192,0.216421,0.192765,0.235539,0.088997,-0.032817,0.231037,-0.14204,1.16837,0.001102,0.139187,-0.03412,0.028512,0.029883,-0.020309,0.212441,0.363913,0.111382,2.124411,0.073278,0.215827,'class 1'
0.483527,1.961339,12.704775,-13.73631,12.356169,-0.967698,-12.768612,0.137372,26276.734375,139.261551,0.467949,1.776761,11.92722,-12.930125,11.240155,-0.937235,-11.99289,0.14352,20434.990234,122.227509,0.376596,0.810406,7.483467,-8.350794,6.107646,-0.809941,-7.540853,0.187416,3159.390381,45.305172,0.091353,0.255988,0.029743,2.018523,-2.706722,1.56822,-0.840168,-1.866554,0.361844,7.718064,1.053467,0.211961,0.120608,0.196898,0.226647,0.429244,0.027897,-0.096001,0.324103,-0.296205,1.419617,0.000299,0.384782,0.271051,0.179699,0.059091,0.227635,0.202095,0.248039,0.095793,-0.03405,0.238538,-0.142745,1.211477,0.001334,0.145376,0.240314,0.148962,0.028354,-0.030737,0.23341,0.310287,0.126609,2.334098,0.055649,0.240401,'class 1'
0.791439,0.022296,20.989519,-29.66637,219.732468,-14.293822,-15.372548,0.253664,1024.11853,1.163647,0.741858,0.031124,19.424646,-27.449329,188.035599,-13.149496,-14.299833,0.252753,997.043518,1.323277,0.484514,0.090613,10.964243,-15.449112,59.183998,-7.028303,-8.420809,0.225983,462.808533,1.939074,0.257344,0.249194,0.207605,2.394996,-3.338084,2.703146,-1.381719,-1.956365,0.039089,3.679555,0.330218,0.492664,0.23532,0.193051,0.231184,0.288511,0.216906,-0.018977,0.283777,-0.066871,-1.449896,0.005785,0.122954,0.548807,0.291463,0.056143,0.237347,0.211184,0.256071,0.106344,-0.03337,0.243429,-0.137085,1.257051,0.001637,0.144791,0.504512,0.247168,0.011848,-0.044296,0.226864,0.35104,0.142226,2.268636,0.06341,0.234511,'class 1'
0.478166,2.211001,13.114226,-17.184845,61.667759,-5.105021,-12.079823,0.003006,14366.633789,48.647865,0.460417,2.048568,12.319658,-16.193047,55.219994,-4.881918,-11.311129,0.004315,10838.582031,41.334751,0.353711,1.192343,7.752473,-10.355508,23.566896,-3.377132,-6.978376,0.012117,1390.746094,12.968957,0.106706,0.20737,0.378988,1.920521,-2.154501,0.46809,-0.245157,-1.909344,-0.07936,12.85576,2.769518,0.253047,0.146341,0.188375,0.21479,0.333643,0.399503,0.008698,0.376395,0.023108,-0.835573,0.01992,0.124812,0.272042,0.165336,0.018995,0.245483,0.219576,0.260285,0.119482,-0.031161,0.246101,-0.12662,1.306224,0.001983,0.138921,0.214934,0.108228,-0.038112,-0.057107,0.203113,0.318183,0.079913,2.031128,0.079551,0.228472,'class 1'
0.103359,1.501485,9.54552,1.487507,-44.486607,7.454922,-5.967414,0.019568,398.634094,180.159103,0.110938,1.440581,8.999033,1.197185,-39.81332,6.936702,-5.739517,0.021941,230.304123,160.686539,0.141793,1.044376,5.97365,0.037987,-17.881491,4.247688,-4.209701,0.033454,0.103216,71.527412,-0.030855,0.152266,0.282279,2.621821,0.339049,-3.391032,2.018787,-1.679738,-0.041117,1.572467,13.679082,-0.041328,-0.010473,0.187102,0.182465,0.481849,0.487425,-0.038797,0.55707,-0.069645,-0.583257,0.093316,0.392772,-0.076164,-0.045309,-0.034837,0.252046,0.226783,0.261675,0.133717,-0.028031,0.247139,-0.113422,1.359467,0.002325,0.130004,-0.141108,-0.110253,-0.09978,-0.064943,0.187009,0.344227,0.041304,1.870094,0.096368,0.194028,'class 1'
0.00974,0.133037,10.120613,7.653002,-22.80521,9.945923,-2.292921,0.109013,8772.924805,149.789291,0.015225,0.138164,9.891018,7.374873,-22.50762,9.696164,-2.321291,0.105095,7854.782227,144.419235,0.05102,0.127438,8.258207,5.661129,-18.354767,7.965431,-2.304303,0.073123,3380.060059,105.467438,-0.035795,0.134038,0.150621,3.911514,1.968711,-5.74218,3.574941,-1.60623,-0.047442,104.044678,26.844542,-0.118813,-0.083018,0.192427,0.154489,0.55475,0.41139,-0.135165,0.626973,-0.215583,-0.519445,0.120144,0.7099,-0.177203,-0.141408,-0.05839,0.257099,0.232389,0.261257,0.147537,-0.024636,0.247199,-0.099662,1.41621,0.002619,0.120313,-0.241874,-0.206079,-0.123061,-0.064671,0.18647,0.402674,0.030667,1.864703,0.106851,0.192497,'class 1'
0.062446,1.311615,9.64502,7.575577,-20.311352,9.674952,-2.099375,0.194507,7956.161133,138.634766,0.070025,1.287243,9.301908,7.211763,-19.137447,9.275082,-2.063318,0.174515,6686.308594,128.559311,0.11674,1.119384,7.311457,4.914338,-14.751025,7.016632,-2.102294,0.048546,2008.248535,83.154816,-0.046715,0.186947,0.644717,3.518762,1.019316,-5.859811,2.983433,-1.964117,-0.125403,25.433012,24.478249,-0.116921,-0.070207,0.205162,0.148241,0.521259,0.159568,-0.19935,0.533343,-0.373775,-0.518476,0.020952,0.822863,-0.135137,-0.088422,-0.018216,0.260742,0.236136,0.259828,0.159667,-0.021518,0.246842,-0.087175,1.474601,0.002844,0.111567,-0.190717,-0.144002,-0.073796,-0.05558,0.20891,0.435758,0.072793,2.089096,0.109665,0.207033,'class 1'
0.308189,2.532993,3.573018,0.235168,-7.006152,2.767108,-2.53194,-0.222536,1.552925,28.079912,0.310523,2.418567,3.594185,-0.041018,-7.316651,2.6845,-2.725518,-0.252832,0.049242,29.268288,0.324433,1.809894,3.771389,-1.702595,-7.446329,2.007205,-3.7098,-0.360953,94.74572,32.684147,-0.013909,0.299406,0.896953,2.730243,-2.337184,-1.702234,0.582933,-2.920117,-0.372917,67.031433,12.271362,0.011117,0.025026,0.223205,0.149775,0.468458,-0.204205,-0.155801,0.305606,-0.509811,-0.556853,0.027726,0.664904,0.087319,0.101228,0.076202,0.263093,0.237952,0.257877,0.169245,-0.019008,0.246392,-0.077146,1.531699,0.002998,0.104677,0.04743,0.061339,0.036313,-0.039888,0.245455,0.463963,0.140251,2.45455,0.114691,0.217428,'class 1'
0.608804,1.791448,12.321568,-11.177362,-46.445892,3.224902,-14.402265,-0.984457,38818.941406,310.71701,0.603824,1.723894,11.825804,-11.176865,-36.458359,2.638896,-13.815761,-0.97951,33823.429688,270.755737,0.56453,1.395216,9.194297,-10.671603,3.115265,-0.300376,-10.371227,-0.936223,11550.259766,101.422058,0.039295,0.415685,0.740045,4.517586,-6.006383,6.656033,-1.465945,-4.540438,-0.812903,341.014435,9.452501,0.188139,0.148845,0.242241,0.13506,0.508613,-0.560444,-0.014732,0.025158,-0.585601,-0.633156,0.117167,0.373027,0.361584,0.322289,0.173444,0.264267,0.23794,0.255631,0.175929,-0.017207,0.245904,-0.069975,-1.557427,0.003088,0.09978,0.339557,0.300263,0.151418,-0.022026,0.266094,0.462326,0.152321,2.660944,0.100568,0.231113,'class 1'
0.688698,1.523777,16.691696,-15.878982,-51.108093,2.74431,-18.623291,-1.094763,115121.609375,456.574402,0.690031,1.472166,16.000744,-15.84201,-34.522224,1.941274,-17.783285,-1.097774,97641.671875,389.058228,0.665915,1.146004,12.165456,-14.543506,21.937279,-1.709279,-12.834227,-1.109865,26177.859375,123.76445,0.024116,0.469614,0.547316,5.438054,-7.326731,11.347618,-2.223703,-5.103028,-1.085012,445.042725,8.29051,0.220417,0.196301,0.257446,0.099071,0.583691,-0.786866,0.123689,-0.217079,-0.569786,-0.774157,0.077025,0.124402,0.432585,0.408469,0.212168,0.264366,0.236342,0.253185,0.179946,-0.016025,0.245279,-0.065334,-1.512372,0.003124,0.096481,0.425665,0.401549,0.205248,-0.00692,0.261143,0.358082,0.192512,2.611432,0.056063,0.259745,'class 1'
0.608843,3.215664,8.945213,-10.436982,14.443062,-1.642238,-8.794744,-1.547551,5572.709961,51.158352,0.603923,3.047949,8.674414,-10.351826,15.941037,-1.882125,-8.469701,-1.543295,4650.344727,43.396156,0.565823,2.124925,7.135433,-9.421933,18.903591,-2.897237,-6.524696,-1.508231,1168.113647,13.15846,0.038101,0.432357,0.823384,3.770442,-5.211569,6.459234,-2.030564,-3.181005,-1.429439,35.947186,1.323512,0.171566,0.133465,0.265342,0.058086,0.58317,-0.814871,0.161237,-0.338396,-0.476474,-1.278347,0.01266,0.019066,0.338582,0.300481,0.167015,0.263472,0.233484,0.250631,0.182046,-0.015253,0.244446,-0.0624,-1.47626,0.00312,0.094154,0.340451,0.30235,0.168885,0.001869,0.237708,0.336988,0.179438,2.377079,0.052292,0.221306,'class 1'
0.308446,2.976237,7.4296,2.177604,-48.333527,8.125777,-5.948173,0.654664,939.268555,198.076065,0.311071,2.852832,6.900728,1.998602,-41.656307,7.530374,-5.531772,0.651929,681.524719,170.619644,0.328949,2.128501,4.10095,0.714238,-15.201834,4.272393,-3.558155,0.641599,31.280264,61.317471,-0.017878,0.333106,0.946543,1.288325,-1.132507,-0.686315,0.437219,-1.569727,0.731777,5.16599,4.027833,-0.022035,-0.004157,0.264858,0.051264,0.491814,-0.656176,0.089428,-0.193128,-0.463048,1.158211,0.03137,0.072857,0.046212,0.06409,0.068247,0.26165,0.229722,0.248139,0.183358,-0.014644,0.243499,-0.060142,-1.449235,0.0031,0.092198,0.049421,0.067299,0.071456,0.003209,0.210732,0.372834,0.129752,2.107318,0.079071,0.185985,'class 1'
0.063646,1.305335,11.060479,10.490541,-28.642376,12.73895,-2.24841,0.554442,24719.859375,224.620956,0.0719,1.288331,10.567199,10.13596,-25.066353,12.191937,-2.055978,0.5611,20856.064453,203.003082,0.126203,1.153481,7.550729,7.673414,-9.919442,8.800553,-1.127139,0.609268,5803.28418,98.559059,-0.054303,0.230079,0.724491,2.363136,2.318375,-1.481786,2.84011,-0.521735,0.705532,60.746723,11.302006,-0.158179,-0.103876,0.257163,0.078127,0.379799,-0.386005,-0.019343,0.044891,-0.430896,1.036929,0.03373,0.226373,-0.185263,-0.13096,-0.027084,0.258953,0.225387,0.245977,0.185171,-0.013974,0.24274,-0.057569,-1.43038,0.003092,0.090185,-0.187053,-0.13275,-0.028873,-0.00179,0.191801,0.345759,0.076113,1.918006,0.078869,0.181653,'class 1'
0.00646,0.189579,7.387277,9.126446,8.120577,8.127269,0.999177,0.851906,4232.041992,50.809696,0.011123,0.203851,7.326432,9.042228,7.899199,8.06248,0.979748,0.856853,4101.591797,50.165085,0.046606,0.304564,6.610471,8.169432,6.754064,7.236039,0.933393,0.886134,2651.121338,39.723354,-0.035483,0.161432,0.390251,3.157818,3.780732,0.867566,3.535333,0.245399,0.891007,154.712784,10.823668,-0.150309,-0.114827,0.244562,0.106122,0.343233,-0.097807,-0.089489,0.254215,-0.352022,1.035568,0.003516,0.367524,-0.233439,-0.197956,-0.083129,0.255436,0.220746,0.244487,0.188698,-0.013076,0.242597,-0.053899,-1.4182,0.00313,0.08791,-0.244313,-0.208831,-0.094004,-0.010875,0.181267,0.328539,0.07082,1.81267,0.082913,0.17531,'class 1'
0.004704,0.310179,6.663644,6.039752,-4.044552,6.648127,-0.608375,1.514948,1920.846924,52.656811,0.00842,0.322832,6.610171,6.081693,-3.46208,6.605791,-0.524098,1.505307,1880.244995,50.835312,0.033593,0.348835,6.126885,6.221518,0.238884,6.182882,0.038636,1.433818,1461.267822,37.751751,-0.025173,0.125901,0.225543,3.377648,3.828155,1.030725,3.53672,0.291435,1.203143,154.342148,10.53187,-0.11748,-0.092308,0.229247,0.131551,0.385568,0.140153,-0.098016,0.390899,-0.250746,1.101363,0.008087,0.411708,-0.220827,-0.195654,-0.103346,0.251168,0.215976,0.244054,0.194852,-0.01185,0.243515,-0.048663,-1.411052,0.003241,0.085368,-0.242747,-0.217574,-0.125267,-0.021921,0.176291,0.34346,0.095511,1.762905,0.081658,0.152387,'class 1'
0.00117,0.252864,6.024147,5.327136,-4.702956,6.098324,-0.771188,-1.388883,1339.180908,47.190193,0.003727,0.269321,6.050393,5.370094,-4.530317,6.111386,-0.741292,-1.40177,1354.204956,46.959187,0.023718,0.336215,5.966531,5.469726,-2.979991,5.968972,-0.499247,-1.488858,1251.700806,41.83786,-0.019992,0.10388,0.238222,3.527405,3.653566,0.351139,3.554787,0.098779,1.438677,159.43483,11.943989,-0.100153,-0.080162,0.212576,0.154349,0.441287,0.303406,-0.069587,0.456007,-0.152601,1.231444,0.034098,0.370404,-0.208849,-0.188858,-0.108696,0.246234,0.211162,0.245054,0.204086,-0.010265,0.245839,-0.041754,-1.407467,0.003445,0.08271,-0.242507,-0.222515,-0.142354,-0.033658,0.172661,0.306305,0.079051,1.726611,0.075341,0.151183,'class 1'
-0.002977,0.11939,4.172097,4.669066,1.662449,4.280708,0.388358,-1.290769,330.281189,15.150387,-0.001897,0.134769,4.325089,4.827368,1.802222,4.419587,0.407781,-1.310906,375.059937,16.094589,0.010439,0.223291,4.985717,5.411257,1.894291,5.035035,0.376222,-1.396118,635.545837,21.70454,-0.012336,0.084606,0.226734,3.46388,3.692751,0.803802,3.46047,0.232281,-1.516728,142.107849,10.421205,-0.086504,-0.074167,0.195071,0.171034,0.483467,0.402961,-0.039236,0.484022,-0.081062,1.419285,0.05185,0.31932,-0.196968,-0.184632,-0.110465,0.240747,0.206311,0.247787,0.216312,-0.008349,0.249744,-0.033431,-1.406361,0.003752,0.080188,-0.242644,-0.230308,-0.15614,-0.045676,0.165766,0.337973,0.062113,1.657656,0.074861,0.142101,'class 1'
-0.004001,0.021297,3.103634,3.773227,1.854244,3.192395,0.580832,-1.165284,97.101776,6.820266,-0.003434,0.028941,3.304702,4.004372,2.076629,3.392193,0.612179,-1.179489,123.926094,7.728478,0.004312,0.070289,4.268501,5.056608,2.985795,4.373981,0.682626,-1.226194,348.409607,13.626101,-0.007746,0.070833,0.131963,3.259094,3.592896,0.837525,3.342314,0.250582,-1.305451,123.393684,9.558804,-0.074267,-0.06652,0.176878,0.178011,0.509411,0.464589,-0.02221,0.508286,-0.043697,-1.52063,0.065764,0.304685,-0.180312,-0.172565,-0.106045,0.234839,0.201391,0.252382,0.230939,-0.006191,0.255199,-0.024261,-1.407111,0.004165,0.078098,-0.238273,-0.230527,-0.164006,-0.057961,0.155103,0.274751,0.053234,1.551032,0.069289,0.147179,'class 1'
-0.003136,0.098468,3.733772,3.98612,-0.682095,4.150462,-0.164342,-1.068827,295.816895,18.617535,-0.002252,0.105663,3.843121,4.099715,-0.70513,4.265043,-0.165328,-1.073724,329.903961,19.628185,0.007924,0.141384,4.256737,4.490139,-0.828403,4.667618,-0.177479,-1.11225,473.286865,23.47496,-0.010176,0.066974,0.048487,2.946777,2.99179,-0.557365,3.16774,-0.17595,-1.180869,100.072372,11.180265,-0.069226,-0.05905,0.158247,0.174402,0.518911,0.511741,-0.009958,0.530511,-0.01877,-1.360933,0.079011,0.301709,-0.160499,-0.150323,-0.091273,0.228656,0.19636,0.258719,0.24697,-0.003934,0.261988,-0.015018,-1.409511,0.00468,0.076732,-0.230908,-0.220732,-0.161682,-0.070409,0.145095,0.344673,0.03356,1.450947,0.089442,0.143526,'class 1'
0.000898,0.265275,4.969087,4.136509,-5.567428,5.205945,-1.069436,-1.248543,673.826721,39.380417,0.003126,0.285497,4.912883,4.063237,-5.600141,5.150531,-1.087294,-1.245209,642.40741,38.910454,0.019638,0.364064,4.42378,3.541079,-5.093736,4.639083,-1.098005,-1.23681,412.718781,32.914181,-0.016512,0.069332,0.206217,2.465407,2.052276,-1.463719,2.612542,-0.560266,-1.217457,42.399342,10.066711,-0.066207,-0.049695,0.139769,0.161747,0.516559,0.558538,0.011276,0.537562,0.020976,-1.26035,0.083251,0.266861,-0.136643,-0.120131,-0.070436,0.222345,0.191207,0.266415,0.263159,-0.001774,0.269737,-0.006578,-1.413647,0.005287,0.07635,-0.219219,-0.202708,-0.153013,-0.082577,0.140242,0.278757,0.03893,1.402425,0.077905,0.129326,'class 1'
0.004343,0.343783,5.538514,3.720442,-8.422492,5.307382,-1.586939,-1.555213,657.918518,47.531658,0.007601,0.36941,5.37744,3.549531,-8.166748,5.138772,-1.589241,-1.552111,570.315979,45.266159,0.026993,0.471891,4.283957,2.670281,-5.641624,4.059884,-1.389602,-1.525277,211.750854,29.696899,-0.019392,0.06757,0.310777,1.92568,1.335977,-1.016573,1.877443,-0.541467,-1.432075,10.443288,5.851126,-0.05997,-0.040578,0.122317,0.142327,0.516019,0.610092,0.042183,0.53059,0.079502,-1.216233,0.075738,0.20348,-0.114716,-0.095324,-0.054746,0.216039,0.185965,0.274879,0.278224,0.000071,0.277969,0.000256,-1.41968,0.00597,0.077125,-0.208439,-0.189047,-0.148469,-0.093723,0.13785,0.327399,0.01698,1.378502,0.080652,0.1252,'class 1'
0.000862,0.274576,4.458782,3.570585,-4.861908,4.6224,-1.051815,1.269072,410.478333,32.196712,0.003036,0.298962,4.345169,3.433818,-4.79473,4.499444,-1.065627,1.268611,365.170746,30.970022,0.018545,0.410753,3.53741,2.582543,-3.753231,3.619493,-1.03695,1.27731,144.611725,21.682453,-0.015509,0.055145,0.316389,1.608353,1.196283,-0.692595,1.623016,-0.426733,1.327614,6.012692,4.201471,-0.052109,-0.0366,0.10682,0.118235,0.531814,0.665154,0.072025,0.529001,0.136153,-1.226841,0.06828,0.15433,-0.103784,-0.088275,-0.051675,0.209845,0.180717,0.28343,0.291079,0.001408,0.286157,0.004922,-1.427611,0.006701,0.079093,-0.206809,-0.1913,-0.1547,-0.103024,0.13347,0.367336,0.006734,1.3347,0.106117,0.119101,'class 1'
-0.003303,0.120972,2.650985,2.745514,-0.941495,3.053815,-0.308301,0.986455,85.206497,11.303826,-0.002633,0.137111,2.658912,2.737639,-1.008282,3.06645,-0.328811,0.986241,86.397026,11.527797,0.004796,0.234214,2.561932,2.477691,-1.431473,2.961115,-0.483424,1.003129,72.837715,11.864844,-0.007429,0.036153,0.234128,1.55971,1.403491,-0.629317,1.760879,-0.357388,1.070092,8.838542,4.487055,-0.038785,-0.031357,0.093997,0.091696,0.568437,0.71866,0.090428,0.556027,0.162632,-1.26859,0.079929,0.15476,-0.09663,-0.089201,-0.057844,0.20383,0.175573,0.291419,0.300977,0.002115,0.293778,0.007199,-1.437141,0.00744,0.082128,-0.206463,-0.199034,-0.167678,-0.109834,0.123873,0.285665,0.004171,1.238728,0.081965,0.112597,'class 1'
-0.0044,0.023379,1.06187,1.202711,-0.040934,1.235834,-0.033123,0.818377,2.329253,1.610252,-0.004296,0.029002,1.133564,1.281887,-0.0491,1.319109,-0.037222,0.828708,3.022948,1.839633,-0.002316,0.07615,1.515041,1.674556,-0.161275,1.765884,-0.091328,0.880735,9.672137,3.449237,-0.00198,0.0195,0.126188,1.419638,1.50903,-0.158622,1.607695,-0.098664,1.020034,6.630353,2.91166,-0.023796,-0.021816,0.084158,0.065604,0.62285,0.764106,0.090169,0.618263,0.145843,-1.292454,0.130306,0.223181,-0.088454,-0.086473,-0.064658,0.198025,0.170654,0.298299,0.307565,0.002168,0.300346,0.00722,-1.447643,0.008128,0.085923,-0.202321,-0.200341,-0.178525,-0.113868,0.114454,0.197372,0.002136,1.144538,0.056715,0.110592,'class 1'
-0.004494,0.001454,0.241649,0.296423,0.008725,0.263284,0.033138,0.939535,0.004654,0.052967,-0.004477,0.002267,0.297847,0.364284,0.013685,0.32175,0.042534,0.982366,0.010346,0.077962,-0.004024,0.013386,0.677873,0.824618,0.075572,0.719598,0.10502,1.056159,0.256839,0.377707,-0.000453,0.009398,0.067343,1.158445,1.382681,0.233983,1.185273,0.197408,1.219558,1.865687,0.975876,-0.013876,-0.013422,0.077152,0.04509,0.688638,0.795607,0.066542,0.700632,0.094975,-1.291962,0.232194,0.366821,-0.081629,-0.081176,-0.067753,0.192422,0.166059,0.303636,0.310872,0.001663,0.305428,0.005444,-1.45825,0.008697,0.08999,-0.196899,-0.196446,-0.183024,-0.11527,0.105492,0.31202,-0.000943,1.054918,0.096224,0.074839,'class 1'
-0.004498,0.000649,0.086055,0.089805,0.000229,0.087183,0.002621,-1.399253,0.000058,0.007151,-0.004492,0.001434,0.121733,0.127827,0.000568,0.123221,0.004606,-1.402069,0.00023,0.01407,-0.004307,0.009667,0.378647,0.417903,0.014757,0.378961,0.038941,-1.446322,0.020191,0.115613,-0.000185,0.004325,0.049088,1.027129,1.198567,0.185211,1.016332,0.182234,-1.442825,0.999444,0.695719,-0.008817,-0.008632,0.072456,0.042274,0.751339,0.808783,0.025327,0.776152,0.032631,-1.290917,0.361618,0.552823,-0.076947,-0.076763,-0.06813,0.186982,0.161847,0.307083,0.311239,0.000796,0.308659,0.00258,-1.467948,0.009075,0.093685,-0.191474,-0.191289,-0.182657,-0.114526,0.094763,0.314446,-0.002842,0.947633,0.107597,0.057857,'class 1'
-0.0045,0.000276,0.0482,0.050716,-0.000127,0.053103,-0.002386,-1.100559,0.000008,0.003079,-0.004498,0.000619,0.071358,0.075189,-0.000253,0.07842,-0.003232,-1.106674,0.000038,0.006667,-0.004421,0.004769,0.268645,0.28456,-0.001683,0.290358,-0.005797,-1.150512,0.007102,0.087708,-0.000077,0.001898,0.017555,1.006492,1.109132,0.049325,1.062718,0.046414,-1.198668,1.270616,1.032875,-0.006396,-0.006319,0.069359,0.060655,0.790104,0.800523,-0.013925,0.817555,-0.017032,-1.306063,0.446366,0.696536,-0.073857,-0.07378,-0.067461,0.181651,0.158025,0.308354,0.309204,-0.000168,0.309747,-0.000543,-1.475653,0.009205,0.09628,-0.186149,-0.186073,-0.179753,-0.112292,0.08806,0.301741,-0.003407,0.880599,0.099686,0.057401,'class 1'
-0.0045,0.000098,0.050011,0.058026,0.000042,0.057294,0.000731,-0.860189,0.000011,0.003199,-0.004499,0.000192,0.069999,0.081405,0.00013,0.079777,0.001628,-0.88481,0.00004,0.006107,-0.004448,0.002164,0.265891,0.306671,0.002266,0.299095,0.007576,-0.957849,0.007992,0.084984,-0.000051,0.001644,0.033993,1.011983,1.120467,0.022301,1.100198,0.02027,-1.106904,1.464158,1.166244,-0.006143,-0.006092,0.067144,0.085316,0.790506,0.76936,-0.033421,0.81059,-0.04123,-1.347432,0.429492,0.725597,-0.071644,-0.071592,-0.0655,0.176374,0.154533,0.307211,0.305356,-0.000962,0.308474,-0.003118,-1.480242,0.009053,0.09709,-0.180873,-0.180822,-0.174729,-0.109229,0.084984,0.265703,-0.003685,0.849837,0.087399,0.078593,'class 1'
-0.004497,0.001883,0.193999,0.219979,-0.000753,0.223349,-0.003369,-0.89336,0.002487,0.051401,-0.00449,0.003047,0.230183,0.26125,-0.000887,0.264602,-0.003352,-0.898875,0.0049,0.071799,-0.004255,0.01745,0.503467,0.564084,-0.005852,0.574274,-0.01019,-0.950563,0.108693,0.341598,-0.000236,0.004357,0.093536,1.059296,1.14637,-0.013107,1.157692,-0.011322,-1.107735,1.795928,1.366593,-0.008847,-0.008611,0.065181,0.105862,0.754536,0.717934,-0.033842,0.762327,-0.044393,-1.423093,0.335441,0.650798,-0.069671,-0.069435,-0.060824,0.171102,0.151243,0.303477,0.300158,-0.001387,0.304709,-0.004552,-1.480579,0.008617,0.095642,-0.175593,-0.175357,-0.166745,-0.105922,0.08455,0.231874,-0.003863,0.845495,0.08046,0.073757,'class 1'
-0.004464,0.009634,0.546052,0.56611,-0.02642,0.609461,-0.04335,-1.072291,0.136577,0.426162,-0.00441,0.014004,0.609595,0.62994,-0.034514,0.680648,-0.050708,-1.072594,0.212254,0.53488,-0.003407,0.050577,0.972455,0.967084,-0.116943,1.075788,-0.108705,-1.108655,1.312179,1.403024,-0.001003,0.010136,0.155055,1.148377,1.08488,-0.170415,1.224097,-0.139217,-1.214058,2.187535,1.858625,-0.014545,-0.013543,0.062954,0.116859,0.698473,0.65608,-0.029073,0.697747,-0.041667,-1.534419,0.235336,0.546733,-0.067364,-0.066362,-0.052819,0.165815,0.147967,0.297077,0.293786,-0.001384,0.298424,-0.004638,-1.47552,0.007927,0.091846,-0.170225,-0.169222,-0.15568,-0.102861,0.086749,0.313468,-0.004036,0.867485,0.09113,0.084448,'class 1'
-0.004338,0.022281,0.990837,0.857193,-0.165894,1.019856,-0.162664,-1.313295,1.027481,1.398354,-0.004136,0.031094,1.078791,0.924485,-0.205581,1.109737,-0.185252,-1.312826,1.433282,1.676995,-0.001781,0.090163,1.498173,1.232006,-0.452481,1.528111,-0.296105,-1.330154,5.051003,3.327762,-0.002355,0.016557,0.200381,1.267153,0.929992,-0.408471,1.255371,-0.325379,-1.392468,2.161147,2.498768,-0.020693,-0.018338,0.060115,0.116378,0.640836,0.600589,-0.027003,0.64261,-0.042021,1.477385,0.16907,0.46872,-0.064251,-0.061896,-0.043558,0.160514,0.144484,0.288054,0.286126,-0.001037,0.289707,-0.003581,-1.463918,0.007042,0.086018,-0.16465,-0.162295,-0.143957,-0.100399,0.085233,0.263162,-0.004271,0.852334,0.08348,0.067522,'class 1'
-0.004233,0.028395,1.217973,0.941863,-0.298176,1.192009,-0.250146,0,1.845011,2.07981,-0.003916,0.03921,1.317204,1.004218,-0.363286,1.286583,-0.282365,1.570704,2.482406,2.461597,-0.000806,0.107697,1.749365,1.29109,-0.696684,1.700728,-0.409639,1.569905,7.423843,4.45365,-0.00311,0.019331,0.214628,1.314168,0.804861,-0.540855,1.240765,-0.435904,1.541115,1.821113,2.811222,-0.023248,-0.020138,0.056597,0.105524,0.590686,0.569093,-0.020999,0.603867,-0.034774,1.360793,0.132093,0.407862,-0.060513,-0.057403,-0.037265,0.155227,0.140558,0.276586,0.276859,-0.000538,0.278788,-0.001928,-1.444699,0.00604,0.078801,-0.159143,-0.156033,-0.135895,-0.09863,0.082515,0.279444,-0.0044,0.825154,0.092994,0.037494,'class 1'
-0.004338,0.022281,0.990611,0.856701,-0.166161,1.019658,-0.162958,1.313083,1.026469,1.398581,-0.004136,0.031092,1.078242,0.923307,-0.206262,1.109254,-0.185946,1.312359,1.4301,1.677543,-0.001781,0.09009,1.491737,1.220182,-0.45981,1.522243,-0.302061,1.326592,4.955,3.328084,-0.002355,0.016137,0.194339,1.182395,0.800315,-0.445288,1.178241,-0.377926,1.326861,1.551082,2.421655,-0.020273,-0.017918,0.052775,0.087325,0.547883,0.570343,0.000344,0.56974,0.000603,1.280074,0.105367,0.323917,-0.056912,-0.054557,-0.036639,0.149996,0.135977,0.262956,0.265534,-0.000132,0.266028,-0.000495,-1.417106,0.005009,0.071035,-0.154133,-0.151778,-0.13386,-0.097221,0.080546,0.296533,-0.004054,0.80546,0.094031,0.060587,'class 1'
-0.004464,0.009633,0.545193,0.564616,-0.026921,0.608832,-0.044217,1.071298,0.135956,0.426473,-0.00441,0.013999,0.607649,0.62658,-0.035758,0.679225,-0.052645,1.070532,0.210291,0.535634,-0.00341,0.050421,0.953506,0.939425,-0.127757,1.059956,-0.12053,1.098292,1.229833,1.393546,-0.001,0.009185,0.145995,0.939102,0.85333,-0.188505,1.035392,-0.182061,1.12646,1.079292,1.482192,-0.013595,-0.012595,0.049521,0.065872,0.512542,0.597388,0.037855,0.525328,0.07206,1.24933,0.07332,0.205452,-0.053931,-0.05293,-0.040336,0.144876,0.130579,0.247524,0.25167,-0.000055,0.251887,-0.000218,-1.381108,0.004026,0.063557,-0.149285,-0.148285,-0.135691,-0.095355,0.078594,0.224309,0.000499,0.785939,0.07443,0.074946,'class 1'
-0.004497,0.001884,0.191057,0.217778,-0.000415,0.219666,-0.001889,0.888805,0.002328,0.049087,-0.004491,0.003046,0.224541,0.256303,-0.000433,0.257981,-0.001678,0.889295,0.004429,0.067423,-0.004261,0.017449,0.460911,0.5274,0.00077,0.525935,0.001465,0.916145,0.076511,0.275069,-0.00023,0.002974,0.088052,0.719202,0.876073,0.07335,0.782313,0.09376,0.96708,0.363877,0.474104,-0.007464,-0.007234,0.048029,0.048637,0.487796,0.629099,0.076113,0.465641,0.163458,1.311853,0.036139,0.091314,-0.052519,-0.05229,-0.045055,0.139911,0.124284,0.230686,0.234901,-0.000457,0.236829,-0.001929,-1.33785,0.003145,0.057005,-0.144401,-0.144171,-0.136937,-0.091882,0.076799,0.177881,0.008789,0.767991,0.054473,0.064728,'class 1'
-0.0045,0.000208,0.055115,0.077944,0.001519,0.03898,0.038964,1.14157,0,0,-0.004499,0.00043,0.072171,0.102065,0.002604,0.051069,0.050996,1.155704,0,0,-0.004444,0.004949,0.232199,0.328376,0.026957,0.164982,0.163394,1.256543,0,0.000003,-0.000055,0.000668,0.055946,0.635304,0.896627,0.200147,0.477264,0.419363,1.46822,0.002695,0.003353,-0.005167,-0.005112,0.049467,0.051038,0.472175,0.639412,0.092891,0.416253,0.223159,-1.514718,0.015244,0.037285,-0.053966,-0.053911,-0.0488,0.135133,0.117106,0.212848,0.215088,-0.001354,0.22121,-0.006122,-1.289864,0.002391,0.05168,-0.139632,-0.139577,-0.134465,-0.085666,0.074314,0.154831,0.023704,0.74314,0.041164,0.07047,'class 1'
-0.004497,0.001884,0.191137,0.217883,-0.000411,0.219753,-0.00187,-0.888807,0.002332,0.049117,-0.004491,0.003046,0.224769,0.256615,-0.000413,0.258215,-0.0016,-0.88939,0.004445,0.067504,-0.004261,0.017464,0.464522,0.532512,0.001573,0.529542,0.00297,-0.916773,0.078628,0.277278,-0.00023,0.003265,0.090842,0.791014,0.982828,0.113518,0.849143,0.133685,-0.958644,0.49445,0.511879,-0.007756,-0.007526,0.054582,0.075351,0.455263,0.60816,0.076435,0.430687,0.177473,-1.124371,0.023715,0.064118,-0.059073,-0.058843,-0.051317,0.130549,0.109158,0.194417,0.192407,-0.002622,0.205186,-0.012779,-1.240719,0.001759,0.047509,-0.135039,-0.134809,-0.127284,-0.075967,0.07319,0.123059,0.011786,0.731899,0.041341,0.087045,'class 1'
-0.004464,0.009638,0.547403,0.567613,-0.026837,0.611501,-0.043888,-1.069906,0.138389,0.429534,-0.00441,0.014013,0.611407,0.631738,-0.035568,0.683756,-0.052018,-1.068439,0.216054,0.541363,-0.003408,0.050793,0.977873,0.975968,-0.124164,1.089892,-0.113924,-1.088616,1.380355,1.449171,-0.001002,0.010289,0.159055,1.108741,1.153063,-0.113377,1.244188,-0.091125,-1.056582,2.370675,1.78306,-0.014699,-0.013696,0.063449,0.10742,0.423235,0.526731,0.035329,0.447843,0.078888,-1.009166,0.037768,0.136128,-0.067859,-0.066857,-0.05316,0.126134,0.10065,0.175798,0.167414,-0.00402,0.188715,-0.021301,-1.194037,0.001236,0.044106,-0.130544,-0.129542,-0.115846,-0.062685,0.076536,0.145279,-0.000854,0.765361,0.050652,0.076512,'class 1'
-0.004338,0.02242,1.012959,0.89817,-0.158115,1.048912,-0.150742,-1.298049,1.160991,1.439171,-0.004136,0.031386,1.10694,0.979902,-0.192421,1.147578,-0.167676,-1.293749,1.661057,1.729892,-0.001745,0.093463,1.580429,1.4242,-0.367324,1.647199,-0.222999,-1.279161,7.094426,3.497641,-0.002391,0.020176,0.235649,1.415753,1.446472,-0.139477,1.537206,-0.090734,-1.151176,5.544939,2.65019,-0.024312,-0.021921,0.075441,0.13823,0.367063,0.396731,-0.008308,0.41667,-0.019938,-1.001769,0.030004,0.190626,-0.079576,-0.077185,-0.055265,0.121837,0.091876,0.157383,0.141047,-0.005258,0.171673,-0.030627,-1.15242,0.000814,0.040925,-0.125973,-0.123582,-0.101661,-0.046396,0.081013,0.169189,0.000635,0.810127,0.052314,0.080347,'class 1'
-0.004227,0.029866,1.311454,1.237718,-0.100021,1.313847,-0.076129,-1.491399,2.959771,1.932032,-0.003894,0.04166,1.421386,1.36714,-0.084022,1.426059,-0.058919,-1.483122,4.121606,2.205161,-0.000331,0.123394,1.974661,2.100698,0.220392,1.989945,0.110753,-1.425105,15.583656,3.531363,-0.003563,0.032611,0.309616,1.588171,1.886855,0.421606,1.627861,0.258994,-1.220462,6.671127,1.873796,-0.036504,-0.032941,0.089342,0.162139,0.291747,0.22607,-0.034978,0.331563,-0.105493,-1.045614,0.009762,0.191018,-0.093236,-0.089673,-0.056732,0.117581,0.083196,0.139521,0.114514,-0.006084,0.154016,-0.039502,-1.116919,0.000491,0.037449,-0.121475,-0.117912,-0.084971,-0.028239,0.086518,0.168454,0.016188,0.865185,0.046232,0.087963,'class 1'
-0.004035,0.038567,1.671514,2.363002,1.394769,1.215795,1.147208,0.256442,0.026267,0.004704,-0.003462,0.054173,1.806046,2.553633,1.629549,1.303481,1.250152,0.230488,0.018546,0.002844,0.003003,0.167167,2.438762,3.44266,2.950788,1.831732,1.610928,-1.322265,0.577831,0.048754,-0.006465,0.053201,0.389082,1.581255,2.161203,1.070858,1.391796,0.769407,-1.282872,1.809314,0.387367,-0.056663,-0.050198,0.103501,0.17519,0.233348,0.028136,-0.037714,0.208779,-0.180643,-1.140859,0.00012,0.151649,-0.106963,-0.100498,-0.0503,0.11328,0.075013,0.122463,0.089123,-0.006354,0.135881,-0.046758,-1.087179,0.000265,0.033357,-0.116743,-0.110278,-0.06008,-0.009779,0.093312,0.142025,0.037943,0.933119,0.033124,0.095747,'class 1'
0.004538,0.348877,5.198524,4.91998,-1.409364,5.191458,-0.271478,-0.003081,722.401733,29.84366,0.008045,0.377018,4.994358,4.835668,-0.780035,4.991927,-0.156259,-0.002307,619.756897,26.50382,0.030559,0.503418,3.668884,4.244374,2.275658,3.614843,0.629532,0.017372,160.548584,8.912081,-0.022514,0.092719,0.487188,1.084307,1.522904,0.56446,0.885343,0.637561,0.89711,0.142392,0.061396,-0.084674,-0.06216,0.115966,0.176141,0.253075,-0.175033,-0.020474,0.080214,-0.255247,-1.298753,0.003448,0.112534,-0.107921,-0.085406,-0.023247,0.108851,0.06773,0.106333,0.066101,-0.006058,0.117609,-0.051508,-1.061851,0.000125,0.028601,-0.100806,-0.078291,-0.016131,0.007115,0.103676,0.150821,0.079872,1.036764,0.021696,0.099478,'class 1'
0.103466,1.521444,7.779004,1.721385,-28.780891,6.294078,-4.572693,0.010103,349.910614,118.086731,0.111165,1.468543,7.051552,1.430422,-23.847496,5.650697,-4.220275,0.013097,199.364624,97.436089,0.142907,1.129117,3.111915,0.221621,-4.852894,2.316525,-2.094903,0.060501,0.955831,19.460693,-0.031743,0.153462,0.523479,0.52068,-0.470332,-0.092078,0.148736,-0.619068,0.936894,0.130409,0.589523,-0.042297,-0.010555,0.1247,0.168378,0.330619,-0.350768,0.006586,-0.019905,-0.330863,-1.494547,0.011897,0.096695,-0.013535,0.018208,0.028763,0.104222,0.061682,0.091131,0.046472,-0.005307,0.099702,-0.05323,-1.038841,0.000051,0.023388,0.006943,0.038685,0.04924,0.020477,0.121027,0.183619,0.079868,1.210268,0.034659,0.125409,'class 1'
0.478324,2.202728,12.359099,-16.479332,59.362556,-5.319129,-11.160203,0.053126,9265.412109,34.118156,0.460763,2.03698,11.536079,-15.485805,53.3055,-5.164718,-10.321087,0.06682,6376.106445,26.588144,0.356034,1.163373,7.010745,-9.785125,23.174932,-4.019502,-5.765623,0.303683,291.931641,3.048937,0.104728,0.213478,0.367997,2.229141,-2.965362,1.794665,-0.847324,-2.118037,1.136871,14.198755,1.614712,0.247285,0.142556,0.127936,0.160525,0.391486,-0.461218,0.029265,-0.075962,-0.385256,1.471496,0.02035,0.095663,0.332827,0.228099,0.085542,0.099352,0.057043,0.076781,0.030927,-0.004286,0.082735,-0.051807,-1.015367,0.000017,0.018102,0.361411,0.256682,0.114126,0.028584,0.136455,0.190381,0.079872,1.364546,0.041423,0.124236,'class 1'
-0.004497,0.001887,0.191285,0.216269,-0.001008,0.220835,-0.004566,-0.685279,0.002376,0.050806,-0.004491,0.00306,0.225542,0.254668,-0.001554,0.260631,-0.005963,-0.687433,0.004609,0.071072,-0.00426,0.017776,0.470272,0.522956,-0.012378,0.545642,-0.022686,-0.678056,0.088334,0.322996,-0.000231,0.00318,0.10333,0.802619,0.909772,-0.021823,0.933158,-0.023386,-0.743384,0.757311,0.914975,-0.00767,-0.00744,0.044005,0.163361,0.326737,0.364953,-0.005858,0.380353,-0.0154,-0.865931,0.02086,0.156621,-0.048496,-0.048265,-0.040826,0.072965,0.064076,0.060929,0.061691,-0.000057,0.062607,-0.000915,-0.235717,0.000015,0.004035,-0.077456,-0.077225,-0.069785,-0.02896,0.048285,0.118807,-0.004236,0.482847,0.046484,0.035968,'class 1'
-0.0045,0.000056,0.016152,0.019972,0.000045,0.017408,0.002564,-0.611849,0,0.00022,-0.0045,0.000146,0.024761,0.030819,0.000114,0.026521,0.004299,-0.608842,0,0.000494,-0.004482,0.002083,0.113316,0.143938,0.003147,0.117052,0.026886,-0.540751,0.000168,0.00813,-0.000017,-0.001497,0.04139,0.508998,0.672052,0.085693,0.501014,0.171038,-0.540369,0.049178,0.108884,-0.003002,-0.002985,0.036493,0.13236,0.337006,0.422505,0.02095,0.365128,0.057377,-0.702801,0.016907,0.094711,-0.040992,-0.040975,-0.03799,0.076069,0.065855,0.079946,0.084669,0.000318,0.080727,0.003942,-0.157222,0.000042,0.005896,-0.080568,-0.080551,-0.077566,-0.039576,0.044263,0.111797,-0.001615,0.44263,0.042397,0.04516,'class 1'
-0.0045,0.000147,0.034069,0.039538,0.000012,0.039238,0.000299,0.783463,0.000002,0.001516,-0.0045,0.000304,0.044859,0.052382,0.000046,0.051495,0.000887,0.781717,0.000007,0.002561,-0.004471,0.003492,0.14913,0.178243,0.001594,0.168799,0.009444,0.770229,0.000807,0.025394,-0.000028,-0.001448,0.042103,0.457688,0.608279,0.068968,0.457545,0.150734,0.684622,0.03483,0.094133,-0.003051,-0.003023,0.032878,0.109672,0.326406,0.428898,0.034214,0.322961,0.105938,-0.531233,0.008664,0.047099,-0.037378,-0.037349,-0.034326,0.080407,0.070505,0.096995,0.106156,0.000913,0.096722,0.009435,-0.068988,0.000086,0.007619,-0.084906,-0.084878,-0.081855,-0.047529,0.043384,0.110692,-0.003701,0.433839,0.043978,0.028108,'class 1'
-0.004497,0.001884,0.190263,0.214841,-0.001059,0.219663,-0.004821,0.888041,0.002326,0.050393,-0.004491,0.003045,0.22322,0.251408,-0.001693,0.257969,-0.006561,0.888256,0.004423,0.069976,-0.004263,0.017433,0.452865,0.496209,-0.015523,0.525735,-0.029526,0.912791,0.075914,0.308314,-0.000228,0.002284,0.088717,0.642344,0.689148,-0.043894,0.747842,-0.058694,0.925969,0.308939,0.650501,-0.006774,-0.006546,0.033541,0.103273,0.297108,0.401027,0.035264,0.270808,0.13022,-0.34695,0.003179,0.019765,-0.038032,-0.037804,-0.031257,0.086259,0.078538,0.110708,0.124473,0.001613,0.109785,0.014688,0.036767,0.00014,0.009043,-0.09075,-0.090522,-0.083976,-0.052718,0.046511,0.145318,0.000058,0.465108,0.047149,0.040861,'class 1'
-0.004464,0.009633,0.545173,0.564529,-0.02697,0.608827,-0.044299,1.07127,0.135946,0.426573,-0.00441,0.013999,0.607594,0.626346,-0.035905,0.679209,-0.052863,1.070469,0.21025,0.53593,-0.00341,0.050418,0.952673,0.93567,-0.131227,1.059525,-0.123855,1.097746,1.226009,1.400387,-0.001,0.009005,0.146767,0.893876,0.761355,-0.225677,0.989441,-0.228086,1.114397,0.859272,1.48237,-0.013415,-0.012415,0.03813,0.110828,0.269495,0.370863,0.032328,0.230783,0.14008,-0.180299,0.001132,0.008227,-0.04254,-0.04154,-0.029125,0.093839,0.089716,0.120284,0.138233,0.002182,0.120062,0.018172,0.166331,0.000198,0.010382,-0.098249,-0.097248,-0.084833,-0.055709,0.053966,0.144946,0.010215,0.539665,0.04186,0.050319,'class 1'
-0.004338,0.022281,0.990606,0.856708,-0.166147,1.019653,-0.162945,1.313088,1.026455,1.398538,-0.004136,0.031092,1.078221,0.923348,-0.20619,1.109233,-0.185885,1.312375,1.430043,1.677331,-0.001781,0.090085,1.490952,1.220732,-0.457602,1.521491,-0.300759,1.326824,4.948307,3.320595,-0.002355,0.016174,0.193627,1.118678,0.785572,-0.371447,1.117857,-0.332285,1.334917,1.297756,2.102913,-0.02031,-0.017955,0.046098,0.124863,0.264265,0.367639,0.032623,0.217968,0.149671,-0.128557,0.00063,0.004665,-0.050235,-0.04788,-0.029924,0.103267,0.10324,0.125812,0.14652,0.002271,0.1289,0.01762,0.318825,0.000266,0.012383,-0.107403,-0.105048,-0.087093,-0.057168,0.06187,0.116384,0.012174,0.6187,0.034694,0.063013,'class 1'
-0.004233,0.028393,1.2179,0.94313,-0.296894,1.192167,-0.249037,-1.5704,1.84754,2.077068,-0.003916,0.039202,1.316976,1.007068,-0.360121,1.286903,-0.279835,-1.569937,2.489491,2.454669,-0.000804,0.10751,1.744491,1.312068,-0.660907,1.700681,-0.388613,-1.566342,7.514707,4.365152,-0.003112,0.020009,0.207391,1.197543,0.924907,-0.290589,1.172701,-0.247794,-1.535419,1.72614,2.017808,-0.023925,-0.020813,0.057247,0.142636,0.286718,0.399844,0.038778,0.234432,0.165412,-0.156126,0.000762,0.004764,-0.061163,-0.058051,-0.037238,0.114554,0.118108,0.128554,0.149005,0.00147,0.13838,0.010625,0.479683,0.000362,0.016321,-0.118471,-0.115358,-0.094546,-0.057307,0.073124,0.198989,0.018837,0.731244,0.057747,0.052056,'class 1'
-0.004338,0.022044,1.001242,0.902079,-0.142991,1.03962,-0.137541,-1.291607,1.127616,1.38571,-0.004134,0.03055,1.09328,0.988116,-0.170346,1.137828,-0.149712,-1.284312,1.618594,1.65776,-0.001711,0.085983,1.527932,1.432554,-0.272824,1.602774,-0.17022,-1.262163,6.451146,3.143508,-0.002423,0.0202,0.170523,1.224902,1.340194,0.033061,1.315054,0.02514,-1.152052,2.988523,1.663877,-0.024334,-0.021911,0.071935,0.165755,0.320065,0.446977,0.04867,0.259221,0.187756,-0.034548,0.00102,0.005107,-0.076069,-0.073645,-0.051735,0.127594,0.13338,0.130987,0.145946,-0.000608,0.150002,-0.004056,0.62724,0.000506,0.023734,-0.131728,-0.129304,-0.107394,-0.055659,0.085776,0.230836,0.007746,0.857761,0.067107,0.078134,'class 1'
-0.004428,0.003215,0.970819,1.134943,0.023582,1.11377,0.021173,-0.785398,1.537685,1.193766,-0.00432,0.004827,1.081993,1.262527,0.024773,1.24259,0.019936,-0.785398,2.382805,1.494883,-0.002316,0.024854,1.652819,1.934905,0.076083,1.89475,0.040155,-0.785368,12.877093,3.439526,-0.002004,0.023919,0.117143,1.540501,1.898521,0.330196,1.704839,0.193682,-0.780623,8.230959,2.283597,-0.028239,-0.026235,0.090778,0.194773,0.334185,0.467869,0.053106,0.274179,0.19369,0.455246,0.001418,0.006479,-0.095098,-0.093094,-0.066859,0.142158,0.148318,0.136322,0.138169,-0.004218,0.163906,-0.025737,0.749119,0.000687,0.035965,-0.146478,-0.144474,-0.118239,-0.05138,0.096712,0.162669,0.026332,0.96712,0.050335,0.117453,'class 1'
-0.003301,0.119424,2.785346,2.967923,-0.770527,3.208105,-0.240181,-0.602283,104.739838,11.890676,-0.002625,0.134824,2.807378,2.995974,-0.775922,3.235769,-0.239795,-0.6057,108.424286,12.079546,0.005005,0.223983,2.785102,3.005145,-0.673299,3.214595,-0.209451,-0.619689,105.879036,11.724091,-0.00763,0.042941,0.24164,1.727554,2.154241,0.530567,1.870608,0.283634,-0.667361,11.687685,2.518487,-0.045565,-0.037936,0.113962,0.22513,0.315291,0.42331,0.035289,0.309167,0.114144,0.875331,0.006815,0.038034,-0.116587,-0.108957,-0.071022,0.157914,0.162445,0.1472,0.127035,-0.00937,0.179298,-0.052262,0.845671,0.000865,0.05362,-0.160539,-0.152909,-0.114974,-0.043952,0.113054,0.160506,0.023965,1.130536,0.051433,0.136014,'class 1'
0.010079,0.594962,5.260303,5.277727,-6.778636,6.345916,-1.068189,-0.79036,1531.127319,54.968948,0.013262,0.606462,4.993297,5.007528,-6.124395,6.024166,-1.016638,-0.79193,1243.057861,49.572922,0.038192,0.636538,3.35963,3.354798,-2.829464,4.052926,-0.698129,-0.812569,254.046234,22.572523,-0.02493,0.083126,0.40759,1.380873,1.777354,0.500466,1.426526,0.350828,-0.970929,3.655346,1.157125,-0.069863,-0.044934,0.140544,0.248562,0.309698,0.300643,-0.018622,0.353346,-0.052703,1.035778,0.014903,0.164876,-0.127281,-0.102352,-0.057418,0.174444,0.17557,0.164199,0.114286,-0.015764,0.195091,-0.080806,0.922787,0.000994,0.076119,-0.161182,-0.136252,-0.091319,-0.0339,0.133928,0.219489,0.030505,1.339276,0.064232,0.138537,'class 1'
0.060861,1.265418,7.037346,3.829379,-24.496933,7.221569,-3.39219,-1.177169,1651.942871,112.651871,0.06732,1.234683,6.565404,3.496929,-21.43483,6.6974,-3.20047,-1.183249,1198.000977,97.967834,0.102574,0.995755,4.036953,1.86326,-8.05569,3.918874,-2.055614,-1.244759,123.921951,35.694496,-0.035254,0.134572,0.448492,1.513273,1.097801,-0.542581,1.467526,-0.369725,-1.560847,4.068027,3.37549,-0.067253,-0.031998,0.16819,0.258763,0.396555,0.125468,-0.103167,0.39,-0.264532,1.12509,0.006744,0.428412,-0.10087,-0.065616,-0.033617,0.191274,0.187751,0.18566,0.101808,-0.0228,0.210248,-0.108441,0.986658,0.001053,0.101563,-0.123954,-0.0887,-0.056702,-0.023084,0.156443,0.304967,0.048426,1.564426,0.096757,0.124511,'class 1'
0.103526,1.50782,9.034397,2.573973,-37.503529,7.544771,-4.970798,1.562019,1037.78894,156.63945,0.111322,1.44868,8.447922,2.384525,-32.849087,7.046371,-4.661846,1.559742,779.444397,137.082321,0.144889,1.056491,5.249484,1.688592,-12.388847,4.463921,-2.775329,1.533707,149.429642,52.406734,-0.033567,0.177618,0.350146,2.093724,0.854793,-1.916183,1.876137,-1.021345,1.422467,6.134275,8.395402,-0.066296,-0.032729,0.193574,0.257042,0.541238,-0.046284,-0.19008,0.413453,-0.459737,1.1937,0.001633,0.762462,-0.082252,-0.048685,-0.015956,0.20791,0.199209,0.208806,0.091429,-0.029666,0.223916,-0.132486,1.042187,0.001062,0.127022,-0.096588,-0.063021,-0.030292,-0.014336,0.176829,0.41447,0.060973,1.768287,0.128007,0.14101,'class 1'
0.066488,1.23614,7.075242,8.172507,4.764146,7.540718,0.631789,1.125937,3188.10083,47.733295,0.07543,1.195663,6.676129,7.703328,4.315293,7.095122,0.608206,1.136077,2497.085205,42.080086,0.129064,0.892817,4.496686,4.985148,1.27844,4.713944,0.271204,1.218049,490.521545,19.737944,-0.053634,0.204364,0.222876,2.082214,1.052863,-1.742868,1.947698,-0.894835,1.387826,8.956844,8.079993,-0.128935,-0.0753,0.213299,0.253473,0.652436,-0.150668,-0.243847,0.424188,-0.574856,1.259773,0.022657,0.99809,-0.137869,-0.084235,-0.008935,0.223875,0.210208,0.230896,0.084725,-0.035505,0.235494,-0.150768,1.09301,0.001071,0.149198,-0.148446,-0.094811,-0.019511,-0.010576,0.195142,0.453458,0.097753,1.951424,0.121912,0.154497,'class 1'
0.075721,1.207994,7.807286,9.812481,17.633265,7.443549,2.368932,-0.050149,2479.499756,25.75173,0.085693,1.170756,7.18086,9.159484,16.151421,6.775788,2.383696,-0.038519,1618.39624,19.290472,0.14896,0.87611,3.745918,5.247351,6.729416,3.01643,2.23092,0.281551,16.989613,0.617026,-0.063268,0.224636,0.144693,1.674572,0.727771,-1.156691,1.499273,-0.771501,1.483562,2.731102,5.156416,-0.138943,-0.075676,0.224978,0.258864,0.67314,-0.140808,-0.241572,0.426113,-0.566921,1.337586,0.019552,0.986115,-0.139285,-0.076017,-0.000342,0.238742,0.220925,0.249851,0.082802,-0.039607,0.244677,-0.161875,1.14186,0.001133,0.165285,-0.153049,-0.089781,-0.014106,-0.013764,0.221538,0.453774,0.126038,2.215381,0.099699,0.212285,'class 1'
0.289749,2.243158,4.234123,-4.114475,-5.164332,1.008143,-5.122618,-0.8276,636.293884,37.586235,0.287764,2.086316,3.865073,-3.816724,-3.893551,0.836706,-4.65343,-0.848585,439.083893,30.141584,0.272871,1.18496,2.213775,-2.175652,-0.720842,0.292104,-2.467756,-1.09178,36.053955,7.616828,0.014893,0.241156,0.083314,1.564363,-0.460108,-1.134132,0.859467,-1.319575,-1.487383,1.005196,4.748226,0.046608,0.031716,0.228083,0.271399,0.597952,-0.005653,-0.183896,0.426013,-0.431666,1.451477,0.000024,0.735614,0.059681,0.044788,0.013072,0.252159,0.231359,0.264508,0.086133,-0.041577,0.251469,-0.165336,1.190855,0.001289,0.173727,0.035605,0.020712,-0.011004,-0.024076,0.242044,0.416458,0.133663,2.420443,0.084909,0.242889,'class 1'
0.478363,2.194323,12.342862,-15.732079,47.567978,-4.083633,-11.648446,-1.554014,14163.435547,57.226395,0.460862,2.025074,11.48574,-14.643829,41.249809,-3.806147,-10.837682,-1.550731,10602.53125,49.442478,0.357355,1.117843,6.631636,-8.407791,13.332782,-2.120639,-6.287152,-1.51878,1227.183105,17.359833,0.103508,0.235128,0.239281,1.525239,-1.257007,-0.417002,0.272617,-1.529624,-1.403349,5.132172,3.248074,0.225734,0.122226,0.224291,0.276135,0.49312,0.221375,-0.098726,0.443821,-0.222446,-1.48426,0.021755,0.443911,0.236571,0.133063,0.010837,0.263875,0.2413,0.274614,0.094515,-0.041408,0.256162,-0.161647,1.24162,0.001559,0.174564,0.196987,0.09348,-0.028746,-0.039583,0.233867,0.434317,0.135862,2.338666,0.086894,0.227152,'class 1'
0.288289,2.283278,6.718059,-7.602154,-1.776293,0.226885,-7.829039,0.798689,3750.628662,64.897919,0.285331,2.138871,6.304078,-7.280641,0.024925,-0.003425,-7.277215,0.799503,2804.534424,52.908028,0.260287,1.324978,3.937834,-5.072706,3.800392,-0.913795,-4.158911,0.812389,270.981659,10.530778,0.025044,0.19436,0.399326,0.349255,-0.415402,0.007446,-0.018774,-0.396629,-0.779173,0.024637,0.142775,0.09097,0.065927,0.217147,0.258281,0.490209,0.466645,-0.037168,0.53599,-0.069345,-1.145336,0.079793,0.36643,0.068183,0.043139,-0.022787,0.273738,0.250374,0.28067,0.107108,-0.039453,0.259274,-0.152167,1.295263,0.001942,0.169284,0.011592,-0.013451,-0.079378,-0.056591,0.21485,0.429269,0.108622,2.1485,0.105474,0.184117,'class 1'
0.061091,1.245135,7.808746,4.262465,-29.132439,7.934214,-3.671749,0.372181,2447.282471,134.69838,0.067806,1.207086,7.384303,3.916083,-26.249014,7.442833,-3.52675,0.363787,1845.372559,120.331757,0.105069,0.929685,4.965035,2.189715,-11.947338,4.720606,-2.530891,0.293713,252.133484,52.584202,-0.037263,0.143341,0.29755,2.028077,1.432799,-1.046027,1.965101,-0.532302,-0.071731,12.804055,6.237021,-0.075535,-0.038272,0.211035,0.213981,0.597001,0.637253,-0.047241,0.704326,-0.067073,-0.87379,0.241647,0.595056,-0.143228,-0.105966,-0.067693,0.281699,0.258141,0.28366,0.122575,-0.036312,0.261458,-0.138883,1.35215,0.002408,0.160273,-0.213893,-0.17663,-0.138358,-0.070664,0.208322,0.466875,0.047854,2.083221,0.125094,0.200578,'class 1'
0.009706,0.144932,9.800282,7.315321,-22.346462,9.634695,-2.319374,0.124258,7647.127441,142.89978,0.015138,0.156165,9.530722,7.016524,-21.791655,9.347745,-2.33122,0.121689,6715.104492,136.398224,0.050093,0.195435,7.676197,5.314769,-15.707569,7.4291,-2.11433,0.090505,2572.632568,91.077049,-0.034955,0.128484,0.178487,3.36205,2.320722,-3.085887,3.265669,-0.944948,-0.120901,95.485535,17.729296,-0.113346,-0.078391,0.209681,0.154281,0.672586,0.657364,-0.127551,0.81405,-0.156687,-0.757628,0.407206,0.94233,-0.194542,-0.159588,-0.081197,0.287791,0.264201,0.284693,0.139347,-0.032655,0.263346,-0.123999,1.411575,0.002913,0.150036,-0.272653,-0.237698,-0.159307,-0.07811,0.211406,0.486756,0.02211,2.114064,0.130688,0.220314,'class 1'
0.103493,1.52678,9.977302,3.120434,-45.082634,8.453468,-5.333034,-0.043322,1850.709717,190.067657,0.111222,1.474457,9.449711,2.913211,-40.608074,7.993408,-5.080196,-0.048811,1450.556396,170.919113,0.144797,1.156483,6.53587,2.023638,-19.729576,5.567404,-3.543766,-0.10108,339.949188,83.013412,-0.033575,0.176489,0.584822,2.878944,0.961956,-4.287725,2.606787,-1.644831,-0.272245,16.727028,18.07626,-0.065267,-0.031692,0.214748,0.104906,0.636365,0.506502,-0.209079,0.775951,-0.269448,-0.728903,0.280367,1.092859,-0.103527,-0.069951,-0.038259,0.292111,0.26829,0.284681,0.155886,-0.029054,0.265369,-0.109484,1.471612,0.003415,0.140515,-0.180889,-0.147314,-0.115622,-0.077363,0.230768,0.453652,0.055034,2.307678,0.134378,0.21743,'class 1'
0.480556,2.386549,10.202336,-11.91058,14.283837,-1.352938,-10.557641,-0.35993,12019.47168,84.726563,0.464137,2.248582,9.499045,-11.026749,11.054008,-1.115274,-9.911475,-0.381779,9407.739258,77.373161,0.371909,1.551935,5.894193,-6.408597,-1.046804,0.15938,-6.567976,-0.520369,1858.723267,45.257324,0.092228,0.268518,0.798236,2.334813,-2.013364,-1.976346,0.722409,-2.735772,-0.589773,48.477478,11.959017,0.195619,0.103391,0.225201,0.091851,0.503248,0.236923,-0.210321,0.592122,-0.355199,-0.754818,0.050374,0.897417,0.238936,0.146708,0.043317,0.294795,0.270322,0.28417,0.170918,-0.025884,0.267631,-0.096713,1.529354,0.003878,0.132747,0.169342,0.077114,-0.026277,-0.069594,0.260078,0.528601,0.130921,2.600782,0.135616,0.208249,'class 1'
0.811212,0.856503,16.884199,-22.118149,87.271591,-5.14033,-16.977819,-0.987893,68551.453125,140.126129,0.766772,0.891891,15.750448,-20.499569,72.3069,-4.526919,-15.97265,-0.990512,55052.421875,131.00473,0.546959,1.03427,9.904777,-12.261374,18.231125,-1.731346,-10.530028,-1.007683,11638.944336,77.416809,0.219812,0.349867,0.77067,3.607573,-4.45408,2.282462,-0.590811,-3.863269,-0.988484,212.45369,10.708983,0.416905,0.197093,0.237858,0.098496,0.354958,-0.046269,-0.122998,0.328338,-0.374607,-0.838566,0.001058,0.494133,0.528914,0.309102,0.112009,0.295998,0.2704,0.283358,0.18361,-0.023297,0.269921,-0.08631,-1.560003,0.004278,0.126901,0.470773,0.250961,0.053868,-0.058141,0.267769,0.489296,0.149136,2.677693,0.10766,0.244154,'class 1'
0.552324,2.16402,9.965558,-10.736871,-0.174658,0.016242,-10.753113,-1.14663,13370.107422,115.979019,0.544205,2.056224,9.701026,-10.471686,0.642357,-0.061706,-10.409981,-1.16173,11742.732422,107.086792,0.490228,1.556997,7.855766,-8.622542,3.640423,-0.445183,-8.17736,-1.249968,4445.024902,59.786552,0.053977,0.370428,0.815657,3.606087,-4.418398,3.093634,-0.872439,-3.545959,-1.348296,139.539246,7.147707,0.173777,0.1198,0.248894,0.096521,0.281194,-0.235765,-0.026237,0.08245,-0.318215,-1.062905,0.008923,0.160533,0.295311,0.241334,0.121533,0.295872,0.268781,0.282242,0.193686,-0.021257,0.271873,-0.078187,-1.515922,0.004597,0.122542,0.248333,0.194356,0.074556,-0.046978,0.24948,0.343344,0.151051,2.494798,0.060888,0.27234,'class 1'
0.216291,2.401015,5.174977,5.256036,-1.33725,5.499207,-0.243172,1.214731,910.962097,32.974915,0.233271,2.345925,4.705002,4.402654,-3.134286,5.026238,-0.623585,1.20794,618.726563,31.920502,0.306621,1.942427,2.938054,0.359073,-5.734106,2.580857,-2.221784,1.171002,2.973898,23.065357,-0.07335,0.324108,0.914044,1.954866,-1.899395,-0.485914,0.228368,-2.127763,1.154968,20.02762,5.551355,-0.090837,-0.017488,0.255495,0.080481,0.292906,-0.274551,-0.005715,0.019438,-0.29399,1.468483,0.007405,0.098237,-0.022224,0.051126,0.068614,0.294555,0.265825,0.280798,0.201447,-0.019603,0.2732,-0.071753,-1.481488,0.004829,0.118992,-0.061285,0.012065,0.029553,-0.039061,0.22162,0.328359,0.109041,2.216205,0.065929,0.219672,'class 1'
0.072056,1.470072,11.08525,12.050765,-13.930981,13.113133,-1.062369,0.798802,29181.402344,200.94487,0.083042,1.459699,10.541188,11.349659,-14.501244,12.50893,-1.159271,0.790218,24065.138672,186.819733,0.150988,1.324191,7.285774,7.097938,-15.128377,8.814285,-1.716348,0.746369,5586.930664,110.894226,-0.067945,0.249839,0.751061,2.288306,1.174379,-4.200218,2.719092,-1.544713,0.795221,25.073292,18.180038,-0.166797,-0.098852,0.256745,0.0547,0.359331,-0.178221,-0.072511,0.194529,-0.37275,1.131593,0.010221,0.321806,-0.173702,-0.105757,-0.006905,0.292169,0.261936,0.279128,0.207687,-0.018126,0.273872,-0.066185,-1.456916,0.004988,0.115639,-0.209127,-0.141181,-0.04233,-0.035424,0.206612,0.390275,0.092304,2.066123,0.108101,0.181453,'class 1'
0.025018,0.04866,11.939425,12.136627,-31.638226,14.34253,-2.205903,0.745346,40337.570313,273.850616,0.031794,0.064826,11.475086,11.614962,-30.005398,13.790728,-2.175766,0.741423,34391.78125,254.928925,0.086174,0.180619,8.462142,8.081178,-21.975807,10.229464,-2.148286,0.719928,10005.358398,153.208664,-0.05438,0.19435,0.350309,3.309423,2.781374,-5.107217,4.044218,-1.262844,0.746271,217.884857,28.164909,-0.162556,-0.108176,0.253382,0.038593,0.457433,-0.015215,-0.1669,0.400998,-0.416213,1.048687,0.000155,0.667833,-0.221588,-0.167208,-0.059032,0.288819,0.257499,0.277508,0.213507,-0.01663,0.274165,-0.060658,-1.441411,0.00511,0.112107,-0.257024,-0.202644,-0.094468,-0.035437,0.207795,0.402924,0.081314,2.07795,0.115037,0.205568,'class 1'
0.062029,1.157828,8.414454,6.409221,-31.696785,9.682752,-3.273531,1.015795,6895.587402,167.86525,0.06912,1.112699,7.980176,6.071203,-29.048805,9.221366,-3.150163,1.006208,5641.522461,153.054733,0.11129,0.795152,5.631647,4.262819,-16.418602,6.709784,-2.446964,0.928389,1523.618896,83.846031,-0.04217,0.173837,0.199902,3.018348,2.610025,-3.928371,3.678075,-1.068051,0.842402,153.450317,22.525713,-0.104717,-0.062547,0.246744,0.070495,0.544861,0.138893,-0.223222,0.546987,-0.408093,1.052663,0.017597,0.912178,-0.177624,-0.135454,-0.072907,0.284601,0.252834,0.276364,0.22008,-0.014965,0.274583,-0.054503,-1.433547,0.005245,0.108297,-0.215481,-0.17331,-0.110763,-0.037857,0.20833,0.340609,0.065192,2.083301,0.099143,0.214941,'class 1'
0.103333,1.532968,8.778616,2.414195,-36.024246,7.329297,-4.915102,1.496901,873.815002,149.925308,0.110869,1.481509,8.166347,2.205962,-31.389442,6.813148,-4.607186,1.48476,634.678467,130.424042,0.142363,1.153527,4.882258,1.519533,-11.784225,4.275655,-2.756122,1.361576,114.169601,49.445881,-0.031494,0.170435,0.45742,2.541091,1.919199,-2.684687,2.85842,-0.939221,1.064262,53.121193,14.422073,-0.059566,-0.028072,0.237706,0.12237,0.593016,0.242247,-0.219539,0.605076,-0.362829,1.115559,0.054977,0.936841,-0.126837,-0.095343,-0.067271,0.279615,0.248168,0.2762,0.228406,-0.013043,0.275713,-0.047307,-1.431624,0.005443,0.104342,-0.168746,-0.137252,-0.10918,-0.041909,0.201681,0.378865,0.058352,2.016808,0.088431,0.189643,'class 1'
0.062021,1.321174,7.776133,5.970315,-15.476675,7.923562,-1.953247,-1.308221,3477.184814,97.551353,0.069095,1.299488,7.301905,5.559792,-13.598646,7.397954,-1.838163,-1.323905,2636.91333,85.305855,0.11073,1.137868,4.812376,3.306616,-6.322631,4.662636,-1.35602,-1.462268,396.065125,36.224228,-0.041635,0.16116,0.60893,2.585364,1.817395,-1.968977,2.580436,-0.763041,1.339458,36.922863,11.178835,-0.092065,-0.050431,0.226255,0.171843,0.606277,0.299429,-0.177746,0.597108,-0.297679,1.234791,0.071784,0.800642,-0.15716,-0.115525,-0.065094,0.27397,0.243623,0.27751,0.239121,-0.010835,0.278082,-0.038962,-1.433938,0.005747,0.100517,-0.204875,-0.163241,-0.11281,-0.047716,0.196626,0.335918,0.066155,1.966258,0.086232,0.183999,'class 1'
0.015441,0.741952,7.352957,8.678016,8.264539,7.589,1.089015,-1.205052,3181.746338,42.249802,0.020803,0.769429,7.05095,8.252832,7.155637,7.268338,0.984494,-1.221559,2689.408936,39.486694,0.061241,0.89232,5.243786,5.572476,1.025735,5.381886,0.19059,-1.324772,836.850891,26.949556,-0.040438,0.140227,0.646925,2.831862,2.258656,-1.468404,2.785766,-0.52711,-1.529258,55.98999,10.975143,-0.119424,-0.078986,0.211867,0.209261,0.603519,0.344363,-0.131414,0.573505,-0.229142,1.40445,0.076398,0.644242,-0.191064,-0.150626,-0.07164,0.267791,0.239233,0.280682,0.252376,-0.008369,0.282049,-0.029673,-1.438975,0.006189,0.097171,-0.246989,-0.20655,-0.127564,-0.055924,0.193411,0.388812,0.082265,1.93411,0.084488,0.180972,'class 1'
0.005543,0.429702,6.36829,6.539656,-0.202635,6.570496,-0.03084,-1.314671,1863.689209,43.577641,0.009481,0.468027,6.248059,6.387187,-0.46084,6.45854,-0.071354,-1.308206,1739.527954,42.639511,0.036526,0.648417,5.364227,5.388002,-1.270439,5.614289,-0.226287,-1.265934,990.299927,34.11232,-0.027045,0.113426,0.572748,3.100977,2.691895,-1.677023,3.213726,-0.521831,-1.290805,101.117661,13.95439,-0.103945,-0.076899,0.194279,0.229839,0.596391,0.410266,-0.093822,0.573782,-0.163516,-1.548072,0.091499,0.543608,-0.184798,-0.157752,-0.080853,0.261216,0.234969,0.285902,0.26782,-0.005733,0.287746,-0.019925,-1.445521,0.00679,0.094661,-0.251735,-0.224689,-0.14779,-0.066937,0.1807,0.311542,0.094064,1.807003,0.075113,0.173489,'class 1'
0.000936,0.274163,5.224068,4.733756,-4.828192,5.596476,-0.86272,-1.199273,934.907227,41.721207,0.003224,0.298912,5.219081,4.738064,-4.882287,5.608569,-0.870505,-1.191076,942.383423,41.978394,0.020875,0.414785,4.999682,4.59867,-4.623901,5.447484,-0.848814,-1.155701,838.368896,39.643372,-0.017651,0.086029,0.408205,3.195205,2.862706,-2.194923,3.491376,-0.62867,-1.148129,139.109726,16.974777,-0.082805,-0.065154,0.174103,0.232402,0.589597,0.507468,-0.052697,0.595901,-0.088433,-1.385893,0.120602,0.468313,-0.170879,-0.153228,-0.088074,0.254391,0.230781,0.293083,0.284662,-0.003071,0.295071,-0.010408,-1.4527,0.007562,0.093318,-0.251168,-0.233516,-0.168362,-0.080288,0.160537,0.366178,0.04676,1.605369,0.090068,0.142439,'class 1'
-0.003141,0.100695,3.57683,3.650703,-1.458619,4.014079,-0.363376,-1.063968,255.385544,19.162109,-0.002267,0.109706,3.676034,3.731084,-1.620118,4.12394,-0.392857,-1.06684,284.008453,20.401459,0.007587,0.168323,4.03582,3.942288,-2.513828,4.500815,-0.558527,-1.091869,397.81842,25.596947,-0.009854,0.061474,0.229397,2.881634,2.792178,-1.284391,3.19427,-0.402092,-1.108467,100.835381,12.933821,-0.063741,-0.053887,0.152885,0.218763,0.589013,0.620146,0.004934,0.612086,0.00806,-1.278503,0.140313,0.364847,-0.155152,-0.145298,-0.091411,0.247464,0.226622,0.301861,0.301796,-0.000584,0.303719,-0.001923,-1.45995,0.008509,0.093417,-0.249731,-0.239877,-0.18599,-0.094579,0.145549,0.26858,0.043979,1.455488,0.079136,0.137122,'class 1'
-0.004135,0.020319,1.916734,2.129657,0.250551,2.004673,0.124984,-1.224317,16.024748,3.533231,-0.00372,0.027555,2.050725,2.265176,0.26246,2.142685,0.122491,-1.232188,20.940643,4.081182,0.001249,0.073417,2.705335,2.963797,0.40684,2.819502,0.144295,-1.246873,62.865414,7.156734,-0.004968,0.04252,0.139388,2.2705,2.56856,0.482134,2.36467,0.203891,-1.223565,30.803518,4.668967,-0.04624,-0.041272,0.132617,0.193492,0.598188,0.719592,0.068678,0.606322,0.11327,-1.24265,0.125881,0.243101,-0.136336,-0.131368,-0.090096,0.240565,0.222475,0.311645,0.318015,0.0015,0.313226,0.004788,-1.466946,0.009621,0.095134,-0.244285,-0.239316,-0.198045,-0.107949,0.136488,0.305886,0.045492,1.364884,0.075985,0.123698,'class 1'
-0.004332,0.019878,1.202049,1.289324,0.066674,1.235352,0.053972,1.314231,2.320081,1.395659,-0.004117,0.027215,1.326339,1.431032,0.093933,1.362069,0.068963,1.31413,3.424263,1.672123,-0.001305,0.067891,1.997406,2.243634,0.437711,2.027776,0.215858,1.33542,16.526516,3.283049,-0.002813,0.030328,0.094097,1.892833,2.285973,0.797318,1.856499,0.429474,1.414377,10.641556,2.0364,-0.034445,-0.031632,0.114999,0.163468,0.61403,0.783061,0.112674,0.593081,0.189981,-1.299873,0.099636,0.16249,-0.119116,-0.116303,-0.084671,0.2338,0.218356,0.321726,0.332223,0.002972,0.323023,0.0092,-1.473488,0.01087,0.098485,-0.237917,-0.235105,-0.203472,-0.118801,0.130048,0.290873,0.036439,1.300481,0.088525,0.133423,'class 1'
-0.004428,0.000056,1.09333,1.145824,-0.087531,1.217705,-0.071882,1.073152,2.183419,1.663035,-0.00432,0.000145,1.21956,1.277931,-0.10935,1.358428,-0.080497,1.072956,3.381358,2.070507,-0.002304,0.002037,1.918227,1.978655,-0.293231,2.117157,-0.138502,1.103923,19.919884,5.087997,-0.002016,0.024633,0.039063,1.843313,1.959702,-0.062089,1.990888,-0.031187,1.150793,15.702708,4.088788,-0.028952,-0.026937,0.100866,0.136051,0.634818,0.806499,0.121619,0.605712,0.200786,-1.407714,0.10665,0.163965,-0.105186,-0.10317,-0.076233,0.227238,0.2143,0.33139,0.343591,0.003691,0.33249,0.011101,-1.479392,0.012194,0.103291,-0.231558,-0.229542,-0.202606,-0.126372,0.125666,0.252976,0.032222,1.256664,0.075311,0.12496,'class 1'
-0.004335,0.020532,1.145811,1.072032,-0.16226,1.206518,-0.134486,1.250154,2.066694,1.798293,-0.004127,0.028267,1.260461,1.175893,-0.203802,1.329218,-0.153325,1.245497,3.039134,2.197932,-0.001543,0.074299,1.869977,1.727836,-0.494949,1.978056,-0.25022,1.235869,14.823231,4.965214,-0.002583,0.023314,0.125201,1.723515,1.58076,-0.475063,1.839076,-0.258316,1.210676,10.992365,4.399055,-0.027441,-0.024857,0.090043,0.115289,0.667501,0.804842,0.099311,0.652685,0.152157,-1.449885,0.162285,0.250528,-0.094169,-0.091586,-0.066729,0.220909,0.210348,0.339992,0.351629,0.003621,0.341011,0.010619,-1.48441,0.013497,0.109159,-0.225036,-0.222452,-0.197595,-0.130866,0.123094,0.216762,0.031063,1.230937,0.065776,0.112093,'class 1'
-0.004233,0.028291,1.233402,0.980775,-0.279875,1.211744,-0.230969,1.557103,2.002158,2.081419,-0.003916,0.038996,1.337266,1.055142,-0.337816,1.312521,-0.257379,1.554238,2.743882,2.464586,-0.000778,0.105249,1.815327,1.454357,-0.593887,1.786742,-0.332385,1.529847,9.498519,4.4907,-0.003138,0.021977,0.187413,1.519464,1.255886,-0.390651,1.513925,-0.258039,1.44351,4.952333,3.139853,-0.025893,-0.022755,0.081657,0.099124,0.718421,0.8012,0.058637,0.719729,0.081471,-1.424097,0.261502,0.407373,-0.085572,-0.082435,-0.05968,0.214804,0.206528,0.346982,0.356198,0.002849,0.34801,0.008188,-1.488178,0.014652,0.115479,-0.21872,-0.215583,-0.192828,-0.133148,0.114688,0.311401,0.015492,1.146878,0.096618,0.084294,'class 1'
-0.004338,0.022279,0.991357,0.859685,-0.163912,1.020331,-0.160646,-1.31412,1.03077,1.394707,-0.004136,0.031087,1.07957,0.92841,-0.202191,1.110485,-0.182075,-1.313951,1.440061,1.67071,-0.001779,0.089936,1.501713,1.255755,-0.424127,1.532508,-0.276753,-1.334148,5.161937,3.273427,-0.002357,0.017167,0.187674,1.326512,1.099798,-0.313202,1.334495,-0.234697,-1.390879,2.978368,2.462365,-0.021303,-0.018946,0.074693,0.082607,0.778995,0.812219,0.016291,0.79164,0.020578,-1.381605,0.392215,0.594536,-0.078829,-0.076472,-0.057526,0.208886,0.202839,0.351906,0.357461,0.001579,0.352987,0.004474,-1.490204,0.01552,0.121461,-0.213022,-0.210665,-0.191719,-0.134193,0.101448,0.286423,0.005653,1.014481,0.100888,0.082971,'class 1'
-0.004464,0.009633,0.545412,0.564883,-0.026923,0.609085,-0.044202,-1.071231,0.136184,0.426784,-0.00441,0.013998,0.608231,0.627262,-0.035775,0.679882,-0.05262,-1.07046,0.211113,0.536558,-0.003409,0.05037,0.962475,0.949714,-0.128554,1.069872,-0.120158,-1.0981,1.277323,1.41617,-0.001001,0.009749,0.140136,1.132417,1.056485,-0.227382,1.239876,-0.183391,-1.143086,2.260992,2.025688,-0.014159,-0.013158,0.06847,0.063832,0.829021,0.838698,-0.008229,0.848398,-0.0097,-1.353633,0.517946,0.736331,-0.07288,-0.071879,-0.058721,0.203094,0.199239,0.354387,0.355797,0.000091,0.355541,0.000256,-1.489855,0.015979,0.126228,-0.207504,-0.206503,-0.193345,-0.134624,0.093964,0.30001,0.001686,0.939644,0.09651,0.055312,'class 1'
-0.004497,0.00188,0.192841,0.217816,-0.001074,0.22264,-0.004824,-0.887395,0.002455,0.05174,-0.004491,0.003031,0.227625,0.256476,-0.001729,0.263048,-0.006572,-0.887642,0.004782,0.072695,-0.004261,0.017026,0.483884,0.531022,-0.017019,0.561341,-0.030318,-0.913692,0.098712,0.35006,-0.00023,0.003298,0.072153,0.950045,0.99324,-0.106638,1.090985,-0.097744,-0.990249,1.394038,1.413077,-0.007789,-0.007559,0.062808,0.046242,0.852322,0.866999,-0.004058,0.871655,-0.004656,-1.355833,0.577237,0.767921,-0.067298,-0.067068,-0.059509,0.197364,0.19564,0.35413,0.351689,-0.001317,0.355394,-0.003704,-1.48637,0.015949,0.128951,-0.201854,-0.201624,-0.194066,-0.134556,0.090535,0.260704,-0.00156,0.905345,0.084341,0.06366,'class 1'
-0.0045,0.000091,0.048336,0.055535,-0.000017,0.055842,-0.000307,-0.829725,0.00001,0.003153,-0.004499,0.000161,0.066146,0.075877,-0.000042,0.076432,-0.000555,-0.835762,0.000034,0.005927,-0.004457,0.001554,0.235734,0.267099,-0.001533,0.272721,-0.005622,-0.868556,0.005527,0.077475,-0.000043,0.000185,0.013585,0.797281,0.878771,-0.027843,0.909388,-0.030618,-0.969555,0.682358,0.883611,-0.004684,-0.004642,0.057865,0.036392,0.846475,0.879744,0.018746,0.857893,0.021851,-1.398514,0.540965,0.698966,-0.062364,-0.062322,-0.05768,0.191636,0.191904,0.350933,0.345568,-0.002407,0.3524,-0.006831,-1.478888,0.01541,0.129047,-0.196135,-0.196092,-0.191451,-0.133771,0.090043,0.190538,-0.003431,0.900428,0.070782,0.075032,'class 1'
-0.0045,0.000283,0.045806,0.048039,-0.000137,0.050745,-0.002706,-1.087152,0.000007,0.002857,-0.004498,0.000652,0.065968,0.069135,-0.000291,0.073119,-0.003984,-1.08608,0.000028,0.005945,-0.004428,0.005476,0.22878,0.237629,-0.003547,0.251718,-0.014089,-1.109627,0.00399,0.070654,-0.00007,0.000211,0.044412,0.721475,0.764665,-0.01654,0.785715,-0.02105,-1.128903,0.380572,0.650871,-0.004709,-0.004639,0.053831,0.034547,0.821787,0.86817,0.036946,0.823294,0.044876,-1.484249,0.456705,0.605935,-0.058329,-0.058259,-0.05362,0.185868,0.18785,0.344719,0.337663,-0.003085,0.346563,-0.0089,-1.466519,0.014406,0.126355,-0.190366,-0.190296,-0.185657,-0.132037,0.093151,0.312178,-0.003851,0.931507,0.089526,0.081581,'class 1'
-0.004498,0.00067,0.080989,0.071913,-0.000932,0.083126,-0.011214,-1.330219,0.000046,0.0089,-0.004492,0.001493,0.113213,0.100007,-0.001875,0.116149,-0.016142,-1.330637,0.000175,0.017501,-0.004325,0.010594,0.333871,0.293105,-0.0161,0.340402,-0.047297,-1.353868,0.012913,0.15031,-0.000167,0.0016,0.072025,0.759591,0.687744,-0.064776,0.771685,-0.083941,-1.379277,0.346275,0.732095,-0.006092,-0.005924,0.050711,0.031986,0.792351,0.837745,0.036855,0.791162,0.046583,1.548059,0.389085,0.554397,-0.055202,-0.055035,-0.049111,0.180041,0.183272,0.335555,0.327986,-0.003401,0.338045,-0.01006,-1.448423,0.013036,0.121177,-0.184533,-0.184366,-0.178441,-0.12933,0.092369,0.318783,-0.003892,0.923687,0.093938,0.069753,'class 1'
[truncated: 10,710,648 more chars]
