# Supplementary material for: A doxycycline- and light-inducible Cre recombinase mouse model for optogenetic genome editing
Source: Nat Commun. 2022 Oct 28;13:6442. doi: 10.1038/s41467-022-33863-z (PMC9616875; doi:10.1038/s41467-022-33863-z)
Supplement: Supplementary file 11 — Supplementary Software [file 41467_2022_33863_MOESM11_ESM.zip › Supplementary Software/Weka classifiers_Vizoso et al/Small intestine organoids/data GFP.arff]

@relation TWS-2D-v3.3.1-grayscale

@attribute original numeric
@attribute Sobel_filter_0.0 numeric
@attribute Hessian_0.0 numeric
@attribute Hessian_Trace_0.0 numeric
@attribute Hessian_Determinant_0.0 numeric
@attribute Hessian_Eigenvalue_1_0.0 numeric
@attribute Hessian_Eigenvalue_2_0.0 numeric
@attribute Hessian_Orientation_0.0 numeric
@attribute Hessian_Square_Eigenvalue_Difference_0.0 numeric
@attribute Hessian_Normalized_Eigenvalue_Difference_0.0 numeric
@attribute Gaussian_blur_1.0 numeric
@attribute Sobel_filter_1.0 numeric
@attribute Hessian_1.0 numeric
@attribute Hessian_Trace_1.0 numeric
@attribute Hessian_Determinant_1.0 numeric
@attribute Hessian_Eigenvalue_1_1.0 numeric
@attribute Hessian_Eigenvalue_2_1.0 numeric
@attribute Hessian_Orientation_1.0 numeric
@attribute Hessian_Square_Eigenvalue_Difference_1.0 numeric
@attribute Hessian_Normalized_Eigenvalue_Difference_1.0 numeric
@attribute Gaussian_blur_2.0 numeric
@attribute Sobel_filter_2.0 numeric
@attribute Hessian_2.0 numeric
@attribute Hessian_Trace_2.0 numeric
@attribute Hessian_Determinant_2.0 numeric
@attribute Hessian_Eigenvalue_1_2.0 numeric
@attribute Hessian_Eigenvalue_2_2.0 numeric
@attribute Hessian_Orientation_2.0 numeric
@attribute Hessian_Square_Eigenvalue_Difference_2.0 numeric
@attribute Hessian_Normalized_Eigenvalue_Difference_2.0 numeric
@attribute Difference_of_gaussians_2.0_1.0 numeric
@attribute Gaussian_blur_4.0 numeric
@attribute Sobel_filter_4.0 numeric
@attribute Hessian_4.0 numeric
@attribute Hessian_Trace_4.0 numeric
@attribute Hessian_Determinant_4.0 numeric
@attribute Hessian_Eigenvalue_1_4.0 numeric
@attribute Hessian_Eigenvalue_2_4.0 numeric
@attribute Hessian_Orientation_4.0 numeric
@attribute Hessian_Square_Eigenvalue_Difference_4.0 numeric
@attribute Hessian_Normalized_Eigenvalue_Difference_4.0 numeric
@attribute Difference_of_gaussians_4.0_1.0 numeric
@attribute Difference_of_gaussians_4.0_2.0 numeric
@attribute Gaussian_blur_8.0 numeric
@attribute Sobel_filter_8.0 numeric
@attribute Hessian_8.0 numeric
@attribute Hessian_Trace_8.0 numeric
@attribute Hessian_Determinant_8.0 numeric
@attribute Hessian_Eigenvalue_1_8.0 numeric
@attribute Hessian_Eigenvalue_2_8.0 numeric
@attribute Hessian_Orientation_8.0 numeric
@attribute Hessian_Square_Eigenvalue_Difference_8.0 numeric
@attribute Hessian_Normalized_Eigenvalue_Difference_8.0 numeric
@attribute Difference_of_gaussians_8.0_1.0 numeric
@attribute Difference_of_gaussians_8.0_2.0 numeric
@attribute Difference_of_gaussians_8.0_4.0 numeric
@attribute Gaussian_blur_16.0 numeric
@attribute Sobel_filter_16.0 numeric
@attribute Hessian_16.0 numeric
@attribute Hessian_Trace_16.0 numeric
@attribute Hessian_Determinant_16.0 numeric
@attribute Hessian_Eigenvalue_1_16.0 numeric
@attribute Hessian_Eigenvalue_2_16.0 numeric
@attribute Hessian_Orientation_16.0 numeric
@attribute Hessian_Square_Eigenvalue_Difference_16.0 numeric
@attribute Hessian_Normalized_Eigenvalue_Difference_16.0 numeric
@attribute Difference_of_gaussians_16.0_1.0 numeric
@attribute Difference_of_gaussians_16.0_2.0 numeric
@attribute Difference_of_gaussians_16.0_4.0 numeric
@attribute Difference_of_gaussians_16.0_8.0 numeric
@attribute Membrane_projections_0_19_1 numeric
@attribute Membrane_projections_1_19_1 numeric
@attribute Membrane_projections_2_19_1 numeric
@attribute Membrane_projections_3_19_1 numeric
@attribute Membrane_projections_4_19_1 numeric
@attribute Membrane_projections_5_19_1 numeric
@attribute class {'class 1','class 2'}

@data
-0.0226,0,0,0,0,0,0,0,0,0,-0.0226,0,0,0,0,0,0,0,0,0,-0.0226,0.00001,0.008541,0.007601,-0.000011,0.008848,-0.001247,0.273498,0,0.000102,-0,-0.020663,0.04274,0.597318,0.49498,-0.065601,0.603654,-0.108673,0.200999,0.124318,0.50741,-0.001937,-0.001937,-0.00068,0.083836,0.210963,0.054513,-0.022286,0.179009,-0.124497,0.18586,0.000274,0.092116,-0.02192,-0.02192,-0.019983,-0.0005,0.005844,0.010111,0.006526,-0.00005,0.011064,-0.004537,1.091448,0,0.000243,-0.0221,-0.0221,-0.020163,-0.00018,-0.0226,-0.0226,-0.0226,-0.226,0,-0.0226,'class 1'
-0.0226,0,0,0,0,0,0,0,0,0,-0.0226,0,0,0,0,0,0,0,0,0,-0.0226,0,0,0,0,0,0,0,0,0,-0,-0.022582,0.00087,0.027749,0.02486,-0.000089,0.028024,-0.003164,0.164429,0.000001,0.000973,-0.000018,-0.000018,-0.015534,0.036349,0.156971,0.130934,-0.00392,0.156056,-0.025122,0.103207,0.000563,0.032825,-0.007066,-0.007066,-0.007048,-0.00199,0.005815,0.019162,0.021057,0.000024,0.019867,0.00119,1.264049,0,0.000349,-0.02061,-0.02061,-0.020592,-0.013544,-0.0226,-0.0226,-0.0226,-0.226,0,-0.0226,'class 1'
-0.0226,0,0,0,0,0,0,0,0,0,-0.0226,0,0,0,0,0,0,0,0,0,-0.0226,0,0,0,0,0,0,0,0,0,-0,-0.022599,0.00009,0.00435,0.004904,-0,0.004931,-0.000027,-0.964208,0,0.000025,-0.000001,-0.000001,-0.017925,0.017208,0.11888,0.141479,0.00089,0.134881,0.006598,-0.760534,0.000329,0.016457,-0.004675,-0.004675,-0.004674,-0.003281,0.005128,0.015305,0.016562,0.000009,0.016003,0.000558,-1.242748,0,0.000239,-0.019319,-0.019319,-0.019318,-0.014645,-0.009442,0.108979,-0.0226,-0.094421,0.041609,-0.0226,'class 1'
-0.0226,0,0,0,0,0,0,0,0,0,-0.0226,0,0,0,0,0,0,0,0,0,-0.0226,0,0.000088,0.000101,-0,0.000101,-0,-0.800693,0,0,-0,-0.022497,0.004722,0.105267,0.116429,-0.000762,0.122643,-0.006214,-0.881753,0.000225,0.016604,-0.000103,-0.000103,-0.011144,0.046468,0.17596,0.159059,-0.01197,0.214788,-0.055728,-0.80075,0.001851,0.073179,-0.011456,-0.011456,-0.011353,-0.002348,0.00488,0.010495,0.001591,-0.000108,0.01123,-0.009639,-0.78441,0,0.000435,-0.020252,-0.020252,-0.020148,-0.008796,-0.009442,0.108979,-0.0226,-0.094421,0.041609,-0.0226,'class 1'
-0.0226,0,0,0,0,0,0,0,0,0,-0.0226,0.000001,0.350579,0.403939,-0.000266,0.404596,-0.000657,-0.825621,0.026797,0.16423,-0.022552,0.039572,2.30187,2.481635,-0.41323,2.638265,-0.15663,-0.974583,48.106819,7.811435,-0.000048,0.001939,0.29951,1.65101,1.326693,-1.146698,1.923,-0.596307,-0.99337,11.171287,6.346907,-0.024539,-0.02449,0.018655,0.109958,0.196264,-0.183878,-0.010499,0.045726,-0.229604,-0.977494,0.002563,0.075807,-0.041255,-0.041207,-0.016716,-0.001353,0.005814,0.016291,-0.019308,0.000014,-0.000778,-0.018531,-0.810145,0,0.000315,-0.021247,-0.021199,0.003292,0.020008,0.004447,0.116289,-0.0226,0.044468,0.057046,-0.0226,'class 1'
-0.0226,10,40,-40,-0,0,-40,1.570796,2560000,1600,0.163025,8.820834,36.416298,-37.576206,42.912251,-1.178997,-36.397209,1.570702,1751299.75,1240.32251,0.546662,3.466002,18.40309,-23.089344,97.222092,-5.539893,-17.549452,0,76891.3125,144.229492,-0.383637,0.233099,0.614328,4.812188,-6.692118,10.813642,-2.727619,-3.964499,1.570753,68.514496,1.529873,-0.070074,0.313563,0.051412,0.053824,0.54336,-0.767527,0.146929,-0.365179,-0.402348,-1.566117,0.000814,0.001382,0.111613,0.49525,0.181687,-0.000473,0.005015,0.024603,-0.033964,0.00026,-0.011667,-0.022297,-0.838133,0,0.000113,0.163498,0.547134,0.233572,0.051885,0.05854,0.116289,-0.0226,0.585403,0.069898,0.108979,'class 1'
-0.0226,10,40,-40,0,0,-40,1.570796,2560000,1600,0.163025,8.820834,36.416298,-37.576206,42.912251,-1.178997,-36.397209,1.570702,1751299.75,1240.32251,0.546662,3.466002,18.40309,-23.089344,97.222092,-5.539893,-17.549452,0,76891.3125,144.229492,-0.383637,0.233099,0.614328,4.812188,-6.692118,10.813642,-2.727619,-3.964499,1.570753,68.514496,1.529873,-0.070074,0.313563,0.051413,0.053805,0.543274,-0.767378,0.146861,-0.364824,-0.402554,1.568435,0.000838,0.001424,0.111612,0.495249,0.181686,-0.000011,0.001811,0.023518,-0.032496,0.000242,-0.011532,-0.020964,-0.968562,0,0.000089,0.163036,0.546672,0.23311,0.051423,0.071698,0.116289,-0.0226,0.716982,0.06515,0.108979,'class 1'
-0.0226,0,0,0,0,0,0,0,0,0,-0.0226,0.000001,0.350579,0.403939,-0.000266,0.404596,-0.000657,-0.825621,0.026797,0.16423,-0.022552,0.039572,2.30187,2.481635,-0.41323,2.638265,-0.15663,-0.974583,48.106819,7.811435,-0.000048,0.001939,0.29951,1.65101,1.326693,-1.146698,1.923,-0.596307,-0.99337,11.171287,6.346907,-0.024539,-0.02449,0.018606,0.110472,0.197557,-0.188068,-0.00954,0.041549,-0.229616,-0.991911,0.002601,0.073531,-0.041206,-0.041158,-0.016667,-0.001179,0.004533,0.012067,-0.014213,0.000006,-0.000469,-0.013745,-0.840339,0,0.000176,-0.021421,-0.021373,0.003117,0.019784,0.003716,0.108979,-0.0226,0.037158,0.055479,-0.0226,'class 1'
-0.0226,0,0,0,0,0,0,0,0,0,-0.0226,0,0.000001,0.000001,0,0.000001,0,-0.785398,0,0,-0.0226,0.00007,0.053897,0.06183,-0.000022,0.062181,-0.000351,-0.721538,0.000015,0.00391,-0,-0.020245,0.055406,0.638687,0.663913,-0.064255,0.749629,-0.085716,-0.646715,0.307578,0.697802,-0.002355,-0.002355,0.000345,0.087149,0.161555,0.04187,-0.022858,0.173565,-0.131695,-0.639519,0.000163,0.093184,-0.022945,-0.022945,-0.02059,-0.002379,0.004552,0.014653,-0.000224,-0.000176,0.013156,-0.01338,-0.541515,0,0.000704,-0.020221,-0.020221,-0.017866,0.002724,-0.009442,0.108979,-0.0226,-0.094421,0.041609,-0.0226,'class 1'
-0.0226,0,0,0,0,0,0,0,0,0,-0.0226,0,0,0,0,0,0,0,0,0,-0.0226,0,0,0,0,0,0,-0.785398,0,0,-0,-0.022598,0.000188,0.008054,0.009117,-0.000002,0.009342,-0.000225,-0.717066,0,0.000092,-0.000002,-0.000002,-0.017771,0.025787,0.140346,0.148032,-0.00211,0.161128,-0.013096,-0.585317,0.000665,0.030354,-0.004829,-0.004829,-0.004827,0.000956,0.014423,0.0287,0.02186,-0.000211,0.029119,-0.007258,-0.251502,0.000001,0.001323,-0.023556,-0.023556,-0.023554,-0.018728,-0.0226,-0.0226,-0.0226,-0.226,0,-0.0226,'class 1'
-0.0226,0,0,0,0,0,0,0,0,0,-0.0226,0.000001,0.350579,0.403939,-0.000266,0.404596,-0.000657,-0.825621,0.026797,0.16423,-0.022552,0.039572,2.301871,2.48164,-0.413217,2.638265,-0.156625,-0.974583,48.106846,7.811407,-0.000048,0.001986,0.299654,1.644382,1.389488,-1.016264,1.919053,-0.529565,-0.991107,11.575815,5.995731,-0.024586,-0.024538,0.027293,0.124816,0.062808,-0.068281,-0.000201,0.002829,-0.071111,-0.565883,0.000025,0.005467,-0.049893,-0.049844,-0.025307,0.011625,0.019874,0.029754,-0.032066,-0.000001,0.000026,-0.032092,0.423127,0.000001,0.001032,-0.034225,-0.034177,-0.009639,0.015668,0.017605,0.116289,-0.0226,0.176047,0.064766,-0.0226,'class 1'
-0.0226,0,0,0,0,0,0,0,0,0,-0.0226,0,0.701159,0.807878,-0.001063,0.809192,-0.001313,0.825621,0.428749,0.656918,-0.022503,0,4.603739,4.96327,-1.652922,5.276529,-0.313259,0.974583,769.709106,31.245739,-0.000097,0.026477,0.000021,3.30303,2.654869,-4.587924,3.847356,-1.192487,0.993278,179.027725,25.400026,-0.049077,-0.048981,0.061881,0.01506,0.390492,-0.309333,-0.072256,0.155458,-0.464792,0.93598,0.036812,0.38471,-0.084481,-0.084384,-0.035403,0.019437,0.010469,0.057959,-0.077473,0.001146,-0.019904,-0.057568,0.734767,0.000009,0.001419,-0.042037,-0.04194,0.00704,0.042444,0.04392,0.240558,-0.0226,0.439205,0.112321,-0.0226,'class 1'
-0.0226,0,0,0,0,0,0,0,0,0,-0.0226,0,0.000075,0.000067,-0,0.000081,-0.000013,0.377101,0,0,-0.022598,0.002394,0.423354,0.384778,-0.02465,0.44071,-0.055933,0.286504,0.036518,0.246654,-0.000002,-0.00901,0.159033,1.345979,1.59205,0.271221,1.398051,0.193999,0.391743,3.674551,1.449742,-0.01359,-0.013588,0.036307,0.117846,0.127691,0.015707,-0.01476,0.129598,-0.113891,0.939264,0.000015,0.059287,-0.058907,-0.058905,-0.045317,0.016218,0.020861,0.046507,-0.062234,0.000757,-0.016576,-0.045659,0.919809,0.000003,0.000846,-0.038818,-0.038816,-0.025228,0.020089,0.017605,0.116289,-0.0226,0.176047,0.064766,-0.0226,'class 1'
-0.0226,0,0,0,0,0,0,0,0,0,-0.0226,0,0,0,0,0,0,0,0,0,-0.0226,0.000003,0.00414,0.004456,-0.000001,0.004643,-0.000187,-1.039398,0,0.000023,-0,-0.021292,0.030922,0.435306,0.544644,0.0431,0.448559,0.096085,-1.089035,0.036853,0.124238,-0.001308,-0.001308,0.013597,0.116455,0.201663,0.274827,0.01743,0.175526,0.0993,-1.552181,0.000439,0.00581,-0.036197,-0.036197,-0.034889,0.013651,0.026414,0.034809,-0.048534,0.00056,-0.018892,-0.029642,1.000726,0,0.000116,-0.036251,-0.036251,-0.034943,-0.000054,0.018336,0.116289,-0.0226,0.183357,0.065943,-0.0226,'class 1'
-0.0226,0,0,0,0,0,0,0,0,0,-0.0226,0,0,0,0,0,0,0,0,0,-0.0226,0.00001,0.008544,0.007606,-0.000011,0.008852,-0.001246,-1.297063,0,0.000102,-0,-0.020616,0.044414,0.611973,0.557775,-0.046057,0.630789,-0.073015,-1.319591,0.154106,0.49534,-0.001984,-0.001984,0.008249,0.119026,0.209504,0.183044,-0.014747,0.243585,-0.060541,-1.000341,0.003099,0.092492,-0.030849,-0.030849,-0.028864,0.008994,0.027421,0.027211,-0.029603,0.000036,-0.001276,-0.028327,-0.31525,0.000001,0.000732,-0.031594,-0.031594,-0.02961,-0.000745,0.005178,0.116289,-0.0226,0.051778,0.058561,-0.0226,'class 1'
-0.0226,0,0,0,0,0,0,0,0,0,-0.0226,0.000023,0.885106,0.791435,-0.15052,0.949895,-0.15846,-1.193671,0.769464,1.228451,-0.022097,0.120046,4.498471,3.822794,-4.103209,4.696473,-0.873679,-1.263167,453.414978,31.026588,-0.000503,0.021714,0.427938,2.080393,1.129929,-1.946573,2.070208,-0.940279,-1.243049,11.571133,9.063032,-0.044314,-0.043811,0.038026,0.149714,0.169189,-0.174024,-0.004906,0.024687,-0.198711,-0.641441,0.001511,0.049907,-0.060626,-0.060123,-0.016312,0.011938,0.024677,0.041047,-0.051401,0.000478,-0.012208,-0.039193,0.019967,0.000002,0.000728,-0.034538,-0.034035,0.009776,0.026088,0.017605,0.116289,-0.0226,0.176047,0.064766,-0.0226,'class 1'
-0.0226,7.071068,20,0,-400,20,-20,0.785398,0,1600,-0.014444,6.499806,17.685947,-1.599188,-310.874725,16.850168,-18.449354,0.785398,3186.665527,1246.056274,0.238027,3.294384,9.15842,-8.387741,-31.110998,2.784636,-11.172377,0.785398,13704.871094,194.798187,-0.252471,0.187779,0.741824,3.454987,-4.691358,4.570064,-1.380202,-3.311155,0.775374,82.061699,3.72858,-0.202224,0.050247,0.056529,0.117092,0.440319,-0.582243,0.064926,-0.150316,-0.431927,0.535567,0.026885,0.079305,-0.070973,0.181498,0.131251,0.010142,0.024089,0.044367,-0.057443,0.000564,-0.012562,-0.044881,0.541303,0.000003,0.001045,-0.024586,0.227885,0.177638,0.046387,0.031494,0.255178,-0.0226,0.314936,0.095757,-0.0226,'class 1'
-0.0226,0,0,0,0,0,0,0,0,0,-0.0226,0,0,0,0,0,0,0,0,0,-0.0226,0,0.001058,0.001212,-0,0.001218,-0.000006,0.706499,0,0.000001,-0,-0.022194,0.013708,0.238475,0.249291,-0.006072,0.271644,-0.022354,0.557447,0.005372,0.086435,-0.000406,-0.000406,-0.007652,0.068421,0.181109,0.113431,-0.018127,0.20281,-0.089379,0.532129,0.001098,0.085374,-0.014948,-0.014948,-0.014542,-0.003497,0.021498,0.023628,0.001526,-0.000386,0.020421,-0.018896,0.421945,0,0.001546,-0.019103,-0.019103,-0.018697,-0.004155,-0.008711,0.116289,-0.0226,-0.087111,0.043921,-0.0226,'class 1'
-0.0226,0,0,0,0,0,0,0,0,0,-0.0226,0,0,0,0,0,0,0,0,0,-0.0226,0,0.000002,0.000002,0,0.000002,0,0.785398,0,0,-0,-0.022582,0.001135,0.03444,0.038856,-0.000054,0.040193,-0.001337,0.785398,0.000003,0.001725,-0.000018,-0.000018,-0.015782,0.0389,0.132037,0.119758,-0.006676,0.161179,-0.041421,0.780009,0.000589,0.041047,-0.006818,-0.006818,-0.0068,-0.006925,0.019209,0.020474,0.011569,-0.000304,0.02415,-0.012581,0.679338,0,0.001349,-0.015675,-0.015675,-0.015657,-0.008857,-0.009442,0.108979,-0.0226,-0.094421,0.041609,-0.0226,'class 1'
-0.0226,0,0,0,0,0,0,0,0,0,-0.0226,0,0,0,0,0,0,0,0,0,-0.0226,0,0,0,0,0,0,0,0,0,-0,-0.0226,0,0,0,-0,0,-0,0.90145,0,0,-0,-0,-0.022407,0.000933,0.015983,0.017386,-0.000007,0.017769,-0.000383,1.056501,0,0.000329,-0.000193,-0.000193,-0.000193,-0.013461,0.004002,0.026127,0.029755,0.000032,0.028623,0.001132,1.058594,0.000001,0.000756,-0.009139,-0.009139,-0.009139,-0.008946,-0.0226,-0.0226,-0.0226,-0.226,0,-0.0226,'class 1'
-0.0226,0,0,0,0,0,0,0,0,0,-0.0226,0,0,0,0,0,0,0,0,0,-0.0226,0,0.000017,0.000019,-0,0.00002,-0.000001,1.044722,0,0,-0,-0.022474,0.004847,0.109982,0.105047,-0.001385,0.116898,-0.011851,1.22206,0.000183,0.016576,-0.000126,-0.000126,-0.011578,0.054203,0.178268,0.111035,-0.012457,0.180175,-0.06914,1.253425,0.000766,0.062158,-0.011022,-0.011022,-0.010896,-0.009433,0.012267,0.016563,-0.005943,-0.000151,0.009653,-0.015596,1.233762,0,0.000638,-0.013167,-0.013167,-0.013041,-0.002145,-0.008711,0.116289,-0.0226,-0.087111,0.043921,-0.0226,'class 1'
-0.0226,0,8.660254,10,0,10,0,0.785398,10000,100,-0.0226,0.011536,8.622574,9.934732,-0.324593,9.967299,-0.032566,0.785398,9869.624023,99.997292,-0.0202,0.439188,6.740995,7.028163,-8.394712,8.068583,-1.04042,0.785398,4098.50293,82.973923,-0.0024,0.042558,0.546096,1.642155,0.619699,-2.408653,1.892461,-1.272762,0.785398,3.847426,10.018638,-0.065158,-0.062758,0.029984,0.109723,0.282996,-0.372083,0.023748,-0.081812,-0.290272,0.785413,0.006016,0.043456,-0.052584,-0.050183,0.012574,-0.003802,0.01235,0.026083,-0.034351,0.000221,-0.008602,-0.025749,1.035062,0,0.000294,-0.018798,-0.016398,0.04636,0.033785,0.017605,0.116289,-0.0226,0.176047,0.064766,-0.0226,'class 1'
-0.0226,0,0,0,0,0,0,0,0,0,-0.0226,0,0,0,0,0,0,0,0,0,-0.0226,0.000001,0.004495,0.005188,-0,0.005192,-0.000003,-0.785398,0,0.000027,-0,-0.022,0.019412,0.303793,0.332534,-0.009356,0.358623,-0.026089,-0.785398,0.016366,0.148003,-0.0006,-0.0006,-0.006304,0.071232,0.15556,0.093687,-0.017616,0.187592,-0.093906,-0.785254,0.000696,0.079241,-0.016296,-0.016296,-0.015696,-0.004727,0.017899,0.010181,0.007215,-0.000059,0.01208,-0.004865,0.930032,0,0.000287,-0.017873,-0.017873,-0.017273,-0.001577,-0.009442,0.108979,-0.0226,-0.094421,0.041609,-0.0226,'class 1'
-0.0226,0,0,0,0,0,0,0,0,0,-0.0226,0,0,0,0,0,0,0,0,0,-0.0226,0,0,0,0,0,0,0,0,0,-0,-0.0226,0.000007,0.000487,0.00053,-0,0.000548,-0.000017,-1.02667,0,0,-0,-0,-0.020892,0.011652,0.065407,0.075032,0.000376,0.069627,0.005404,-1.137433,0.000023,0.004125,-0.001708,-0.001708,-0.001708,-0.002732,0.025374,0.039766,0.052499,0.000507,0.039756,0.012744,0.957681,0.000002,0.00073,-0.019868,-0.019868,-0.019868,-0.01816,-0.008711,0.116289,-0.0226,-0.087111,0.043921,-0.0226,'class 1'
-0.0226,0,0,0,0,0,0,0,0,0,-0.0226,0,0,0,0,0,0,0,0,0,-0.0226,0,0,0,0,0,0,0,0,0,-0,-0.0226,0,0,0,0,0,0,0,0,0,-0,-0,-0.022424,0.001205,0.013891,0.01908,0.000083,0.012444,0.006636,-1.072975,0,0.000034,-0.000176,-0.000176,-0.000176,-0.004732,0.024666,0.053647,0.075522,0.001405,0.042295,0.033226,1.062439,0,0.000082,-0.017868,-0.017868,-0.017868,-0.017692,-0.0226,-0.0226,-0.0226,-0.226,0,-0.0226,'class 1'
-0.0226,0,0,0,0,0,0,0,0,0,-0.0226,0,0,0,0,0,0,0,0,0,-0.0226,0,0,0,0,0,0,0,0,0,-0,-0.0226,0,0,0,0,0,0,0,0,0,-0,-0,-0.022223,0.002917,0.025364,0.034089,0.000259,0.022626,0.011463,-1.568142,0,0.000125,-0.000377,-0.000377,-0.000377,0.000863,0.033827,0.061675,0.086722,0.001855,0.048338,0.038384,1.31248,0.000001,0.000099,-0.023463,-0.023463,-0.023463,-0.023086,-0.0226,-0.0226,-0.0226,-0.226,0,-0.0226,'class 1'
-0.0226,0,0,0,0,0,0,0,0,0,-0.0226,0,0,0,0,0,0,0,0,0,-0.0226,0,0,0,0,0,0,0,0,0,-0,-0.0226,0,0,0,0,0,0,0,0,0,-0,-0,-0.022303,0.002808,0.024188,0.024651,0.000011,0.024186,0.000465,1.555245,0,0.000563,-0.000297,-0.000297,-0.000297,-0.002552,0.029098,0.060945,0.085673,0.00181,0.047787,0.037886,1.345759,0.000001,0.000098,-0.020048,-0.020048,-0.020048,-0.019751,-0.0226,-0.0226,-0.0226,-0.226,0,-0.0226,'class 1'
-0.0226,0,0,0,0,0,0,0,0,0,-0.0226,0,0,0,0,0,0,0,0,0,-0.0226,0,0,0,0,0,0,0,0,0,-0,-0.0226,0,0.000294,0.000269,-0,0.000293,-0.000024,0,0,0,-0,-0,-0.020497,0.016132,0.102527,0.091974,-0.00103,0.102062,-0.010088,1.54793,0.000106,0.012578,-0.002103,-0.002103,-0.002103,0.005928,0.041403,0.061946,0.085957,0.00176,0.052293,0.033664,1.253057,0.000003,0.000347,-0.028528,-0.028528,-0.028528,-0.026425,-0.009442,0.108979,-0.0226,-0.094421,0.041609,-0.0226,'class 1'
-0.0226,0,0,0,0,0,0,0,0,0,-0.0226,0,0,0,0,0,0,0,0,0,-0.0226,0,0,0,0,0,0,0,0,0,-0,-0.02259,0.000585,0.020326,0.019715,-0.000037,0.021444,-0.001729,1.243795,0,0.000537,-0.00001,-0.00001,-0.01384,0.051902,0.23061,0.219067,-0.004447,0.237768,-0.018701,1.323592,0.003157,0.065776,-0.00876,-0.00876,-0.00875,0.015584,0.048969,0.051349,0.066854,0.000727,0.053173,0.013681,0.874025,0.000007,0.00156,-0.038184,-0.038184,-0.038174,-0.029424,0.005178,0.255178,-0.0226,0.051778,0.087841,-0.0226,'class 1'
-0.0226,0,0,0,0,0,0,0,0,0,-0.0226,0,0,0,0,0,0,0,0,0,-0.0226,0,0,0,0,0,0,0,0,0,-0,-0.022599,0.0001,0.005043,0.006311,0.000006,0.005172,0.001139,1.105857,0,0.000016,-0.000001,-0.000001,-0.015734,0.036957,0.182858,0.23485,0.009994,0.179027,0.055823,1.200189,0.000837,0.015179,-0.006866,-0.006866,-0.006865,0.01545,0.043231,0.049197,0.059443,0.000239,0.055114,0.004329,0.726906,0.000009,0.002579,-0.03805,-0.03805,-0.038049,-0.031184,-0.009442,0.108979,-0.0226,-0.094421,0.041609,-0.0226,'class 1'
-0.0226,0,0,0,0,0,0,0,0,0,-0.0226,0,0,0,0,0,0,0,0,0,-0.0226,0,0.000017,0.000019,-0,0.00002,-0.000001,0.526074,0,0,-0,-0.022456,0.004748,0.110235,0.129947,0.001709,0.115102,0.014845,0.404792,0.00017,0.010051,-0.000144,-0.000144,-0.003805,0.06322,0.206734,0.285007,0.018193,0.188482,0.096525,0.750134,0.000687,0.008456,-0.018795,-0.018795,-0.018651,0.021188,0.033658,0.041251,0.029698,-0.000992,0.049666,-0.019968,0.684729,0.000004,0.004849,-0.043788,-0.043788,-0.043645,-0.024993,0.005178,0.116289,-0.0226,0.051778,0.058561,-0.0226,'class 1'
-0.0226,0,0,0,0,0,0,0,0,0,-0.0226,0,0.00003,0.000034,-0,0.000034,-0,0.745137,0,0,-0.0226,0.000786,0.208265,0.223108,-0.002713,0.23467,-0.011562,0.541559,0.003018,0.06063,-0,-0.016329,0.111317,1.056182,0.978709,-0.23369,1.17722,-0.19851,0.47129,1.812899,1.892632,-0.006271,-0.006271,0.015377,0.090017,0.180717,0.168588,-0.011034,0.218976,-0.050388,0.85077,0.002062,0.072557,-0.037977,-0.037977,-0.031706,0.026363,0.028953,0.040319,0.007449,-0.001579,0.043634,-0.036185,0.756971,0,0.006371,-0.048963,-0.048963,-0.042692,-0.010986,0.017605,0.116289,-0.0226,0.176047,0.064766,-0.0226,'class 1'
-0.0226,0,8.660254,10,0,10,0,0.785398,10000,100,-0.0226,0.011536,8.622574,9.934732,-0.324593,9.967299,-0.032566,0.785398,9869.624023,99.997292,-0.0202,0.439188,6.740995,7.028163,-8.394712,8.068583,-1.04042,0.785398,4098.50293,82.973923,-0.0024,0.042562,0.545823,1.648758,0.632917,-2.417942,1.903307,-1.27039,0.786857,4.034822,10.072353,-0.065162,-0.062761,0.039043,0.091887,0.239349,-0.113594,-0.038911,0.148477,-0.26207,1.021224,0.002175,0.168549,-0.061643,-0.059243,0.003518,0.031889,0.022571,0.047175,-0.014239,-0.002047,0.038686,-0.052925,0.841155,0.000002,0.008393,-0.054489,-0.052089,0.010673,0.007154,0.05854,0.240558,-0.0226,0.585404,0.093451,0.043189,'class 1'
-0.0226,0,8.660254,10,0,10,0,-0.785398,10000,100,-0.0226,0.011536,8.622574,9.934732,-0.324593,9.967299,-0.032566,-0.785398,9869.624023,99.997292,-0.0202,0.439188,6.740997,7.02817,-8.394658,8.068583,-1.040413,-0.785398,4098.504883,82.973801,-0.0024,0.042623,0.546627,1.61449,0.723584,-2.21348,1.892927,-1.169342,-0.79206,4.909813,9.377492,-0.065223,-0.062823,0.048898,0.129428,0.218597,-0.022333,-0.032811,0.170316,-0.192649,1.149666,0.000066,0.131744,-0.071498,-0.069098,-0.006275,0.039575,0.017549,0.05959,-0.036641,-0.002157,0.03161,-0.06825,0.98779,0.000013,0.009972,-0.062175,-0.059775,0.003048,0.009323,0.04392,0.116289,-0.0226,0.439205,0.070153,0.043189,'class 1'
-0.0226,0,0,0,0,0,0,0,0,0,-0.0226,0,0.00003,0.000034,-0,0.000034,-0,-0.745137,0,0,-0.0226,0.000786,0.208549,0.224352,-0.002427,0.234694,-0.010342,-0.540794,0.003022,0.060043,-0,-0.015715,0.114617,1.092978,1.341186,0.226924,1.14258,0.198607,-0.482001,1.602866,0.891085,-0.006885,-0.006885,0.036112,0.158403,0.270866,0.26359,-0.005953,0.284512,-0.020923,1.257566,0.006482,0.093291,-0.058712,-0.058712,-0.051827,0.040127,0.026737,0.055054,-0.032374,-0.001664,0.027704,-0.060078,1.075942,0.000008,0.007706,-0.062727,-0.062727,-0.055842,-0.004015,0.031494,0.255178,-0.0226,0.314936,0.095757,-0.0226,'class 1'
-0.0226,0,0,0,0,0,0,0,0,0,-0.0226,0,0,0,0,0,0,0,0,0,-0.0226,0.00001,0.008571,0.007652,-0.000011,0.008874,-0.001223,1.299652,0,0.000102,-0,-0.020311,0.050833,0.735676,0.738147,-0.000374,0.738653,-0.000506,1.480667,0.297689,0.546357,-0.002289,-0.002289,0.024301,0.165821,0.353334,0.337726,-0.005551,0.353432,-0.015706,-1.522556,0.015542,0.136263,-0.046901,-0.046901,-0.044612,0.038144,0.036341,0.044803,-0.018748,-0.001074,0.024706,-0.043454,1.216752,0.000002,0.004646,-0.060744,-0.060744,-0.058455,-0.013843,0.031494,0.116289,-0.0226,0.314936,0.069877,-0.0226,'class 1'
-0.0226,0,0,0,0,0,0,0,0,0,-0.0226,0,0,0,0,0,0,0,0,0,-0.0226,0.00001,0.008545,0.007606,-0.000011,0.008852,-0.001246,-1.297107,0,0.000102,-0,-0.020616,0.04498,0.652436,0.560487,-0.0702,0.665908,-0.105421,-1.342665,0.1869,0.594947,-0.001984,-0.001984,0.012501,0.147123,0.375322,0.32244,-0.027634,0.392794,-0.070354,-1.258183,0.022302,0.214506,-0.035101,-0.035101,-0.033117,0.033955,0.042651,0.035514,0.001457,-0.000646,0.026164,-0.024708,1.455529,0,0.002588,-0.056555,-0.056555,-0.05457,-0.021454,0.031494,0.116289,-0.0226,0.314936,0.069877,-0.0226,'class 1'
-0.0226,0,0,0,0,0,0,0,0,0,-0.0226,0,0.014131,0.016317,0,0.016317,-0,-0.785398,0,0.000266,-0.022599,0.003531,0.632243,0.724713,-0.005825,0.732663,-0.00795,-0.785403,0.28808,0.548507,-0.000001,-0.013129,0.160612,1.307325,1.389562,-0.25957,1.556344,-0.166782,-0.806857,5.733103,2.969163,-0.009471,-0.00947,0.032435,0.191815,0.274886,0.234561,-0.028854,0.3237,-0.089139,-0.968162,0.009377,0.170437,-0.055035,-0.055034,-0.045564,0.038431,0.048542,0.02103,-0.023443,0.000052,-0.002503,-0.02094,-1.48471,0,0.00034,-0.061031,-0.06103,-0.05156,-0.005996,0.017605,0.116289,-0.0226,0.176047,0.064766,-0.0226,'class 1'
-0.0226,0,0,0,0,0,0,0,0,0,-0.0226,0,0.000105,0.000069,-0,0.0001,-0.000031,1.570796,0,0,-0.022595,0.003209,0.542305,0.427268,-0.055772,0.532086,-0.104818,-1.566674,0.074054,0.405646,-0.000005,-0.006995,0.201601,1.490204,1.586087,0.136916,1.494473,0.091615,-1.466414,4.950871,1.968011,-0.015605,-0.0156,0.044574,0.195337,0.158041,0.162056,-0.005241,0.189685,-0.027629,-0.756463,0.00124,0.047225,-0.067174,-0.067169,-0.051569,0.041256,0.04655,0.036347,-0.040996,0.00015,-0.004073,-0.036923,-0.24289,0.000002,0.001079,-0.063856,-0.063852,-0.048251,0.003318,0.045382,0.255178,-0.0226,0.453825,0.097103,-0.0226,'class 1'
-0.0226,0,8.660254,10,0,10,0,-0.785398,10000,100,-0.0226,0.011536,8.622574,9.934732,-0.324593,9.967299,-0.032566,-0.785398,9869.624023,99.997292,-0.0202,0.439188,6.741019,7.028194,-8.3947,8.068609,-1.040415,-0.7854,4098.55957,82.974319,-0.0024,0.042802,0.552828,1.704825,0.782909,-2.441787,2.002362,-1.219453,-0.807205,6.362436,10.380095,-0.065402,-0.063001,0.051781,0.192371,0.150437,-0.056778,-0.019694,0.114791,-0.171568,-0.7055,0.000264,0.082001,-0.074381,-0.071981,-0.00898,0.040579,0.037779,0.06157,-0.042147,-0.001074,0.017883,-0.06003,-0.150055,0.000011,0.006071,-0.063179,-0.060779,0.002223,0.011202,0.084125,0.240558,-0.0226,0.841251,0.104247,0.108979,'class 1'
-0.0226,0,0,0,0,0,0,0,0,0,-0.0226,0,0.000105,0.00007,-0,0.000101,-0.000031,-0.00527,0,0,-0.022595,0.003253,0.565782,0.481497,-0.044616,0.561023,-0.079526,-0.048489,0.095124,0.410303,-0.000005,-0.006587,0.225464,1.81887,1.733698,-0.231969,1.858512,-0.124814,-0.208526,11.823199,3.933583,-0.016013,-0.016008,0.038193,0.175311,0.285379,0.050078,-0.050974,0.252196,-0.202118,-0.365643,0.000518,0.206402,-0.060793,-0.060788,-0.04478,0.035847,0.02805,0.072875,-0.026534,-0.002386,0.037352,-0.063885,-0.128586,0.000007,0.010249,-0.058447,-0.058443,-0.042435,0.002346,0.031494,0.116289,-0.0226,0.314936,0.069877,-0.0226,'class 1'
-0.0226,0,0,0,0,0,0,0,0,0,-0.0226,0,0,0,0,0,0,0,0,0,-0.0226,0.000003,0.004147,0.004443,-0.000001,0.00465,-0.000207,-0.527431,0,0.000024,-0,-0.021396,0.031716,0.502521,0.501386,-0.01039,0.521316,-0.01993,-0.272168,0.073643,0.292947,-0.001204,-0.001204,0.009597,0.110009,0.408743,0.291891,-0.04388,0.40125,-0.109359,-0.152659,0.022213,0.260721,-0.032197,-0.032197,-0.030993,0.027871,0.025642,0.062787,0.000296,-0.002036,0.045273,-0.044977,-0.127899,0,0.008145,-0.050471,-0.050471,-0.049267,-0.018274,0.018336,0.116289,-0.0226,0.183357,0.065943,-0.0226,'class 1'
-0.0226,0,0,0,0,0,0,0,0,0,-0.0226,0,0,0,0,0,0,0,0,0,-0.0226,0.000014,0.010926,0.008579,-0.000023,0.010715,-0.002137,0,0,0.000165,-0,-0.020233,0.049411,0.690514,0.554327,-0.084869,0.679269,-0.124942,0.017917,0.198734,0.646756,-0.002367,-0.002367,0.007311,0.114085,0.326944,0.203209,-0.034666,0.313711,-0.110502,0.146092,0.007431,0.179957,-0.029911,-0.029911,-0.027544,0.022906,0.032301,0.041154,0.010805,-0.00079,0.034022,-0.023217,0.029769,0,0.003276,-0.045506,-0.045506,-0.043139,-0.015595,0.003716,0.108979,-0.0226,0.037158,0.055479,-0.0226,'class 1'
-0.0226,0,0,0,0,0,0,0,0,0,-0.0226,0,0,0,0,0,0,0,0,0,-0.0226,0,0.000088,0.000101,-0,0.000101,-0,0.770103,0,0,-0,-0.022497,0.004722,0.105242,0.116384,-0.000764,0.122615,-0.006232,0.688793,0.000225,0.016601,-0.000103,-0.000103,-0.011008,0.054475,0.199827,0.183719,-0.014416,0.243034,-0.059316,0.738471,0.003086,0.091416,-0.011592,-0.011592,-0.011488,0.010103,0.028084,0.033887,0.034577,-0.000246,0.040631,-0.006054,0.836235,0.000003,0.00218,-0.032703,-0.032703,-0.032599,-0.021111,-0.009442,0.108979,-0.0226,-0.094421,0.041609,-0.0226,'class 1'
-0.0226,0,0,0,0,0,0,0,0,0,-0.0226,0,0,0,0,0,0,0,0,0,-0.0226,0,0.000002,0.000002,0,0.000002,0,0.785398,0,0,-0,-0.022582,0.001133,0.034583,0.039022,-0.000054,0.040358,-0.001336,0.786025,0.000003,0.001738,-0.000018,-0.000018,-0.014812,0.030178,0.171663,0.162508,-0.00948,0.208068,-0.04556,0.838671,0.001699,0.064327,-0.007788,-0.007788,-0.00777,0.001562,0.010079,0.036698,0.030383,-0.000486,0.041964,-0.011581,1.038399,0.000003,0.002867,-0.024162,-0.024162,-0.024144,-0.016374,-0.009442,0.108979,-0.0226,-0.094421,0.041609,-0.0226,'class 1'
-0.0226,0,0,0,0,0,0,0,0,0,-0.0226,0,0,0,0,0,0,0,0,0,-0.0226,0,0.001058,0.001212,-0,0.001218,-0.000006,0.706499,0,0.000001,-0,-0.022194,0.013708,0.238475,0.249291,-0.006072,0.271644,-0.022354,0.557447,0.005372,0.086435,-0.000406,-0.000406,-0.007642,0.06512,0.173861,0.11517,-0.016563,0.198579,-0.083408,0.561838,0.001055,0.079517,-0.014958,-0.014958,-0.014552,-0.000061,0.004833,0.025008,0.018533,-0.000268,0.02807,-0.009537,1.065945,0,0.001414,-0.022539,-0.022539,-0.022133,-0.00758,-0.008711,0.116289,-0.0226,-0.087111,0.043921,-0.0226,'class 1'
-0.0226,0,0,0,0,0,0,0,0,0,-0.0226,0,0.000105,0.000069,-0,0.0001,-0.000031,0,0,0,-0.022595,0.003204,0.544459,0.419701,-0.060143,0.532621,-0.11292,-0.00008,0.073405,0.416722,-0.000005,-0.008698,0.194844,1.796329,1.246553,-0.837833,1.730663,-0.484111,-0.023735,7.622197,4.905224,-0.013902,-0.013897,0.033137,0.191548,0.458284,0.141941,-0.105364,0.403237,-0.261296,-0.224792,0.008897,0.441604,-0.055737,-0.055732,-0.041835,0.030314,0.034577,0.049049,-0.026025,-0.000894,0.019593,-0.045619,-0.119066,0.000003,0.004253,-0.052914,-0.05291,-0.039013,0.002823,0.016874,0.240558,-0.0226,0.168737,0.088809,-0.0226,'class 1'
-0.0226,0,0,0,0,0,0,0,0,0,-0.0226,0,0.00003,0.000034,-0,0.000034,-0,-0.745137,0,0,-0.0226,0.000786,0.208269,0.223113,-0.002713,0.234675,-0.011562,-0.541562,0.003018,0.060632,-0,-0.016299,0.114213,1.114197,1.017595,-0.27268,1.237875,-0.22028,-0.462892,2.201699,2.126218,-0.006301,-0.0063,0.018023,0.154435,0.372736,0.191849,-0.083149,0.399816,-0.207968,-0.492788,0.013596,0.369402,-0.040623,-0.040622,-0.034322,0.026396,0.036391,0.041647,-0.004838,-0.000926,0.028101,-0.032939,-0.199152,0,0.003726,-0.048996,-0.048996,-0.042696,-0.008374,0.018336,0.255178,-0.0226,0.183357,0.092925,-0.0226,'class 1'
-0.0226,0,0,0,0,0,0,0,0,0,-0.0226,0,0,0,0,0,0,0,0,0,-0.0226,0,0,0,0,0,0,0,0,0,-0,-0.0226,0.000007,0.000492,0.000545,-0,0.00055,-0.000005,-1.026802,0,0,-0,-0,-0.020264,0.014696,0.088518,0.113989,0.002239,0.08877,0.02522,-1.089114,0.000052,0.004039,-0.002336,-0.002336,-0.002336,0.008845,0.028774,0.052098,0.071376,0.001156,0.046516,0.024861,-0.431087,0.000002,0.000469,-0.031445,-0.031445,-0.031445,-0.029109,-0.009442,0.108979,-0.0226,-0.094421,0.041609,-0.0226,'class 1'
-0.0226,0,0,0,0,0,0,0,0,0,-0.0226,0,0,0,0,0,0,0,0,0,-0.0226,0,0,0,0,0,0,0,0,0,-0,-0.0226,0,0.000046,0.000053,-0,0.000054,-0,-0.78533,0,0,-0,-0,-0.021659,0.005028,0.046963,0.059685,0.000486,0.049946,0.00974,-0.672462,0.000006,0.001617,-0.000941,-0.000941,-0.000941,0.0008,0.006755,0.051657,0.071877,0.001212,0.044831,0.027046,-0.64366,0.000002,0.000316,-0.0234,-0.0234,-0.0234,-0.022459,-0.0226,-0.0226,-0.0226,-0.226,0,-0.0226,'class 1'
-0.0226,0,0,0,0,0,0,0,0,0,-0.0226,0,0,0,0,0,0,0,0,0,-0.0226,0.00001,0.008541,0.007601,-0.000011,0.008848,-0.001247,1.297299,0,0.000102,-0,-0.020641,0.042497,0.59084,0.524384,-0.046617,0.60184,-0.077457,1.361156,0.126887,0.461445,-0.001959,-0.001959,0.008739,0.070972,0.178883,0.238685,0.012486,0.161258,0.077427,-1.568852,0.0004,0.007028,-0.031339,-0.031339,-0.02938,0.01863,0.009111,0.017876,-0.00792,-0.000256,0.01253,-0.02045,-0.661788,0,0.001088,-0.04123,-0.04123,-0.039271,-0.009891,0.016874,0.108979,-0.0226,0.168737,0.063559,-0.0226,'class 1'
-0.0226,0,0,0,0,0,0,0,0,0,-0.0226,0,0,0,0,0,0,0,0,0,-0.0226,0,0.000017,0.000019,-0,0.00002,-0.000001,1.044722,0,0,-0,-0.022464,0.005411,0.129097,0.123469,-0.001858,0.137028,-0.013559,1.226031,0.000346,0.022676,-0.000136,-0.000136,-0.005146,0.092693,0.351831,0.247044,-0.038786,0.355994,-0.10895,1.295255,0.013193,0.216173,-0.017454,-0.017454,-0.017318,0.007777,0.039602,0.027006,-0.009152,-0.000332,0.014213,-0.023365,1.455015,0,0.001412,-0.030377,-0.030377,-0.030241,-0.012922,0.005178,0.255178,-0.0226,0.051778,0.087841,-0.0226,'class 1'
-0.0226,0,0,0,0,0,0,0,0,0,-0.0226,0,0,0,0,0,0,0,0,0,-0.0226,0,0,0,0,0,0,0,0,0,-0,-0.0226,0,0,0,0,0,0,0,0,0,-0,-0,-0.022112,0.004243,0.030214,0.027846,-0.000091,0.030801,-0.002955,0.203205,0.000001,0.001139,-0.000488,-0.000488,-0.000488,-0.013632,0.014049,0.019142,0.026098,0.000157,0.016682,0.009416,1.471387,0,0.000053,-0.008968,-0.008968,-0.008968,-0.00848,-0.0226,-0.0226,-0.0226,-0.226,0,-0.0226,'class 1'
-0.0226,0,0,0,0,0,0,0,0,0,-0.0226,0,0,0,0,0,0,0,0,0,-0.0226,0,0,0,0,0,0,0,0,0,-0,-0.0226,0,0.000033,0.000037,-0,0.000038,-0,0.696915,0,0,-0,-0,-0.022011,0.005168,0.031532,0.032906,-0.000151,0.036981,-0.004075,0.646944,0.000002,0.001686,-0.000589,-0.000589,-0.000589,-0.015421,0.010111,0.017567,0.017896,-0.000061,0.020825,-0.00293,0.900782,0,0.000564,-0.007179,-0.007179,-0.007179,-0.006591,-0.0226,-0.0226,-0.0226,-0.226,0,-0.0226,'class 1'
-0.0226,0,0,0,0,0,0,0,0,0,-0.0226,0,0,0,0,0,0,0,0,0,-0.0226,0,0,0,-0,0,-0,0.80309,0,0,-0,-0.022588,0.000789,0.025493,0.028108,-0.000034,0.029264,-0.001155,0.947757,0.000001,0.000925,-0.000012,-0.000012,-0.016465,0.035439,0.127036,0.110483,-0.005671,0.148637,-0.038154,0.984553,0.000426,0.034891,-0.006135,-0.006135,-0.006123,-0.011019,0.015129,0.013011,0.00118,-0.000149,0.012798,-0.011618,0.970807,0,0.000596,-0.011581,-0.011581,-0.011569,-0.005446,-0.009442,0.108979,-0.0226,-0.094421,0.041609,-0.0226,'class 1'
-0.0226,0,0,0,0,0,0,0,0,0,-0.0226,0,0,0,0,0,0,0,0,0,-0.0226,0,0.000017,0.000019,-0,0.00002,-0.000001,1.044722,0,0,-0,-0.022474,0.004847,0.109982,0.105047,-0.001385,0.116898,-0.011851,1.22206,0.000183,0.016576,-0.000126,-0.000126,-0.011577,0.054215,0.178249,0.111204,-0.012441,0.18023,-0.069027,1.252969,0.000768,0.062129,-0.011023,-0.011023,-0.010897,-0.009013,0.016632,0.011982,-0.005238,-0.000098,0.007631,-0.01287,1.038881,0,0.00042,-0.013587,-0.013587,-0.013461,-0.002564,-0.008711,0.116289,-0.0226,-0.087111,0.043921,-0.0226,'class 1'
-0.0226,0,8.660254,10,0,10,0,-0.785398,10000,100,-0.0226,0.011536,8.622574,9.934732,-0.324593,9.967299,-0.032566,-0.785398,9869.624023,99.997292,-0.0202,0.439188,6.740995,7.028163,-8.394712,8.068583,-1.04042,-0.785398,4098.50293,82.973923,-0.0024,0.042558,0.546096,1.642155,0.619699,-2.408653,1.892461,-1.272762,-0.785398,3.847426,10.018638,-0.065158,-0.062758,0.030468,0.10748,0.26379,-0.345214,0.020051,-0.073906,-0.271308,-0.703844,0.004644,0.038968,-0.053068,-0.050667,0.01209,0.001355,0.011518,0.026669,-0.032343,0.000167,-0.006471,-0.025872,-0.003665,0,0.000376,-0.023955,-0.021555,0.041203,0.029113,0.017605,0.116289,-0.0226,0.176047,0.064766,-0.0226,'class 1'
-0.0226,0,0,0,0,0,0,0,0,0,-0.0226,0,0.00003,0.000034,-0,0.000034,-0,-0.745137,0,0,-0.0226,0.000786,0.208265,0.223108,-0.002713,0.23467,-0.011562,-0.541559,0.003018,0.06063,-0,-0.016347,0.111848,1.055106,0.9555,-0.251951,1.170712,-0.215212,-0.459652,1.753639,1.920784,-0.006253,-0.006253,0.009493,0.08553,0.230982,0.050612,-0.029745,0.19962,-0.149008,-0.282287,0.000311,0.121541,-0.032093,-0.032093,-0.02584,0.006229,0.008359,0.025232,-0.010416,-0.000269,0.012006,-0.022422,-0.09343,0,0.001185,-0.028829,-0.028829,-0.022576,0.003264,-0.009442,0.108979,-0.0226,-0.094421,0.041609,-0.0226,'class 1'
-0.0226,0,0,0,0,0,0,0,0,0,-0.0226,0,0,0,0,0,0,0,0,0,-0.0226,0,0.000017,0.000019,-0,0.00002,-0.000001,-1.044722,0,0,-0,-0.022474,0.004847,0.109982,0.105047,-0.001385,0.116898,-0.011851,-1.22206,0.000183,0.016576,-0.000126,-0.000126,-0.011237,0.054568,0.180981,0.140047,-0.00938,0.189537,-0.04949,-1.231799,0.001121,0.057134,-0.011363,-0.011363,-0.011237,0.004017,0.010338,0.02379,0.029459,0.00009,0.026,0.003459,-0.885597,0,0.000508,-0.026617,-0.026617,-0.026492,-0.015254,-0.008711,0.116289,-0.0226,-0.087111,0.043921,-0.0226,'class 1'
-0.0226,0,0,0,0,0,0,0,0,0,-0.0226,0,0,0,0,0,0,0,0,0,-0.0226,0,0,0,0,0,0,0,0,0,-0,-0.0226,0.000004,0.000375,0.00043,0,0.000429,0.000001,-0.659058,0,0,-0,-0,-0.020157,0.015699,0.109364,0.120387,-0.000104,0.121247,-0.00086,-0.515219,0.000216,0.01491,-0.002443,-0.002443,-0.002443,0.008312,0.013016,0.057437,0.065546,0.000093,0.064092,0.001454,-0.570707,0.000017,0.003923,-0.030912,-0.030912,-0.030912,-0.028469,-0.0226,-0.0226,-0.0226,-0.226,0,-0.0226,'class 1'
-0.0226,0,0,0,0,0,0,0,0,0,-0.0226,0,0,0,0,0,0,0,0,0,-0.0226,0,0,0,0,0,0,0,0,0,-0,-0.02259,0.000579,0.019752,0.019903,-0.000022,0.020942,-0.00104,-0.347488,0,0.000483,-0.00001,-0.00001,-0.012875,0.052181,0.227903,0.250785,0.002406,0.240793,0.009993,-0.373251,0.00335,0.053269,-0.009725,-0.009725,-0.009715,0.016324,0.024188,0.05406,0.039174,-0.001199,0.059375,-0.020201,-0.462941,0.00001,0.006332,-0.038924,-0.038924,-0.038914,-0.029198,0.005178,0.116289,-0.0226,0.051778,0.058561,-0.0226,'class 1'
-0.0226,0,0,0,0,0,0,0,0,0,-0.0226,0.000001,0.350579,0.403939,-0.000266,0.404596,-0.000657,-0.745175,0.026797,0.16423,-0.022552,0.039572,2.30187,2.481635,-0.413231,2.638265,-0.15663,-0.596213,48.106842,7.811437,-0.000048,0.001941,0.299631,1.656001,1.33602,-1.142534,1.928475,-0.592455,-0.576698,11.3435,6.355084,-0.024541,-0.024492,0.025321,0.143543,0.205988,0.005553,-0.028277,0.170958,-0.165404,-0.392907,0.000003,0.113139,-0.047921,-0.047873,-0.023381,0.025549,0.034827,0.029247,-0.000233,-0.000459,0.021309,-0.021543,-0.189383,0,0.001836,-0.048149,-0.048101,-0.023609,-0.000228,0.004447,0.116289,-0.0226,0.044468,0.057046,-0.0226,'class 1'
-0.0226,0,0,0,0,0,0,0,0,0,-0.0226,0.000033,1.236105,0.807624,-0.43785,1.178998,-0.371375,0.000043,1.5678,2.403657,-0.021501,0.15927,5.734032,4.010194,-8.398733,5.529178,-1.518984,0,798.881836,49.676594,-0.001099,0.031007,0.469513,2.43336,0.749755,-2.679574,2.054195,-1.30444,-0.001903,6.341093,11.280429,-0.053607,-0.052508,0.035143,0.150325,0.27457,-0.138809,-0.028096,0.112015,-0.250824,-0.023228,0.002537,0.131652,-0.057743,-0.056644,-0.004136,0.026322,0.034779,0.020486,-0.00551,-0.000206,0.011851,-0.017361,0.164149,0,0.000853,-0.048922,-0.047824,0.004685,0.008821,0.017605,0.116289,-0.0226,0.176047,0.064766,-0.0226,'class 1'
-0.0226,0,0,0,0,0,0,0,0,0,-0.0226,0,0.000075,0.000067,-0,0.000081,-0.000013,1.193736,0,0,-0.022598,0.0024,0.425927,0.376204,-0.029005,0.441849,-0.065645,1.291154,0.036451,0.25755,-0.000002,-0.011317,0.162989,1.505643,1.131824,-0.597172,1.523737,-0.391913,1.322393,4.701004,3.669716,-0.011283,-0.011281,0.02321,0.051857,0.333627,0.118341,-0.071591,0.3332,-0.214859,1.12214,0.004207,0.300369,-0.04581,-0.045808,-0.034527,0.024513,0.018909,0.035266,0.001614,-0.001141,0.034594,-0.03298,0.936298,0,0.004566,-0.047113,-0.047111,-0.03583,-0.001303,0.017605,0.116289,-0.0226,0.176047,0.064766,-0.0226,'class 1'
-0.0226,0,22.36068,20,-100,24.142136,-4.142136,1.178097,320000,800,-0.022599,0.274312,20.48126,17.980286,-92.21949,22.144691,-4.164406,1.173108,223771.640625,692.168579,0.002412,1.289104,10.245239,6.611059,-46.521214,10.884958,-4.273899,1.151416,10043.267578,229.790955,-0.025011,0.094467,0.704936,2.041614,-1.099966,-2.219989,1.038246,-2.138211,1.134168,12.207989,10.089878,-0.117067,-0.092056,0.041983,0.077689,0.316144,-0.371662,0.011199,-0.033074,-0.338588,1.087849,0.012893,0.093338,-0.064582,-0.039572,0.052484,0.024455,0.010458,0.039203,0.001995,-0.001337,0.037581,-0.035586,0.982062,0,0.005353,-0.047054,-0.022043,0.070012,0.017528,0.044651,0.255178,-0.0226,0.446515,0.096536,-0.0226,'class 1'
-0.0226,0,22.36068,20,-100,24.142136,-4.142136,-1.178097,320000,800,-0.022599,0.274312,20.48126,17.980286,-92.21949,22.144691,-4.164406,-1.173108,223771.640625,692.168579,0.002412,1.289104,10.245239,6.61106,-46.521217,10.884959,-4.273899,-1.151416,10043.271484,229.790985,-0.025011,0.09448,0.704183,2.047203,-1.073432,-2.277045,1.06488,-2.138312,-1.132476,11.822653,10.260438,-0.117079,-0.092068,0.04453,0.065774,0.337043,-0.395487,0.010183,-0.027686,-0.367801,-1.03181,0.018093,0.115679,-0.06713,-0.042119,0.049949,0.018759,0.01418,0.008325,-0.00032,-0.000064,0.007837,-0.008157,-0.931392,0,0.000256,-0.041358,-0.016347,0.07572,0.025771,0.030763,0.240558,-0.0226,0.307626,0.092724,-0.0226,'class 1'
-0.0226,0,0,0,0,0,0,0,0,0,-0.0226,0,0.000031,0.000036,-0,0.000036,-0,-0.8242,0,0,-0.0226,0.000716,0.260266,0.284938,-0.003043,0.295244,-0.010306,-0.993163,0.00758,0.093361,-0,-0.013992,0.057965,1.669156,1.617232,-0.53986,1.901191,-0.283959,-1.040476,12.488412,4.774881,-0.008608,-0.008608,0.029601,0.020063,0.330213,0.010135,-0.090053,0.305199,-0.295064,-1.023371,0.000037,0.360316,-0.052201,-0.052201,-0.043594,0.01608,0.014162,0.012136,-0.001371,-0.000101,0.00939,-0.01076,-1.148919,0,0.000406,-0.03868,-0.03868,-0.030072,0.013521,0.003716,0.240558,-0.0226,0.037158,0.083218,-0.0226,'class 1'
-0.0226,0,8.660254,10,0,10,0,-0.785398,10000,100,-0.0226,0.011536,8.622574,9.934732,-0.324593,9.967299,-0.032566,-0.785398,9869.624023,99.997292,-0.0202,0.439188,6.741,7.028168,-8.39472,8.068587,-1.04042,-0.785398,4098.513672,82.974022,-0.0024,0.042605,0.543843,1.683596,0.682493,-2.484774,1.954077,-1.271584,-0.791399,4.846567,10.404891,-0.065205,-0.062805,0.038649,0.067787,0.278665,-0.252536,-0.025225,0.076632,-0.329168,-0.955784,0.010502,0.164673,-0.061249,-0.058849,0.003956,0.017408,0.013299,0.014112,0.004263,-0.000107,0.012674,-0.008411,-1.286524,0,0.000445,-0.040008,-0.037607,0.025198,0.021241,0.031494,0.116289,-0.0226,0.314936,0.069877,-0.0226,'class 1'
4.9774,0,84.852814,-120,3600,-60,-60,0,0,0,4.202209,0,75.8974,-107.335129,2880.20752,-53.667564,-53.667564,0,0,0,1.220782,0,32.784206,-46.363869,537.4021,-23.181934,-23.181934,0,0,0,2.981427,0.288251,0.000002,6.433331,-9.098104,20.693878,-4.548966,-4.549139,-0.941064,0.000002,0,3.913958,0.932531,0.056268,0.006805,0.553401,-0.780773,0.15122,-0.356014,-0.424759,-1.033769,0.002881,0.004726,4.145941,1.164514,0.231983,0.016589,0.016339,0.016372,0.00676,-0.000125,0.015048,-0.008287,-1.339648,0,0.000545,4.185619,1.204192,0.271661,0.039678,0.111903,0.116289,0.108979,1.119029,0.003775,0.108979,'class 1'
-0.0226,0,31.622776,20,-300,30,-10,0,640000,1600,-0.022584,0.387562,28.613741,16.898914,-266.586456,26.833683,-9.934769,0.000072,386072,1351.919067,0.03203,1.656573,13.287391,3.691659,-81.463203,11.058337,-7.366678,0.000092,4626.567871,339.481171,-0.054615,0.119718,0.736691,2.674021,-2.081173,-1.409553,0.538139,-2.619312,-0.000035,43.180702,9.969495,-0.142302,-0.087687,0.041931,0.094459,0.384197,-0.531612,0.067295,-0.207855,-0.323757,-0.179502,0.003796,0.013433,-0.064515,-0.0099,0.077787,0.013319,0.018609,0.014375,0.008563,-0.000085,0.01445,-0.005887,-1.251089,0,0.000414,-0.035903,0.018711,0.106399,0.028612,0.044651,0.116289,-0.0226,0.446515,0.070939,0.043189,'class 1'
-0.0226,0,0,0,0,0,0,0,0,0,-0.0226,0,0.000105,0.000069,-0,0.0001,-0.000031,0,0,0,-0.022595,0.003204,0.544424,0.419667,-0.060139,0.532585,-0.112919,0.000086,0.073385,0.416675,-0.000005,-0.008942,0.186787,1.629999,1.069651,-0.756371,1.55581,-0.486159,-0.000029,4.770705,4.169639,-0.013658,-0.013653,0.013563,0.105573,0.198407,-0.074632,-0.016961,0.09816,-0.172792,-0.041702,0.000409,0.073415,-0.036163,-0.036158,-0.022505,0.009791,0.019495,0.01455,0.018559,0.00006,0.01437,0.004189,-1.189765,0,0.000104,-0.032391,-0.032386,-0.018733,0.003772,0.018336,0.116289,-0.0226,0.183357,0.065943,-0.0226,'class 1'
-0.0226,0,0,0,0,0,0,0,0,0,-0.0226,0,0,0,0,0,0,0,0,0,-0.0226,0,0.000046,0.000036,-0,0.000045,-0.000009,0,0,0,-0,-0.022325,0.008505,0.178948,0.150009,-0.00476,0.176914,-0.026905,0.00008,0.000935,0.041542,-0.000275,-0.000275,-0.008422,0.060639,0.199571,0.147618,-0.009043,0.194186,-0.046568,-0.028882,0.001263,0.057963,-0.014178,-0.014178,-0.013903,0.006607,0.0179,0.022026,0.030981,0.000236,0.017359,0.013622,0.395695,0,0.000014,-0.029207,-0.029207,-0.028932,-0.015029,-0.009442,0.108979,-0.0226,-0.094421,0.041609,-0.0226,'class 1'
-0.0226,0,0,0,0,0,0,0,0,0,-0.0226,0,0,0,0,0,0,0,0,0,-0.0226,0,0,0,0,0,0,-0.785398,0,0,-0,-0.022598,0.000188,0.008049,0.009111,-0.000002,0.009336,-0.000225,-0.717049,0,0.000091,-0.000002,-0.000002,-0.017756,0.022793,0.127182,0.149376,0.001186,0.140964,0.008412,-0.59183,0.000392,0.01757,-0.004844,-0.004844,-0.004842,0.003851,0.010796,0.030361,0.038373,0.0002,0.032169,0.006204,0.623865,0.000001,0.000674,-0.026451,-0.026451,-0.026449,-0.021607,-0.009442,0.108979,-0.0226,-0.094421,0.041609,-0.0226,'class 1'
-0.0226,0,0,0,0,0,0,0,0,0,-0.0226,0,0,0,0,0,0,0,0,0,-0.0226,0.000003,0.004139,0.004424,-0.000001,0.004646,-0.000221,-1.041561,0,0.000024,-0,-0.021522,0.028298,0.421389,0.395915,-0.026841,0.454917,-0.059002,-1.179249,0.041399,0.264112,-0.001078,-0.001078,-0.003128,0.07505,0.198575,0.115529,-0.016128,0.19728,-0.081751,-1.271772,0.001039,0.077858,-0.019472,-0.019472,-0.018394,0.006428,0.008023,0.022859,0.015104,-0.000314,0.026807,-0.011702,0.947704,0,0.001483,-0.029028,-0.029028,-0.027949,-0.009556,0.004447,0.116289,-0.0226,0.044468,0.057046,-0.0226,'class 1'
-0.0226,0,0,0,0,0,0,0,0,0,-0.0226,0,0,0,0,0,0,0,0,0,-0.0226,0,0,0,0,0,0,0.785398,0,0,-0,-0.022576,0.000848,0.037658,0.038603,0.000021,0.038047,0.000556,1.42319,0.000002,0.001406,-0.000024,-0.000024,-0.008735,0.024486,0.299418,0.283252,-0.009672,0.314049,-0.030797,1.262803,0.009541,0.118919,-0.013865,-0.013865,-0.013841,0.009183,0.011995,0.024845,0.002658,-0.000426,0.022002,-0.019344,1.146029,0,0.001709,-0.031783,-0.031783,-0.031759,-0.017918,0.017605,0.116289,-0.0226,0.176047,0.064766,-0.0226,'class 1'
-0.0226,0,0,0,0,0,0,0,0,0,-0.0226,0,0,0,0,0,0,0,0,0,-0.0226,0,0.000088,0.000101,-0,0.000101,-0,0.800693,0,0,-0,-0.022487,0.004251,0.124387,0.138073,-0.000637,0.14254,-0.004467,0.945797,0.000412,0.021611,-0.000113,-0.000113,-0.002846,0.038704,0.365094,0.306301,-0.033463,0.391726,-0.085425,1.186935,0.02136,0.227673,-0.019754,-0.019754,-0.019641,0.011365,0.011145,0.025559,-0.008142,-0.000362,0.015374,-0.023516,1.249099,0,0.001512,-0.033965,-0.033965,-0.033852,-0.014211,0.017605,0.116289,-0.0226,0.176047,0.064766,-0.0226,'class 1'
-0.0226,0,0,0,0,0,0,0,0,0,-0.0226,0,0,0,0,0,0,0,0,0,-0.0226,0.000003,0.004139,0.004424,-0.000001,0.004646,-0.000221,1.041561,0,0.000024,-0,-0.021521,0.02824,0.427049,0.402754,-0.026797,0.460894,-0.058141,1.179888,0.043699,0.269398,-0.001079,-0.001079,0.002324,0.072828,0.346925,0.238193,-0.0401,0.352086,-0.113893,1.278026,0.012319,0.217137,-0.024924,-0.024924,-0.023845,0.012318,0.01154,0.018842,-0.007859,-0.000162,0.00938,-0.017239,1.358196,0,0.000709,-0.034918,-0.034918,-0.033839,-0.009995,0.004447,0.116289,-0.0226,0.044468,0.057046,-0.0226,'class 1'
-0.0226,0,0,0,0,0,0,0,0,0,-0.0226,0,0,0,0,0,0,0,0,0,-0.0226,0.000014,0.010926,0.008578,-0.000023,0.010715,-0.002137,0,0,0.000165,-0,-0.020245,0.048787,0.674048,0.527067,-0.088271,0.660674,-0.133607,0,0.175259,0.630882,-0.002355,-0.002355,0.003137,0.090258,0.282466,0.149324,-0.028745,0.259916,-0.110592,1.569785,0.003061,0.137277,-0.025737,-0.025737,-0.023382,0.012267,0.012058,0.005418,0.003173,-0.00001,0.005151,-0.001979,-1.421421,0,0.000051,-0.034867,-0.034867,-0.032513,-0.009131,0.004447,0.116289,-0.0226,0.044468,0.057046,-0.0226,'class 1'
-0.0226,0,0,0,0,0,0,0,0,0,-0.0226,0.000001,0.350579,0.403939,-0.000266,0.404596,-0.000657,-0.825621,0.026797,0.16423,-0.022552,0.039572,2.30187,2.481635,-0.41323,2.638265,-0.15663,-0.974583,48.106819,7.811435,-0.000048,0.001939,0.299541,1.652605,1.328786,-1.147799,1.925035,-0.596249,-0.993197,11.224147,6.356869,-0.024539,-0.024491,0.021049,0.125978,0.199775,-0.099204,-0.029997,0.130558,-0.229762,-0.926919,0.001278,0.129831,-0.043649,-0.043601,-0.01911,0.014832,0.009606,0.022975,0.000298,-0.000311,0.017773,-0.017476,-0.290234,0,0.001242,-0.037432,-0.037384,-0.012893,0.006217,0.017605,0.240558,-0.0226,0.176047,0.089677,-0.0226,'class 1'
-0.0226,0,22.36068,20,-100,24.142136,-4.142136,-0.392699,320000,800,-0.022599,0.274312,20.48126,17.980286,-92.21949,22.144691,-4.164406,-0.397688,223771.640625,692.168579,0.002412,1.289104,10.245239,6.611059,-46.52121,10.884958,-4.273899,-0.41938,10043.267578,229.790955,-0.025011,0.09448,0.705736,2.047203,-1.073432,-2.277046,1.06488,-2.138312,-0.438321,11.822649,10.260439,-0.117079,-0.092068,0.044502,0.134201,0.340187,-0.398354,0.010903,-0.029564,-0.36879,-0.515182,0.018261,0.115075,-0.067102,-0.042091,0.049977,0.01665,0.005592,0.033146,-0.016999,-0.000486,0.015128,-0.032126,-0.284751,0.000001,0.002233,-0.039249,-0.014238,0.07783,0.027852,0.030763,0.240558,-0.0226,0.307626,0.092724,-0.0226,'class 1'
-0.0226,0,0,0,0,0,0,0,0,0,-0.0226,0,0.000001,0.000001,0,0.000001,0,0.785398,0,0,-0.0226,0.00007,0.053897,0.06183,-0.000022,0.062181,-0.000351,0.721538,0.000015,0.00391,-0,-0.020245,0.055468,0.641151,0.667229,-0.063625,0.751853,-0.084624,0.644358,0.3115,0.699695,-0.002355,-0.002355,0.004036,0.103978,0.24015,0.145756,-0.027447,0.253869,-0.108113,0.424644,0.002784,0.131031,-0.026636,-0.026636,-0.024281,0.012547,0.01505,0.037568,0.011855,-0.000704,0.033115,-0.02126,-0.222692,0,0.002957,-0.035147,-0.035147,-0.032792,-0.008511,0.016874,0.108979,-0.0226,0.168737,0.063559,-0.0226,'class 1'
-0.0226,0,0,0,0,0,0,0,0,0,-0.0226,0,0,0,0,0,0,0,0,0,-0.0226,0,0.000004,0.000005,-0,0.000005,-0,0.702884,0,0,-0,-0.022553,0.002314,0.060462,0.063325,-0.000268,0.067312,-0.003988,0.496245,0.00002,0.005084,-0.000047,-0.000047,-0.011611,0.043073,0.232176,0.221807,-0.003479,0.236514,-0.014708,0.193606,0.003105,0.063112,-0.010989,-0.010989,-0.010942,0.012304,0.017991,0.05035,0.032345,-0.000851,0.049524,-0.017179,-0.226262,0.000005,0.004449,-0.034904,-0.034904,-0.034857,-0.023915,0.004447,0.116289,-0.0226,0.044468,0.057046,-0.0226,'class 1'
-0.0226,0,0,0,0,0,0,0,0,0,-0.0226,0.000001,0.364765,0.420391,-0.00024,0.42096,-0.00057,-0.824228,0.031402,0.177687,-0.022547,0.034702,3.534709,3.989259,0.331338,3.904396,0.084863,-1.043711,232.169418,14.588835,-0.000053,0.041272,0.090548,5.70911,6.988886,7.054143,5.765344,1.223542,-1.220592,1007.562744,20.627956,-0.063872,-0.063819,0.273326,0.191431,0.843704,1.18629,0.344171,0.680611,0.50568,0.650402,0.043064,0.030601,-0.295926,-0.295872,-0.232054,0.343435,0.040221,0.072675,0.026084,-0.003851,0.076454,-0.050369,-1.03484,0.000011,0.016084,-0.366035,-0.365982,-0.302163,-0.070109,0.219944,0.635295,-0.0226,2.199439,0.184223,0.178423,'class 1'
-0.0226,14.142136,56.568542,-80,1600,-40,-40,0,0,0,0.34865,12.474545,52.585552,-74.360878,1382.078003,-36.62627,-37.734608,0.37707,6792.557617,1.228413,1.116429,4.943329,29.774563,-41.753777,427.498047,-17.987879,-23.765898,0.245611,58203.523438,33.38549,-0.767778,0.551969,1.342513,7.696607,-9.238483,12.972582,-1.727043,-7.51144,-0.070813,2855.73291,33.459251,-0.203319,0.56446,0.359512,0.062572,1.136071,-0.102563,-0.746159,0.814044,-0.916607,-0.28067,0.031507,2.995155,-0.010862,0.756916,0.192456,0.35175,0.061439,0.08204,-0.04161,-0.003352,0.040719,-0.082329,-0.367959,0.000026,0.015141,-0.0031,0.764678,0.200219,0.007762,0.481494,0.866289,0.240558,4.814936,0.194897,0.448891,'class 1'
-0.0226,0,0,0,0,0,0,0,0,0,-0.0226,0,2.477651,1.631667,-1.738242,2.366261,-0.734594,1.568148,25.599188,9.615305,-0.020399,0.000824,12.177591,9.420332,-29.982361,11.93291,-2.512578,1.526215,18518.117188,208.672104,-0.002201,0.117578,0.150653,6.744584,6.608574,-3.216008,7.063851,-0.455277,1.266652,2469.167236,56.537285,-0.140179,-0.137977,0.307005,0.188985,0.717685,0.778412,0.032944,0.733499,0.044914,0.238399,0.2873,0.47415,-0.329605,-0.327404,-0.189427,0.345788,0.083907,0.081464,0.012271,-0.003722,0.067454,-0.055183,-0.264674,0.000002,0.01504,-0.368388,-0.366187,-0.22821,-0.038783,0.345236,0.66161,0.108979,3.452363,0.170741,0.372137,'class 1'
-0.0226,0,8.660254,10,0,10,0,0.785398,10000,100,-0.0226,0.011536,9.57647,11.550556,8.353777,10.775284,0.775272,0.788658,13341.56543,100.000229,-0.020004,0.445478,13.157446,17.347385,54.136459,13.266785,4.080601,0.922916,25394.419922,84.385971,-0.002596,0.15679,0.796442,6.599833,8.623419,14.634112,6.300861,2.322558,1.234303,1176.940918,15.826894,-0.17939,-0.176795,0.354636,0.329976,0.613544,0.328316,-0.134329,0.565751,-0.237435,0.004598,0.069537,0.645107,-0.377236,-0.37464,-0.197846,0.367407,0.094677,0.076781,-0.006261,-0.003921,0.059568,-0.065829,-0.395368,0.000001,0.015725,-0.390007,-0.387411,-0.210617,-0.012771,0.298306,0.503716,0.116289,2.983064,0.14029,0.247868,'class 1'
-0.0226,7.071068,36.055511,20,-900,41.622776,-21.622776,-0.946273,1600000,4000,-0.014444,6.225747,32.251194,17.576508,-715.730225,36.947865,-19.371355,-0.959882,979892.5,3171.854492,0.26359,2.06467,15.113049,4.874669,-147.820465,14.837378,-9.962708,-1.131925,14614.923828,615.04425,-0.278034,0.385172,1.020697,5.123408,-0.59178,-13.635484,3.408571,-4.000351,1.409948,19.223419,54.892136,-0.399615,-0.121582,0.379004,0.427823,0.866426,0.385284,-0.330555,0.798997,-0.413712,1.364977,0.218311,1.470664,-0.393447,-0.115414,0.006168,0.418418,0.114114,0.185156,-0.018087,-0.020722,0.135192,-0.153279,-1.249059,0.000027,0.083216,-0.432861,-0.154828,-0.033246,-0.039414,0.495236,1.255178,0.240558,4.952363,0.334026,0.372137,'class 1'
-0.0226,7.071068,20,0,-400,20,-20,-0.785398,0,1600,-0.014444,6.499806,17.685942,-1.599052,-310.874817,16.850235,-18.449287,-0.7854,3186.125,1246.056274,0.238031,3.291419,8.826941,-7.538542,-35.102337,3.252819,-10.791361,-0.816482,11209.013672,197.238968,-0.252475,0.222947,0.596917,3.549171,1.435197,-6.136517,3.296641,-1.861445,-1.302676,54.802456,26.605854,-0.237391,0.015085,0.379672,0.190336,2.233405,1.665485,-1.20541,2.210737,-0.545252,-1.407014,21.068651,7.59548,-0.394116,-0.141641,-0.156726,0.457521,0.121704,0.302595,-0.109073,-0.045212,0.164978,-0.27405,-1.324735,0.002293,0.192746,-0.471965,-0.21949,-0.234575,-0.077849,0.491874,1.588511,0.108979,4.918736,0.448256,0.313657,'class 1'
-0.0226,0,22.36068,20,-100,24.142136,-4.142136,1.178097,320000,800,-0.022599,0.274313,21.543137,19.59613,-84.327057,23.226734,-3.630604,1.182558,276991.5625,721.316589,0.003022,1.364876,17.224846,17.451534,-17.743187,18.415051,-0.963516,1.197257,114369.570313,375.528809,-0.025621,0.24388,1.512733,9.934872,9.9313,-4.605131,10.375161,-0.443861,1.274295,11544.849609,117.051254,-0.26648,-0.240859,0.528942,0.7765,2.494193,0.944436,-2.665687,2.171829,-1.227393,-1.556573,10.306333,11.554709,-0.551542,-0.525921,-0.285062,0.50254,0.144153,0.375579,-0.269448,-0.038702,0.103713,-0.373161,-1.366848,0.01651,0.227409,-0.52514,-0.499519,-0.25866,0.026402,0.512341,1.345821,0.108979,5.123415,0.398963,0.379447,'class 1'
-0.0226,7.071068,44.721359,40,-400,48.284271,-8.284271,-1.178097,5120000,3200,-0.014443,6.220783,39.755524,34.377769,-354.949005,42.691959,-8.314188,-1.188845,3074683.5,2601.626953,0.288053,2.328258,16.668507,6.013377,-143.762238,15.368016,-9.35464,-1.280957,22101.771484,611.209717,-0.302496,0.448081,0.790455,4.137896,-1.963839,-6.663722,1.779943,-3.743783,-1.525685,117.672844,30.511553,-0.462524,-0.160027,0.45407,0.486809,1.519385,0.94944,-1.126905,1.637589,-0.688149,1.114335,4.875926,5.409057,-0.468512,-0.166016,-0.005989,0.476217,0.215278,0.295834,-0.170707,-0.029357,0.106067,-0.276775,-1.52281,0.004271,0.146568,-0.490659,-0.188163,-0.028136,-0.022147,0.480616,0.838511,-0.0226,4.806163,0.259172,0.463511,'class 1'
-0.0226,10,40,-40,-0,0,-40,0,2560000,1600,0.163025,8.820868,34.988728,-34.781776,-7.374655,0.210749,-34.992527,0.015824,1499234.75,1239.270508,0.548815,3.655212,10.204072,-8.939945,-13.937273,1.353938,-10.293883,0.167688,10843.239258,135.671722,-0.38579,0.402595,1.283252,1.316622,-1.548503,0.182208,-0.128297,-1.420207,0.505969,4.00211,1.669032,-0.23957,0.14622,0.342252,0.275553,0.229213,0.0721,-0.028348,0.208234,-0.136134,1.272548,0.000616,0.11859,-0.179227,0.206563,0.060343,0.396851,0.226119,0.206724,0.050757,-0.020161,0.169619,-0.118862,1.526351,0.000214,0.083222,-0.233826,0.151964,0.005744,-0.054599,0.374915,0.66161,0.108979,3.749146,0.188226,0.39626,'class 1'
-0.0226,7.071068,36.055511,20,-900,41.622776,-21.622776,0.946273,1600000,4000,-0.014444,6.225723,32.229969,17.592659,-735.800232,37.312565,-19.719906,0.935211,1006716.8125,3252.702637,0.264186,1.907426,14.382839,4.735535,-188.995087,16.317728,-11.582193,0.822194,17455.970703,778.40564,-0.278629,0.387471,0.586275,3.852429,-2.345903,-9.370332,2.10518,-4.451083,0.604703,236.555344,42.984589,-0.401915,-0.123286,0.31594,0.29166,0.230187,0.058088,-0.0491,0.252525,-0.194438,-0.702665,0.000674,0.199776,-0.330383,-0.051754,0.071531,0.369614,0.201631,0.200575,0.077141,-0.017144,0.17507,-0.097928,1.559774,0.000443,0.074528,-0.384057,-0.105428,0.017857,-0.053674,0.395236,0.635295,0.116289,3.952362,0.159497,0.383102,'class 1'
-0.0226,7.071068,20,0,-400,20,-20,0.785398,0,1600,-0.014444,6.499806,17.677073,-1.582869,-310.599792,16.850168,-18.433039,0.785398,3119.076904,1244.904663,0.238028,3.294458,8.538205,-7.591142,-29.681868,2.844326,-10.435468,0.785511,10162.412109,176.352905,-0.252472,0.20216,0.823394,1.37174,-1.563602,0.091213,-0.060691,-1.502911,0.513448,5.085288,2.079999,-0.216604,0.035868,0.215887,0.254294,0.688589,0.832155,0.098385,0.689456,0.1427,-0.283487,0.207012,0.298942,-0.230331,0.022141,-0.013727,0.306079,0.193775,0.138476,0.170527,0.004941,0.13352,0.037006,1.522768,0.000271,0.009315,-0.320523,-0.068051,-0.103919,-0.090191,0.221991,0.503716,-0.0226,2.219906,0.178841,0.247868,'class 1'
-0.0226,0,0,0,0,0,0,0,0,0,-0.0226,0.000023,0.885106,0.791435,-0.15052,0.949895,-0.15846,1.193671,0.769464,1.228451,-0.022097,0.120036,4.501118,3.836317,-4.06311,4.700683,-0.864366,1.262874,455.792084,30.969765,-0.000503,0.025952,0.392347,2.671564,2.986582,0.704606,2.728326,0.258256,1.312083,54.421146,6.10125,-0.048552,-0.048049,0.188385,0.272235,1.186472,1.580801,0.470534,1.183082,0.397718,-0.704004,1.541331,0.616796,-0.210985,-0.210482,-0.162433,0.29851,0.18855,0.096218,0.127248,0.003459,0.08789,0.039358,1.48859,0.000038,0.002355,-0.32111,-0.320607,-0.272558,-0.110125,0.236026,0.503716,-0.0226,2.360257,0.160297,0.247868,'class 1'
-0.0226,0,0,0,0,0,0,0,0,0,-0.0226,0.000023,0.885108,0.791438,-0.15052,0.949897,-0.158459,-0.377126,0.769473,1.228455,-0.022097,0.119913,4.574036,3.947644,-4.061522,4.794725,-0.847081,-0.316526,496.034943,31.829979,-0.000503,0.026708,0.322443,3.046077,2.755907,-2.181402,3.397894,-0.641986,-0.472367,123.955612,16.320633,-0.049308,-0.048805,0.137203,0.19456,0.947147,1.105221,0.02631,1.080879,0.024342,-0.704378,1.363539,1.116271,-0.159802,-0.159299,-0.110494,0.252079,0.162414,0.153876,0.199403,0.008011,0.143633,0.055771,0.090789,0.000307,0.00772,-0.274679,-0.274175,-0.22537,-0.114876,0.195382,0.66161,-0.0226,1.953825,0.196173,0.178423,'class 1'
-0.0226,0,0,0,0,0,0,0,0,0,-0.0226,0.000001,0.355529,0.420256,0.006325,0.404623,0.015633,-0.74349,0.026724,0.151314,-0.022551,0.039484,2.556337,3.206265,1.441732,2.665348,0.540917,-0.53165,46.396393,4.513208,-0.000049,0.011462,0.315949,2.104378,2.767268,1.567577,1.972587,0.794681,-0.274105,10.624866,1.387462,-0.034062,-0.034013,0.105993,0.217063,0.679586,0.909449,0.182074,0.611889,0.29756,0.106935,0.08172,0.098803,-0.128593,-0.128544,-0.094531,0.207716,0.071097,0.174301,0.167924,-0.001108,0.174281,-0.006358,-0.032066,0.00092,0.032631,-0.230316,-0.230266,-0.196253,-0.101723,0.127985,0.532956,-0.0226,1.279848,0.166521,0.108979,'class 1'
-0.0226,7.071068,20,0,-400,20,-20,-0.785398,0,1600,-0.014444,6.499806,17.685944,-1.599052,-310.874878,16.850237,-18.449289,-0.785399,3186.125488,1246.056519,0.238029,3.293611,8.856431,-7.560877,-35.551521,3.279536,-10.840413,-0.792375,11397.527344,199.372955,-0.252474,0.212781,0.662902,1.734384,-1.134148,-1.958311,0.942855,-2.077002,-0.688211,11.730372,9.119535,-0.227226,0.025248,0.201124,0.078699,0.714035,0.004395,-0.293073,0.543564,-0.539169,-0.267769,0.000023,1.172312,-0.215568,0.036905,0.011657,0.204463,0.037678,0.114046,0.069587,-0.004139,0.107937,-0.03835,-0.073396,0.000104,0.0214,-0.218907,0.033567,0.008319,-0.003339,0.247868,0.671844,-0.0226,2.478678,0.194322,0.247868,'class 1'
-0.0226,10,40,-40,-0,0,-40,0,2560000,1600,0.163025,8.820834,36.416279,-37.576103,42.909191,-1.178913,-36.39719,0,1751296.5,1240.327026,0.546664,3.46436,18.127974,-22.482298,88.386177,-5.078581,-17.403717,-0.019536,76782.953125,151.908966,-0.383639,0.252891,0.518178,2.985377,-3.821008,2.534165,-0.854161,-2.966847,-0.420251,65.166672,4.46344,-0.089866,0.293773,0.18562,0.083056,0.068092,0.043472,-0.002681,0.077887,-0.034415,-0.572332,0.000024,0.012612,-0.022595,0.361044,0.067271,0.198121,0.016599,0.067606,0.085927,0.001311,0.066096,0.019831,0.320481,0.000016,0.00214,-0.035096,0.348542,0.054769,-0.012502,0.139681,0.255178,-0.0226,1.396807,0.123517,0.178423,'class 1'
-0.0226,0,31.622776,20,-300,30,-10,0,640000,1600,-0.022584,0.387562,28.613718,16.898981,-266.584656,26.833685,-9.934703,0.000081,386073.6875,1351.914307,0.032033,1.65762,13.056315,4.077755,-76.92878,11.043643,-6.965888,0.007506,5393.206543,324.343201,-0.054617,0.133886,0.738952,1.555389,-0.012494,-1.313472,1.139838,-1.152332,0.204563,0.00082,5.254044,-0.156471,-0.101854,0.153953,0.024634,0.340768,0.380205,0.013837,0.339439,0.040765,1.47806,0.012895,0.089206,-0.176537,-0.121921,-0.020067,0.204571,0.032964,0.119472,0.117398,-0.001986,0.1324,-0.015003,1.106675,0.000299,0.021728,-0.227156,-0.172539,-0.070685,-0.050618,0.111172,0.394067,-0.0226,1.111719,0.168113,0.043189,'class 1'
-0.0226,0,0,0,0,0,0,0,0,0,-0.0226,0.000024,1.322572,1.599348,0.332354,1.353862,0.245486,0.377137,3.142392,1.228498,-0.022,0.150137,7.307141,9.014467,12.465009,7.309045,1.705422,0.329035,2551.631592,31.400593,-0.0006,0.077798,0.535407,4.107342,5.213109,4.44919,4.137873,1.075236,0.443236,254.90863,9.379743,-0.100398,-0.099798,0.198768,0.186654,0.319538,0.38505,0.012832,0.348196,0.036854,0.987243,0.014372,0.096934,-0.221368,-0.220768,-0.12097,0.235269,0.096356,0.125349,0.058817,-0.009085,0.129158,-0.070341,1.130464,0.000138,0.0398,-0.257869,-0.25727,-0.157472,-0.036501,0.164534,0.372137,-0.0226,1.645345,0.10947,0.116289,'class 1'
-0.0226,0,22.36068,20,-100,24.142136,-4.142136,-0.392699,320000,800,-0.022599,0.274312,20.594315,18.400713,-85.09156,22.228714,-3.828001,-0.392035,229883.9375,678.952393,0.00247,1.276111,11.910886,10.941669,-21.514847,12.643342,-1.701674,-0.345358,24635.941406,205.77948,-0.02507,0.16442,0.490133,4.272382,5.515248,6.073296,3.995039,1.52021,0.054501,186.303314,6.124779,-0.187019,-0.161949,0.308565,0.306872,0.560675,0.413969,-0.181632,0.680773,-0.266803,0.716824,0.153874,0.8979,-0.331164,-0.306094,-0.144145,0.287115,0.128864,0.097261,-0.109382,-0.000019,0.000175,-0.109557,0.987852,0.000144,0.012041,-0.309714,-0.284644,-0.122695,0.02145,0.299037,0.635295,0.116289,2.990374,0.140778,0.247868,'class 1'
-0.0226,0,35.707142,30,-200,35.615528,-5.615528,-0.122489,1530000,1700,-0.022584,0.379476,32.90078,28.449123,-150.979355,33.021305,-4.57218,-0.144896,1143833.75,1413.27002,0.036039,1.350812,19.133801,19.920343,-0.789139,19.959879,-0.039536,-0.302227,158718.75,399.976624,-0.058623,0.312496,1.019732,4.02044,3.998405,-0.707317,4.168102,-0.169698,-0.269333,300.824036,18.816509,-0.33508,-0.276457,0.363688,0.282033,0.503726,-0.418131,-0.04216,0.083968,-0.502099,-0.126915,0.060051,0.343475,-0.386272,-0.32765,-0.051192,0.307025,0.120523,0.111747,-0.149902,0.004986,-0.049819,-0.100083,0.066675,0.000057,0.002526,-0.329609,-0.270986,0.005471,0.056663,0.355324,0.949622,0.108979,3.55324,0.265696,0.313657,'class 1'
-0.0226,10,8.660254,-10,0,0,-10,-0.785398,10000,100,0.163041,8.82084,8.058958,-9.159657,0.483158,-0.053056,-9.106601,-0.606789,6876.946777,81.966667,0.604699,3.429843,11.5909,-4.500796,-58.094803,5.696872,-10.197668,-0.091636,5117.696289,252.636383,-0.441658,0.535707,0.303469,6.40812,-4.646882,-9.81665,1.577204,-6.224085,-0.051813,1314.18335,60.860111,-0.372666,0.068992,0.382915,0.184232,0.728156,-0.703174,-0.06279,0.080158,-0.783332,-0.383634,0.368672,0.745614,-0.219874,0.221784,0.152792,0.319006,0.107429,0.123599,-0.167877,0.006278,-0.056232,-0.111645,-0.37061,0.000087,0.003071,-0.155965,0.285693,0.216701,0.06391,0.358687,0.66161,-0.0226,3.586865,0.248135,0.394067,'class 1'
-0.0226,0,8.660254,10,0,10,0,-0.785398,10000,100,-0.0226,0.011535,10.132113,11.937799,4.349628,11.561584,0.376214,-0.753633,17829.914063,125.112518,-0.018547,0.429172,14.740507,17.789597,20.969955,16.520248,1.269349,-0.723024,73607.679688,232.589935,-0.004053,0.180767,0.522823,5.869901,6.229555,-4.553225,6.890365,-0.66081,-0.666041,2212.804688,57.020248,-0.203367,-0.199314,0.294154,0.111431,0.658,-0.251993,-0.220206,0.359886,-0.611878,-0.290107,0.059965,0.944325,-0.316754,-0.312702,-0.113387,0.271925,0.103181,0.100893,-0.037462,-0.004416,0.050312,-0.087774,0.054355,0.000027,0.019068,-0.294525,-0.290472,-0.091158,0.022229,0.204739,0.503716,-0.0226,2.047392,0.153042,0.178423,'class 1'
-0.0226,10,40,-40,-0,0,-40,0,2560000,1600,0.163025,8.820851,35.228157,-35.960796,26.002844,-0.738245,-35.222549,-0.011242,1537806.125,1189.167358,0.548265,3.576169,12.371236,-14.299973,23.544279,-1.898508,-12.401466,-0.204289,22557.644531,110.312134,-0.38524,0.348981,0.956835,3.098646,-2.022197,-5.2317,1.489705,-3.511903,-0.548404,102.297844,25.016085,-0.185956,0.199284,0.278194,0.074024,0.931628,-0.533671,-0.320588,0.359095,-0.892766,-0.197564,0.446334,1.567157,-0.115169,0.270071,0.070787,0.248387,0.084705,0.12831,-0.001469,-0.008391,0.09087,-0.092339,0.098358,0,0.033566,-0.085361,0.299878,0.100594,0.029807,0.20547,0.503716,-0.0226,2.054702,0.167325,0.112634,'class 1'
-0.0226,7.071068,44.721359,-40,-400,8.284271,-48.284271,-0.392699,5120000,3200,0.171181,6.242773,41.228863,-37.963833,-281.496002,6.352037,-44.315868,-0.379855,3700036.75,2567.236816,0.808436,2.563773,22.512833,-24.984013,42.552586,-1.838479,-23.145535,-0.281192,283381.34375,453.990601,-0.637255,0.522273,0.783175,6.845833,-8.842026,15.655314,-2.448695,-6.393331,0.018565,1216.515137,15.560157,-0.351092,0.286162,0.280929,0.112585,1.079845,-0.923305,-0.157202,0.146891,-1.070197,-0.02373,1.2628,1.481302,-0.109748,0.527507,0.241345,0.230392,0.059702,0.138156,0.010898,-0.009759,0.104386,-0.093488,0.119609,0.000005,0.039154,-0.059211,0.578044,0.291881,0.050537,0.325353,0.503716,0.108979,3.253532,0.139558,0.372137,'class 1'
-0.0226,0,22.36068,20,-100,24.142136,-4.142136,-1.178097,320000,800,-0.022599,0.274335,20.516281,19.579575,-62.826038,22.386055,-2.806481,-1.150432,243304.578125,634.663879,0.003424,1.382547,12.262318,15.628408,33.624557,13.05226,2.576148,-0.871392,26805.867188,109.748947,-0.026023,0.2131,0.962339,3.300303,4.6097,5.178379,2.670848,1.938852,0.032709,11.385772,0.535818,-0.235699,-0.209676,0.269212,0.229416,0.635729,-0.807361,0.117036,-0.189388,-0.617973,0.287798,0.119732,0.183685,-0.291811,-0.265788,-0.056112,0.209176,0.028362,0.113822,0.022127,-0.00624,0.090831,-0.068703,0.024286,0.000012,0.025451,-0.231775,-0.205752,0.003924,0.060035,0.165996,0.255178,-0.0226,1.659965,0.096351,0.174768,'class 1'
-0.0226,10,8.660254,10,0,10,0,-0.785398,10000,100,-0.006288,9.200275,6.905692,6.736358,-13.654694,8.368111,-1.631753,-0.785398,4537.728516,99.997292,0.501054,4.979221,8.254597,-9.733564,2.918392,-0.30968,-9.423884,-0.784693,7870.119141,83.068718,-0.507343,0.466211,1.514686,5.922513,-7.960861,12.616314,-2.183902,-5.776958,-0.672775,818.178406,12.910051,-0.472499,0.034844,0.240953,0.246776,0.608779,-0.777364,0.098808,-0.160066,-0.617298,-0.490181,0.126335,0.209061,-0.247241,0.260101,0.225258,0.215383,0.025316,0.063715,0.045999,-0.001018,0.062336,-0.016338,0.123912,0.000013,0.00619,-0.221672,0.285671,0.250827,0.02557,0.339242,0.532956,0.116289,3.392421,0.140282,0.313657,'class 1'
-0.0226,0,0,0,0,0,0,0,0,0,-0.0226,0.000023,0.896036,0.807821,-0.150281,0.963753,-0.155933,0.382395,0.818131,1.253697,-0.022091,0.126252,5.45349,4.974674,-4.457416,5.749892,-0.775217,0.32613,1053.670532,42.577045,-0.000509,0.046688,0.715784,4.247406,4.001065,-2.621867,4.574245,-0.57318,0.385135,424.16153,26.495987,-0.069288,-0.068779,0.164577,0.247672,0.487358,0.661822,0.091782,0.464029,0.197793,0.678783,0.031047,0.070881,-0.187177,-0.186668,-0.117889,0.227107,0.049175,0.084126,0.092805,-0.000519,0.098092,-0.005287,0.688524,0.000092,0.010687,-0.249707,-0.249198,-0.180419,-0.06253,0.181347,0.671844,-0.0226,1.813474,0.188725,0.112634,'class 1'
-0.0226,0,0,0,0,0,0,0,0,0,-0.0226,0.000023,0.885107,0.791437,-0.15052,0.949896,-0.15846,-1.193671,0.769468,1.228453,-0.022097,0.120112,4.540178,3.885875,-4.097833,4.748796,-0.86292,-1.259147,475.520416,31.49136,-0.000503,0.02477,0.471831,2.55277,2.365723,-0.999311,2.731562,-0.365839,-1.203281,53.693611,9.593891,-0.04737,-0.046867,0.140782,0.161273,0.950444,1.311782,0.408254,0.804009,0.507773,0.103063,0.151007,0.087755,-0.163382,-0.162879,-0.116012,0.250986,0.093117,0.12129,0.109268,-0.005713,0.147898,-0.03863,0.820776,0.000415,0.034792,-0.273586,-0.273082,-0.226215,-0.110203,0.177692,0.372137,-0.0226,1.776924,0.111937,0.178423,'class 1'
-0.0226,7.071068,20,0,-400,20,-20,0.785398,0,1600,-0.014444,6.499829,17.886047,-0.387589,-319.222137,17.674044,-18.061634,0.764155,191.843536,1277.038696,0.239174,3.369469,9.21779,-1.610951,-74.29425,7.851489,-9.46244,0.611277,777.958069,299.772156,-0.253619,0.274717,0.922379,1.829439,-0.771917,-2.002194,1.080724,-1.852641,0.43422,5.127118,8.604633,-0.289161,-0.035543,0.255485,0.219239,0.618706,0.164044,-0.206661,0.543962,-0.379918,0.272726,0.02297,0.853555,-0.269929,-0.016311,0.019232,0.282912,0.14485,0.124446,0.033217,-0.012657,0.130331,-0.097113,0.58318,0.000057,0.051731,-0.297356,-0.043738,-0.008195,-0.027427,0.339973,0.635295,0.108979,3.399731,0.178132,0.313657,'class 1'
-0.0226,0,25.980762,30,100,26.18034,3.81966,0.231824,450000,500,-0.022599,0.274046,24.578024,29.110458,109.291992,24.682552,4.427906,0.256787,347654.1875,410.250732,0.005365,1.095224,15.693438,20.326237,75.994568,15.387525,4.938712,0.415365,45107.398438,109.177673,-0.027965,0.240663,0.344056,3.516562,3.685926,-0.691096,3.864747,-0.17882,0.461861,222.137924,16.350437,-0.263263,-0.235298,0.295592,0.111274,1.036045,-0.078681,-0.680082,0.786268,-0.864949,0.357484,0.016879,2.72652,-0.318192,-0.290227,-0.054929,0.297812,0.161422,0.120516,-0.001232,-0.009989,0.099329,-0.100561,0.415762,0,0.039956,-0.320411,-0.292447,-0.057149,-0.00222,0.246406,0.671844,0.108979,2.464058,0.202895,0.116289,'class 1'
-0.0226,0,51.961525,40,-600,51.622776,-11.622777,-0.160875,6400000,4000,-0.022584,0.262535,47.108799,34.879303,-545.4599,46.58757,-11.708269,-0.164072,4134383.25,3398.405029,0.057044,0.8484,22.632442,10.979199,-210.196304,20.992245,-10.013046,-0.176448,115881.203125,961.328125,-0.079628,0.260948,0.414992,5.506278,0.857933,-14.932318,4.316939,-3.459006,0.068456,44.505394,60.465321,-0.283531,-0.203903,0.29366,0.245376,1.115593,0.193557,-0.780479,0.985511,-0.791954,0.366667,0.118364,3.15938,-0.316243,-0.236615,-0.032712,0.308483,0.168775,0.108602,-0.010088,-0.006126,0.073389,-0.083477,0.153233,0.000003,0.024607,-0.331067,-0.251439,-0.047536,-0.014824,0.299037,0.766874,-0.0226,2.990374,0.261959,0.247868,'class 1'
-0.0226,0,8.660254,10,0,10,0,0.785398,10000,100,-0.0226,0.011536,8.744471,10.338742,3.701694,9.96736,0.371382,0.787088,9842.694336,92.082817,-0.020147,0.441646,7.85289,10.060883,14.280965,8.350739,1.710144,0.812695,4463.608398,44.097496,-0.002453,0.087967,0.640292,4.27773,5.362263,4.533251,4.310614,1.051648,0.404148,305.390656,10.620857,-0.110567,-0.108114,0.257712,0.387218,0.864699,0.935332,0.012619,0.92164,0.013692,0.389926,0.721196,0.824369,-0.280312,-0.277859,-0.169745,0.314198,0.164908,0.097959,0.008715,-0.005384,0.077863,-0.069148,-0.250685,0.000002,0.021612,-0.336798,-0.334344,-0.226231,-0.056486,0.245675,0.394067,-0.0226,2.456748,0.155681,0.306347,'class 1'
-0.0226,0,0,0,0,0,0,0,0,0,-0.0226,0,0.000113,0.000137,0,0.000116,0.000021,0.382461,0,0,-0.022597,0.0023,0.725113,0.907442,0.135554,0.718879,0.188563,0.330914,0.231583,0.281234,-0.000003,0.009833,0.274661,4.200335,5.886412,8.363009,3.490427,2.395985,0.660009,41.503666,1.197802,-0.032433,-0.03243,0.233165,0.394703,0.93731,1.308981,0.415724,0.766891,0.542089,-1.296614,0.08659,0.050536,-0.255765,-0.255763,-0.223333,0.316195,0.148317,0.111479,0.044229,-0.009284,0.120974,-0.076745,-0.571886,0.000076,0.039093,-0.338795,-0.338793,-0.306363,-0.08303,0.247137,0.532956,0.108979,2.471368,0.13033,0.240558,'class 1'
-0.0226,10,8.660254,10,0,10,0,0.785398,10000,100,0.163026,9.183992,7.804338,8.319096,-8.349829,9.224296,-0.9052,0.70532,7101.135742,102.606667,0.599085,4.465829,7.643226,-2.767073,-35.609119,4.742089,-7.509162,0.415308,1149.217285,150.09317,-0.436059,0.537416,0.967654,5.168658,-6.437616,6.883379,-1.354044,-5.083572,0.276787,576.44519,13.909384,-0.37439,0.061669,0.332579,0.148556,0.841856,-0.943478,-0.016388,0.017061,-0.960539,-0.621659,0.85072,0.955703,-0.169552,0.266507,0.204838,0.326183,0.059443,0.165267,0.102304,-0.018695,0.197136,-0.094831,-0.880947,0.000892,0.085245,-0.163157,0.272902,0.211233,0.006395,0.36702,0.635295,0.108979,3.670198,0.170358,0.324622,'class 1'
-0.0226,0,31.622776,20,-300,30,-10,0,640000,1600,-0.022584,0.387561,28.208391,18.918354,-218.925064,27.020529,-8.102175,-0.005751,441512.09375,1233.60437,0.033274,1.641538,12.293234,15.164251,38.568016,11.93191,3.232342,-0.151979,17403.527344,75.68248,-0.055858,0.25174,0.898979,3.509097,4.051198,0.939753,3.804165,0.247033,-1.07442,207.666718,12.653191,-0.274324,-0.218466,0.314674,0.102483,0.572891,-0.161279,-0.308689,0.48078,-0.642059,-0.787729,0.032794,1.260767,-0.337258,-0.2814,-0.062934,0.337665,0.056766,0.143637,0.077134,-0.015123,0.167449,-0.090315,-0.912238,0.000395,0.066443,-0.36025,-0.304391,-0.085925,-0.022992,0.231786,0.766874,-0.0226,2.31786,0.23709,0.178423,'class 1'
-0.0226,0,29.580399,30,-100,33.027756,-3.027756,-0.491397,1170000,1300,-0.022599,0.262786,27.696381,27.931334,-97.175461,31.059973,-3.128639,-0.500962,911898.0625,1168.861206,0.004813,0.87481,16.321831,14.394485,-85.371574,18.909283,-4.514797,-0.561903,113688.71875,548.6875,-0.027412,0.176889,0.366531,4.416894,3.313628,-10.75738,5.331377,-2.017749,-0.686975,593.033142,54.009655,-0.199489,-0.172077,0.290921,0.134462,0.774406,0.80025,-0.104268,0.914293,-0.114043,-0.906209,0.677206,1.057473,-0.31352,-0.286108,-0.114031,0.353594,0.071229,0.106518,0.025852,-0.010178,0.114638,-0.088786,-0.913712,0.000028,0.041381,-0.376193,-0.348781,-0.176705,-0.062673,0.360002,1.056347,-0.0226,3.600023,0.321577,0.255178,'class 1'
-0.0226,0,22.36068,20,-100,24.142136,-4.142136,0.392699,320000,800,-0.022599,0.274314,21.040346,18.788071,-85.556786,22.577536,-3.789465,0.376885,245406.359375,695.218689,0.002916,1.354389,13.759862,11.388641,-39.03492,14.147735,-2.759093,0.266398,37073.882813,285.84082,-0.025515,0.15667,0.886992,3.767989,3.575521,-0.99983,3.836154,-0.260633,0.191549,214.568268,16.783669,-0.179269,-0.153754,0.300141,0.255116,0.935328,1.298549,0.391783,0.821829,0.47672,-0.914769,0.200829,0.1191,-0.322741,-0.297225,-0.143472,0.371964,0.082133,0.07996,-0.04508,-0.004728,0.04982,-0.0949,-0.867991,0.000043,0.020944,-0.394564,-0.369048,-0.215295,-0.071823,0.342605,0.635295,0.108979,3.426046,0.180991,0.313657,'class 1'
-0.0165,0,0,0,0,0,0,0,0,0,-0.0165,0.000001,0.350613,0.404008,-0.00025,0.404625,-0.000617,0.745337,0.026805,0.164221,-0.016447,0.041745,2.443377,2.901335,0.380655,2.763596,0.137739,0.711442,58.041374,6.895124,-0.000053,0.021926,0.431282,2.205857,2.548379,0.191318,2.470952,0.077427,0.969962,37.205212,5.728961,-0.038426,-0.038373,0.089146,0.118808,0.340689,0.404461,0.023609,0.333716,0.070745,-1.504441,0.011313,0.069154,-0.105646,-0.105593,-0.06722,0.159627,0.131877,0.137437,0.164878,0.002118,0.150835,0.014043,-0.971478,0.000509,0.018712,-0.176127,-0.176074,-0.137701,-0.070481,0.077798,0.378237,-0.0165,0.777982,0.125645,0.049289,'class 1'
-0.0165,0,0,0,0,0,0,0,0,0,-0.0165,0,0.000099,0.000101,-0,0.00011,-0.000009,1.079356,0,0,-0.016498,0.003134,0.537594,0.606908,0.01068,0.588768,0.01814,1.068567,0.119937,0.325616,-0.000002,0.002926,0.245138,1.971796,2.521297,0.886083,2.09919,0.422107,0.833011,17.87958,2.812608,-0.019426,-0.019423,0.082972,0.107902,0.351251,0.473319,0.048735,0.321943,0.151377,1.209265,0.006518,0.029093,-0.099472,-0.099469,-0.080046,0.151377,0.121485,0.133812,0.158961,0.001742,0.147118,0.011843,-0.985847,0.000462,0.018299,-0.167877,-0.167875,-0.148452,-0.068406,0.06464,0.246658,-0.0165,0.646404,0.093451,0.049289,'class 1'
-0.0165,0,0,0,0,0,0,0,0,0,-0.0165,0,0.000087,0.000101,0,0.000087,0.000015,-0.214706,0,0,-0.016498,0.002338,0.482815,0.603732,0.065409,0.462222,0.14151,-0.074315,0.03749,0.102856,-0.000002,0.002066,0.17421,1.927202,2.422046,1.028784,1.872682,0.549364,0.241773,10.272897,1.75117,-0.018566,-0.018564,0.080022,0.090833,0.34235,0.471272,0.049439,0.313644,0.157628,0.731767,0.005406,0.024341,-0.096522,-0.096519,-0.077956,0.143972,0.111524,0.129214,0.151035,0.001142,0.143049,0.007986,-0.991196,0.000416,0.018242,-0.160472,-0.16047,-0.141906,-0.063951,0.063909,0.246658,-0.0165,0.639094,0.092977,0.049289,'class 1'
-0.0165,0,0,0,0,0,0,0,0,0,-0.0165,0.000023,0.885107,0.791437,-0.150519,0.949895,-0.158459,-0.377125,0.769465,1.228448,-0.015997,0.120025,4.509954,3.884611,-3.867305,4.706335,-0.821723,-0.303458,461.147888,30.559422,-0.000503,0.030087,0.407182,2.192984,1.789568,-0.903859,2.200348,-0.41078,-0.175309,21.834961,6.817986,-0.046587,-0.046083,0.081592,0.08432,0.278011,0.358741,0.024044,0.269534,0.089207,0.34641,0.004185,0.032518,-0.098092,-0.097589,-0.051506,0.137338,0.101855,0.123919,0.141606,0.000394,0.138768,0.002838,-0.986889,0.000371,0.018477,-0.153838,-0.153335,-0.107251,-0.055745,0.091687,0.261278,-0.0165,0.916871,0.08689,0.115079,'class 1'
-0.0165,0,22.36068,20,-100,24.142136,-4.142136,-0.392699,320000,800,-0.016499,0.274312,20.481258,17.980284,-92.21949,22.14469,-4.164406,-0.397688,223771.578125,692.168518,0.008512,1.289104,10.24552,6.61628,-46.474987,10.885658,-4.269378,-0.419265,10054.06543,229.67511,-0.025011,0.101403,0.705984,1.94008,-0.609928,-2.247411,1.224877,-1.834805,-0.378317,3.482649,9.361656,-0.117903,-0.092892,0.08764,0.093126,0.193652,0.147453,-0.008019,0.18972,-0.042267,0.072297,0.00117,0.053818,-0.104139,-0.079128,0.013764,0.131404,0.092345,0.118098,0.130899,-0.00045,0.134248,-0.003349,-0.97469,0.000324,0.018933,-0.147903,-0.122892,-0.030001,-0.043764,0.092418,0.261278,-0.0165,0.924181,0.087139,0.115079,'class 1'
-0.0165,7.071068,20,0,-400,20,-20,-0.785398,0,1600,-0.008344,6.499806,17.685947,-1.599187,-310.874725,16.850168,-18.449354,-0.785398,3186.665039,1246.056274,0.244127,3.294394,9.156859,-8.380044,-31.179201,2.791059,-11.171103,-0.785089,13689.824219,194.94194,-0.252471,0.195873,0.775878,3.133704,-4.138918,3.144032,-1.002394,-3.136524,-0.622856,78.021751,4.554514,-0.204217,0.048254,0.096881,0.105148,0.230446,-0.109383,-0.020866,0.099766,-0.209148,-0.07901,0.001142,0.095428,-0.105225,0.147246,0.098992,0.126105,0.082911,0.111843,0.118894,-0.001347,0.129312,-0.010418,-0.958151,0.000276,0.019525,-0.13445,0.118022,0.069767,-0.029225,0.14505,0.261278,0.115079,1.450497,0.057605,0.118734,'class 1'
-0.0165,10,40,-40,-0,0,-40,1.570796,2560000,1600,0.169125,8.820834,36.416229,-37.576141,42.912193,-1.179001,-36.397141,-1.570729,1751286.5,1240.317383,0.552764,3.467063,18.027834,-22.713146,95.433067,-5.565313,-17.147833,-1.559171,69208.710938,134.154785,-0.383639,0.250445,0.678706,3.98899,-5.595344,7.613868,-2.336044,-3.2593,-0.546659,26.686905,0.852402,-0.08132,0.302318,0.107504,0.112638,0.372736,-0.346807,-0.010669,0.028434,-0.375241,-0.129747,0.019599,0.162953,0.061621,0.44526,0.142942,0.121375,0.07355,0.105214,0.105533,-0.002244,0.123675,-0.018141,-0.941334,0.000224,0.020112,0.04775,0.431389,0.12907,-0.013872,0.131892,0.261278,-0.0165,1.318918,0.07698,0.118734,'class 1'
-0.0165,7.071068,20,0,-400,20,-20,0.785398,0,1600,-0.008344,6.499805,17.289169,-0.807752,-298.262939,16.871136,-17.678888,0.773708,778.848816,1193.704224,0.24463,3.259112,7.043677,-4.564983,-28.811274,3.550264,-8.115248,0.585119,2835.86792,136.084167,-0.252974,0.237943,0.676927,3.21259,-3.727905,1.786973,-0.564974,-3.162931,0.0196,93.797989,6.749381,-0.246287,0.006687,0.11806,0.116595,0.513718,-0.521152,0.001891,-0.003654,-0.517498,-0.122939,0.071712,0.264035,-0.126405,0.12657,0.119882,0.117136,0.064356,0.098265,0.090872,-0.003058,0.117007,-0.026135,-0.927857,0.000169,0.02049,-0.12548,0.127494,0.120807,0.000924,0.077798,0.261278,-0.0165,0.777982,0.092365,0.115079,'class 1'
-0.0165,0,40,40,0,40,0,0,2560000,1600,-0.016499,0.371312,36.399689,35.960567,-15.887499,36.397072,-0.436504,0,1754449.375,1356.71228,0.033523,1.299522,17.109264,13.222157,-58.95076,16.743063,-3.520906,0,71788.289063,410.628448,-0.050022,0.21792,0.644293,3.36395,-2.034068,-3.589385,1.133255,-3.167323,-0.00147,76.521675,18.494972,-0.234418,-0.184396,0.128005,0.120563,0.627006,-0.628555,-0.000947,0.001503,-0.630059,-0.098756,0.157586,0.398871,-0.144503,-0.094481,0.089915,0.113297,0.055531,0.091047,0.074946,-0.003709,0.108981,-0.034035,-0.921144,0.000115,0.020453,-0.129796,-0.079774,0.104623,0.014708,0.091687,0.261278,-0.0165,0.916871,0.108796,0.115079,'class 1'
-0.0165,7.071068,20,0,-400,20,-20,-0.785398,0,1600,-0.008344,6.499805,17.289169,-0.807752,-298.262939,16.871136,-17.678888,-0.773708,778.848816,1193.704224,0.24463,3.259121,7.04506,-4.556386,-28.860271,3.557082,-8.113468,-0.584612,2827.637695,136.201736,-0.252974,0.240401,0.690599,3.295364,-3.13097,-0.532347,0.161677,-3.292647,-0.02629,116.972565,11.932358,-0.248745,0.004229,0.137606,0.126238,0.712857,-0.700738,-0.010301,0.014404,-0.715142,-0.081092,0.261346,0.532236,-0.14595,0.107024,0.102795,0.109747,0.047429,0.083772,0.058002,-0.004124,0.099461,-0.041459,-0.923841,0.000067,0.019858,-0.118091,0.134884,0.130654,0.02786,0.145781,0.400167,0.115079,1.457807,0.089449,0.115079,'class 1'
-0.0165,10,40,-40,-0,0,-40,1.570796,2560000,1600,0.169125,8.820834,36.41613,-37.576069,42.913219,-1.179031,-36.397038,1.570722,1751266.5,1240.307983,0.552768,3.467065,17.554697,-22.289057,94.308517,-5.677172,-16.611885,1.558677,59401.605469,119.567955,-0.383643,0.265169,0.67371,3.561964,-4.162152,2.28848,-0.651951,-3.510201,0.085372,141.525986,8.16959,-0.096044,0.287599,0.14732,0.132508,0.773268,-0.78273,0.005562,-0.007172,-0.775559,-0.078402,0.36173,0.590419,0.021805,0.405448,0.117849,0.106345,0.040581,0.0769,0.04072,-0.004252,0.088673,-0.047954,-0.937338,0.000031,0.018667,0.06278,0.446423,0.158824,0.040975,0.15967,0.400167,-0.0165,1.596696,0.11426,0.118734,'class 1'
-0.0165,7.071068,20,0,-400,20,-20,0.785398,0,1600,-0.008344,6.499783,17.692612,-0.79153,-311.957733,17.270994,-18.062525,0.763452,782.182739,1248.45752,0.245226,3.183726,9.030367,-4.146843,-55.790325,5.678314,-9.825157,0.544926,4133.263184,240.357605,-0.25357,0.25562,0.587207,3.908396,-2.574519,-4.460268,1.186059,-3.760578,0.106453,162.185669,24.469225,-0.263964,-0.010393,0.156958,0.136019,0.8136,-0.903493,0.07499,-0.092463,-0.81103,-0.092562,0.421487,0.516339,-0.165302,0.088268,0.098662,0.102936,0.035703,0.07102,0.023983,-0.004101,0.077146,-0.053162,-0.962601,0.00001,0.01698,-0.11128,0.14229,0.152684,0.054022,0.077798,0.261278,-0.0165,0.777982,0.092365,0.115079,'class 1'
-0.0165,0,51.961525,40,-600,51.622776,-11.622777,0.160875,6400000,4000,-0.016484,0.262536,47.238186,35.283134,-535.520325,46.740456,-11.45732,0.160697,4216451,3386.980957,0.06319,0.886006,23.201641,12.784387,-196.851746,21.810101,-9.025715,0.142643,155407.03125,950.847534,-0.079674,0.26765,0.604961,4.676162,-1.715884,-9.465629,2.336067,-4.051951,0.014877,120.145744,40.806778,-0.284134,-0.20446,0.165102,0.134535,0.846886,-1.052565,0.192752,-0.236073,-0.816492,-0.125243,0.373235,0.336887,-0.181585,-0.101911,0.102548,0.099348,0.033564,0.066592,0.00892,-0.003727,0.065676,-0.056755,-0.999725,0.000001,0.014989,-0.115832,-0.036158,0.168302,0.065754,0.117272,0.261278,-0.0165,1.172719,0.125862,0.118734,'class 1'
-0.0165,0,0,0,0,0,0,0,0,0,-0.0165,0.000023,0.885106,0.791435,-0.15052,0.949895,-0.15846,1.193671,0.769464,1.228451,-0.015997,0.120047,4.500831,3.827222,-4.093447,4.698454,-0.871233,1.263609,454.389984,31.02141,-0.000503,0.028924,0.437032,2.537515,1.610242,-2.125824,2.470667,-0.860425,1.374627,28.771053,11.096177,-0.045424,-0.044921,0.096934,0.092844,0.737351,0.841284,0.042019,0.787958,0.053327,-1.131225,0.381965,0.539682,-0.113434,-0.11293,-0.06801,0.195839,0.169466,0.132517,0.161156,0.002148,0.14649,0.014666,-0.901684,0.000451,0.017377,-0.212339,-0.211836,-0.166915,-0.098905,0.104845,0.261278,-0.0165,1.04845,0.117526,0.118734,'class 1'
-0.0165,0,0,0,0,0,0,0,0,0,-0.0165,0.000001,0.350579,0.403939,-0.000266,0.404596,-0.000657,0.825621,0.026797,0.16423,-0.016452,0.039576,2.306439,2.489255,-0.401402,2.641231,-0.151975,0.976368,48.344238,7.801999,-0.000048,0.010118,0.325974,2.104303,1.97398,-0.729681,2.292299,-0.318318,1.155778,26.556564,6.815321,-0.026618,-0.02657,0.086513,0.07986,0.717857,0.834135,0.082237,0.719901,0.114234,-1.355431,0.255235,0.366833,-0.103013,-0.102965,-0.076395,0.184651,0.158292,0.13448,0.16348,0.002313,0.147834,0.015646,-0.929684,0.000467,0.017474,-0.201151,-0.201102,-0.174532,-0.098137,0.131892,0.261278,-0.0165,1.318918,0.101058,0.115079,'class 1'
-0.0165,0,0,0,0,0,0,0,0,0,-0.0165,0,0.014131,0.016317,0,0.016317,-0,0.785398,0,0.000266,-0.016499,0.003541,0.637148,0.733195,-0.002735,0.736906,-0.003711,0.794069,0.294868,0.548514,-0.000001,-0.00472,0.189142,1.632531,1.887349,0.149268,1.804636,0.082713,1.012646,10.561645,2.965016,-0.01178,-0.011779,0.078233,0.067743,0.722882,0.861604,0.109571,0.706518,0.155086,-1.52411,0.225735,0.304077,-0.094733,-0.094732,-0.082954,0.17447,0.147462,0.13441,0.161753,0.002058,0.147832,0.013921,-0.955819,0.000469,0.017932,-0.19097,-0.190969,-0.179191,-0.096237,0.104845,0.261278,-0.0165,1.04845,0.119381,0.115079,'class 1'
-0.0165,0,0,0,0,0,0,0,0,0,-0.0165,0,0.000001,0.000001,0,0.000001,0,0.785398,0,0,-0.0165,0.000079,0.061009,0.073856,0.00037,0.068455,0.005401,0.771692,0.000022,0.003976,-0,-0.0111,0.091013,1.195937,1.613494,0.525135,1.161298,0.452197,0.861331,1.309034,0.502824,-0.0054,-0.0054,0.072626,0.049984,0.706926,0.87435,0.132347,0.67961,0.19474,1.55641,0.179731,0.235099,-0.089126,-0.089126,-0.083726,0.165224,0.136993,0.132901,0.156935,0.001456,0.147033,0.009902,-0.975437,0.000463,0.018805,-0.181724,-0.181724,-0.176324,-0.092598,0.077798,0.261278,-0.0165,0.777982,0.092365,0.115079,'class 1'
-0.0165,0,0,0,0,0,0,0,0,0,-0.0165,0,0.00003,0.000034,-0,0.000034,-0,-0.745038,0,0,-0.0165,0.000786,0.209312,0.228744,-0.001366,0.234566,-0.005822,-0.540276,0.003024,0.057787,-0,-0.008739,0.113838,1.251904,1.642553,0.535573,1.193998,0.448555,-0.356977,1.499228,0.555686,-0.007761,-0.007761,0.070578,0.037994,0.643026,0.821095,0.130149,0.606506,0.214588,-1.518732,0.103556,0.1536,-0.087078,-0.087078,-0.079317,0.156823,0.126801,0.130448,0.149993,0.000617,0.145763,0.00423,-0.985443,0.000451,0.020032,-0.173323,-0.173323,-0.165562,-0.086245,0.104845,0.378237,-0.0165,1.04845,0.115642,0.118734,'class 1'
-0.0165,0,0,0,0,0,0,0,0,0,-0.0165,0.000001,0.350579,0.403939,-0.000266,0.404596,-0.000657,-0.745175,0.026797,0.16423,-0.016452,0.039572,2.302141,2.482852,-0.410045,2.638274,-0.155422,-0.596165,48.112713,7.804734,-0.000048,0.00852,0.298925,1.687302,1.688975,-0.500535,1.946166,-0.25719,-0.57255,13.848918,4.854778,-0.02502,-0.024972,0.072516,0.050469,0.528055,0.678133,0.087043,0.506169,0.171964,-1.309921,0.051364,0.111693,-0.089016,-0.088967,-0.063996,0.149176,0.116755,0.127345,0.141628,-0.000358,0.14411,-0.002482,-0.985478,0.000431,0.021489,-0.165676,-0.165628,-0.140656,-0.07666,0.118003,0.261278,-0.0165,1.180029,0.109525,0.118734,'class 1'
-0.0165,0,8.660254,10,0,10,0,-0.785398,10000,100,-0.0165,0.011536,8.622573,9.934731,-0.324596,9.967298,-0.032566,-0.785398,9869.620117,99.997276,-0.0141,0.439188,6.741029,7.028283,-8.393911,8.068601,-1.040318,-0.785398,4098.568359,82.972404,-0.0024,0.048901,0.550308,1.681864,0.874295,-2.254482,2.000983,-1.126687,-0.775858,7.477533,9.782321,-0.065401,-0.063,0.077967,0.075648,0.384217,0.461522,0.021339,0.4094,0.052121,-1.068959,0.027189,0.127648,-0.094467,-0.092066,-0.029066,0.1422,0.106732,0.123715,0.132206,-0.001388,0.14198,-0.009774,-0.977493,0.000403,0.023029,-0.1587,-0.156299,-0.093299,-0.064233,0.091687,0.261278,-0.0165,0.916871,0.106757,0.115079,'class 1'
-0.0165,0,22.36068,20,-100,24.142136,-4.142136,-1.178097,320000,800,-0.016499,0.274312,20.481258,17.980284,-92.219475,22.14469,-4.164405,-1.173108,223771.5625,692.168457,0.008512,1.289108,10.246655,6.615486,-46.51841,10.887952,-4.272466,-1.151264,10058.793945,229.838287,-0.025011,0.101667,0.727635,1.881603,-0.652049,-2.512917,1.292373,-1.944421,-1.058911,4.45441,10.476835,-0.118166,-0.093156,0.085699,0.10134,0.257465,0.217226,-0.028935,0.310434,-0.093208,-0.896053,0.007688,0.162927,-0.102198,-0.077187,0.015968,0.135821,0.096667,0.119555,0.121796,-0.002413,0.139137,-0.017341,-0.964808,0.000363,0.024485,-0.15232,-0.12731,-0.034154,-0.050122,0.091687,0.261278,-0.0165,0.916871,0.08689,0.115079,'class 1'
-0.0165,0,31.622776,20,-300,30,-10,1.570796,640000,1600,-0.016484,0.387562,28.613749,16.898949,-266.58609,26.833698,-9.93475,0,386073.46875,1351.918701,0.038131,1.65708,13.239938,3.914768,-79.991188,11.112848,-7.198081,-1.564857,5138.45752,335.290131,-0.054615,0.132074,0.796894,1.898215,-1.109528,-1.337569,0.727941,-1.837469,-1.349041,8.101954,6.581328,-0.148558,-0.093943,0.09428,0.125434,0.211689,-0.003052,-0.044561,0.209574,-0.212627,-0.748355,0.000002,0.178254,-0.110764,-0.056149,0.037794,0.129973,0.086585,0.114797,0.110375,-0.003364,0.135249,-0.024873,-0.950931,0.000312,0.025639,-0.146458,-0.091843,0.0021,-0.035694,0.104845,0.122389,-0.0165,1.04845,0.042791,0.115079,'class 1'
-0.0165,0,22.36068,20,-100,24.142136,-4.142136,1.178097,320000,800,-0.016499,0.274312,20.554157,18.384222,-84.493752,22.191675,-3.807452,1.178099,228458.875,675.95459,0.00856,1.297067,10.078033,9.092695,-18.858692,10.833474,-1.740779,1.189945,13072.231445,158.111862,-0.025059,0.125124,0.80194,0.726191,0.25479,-0.232928,0.626551,-0.371762,1.512079,0.064699,0.996629,-0.141624,-0.116564,0.102716,0.148005,0.257541,-0.167174,-0.038309,0.12924,-0.296414,-0.582498,0.005063,0.181181,-0.119215,-0.094156,0.022408,0.124587,0.076619,0.109332,0.097952,-0.004158,0.12995,-0.031998,-0.938968,0.000252,0.026227,-0.141086,-0.116027,0.000537,-0.021871,0.117272,0.378237,-0.0165,1.172719,0.140316,0.115079,'class 1'
-0.0165,0,14.142136,20,100,10,10,0,0,0,-0.0165,0.016314,14.049832,19.869463,98.698891,9.934731,9.934731,0,0,0,-0.011699,0.621105,9.939346,14.056358,49.395298,7.028201,7.028158,-0.271044,0,0,-0.004801,0.114045,0.774048,0.990707,1.388813,0.472977,0.790449,0.598364,-0.196225,0.071166,0.036897,-0.130545,-0.125745,0.110776,0.168643,0.334113,-0.275698,-0.031496,0.086869,-0.362567,-0.413719,0.015353,0.201993,-0.127276,-0.122475,0.00327,0.119589,0.06702,0.103023,0.084422,-0.004725,0.122872,-0.038451,-0.932073,0.000185,0.026025,-0.136089,-0.131288,-0.005543,-0.008813,0.077798,0.122389,-0.0165,0.777982,0.06515,0.115079,'class 1'
-0.0165,0,22.36068,20,-100,24.142136,-4.142136,-1.178097,320000,800,-0.016499,0.274312,20.554157,18.384222,-84.493752,22.191675,-3.807452,-1.178099,228458.875,675.95459,0.00856,1.297075,10.078707,9.100302,-18.807695,10.835974,-1.735672,-1.189557,13088.678711,158.046265,-0.025059,0.127091,0.818338,0.644053,0.783034,0.071835,0.676912,0.106122,-1.090741,0.199762,0.325801,-0.14359,-0.118531,0.118814,0.186735,0.405762,-0.356968,-0.027597,0.065346,-0.422314,-0.291108,0.030303,0.237812,-0.135313,-0.110254,0.008277,0.114889,0.058186,0.095879,0.069834,-0.005009,0.113834,-0.044001,-0.932912,0.000121,0.024912,-0.131388,-0.106329,0.012202,0.003925,0.077798,0.122389,-0.0165,0.777982,0.06515,0.115079,'class 1'
-0.0165,0,31.622776,20,-300,30,-10,1.570796,640000,1600,-0.016484,0.387562,28.613724,16.899014,-266.584259,26.833696,-9.934683,0,386075,1351.913696,0.038133,1.65814,13.001782,4.292179,-75.312134,11.085767,-6.793588,-1.569316,5889.241211,319.671326,-0.054617,0.143711,0.846792,0.405409,0.185816,-0.064924,0.36412,-0.178304,-1.562724,0.010159,0.294223,-0.160196,-0.105579,0.127193,0.201599,0.458236,-0.448077,-0.010478,0.022278,-0.470354,-0.22783,0.048725,0.242686,-0.143677,-0.08906,0.016519,0.110376,0.050651,0.088175,0.054665,-0.004982,0.103021,-0.048356,-0.943206,0.000068,0.022915,-0.12686,-0.072243,0.033336,0.016817,0.06464,0.122389,-0.0165,0.646404,0.069898,0.115079,'class 1'
-0.0165,0,22.36068,20,-100,24.142136,-4.142136,1.178097,320000,800,-0.016499,0.274312,20.309849,18.771721,-70.687271,21.986719,-3.214998,1.172204,223804.296875,635.126526,0.009015,1.287693,9.309402,10.500077,3.787903,10.126,0.374077,1.089541,10484.929688,95.100006,-0.025514,0.148088,0.821898,1.039264,0.950227,-0.09466,1.041146,-0.090919,0.098123,1.15717,1.281572,-0.164588,-0.139074,0.135586,0.211794,0.495366,-0.570479,0.036346,-0.073071,-0.497408,-0.208239,0.0586,0.180062,-0.152086,-0.126572,0.012502,0.105918,0.04504,0.080414,0.039617,-0.004667,0.090941,-0.051324,-0.964487,0.000032,0.020239,-0.122418,-0.096904,0.04217,0.029668,0.090956,0.246658,-0.0165,0.909561,0.084059,0.115079,'class 1'
-0.0165,0,25.980762,30,100,26.18034,3.81966,-0.231824,450000,500,-0.016499,0.27407,24.063427,27.931334,90.865547,24.172247,3.759086,-0.222975,325090.1875,416.697144,0.010913,1.255206,12.514022,14.363833,23.803225,12.452277,1.911556,-0.139699,22923.525391,111.106812,-0.027412,0.175092,0.888859,1.66901,0.79176,-1.172526,1.54881,-0.75705,-0.191883,3.333134,5.316989,-0.191592,-0.16418,0.14255,0.216116,0.536614,-0.711252,0.10733,-0.217281,-0.493971,-0.21286,0.038729,0.076558,-0.15905,-0.131637,0.032542,0.101372,0.041939,0.073212,0.025669,-0.004136,0.078413,-0.052744,-0.997714,0.000011,0.017202,-0.117871,-0.090459,0.07372,0.041178,0.104114,0.378237,-0.0165,1.04114,0.132803,0.115079,'class 1'
-0.0165,0,0,0,0,0,0,0,0,0,-0.0165,0.000001,0.364776,0.420393,-0.00025,0.420986,-0.000593,-0.823985,0.03141,0.177729,-0.016444,0.047501,3.463828,4.074926,0.620746,3.916428,0.158498,-0.894379,234.496719,14.122037,-0.000056,0.04772,0.722168,5.314901,6.362803,2.134255,6.00754,0.355263,-0.809459,1293.432617,31.948238,-0.06422,-0.064164,0.226823,0.515937,0.71764,0.584739,-0.249237,0.870917,-0.286178,-0.701527,0.457785,1.338867,-0.243323,-0.243267,-0.179103,0.272994,0.222718,0.077141,0.081107,-0.001017,0.092144,-0.011037,-0.787089,0.00007,0.010646,-0.289494,-0.289438,-0.225274,-0.046171,0.169903,0.641395,-0.0165,1.699035,0.206993,0.122389,'class 1'
-0.0165,0,0,0,0,0,0,0,0,0,-0.0165,0,0.014192,0.016387,-0,0.016387,-0,-0.785567,0,0.000269,-0.016499,0.003611,1.085758,1.245779,-0.003632,1.248688,-0.002909,-0.870612,2.431144,1.566494,-0.000001,0.011416,0.264456,4.188507,4.943494,0.95961,4.741091,0.202403,-0.877992,503.417877,20.599688,-0.027916,-0.027914,0.181871,0.415318,0.899709,0.941258,-0.140263,1.07209,-0.130831,-0.72805,1.282012,1.44702,-0.198371,-0.198369,-0.170455,0.25693,0.213888,0.091909,0.105318,-0.000128,0.106523,-0.001205,-0.78669,0.000129,0.011605,-0.27343,-0.273429,-0.245514,-0.07506,0.143588,0.378237,-0.0165,1.435877,0.148993,0.122389,'class 1'
-0.0165,0,0,0,0,0,0,0,0,0,-0.0165,0,0.000077,0.00007,-0,0.000083,-0.000013,-1.183178,0,0,-0.016498,0.002261,0.51326,0.508711,-0.021266,0.547549,-0.038838,-1.207826,0.088984,0.34385,-0.000002,0.002115,0.053933,3.033322,3.388154,0.355423,3.279786,0.108368,-1.115717,115.460472,10.057894,-0.018615,-0.018613,0.14622,0.310615,0.952527,1.129528,0.049723,1.083643,0.045885,-0.79743,1.373999,1.076942,-0.16272,-0.162718,-0.144105,0.241711,0.204102,0.104169,0.124646,0.000804,0.117825,0.006821,-0.799331,0.000191,0.012322,-0.258211,-0.258209,-0.239596,-0.09549,0.156015,0.378237,-0.0165,1.560146,0.152176,0.122389,'class 1'
-0.0165,0,0,0,0,0,0,0,0,0,-0.0165,0,0.000105,0.000069,-0,0.0001,-0.000031,1.570796,0,0,-0.016495,0.003189,0.55773,0.434656,-0.061074,0.546425,-0.11177,-1.565924,0.081846,0.43322,-0.000005,0.000643,0.119854,2.552183,2.363383,-0.536097,2.571833,-0.208449,-1.432487,43.176361,7.729969,-0.017143,-0.017139,0.119816,0.221285,0.940267,1.194942,0.203184,0.989629,0.205314,-0.951572,0.878366,0.615151,-0.136316,-0.136311,-0.119173,0.227468,0.193742,0.11335,0.138614,0.001581,0.126075,0.01254,-0.823493,0.000248,0.01289,-0.243968,-0.243963,-0.226825,-0.107652,0.158939,0.400167,-0.0165,1.589386,0.144277,0.184523,'class 1'
-0.0165,0,0,0,0,0,0,0,0,0,-0.0165,0,0.000075,0.000067,-0,0.000081,-0.000013,1.193695,0,0,-0.016498,0.002394,0.432874,0.383926,-0.028695,0.44798,-0.064054,1.300077,0.038645,0.262179,-0.000002,-0.003026,0.130233,2.148799,1.908779,-0.500709,2.142484,-0.233705,1.500755,20.571846,5.646274,-0.013474,-0.013472,0.101034,0.156609,0.942419,1.204104,0.259815,0.922445,0.281659,-1.223364,0.595323,0.410606,-0.117534,-0.117532,-0.104059,0.214268,0.183155,0.119509,0.14721,0.002038,0.131738,0.015472,-0.856371,0.000293,0.013518,-0.230768,-0.230766,-0.217294,-0.113234,0.15967,0.400167,-0.0165,1.596696,0.15823,0.246658,'class 1'
-0.0165,0,0,0,0,0,0,0,0,0,-0.0165,0,0.00003,0.000034,-0,0.000034,-0,0.825659,0,0,-0.0165,0.000785,0.210246,0.22757,-0.001893,0.235605,-0.008035,1.037727,0.003074,0.05936,-0,-0.008857,0.099414,1.568417,1.631398,0.038872,1.607213,0.024186,1.340486,6.669551,2.505974,-0.007643,-0.007643,0.087911,0.115793,0.980488,1.203405,0.240765,0.949956,0.253448,-1.465533,0.702547,0.485123,-0.104411,-0.10441,-0.096768,0.202117,0.172597,0.123109,0.150854,0.002078,0.135524,0.01533,-0.893302,0.000329,0.014447,-0.218617,-0.218617,-0.210974,-0.114206,0.131892,0.261278,-0.0165,1.318918,0.101058,0.115079,'class 1'
-0.0165,0,0,0,0,0,0,0,0,0,-0.0165,0,0.000001,0.000001,0,0.000001,0,0.785398,0,0,-0.0165,0.00007,0.05431,0.063102,0.000054,0.06224,0.000861,0.852568,0.000015,0.003767,-0,-0.013265,0.052527,1.055684,1.276515,0.217331,1.074195,0.202319,1.216826,1.238685,0.760167,-0.003235,-0.003235,0.078989,0.092741,1.019597,1.200905,0.201256,0.99956,0.201345,-1.559384,0.918877,0.637147,-0.095489,-0.095489,-0.092254,0.190967,0.162212,0.124822,0.150322,0.001682,0.138144,0.012178,-0.928331,0.000359,0.015867,-0.207467,-0.207467,-0.204232,-0.111978,0.118003,0.400167,-0.0165,1.180029,0.129312,0.115079,'class 1'
-0.0165,0,0,0,0,0,0,0,0,0,-0.0165,0,0,0,0,0,0,0,0,0,-0.0165,0.000001,0.005042,0.006566,0.000007,0.005248,0.001318,0.770537,0,0.000015,0,-0.014911,0.017308,0.752012,1.020767,0.236255,0.666065,0.354702,1.363462,0.101015,0.096947,-0.001589,-0.001589,0.073497,0.079118,1.023598,1.17596,0.167247,1.010441,0.165518,-1.540956,0.987232,0.713895,-0.089997,-0.089997,-0.088407,0.180735,0.152025,0.125376,0.146689,0.000917,0.140144,0.006545,-0.955755,0.000384,0.017848,-0.197235,-0.197235,-0.195646,-0.107238,0.118734,0.261278,-0.0165,1.187339,0.111515,0.115079,'class 1'
-0.0165,0,0,0,0,0,0,0,0,0,-0.0165,0,0.000001,0.000001,0,0.000001,0,-0.785398,0,0,-0.0165,0.00007,0.05395,0.061988,-0.000013,0.062198,-0.00021,-0.721903,0.000015,0.003895,-0,-0.013595,0.0485,0.858212,1.122155,0.210349,0.884278,0.237877,-0.862333,0.526151,0.417835,-0.002905,-0.002904,0.071047,0.065151,0.981563,1.10268,0.120636,0.979522,0.123158,-1.446112,0.891695,0.73336,-0.087547,-0.087547,-0.084643,0.171315,0.14196,0.125338,0.141107,-0.0001,0.141812,-0.000705,-0.972174,0.000404,0.020311,-0.187815,-0.187815,-0.18491,-0.100267,0.13043,0.509816,-0.0165,1.304298,0.157365,0.118734,'class 1'
-0.0165,0,0,0,0,0,0,0,0,0,-0.0165,0,0.014131,0.016317,0,0.016317,-0,-0.785398,0,0.000266,-0.016499,0.003531,0.632176,0.72463,-0.00583,0.732588,-0.007957,-0.785423,0.287963,0.548408,-0.000001,-0.006942,0.147302,1.341109,1.458726,-0.188532,1.578187,-0.119461,-0.855648,6.132578,2.88201,-0.009558,-0.009557,0.07122,0.043352,0.902267,0.971153,0.041326,0.926551,0.044602,-1.315622,0.733604,0.777833,-0.08772,-0.087719,-0.078162,0.162601,0.131887,0.124962,0.134456,-0.001246,0.143162,-0.008705,-0.977519,0.000417,0.023064,-0.179101,-0.1791,-0.169543,-0.091382,0.089494,0.378237,-0.0165,0.894941,0.121111,0.115079,'class 1'
-0.0165,0,0,0,0,0,0,0,0,0,-0.0165,0.000001,0.350579,0.403939,-0.000266,0.404596,-0.000657,-0.825621,0.026797,0.16423,-0.016452,0.039572,2.301892,2.48166,-0.413235,2.638289,-0.15663,-0.974583,48.108631,7.811574,-0.000048,0.008244,0.296158,1.823567,1.561745,-1.182104,2.119478,-0.557733,-1.001359,17.481783,7.167463,-0.024744,-0.024696,0.073342,0.018232,0.799301,0.795203,-0.052428,0.856421,-0.061217,-1.19458,0.532475,0.84206,-0.089842,-0.089794,-0.065098,0.154502,0.121691,0.124229,0.127213,-0.002418,0.144003,-0.016789,-0.974108,0.000418,0.025854,-0.171002,-0.170954,-0.146259,-0.08116,0.104114,0.400167,-0.0165,1.04114,0.149541,0.049289,'class 1'
-0.0165,0,0,0,0,0,0,0,0,0,-0.0165,0.000023,0.885106,0.791435,-0.15052,0.949895,-0.15846,-1.193671,0.769464,1.228451,-0.015997,0.120046,4.49911,3.82398,-4.102509,4.697347,-0.873367,-1.263072,453.787872,31.032852,-0.000503,0.028054,0.432298,2.256297,1.336368,-2.204871,2.296478,-0.96011,-1.219955,18.939901,10.605363,-0.044554,-0.04405,0.076596,0.043156,0.680891,0.605209,-0.116924,0.759216,-0.154007,-1.099422,0.305467,0.833976,-0.093096,-0.092593,-0.048542,0.146942,0.111318,0.122952,0.119485,-0.00353,0.143997,-0.024512,-0.965307,0.000405,0.028395,-0.163442,-0.162938,-0.118888,-0.070346,0.105576,0.400167,-0.0165,1.05576,0.136237,0.115079,'class 1'
-0.0165,0,0,0,0,0,0,0,0,0,-0.0165,0.000033,1.236106,0.807625,-0.43785,1.178999,-0.371374,-1.57073,1.567805,2.403657,-0.015401,0.159319,5.750987,4.072025,-8.246711,5.556248,-1.484223,-1.566392,821.909973,49.56823,-0.001099,0.039468,0.504424,2.47123,1.439856,-2.105641,2.339785,-0.899929,-1.439242,21.759644,10.495749,-0.055968,-0.054869,0.080297,0.088884,0.551925,0.43302,-0.128091,0.634801,-0.201781,-1.020446,0.13123,0.699869,-0.096797,-0.095698,-0.040829,0.139858,0.100812,0.120865,0.111222,-0.004496,0.142725,-0.031502,-0.954381,0.000376,0.030355,-0.156358,-0.155259,-0.100389,-0.059561,0.104845,0.246658,-0.0165,1.04845,0.075355,0.118734,'class 1'
-0.0165,0,0,0,0,0,0,0,0,0,-0.0165,0.000023,0.889008,0.807752,-0.137871,0.952499,-0.144747,1.19909,0.785533,1.203949,-0.015996,0.121189,4.713328,4.547356,-1.533819,4.862776,-0.31542,1.321697,554.466125,26.813721,-0.000504,0.036842,0.509246,2.374907,2.193816,-0.414217,2.368688,-0.174872,1.557879,31.137539,6.469697,-0.053342,-0.052838,0.084172,0.133527,0.422595,0.297084,-0.100922,0.499237,-0.202153,-0.940571,0.043419,0.491948,-0.100672,-0.100168,-0.04733,0.133196,0.090325,0.117664,0.102313,-0.005229,0.139733,-0.03742,-0.944178,0.000329,0.031383,-0.149696,-0.149192,-0.096354,-0.049024,0.090225,0.378237,-0.0165,0.902251,0.121305,0.115079,'class 1'
-0.0165,0,0,0,0,0,0,0,0,0,-0.0165,0.000001,0.57311,0.807878,0.162106,0.436505,0.371373,1.570708,0.002769,0.004242,-0.016403,0.059716,3.801186,4.963289,5.092614,3.514092,1.449198,-1.570697,105.035187,4.263788,-0.000097,0.032704,0.493588,2.388157,2.766922,0.975243,2.352337,0.414585,-1.547283,28.746838,3.754882,-0.049204,-0.049108,0.088416,0.172128,0.310121,0.1951,-0.06648,0.373223,-0.178123,-0.846989,0.011571,0.303983,-0.104916,-0.10482,-0.055712,0.126908,0.080127,0.113043,0.092428,-0.005669,0.134561,-0.042133,-0.93769,0.000267,0.031221,-0.143408,-0.143311,-0.094203,-0.038492,0.103383,0.246658,-0.0165,1.03383,0.115436,0.118734,'class 1'
-0.0165,0,0,0,0,0,0,0,0,0,-0.0165,0.000023,0.889008,0.807752,-0.137871,0.952499,-0.144747,-1.19909,0.785533,1.203949,-0.015996,0.121192,4.714869,4.551781,-1.523582,4.864955,-0.313175,-1.321227,555.531433,26.813034,-0.000504,0.03792,0.524192,2.404622,2.584805,0.420009,2.410569,0.174236,-1.461314,33.413982,5.001182,-0.05442,-0.053916,0.093457,0.203294,0.22567,0.107611,-0.042,0.26569,-0.158079,-0.748659,0.00208,0.17958,-0.109957,-0.109453,-0.055538,0.120933,0.070624,0.106857,0.081347,-0.005787,0.126939,-0.045592,-0.937557,0.000197,0.029767,-0.137433,-0.136929,-0.083013,-0.027476,0.063909,0.246658,-0.0165,0.639094,0.092977,0.049289,'class 1'
-0.0165,0,0,0,0,0,0,0,0,0,-0.0165,0.000033,1.236115,0.807659,-0.437834,1.179015,-0.371356,0,1.567932,2.403648,-0.015401,0.159827,5.76256,4.295233,-7.382064,5.610898,-1.315665,-1.559563,885.134277,47.977283,-0.001099,0.045809,0.563663,2.369054,2.464668,0.208341,2.37702,0.087648,-1.477085,31.838278,5.241224,-0.062309,-0.06121,0.099505,0.227082,0.161334,0.010535,-0.02512,0.163847,-0.153312,-0.694296,0.000011,0.10059,-0.116005,-0.114906,-0.053697,0.115193,0.062323,0.099252,0.069276,-0.005579,0.116971,-0.047696,-0.945632,0.00013,0.027115,-0.131693,-0.130593,-0.069384,-0.015687,0.05002,0.246658,-0.0165,0.500205,0.093641,-0.0165,'class 1'
-0.0165,0,0,0,0,0,0,0,0,0,-0.0165,0.000023,1.022948,1.195374,0.175496,1.02399,0.171384,1.356074,1.038734,0.726936,-0.015949,0.135249,5.117497,6.310799,6.771618,4.940035,1.370763,1.484396,507.373718,12.739703,-0.000551,0.053133,0.601112,2.303589,2.90047,1.499683,2.227087,0.673383,-1.353661,20.308262,2.413993,-0.069633,-0.069081,0.106083,0.243047,0.128984,-0.108282,-0.007842,0.049655,-0.157937,-0.781538,0.000505,0.043095,-0.122583,-0.122031,-0.05295,0.109588,0.055767,0.090656,0.056678,-0.005091,0.105111,-0.048433,-0.963697,0.000076,0.023576,-0.126088,-0.125537,-0.056455,-0.003505,0.063909,0.246658,-0.0165,0.639094,0.092977,0.049289,'class 1'
-0.0165,0,8.660254,10,0,10,0,-0.785398,10000,100,-0.0165,0.011536,8.74443,10.338673,3.701342,9.967325,0.371348,-0.787095,9842.558594,92.082787,-0.014051,0.443767,7.559965,9.571632,11.829664,8.113634,1.457998,-0.863881,4058.366211,44.297501,-0.002449,0.075599,0.720428,2.224022,2.673473,0.779137,2.340593,0.33288,-1.1082,28.810749,4.03091,-0.092099,-0.08965,0.111779,0.25017,0.192846,-0.236117,0.00832,-0.043104,-0.193013,-1.258383,0.001253,0.022473,-0.128279,-0.12583,-0.03618,0.104004,0.051434,0.081733,0.044358,-0.004406,0.092166,-0.047808,-0.99318,0.000039,0.019593,-0.120504,-0.118056,-0.028405,0.007774,0.090225,0.378237,-0.0165,0.902251,0.121305,0.115079,'class 1'
-0.0165,0,22.36068,20,-100,24.142136,-4.142136,-1.178097,320000,800,-0.016499,0.274312,20.484707,17.996635,-91.919525,22.147053,-4.150417,-1.173325,223980.6875,691.556946,0.008513,1.290781,10.486889,7.558761,-40.871719,11.206051,-3.64729,-1.166074,12605.195313,220.62175,-0.025012,0.116066,0.875762,2.34687,1.032297,-2.647928,2.223291,-1.190995,-1.284847,12.422498,11.657349,-0.132565,-0.107553,0.114462,0.248924,0.306315,-0.334656,0.008546,-0.027856,-0.306801,1.452216,0.008714,0.07781,-0.130961,-0.105949,0.001604,0.098316,0.049515,0.073187,0.033391,-0.003626,0.079187,-0.045796,-1.034793,0.000017,0.015621,-0.114815,-0.089803,0.01775,0.016146,0.077798,0.261278,-0.0165,0.777982,0.092365,0.115079,'class 1'
-0.0165,0,31.622776,20,-300,30,-10,1.570796,640000,1600,-0.016484,0.387562,28.613804,16.898981,-266.587097,26.83375,-9.934768,-1.570736,386076.40625,1351.923828,0.038133,1.658775,13.643561,4.12969,-84.551575,11.489024,-7.359334,-1.565299,6058.734375,355.26062,-0.054617,0.139408,0.930103,3.246068,-0.346467,-5.208657,2.11558,-2.462047,-1.566456,2.515383,20.95467,-0.155893,-0.101276,0.111983,0.242629,0.395137,-0.35658,-0.02223,0.054127,-0.410707,1.288386,0.027473,0.21607,-0.128467,-0.07385,0.027426,0.092408,0.049771,0.065517,0.024747,-0.002855,0.067215,-0.042468,-1.088898,0.000007,0.012031,-0.108892,-0.054276,0.047,0.019574,0.091687,0.261278,-0.0165,0.916871,0.106757,0.115079,'class 1'
-0.0165,7.071068,64.807404,60,-1100,74.721359,-14.721359,1.017222,28800000,8000,-0.008327,6.232841,57.915791,51.664402,-1013.751099,66.832855,-15.168454,1.018102,17948344,6724.214844,0.348836,2.775517,25.435577,12.031086,-442.80838,27.901501,-15.870414,1.016962,277332.46875,1915.980469,-0.357163,0.627189,1.339349,5.902371,-4.071413,-19.427647,2.819368,-6.890781,0.967092,1562.939331,94.286995,-0.635516,-0.278353,0.438588,0.504267,1.165741,-1.592005,0.545431,-0.499037,-1.092969,0.684802,0.894051,0.352755,-0.446915,-0.089752,0.188601,0.348799,0.242524,0.036694,-0.025358,-0.000851,0.01913,-0.044488,-0.842474,0.000003,0.004047,-0.357126,0.000037,0.27839,0.089789,0.350167,0.677944,0.115079,3.501667,0.225396,0.389202,'class 1'
-0.0165,0,50.990196,60,500,50,10,1.570796,5760000,1600,-0.016483,0.55975,46.459942,54.442417,402.437256,45.621124,8.821292,1.550168,4013899.75,1354.227783,0.089162,2.834079,22.32119,24.947657,57.329247,22.386806,2.560851,1.412786,244640.171875,393.068512,-0.105645,0.462673,1.969023,2.94951,-0.017895,-5.273127,2.287399,-2.305294,1.254137,0.006754,21.092829,-0.479156,-0.373511,0.389177,0.579024,0.790293,-1.101767,0.293059,-0.448837,-0.65293,0.294328,0.050563,0.041654,-0.405659,-0.300015,0.073497,0.331003,0.239772,0.034156,0.004191,-0.001151,0.036088,-0.031897,-0.762769,0,0.004622,-0.347486,-0.241841,0.13167,0.058173,0.268295,0.536132,-0.0165,2.682953,0.186472,0.246658,'class 1'
-0.0165,0,29.580399,30,-100,33.027756,-3.027756,-1.079399,1170000,1300,-0.016499,0.285862,28.556765,29.514175,-70.403732,31.732817,-2.218641,-1.0852,1004102.6875,1152.701416,0.012516,1.865731,19.817982,22.076828,10.711548,21.580473,0.496354,-1.097321,216662.765625,444.5401,-0.029016,0.281976,1.9241,3.64466,4.000961,-0.497961,4.121773,-0.120812,-1.000079,288.130859,17.999531,-0.298475,-0.269459,0.331635,0.601513,0.414383,-0.454706,0.003948,-0.008856,-0.44585,-0.427125,0.039483,0.190964,-0.348134,-0.319119,-0.049659,0.313264,0.235327,0.044212,0.032836,-0.001117,0.053657,-0.020821,-0.713044,0.000006,0.005547,-0.329764,-0.300748,-0.031289,0.018371,0.212301,0.641395,-0.0165,2.123012,0.208986,0.246658,'class 1'
-0.0165,0,8.660254,10,0,10,0,-0.785398,10000,100,-0.0165,0.01156,9.663962,11.130177,-0.331345,11.159867,-0.029691,-0.820062,15510.647461,125.2062,-0.013546,0.594503,12.418322,13.841233,-8.137264,14.406082,-0.564849,-0.88947,42938.535156,224.128799,-0.002954,0.135602,1.375981,5.389354,6.135333,-0.801229,6.263258,-0.127925,-0.768127,1537.583984,40.847225,-0.152102,-0.149148,0.27272,0.568324,0.441277,0.202693,-0.127438,0.472439,-0.269746,-0.515101,0.022631,0.550838,-0.28922,-0.286266,-0.137118,0.295871,0.229279,0.059019,0.059561,-0.000762,0.070381,-0.01082,-0.688524,0.000023,0.006594,-0.312371,-0.309417,-0.160269,-0.023151,0.198412,0.509816,-0.0165,1.984123,0.190782,0.184523,'class 1'
-0.0165,0,0,0,0,0,0,0,0,0,-0.0165,0.000002,0.699684,0.807947,0.000025,0.807915,0.000031,-0.785398,0.426053,0.652676,-0.016403,0.079806,4.634763,5.426733,0.606049,5.312656,0.114076,-0.784795,795.877563,27.025232,-0.000097,0.048927,0.747615,4.903382,5.944096,2.509535,5.486712,0.457384,-0.739347,893.699097,25.29413,-0.065427,-0.06533,0.218969,0.492763,0.694019,0.742385,-0.033513,0.785073,-0.042687,-0.551615,0.377631,0.685187,-0.235469,-0.235372,-0.170041,0.279078,0.221842,0.073632,0.083105,-0.000166,0.085062,-0.001957,-0.684965,0.000052,0.007572,-0.295578,-0.295481,-0.230151,-0.06011,0.144319,0.509816,-0.0165,1.443187,0.162618,0.118734,'class 1'
-0.0165,0,0,0,0,0,0,0,0,0,-0.0165,0,0.014181,0.016419,0.000001,0.016353,0.000066,-0.787416,0,0.000265,-0.016497,0.005538,1.032459,1.336059,0.298577,1.05233,0.283729,-1.000813,1.054518,0.590748,-0.000003,0.013607,0.349648,3.429683,4.401244,2.962531,3.571828,0.829416,-0.950232,145.685547,7.520826,-0.030107,-0.030103,0.17484,0.398977,0.856333,1.10112,0.188842,0.888605,0.212515,-0.614769,0.554216,0.457098,-0.19134,-0.191336,-0.161233,0.263089,0.213335,0.085985,0.102326,0.00052,0.096962,0.005365,-0.699987,0.000088,0.00839,-0.279589,-0.279586,-0.249483,-0.08825,0.104845,0.261278,-0.0165,1.04845,0.117526,0.118734,'class 1'
-0.0165,0,0,0,0,0,0,0,0,0,-0.0165,0,0.000105,0.00007,-0,0.000101,-0.000031,-1.565527,0,0,-0.016495,0.003242,0.577343,0.494526,-0.044934,0.572951,-0.078425,-1.519835,0.103763,0.424291,-0.000005,0.003171,0.202887,2.636815,2.932941,0.652808,2.690288,0.242654,-1.321001,51.534698,5.990912,-0.019671,-0.019666,0.141933,0.312628,0.932573,1.288206,0.375228,0.843202,0.445004,-0.829958,0.263129,0.158562,-0.158433,-0.158429,-0.138763,0.248045,0.204125,0.095352,0.11653,0.001119,0.105973,0.010557,-0.731565,0.000124,0.009104,-0.264545,-0.26454,-0.244874,-0.106112,0.145781,0.400167,-0.0165,1.457807,0.154369,0.184523,'class 1'
-0.0165,0,0,0,0,0,0,0,0,0,-0.0165,0,0.000075,0.000067,-0,0.000081,-0.000013,-1.193695,0,0,-0.016498,0.002394,0.433507,0.385151,-0.028579,0.448827,-0.063676,-1.298949,0.038963,0.262659,-0.000002,-0.002544,0.15046,2.223073,2.192036,-0.134442,2.251741,-0.059706,-1.410997,25.672209,5.342788,-0.013956,-0.013954,0.119408,0.252729,0.99294,1.35616,0.424717,0.865367,0.490794,-1.402931,0.258045,0.140305,-0.135908,-0.135906,-0.121952,0.234016,0.194551,0.101792,0.12555,0.001461,0.112568,0.012982,-0.776334,0.000156,0.009917,-0.250516,-0.250514,-0.23656,-0.114608,0.160401,0.400167,-0.0165,1.604006,0.183148,0.115079,'class 1'
-0.0165,0,0,0,0,0,0,0,0,0,-0.0165,0,0.00003,0.000034,-0,0.000034,-0,-0.825659,0,0,-0.0165,0.000785,0.210651,0.228782,-0.001637,0.235728,-0.006946,-1.039276,0.003082,0.058891,-0,-0.008448,0.109271,1.712138,1.884597,0.282677,1.720277,0.164321,-1.417782,8.598682,2.421,-0.008052,-0.008052,0.105073,0.2254,1.071462,1.359551,0.349515,1.015305,0.344247,1.516571,0.83236,0.450319,-0.121573,-0.121573,-0.113521,0.221007,0.184874,0.1059,0.129749,0.001432,0.117573,0.012176,-0.828058,0.000187,0.011109,-0.237507,-0.237507,-0.229455,-0.115933,0.145781,0.400167,-0.0165,1.457807,0.168985,0.115079,'class 1'
-0.0165,0,0,0,0,0,0,0,0,0,-0.0165,0,0.000001,0.000001,0,0.000001,0,-0.785398,0,0,-0.0165,0.00007,0.055989,0.067508,0.000311,0.062529,0.004979,-0.878003,0.000015,0.003312,-0,-0.012298,0.072792,1.334875,1.603857,0.392598,1.302419,0.301438,-1.498023,2.577405,1.001963,-0.004202,-0.004202,0.096409,0.220775,1.149719,1.330893,0.223121,1.134167,0.196726,1.510472,1.556588,0.878795,-0.112909,-0.112909,-0.108707,0.208963,0.175239,0.108565,0.129938,0.000987,0.121839,0.008099,-0.878265,0.000218,0.012937,-0.225463,-0.225463,-0.22126,-0.112553,0.131892,0.539056,-0.0165,1.318918,0.176654,0.115079,'class 1'
-0.0165,0,0,0,0,0,0,0,0,0,-0.0165,0,0,0,0,0,0,0,0,0,-0.0165,0.000011,0.011074,0.013043,0.000024,0.010856,0.002187,1.5678,0,0.000075,0,-0.013376,0.060124,1.179169,1.352259,0.218591,1.164556,0.187704,-1.53867,1.744929,0.95424,-0.003124,-0.003124,0.091152,0.220514,1.201437,1.280921,0.098573,1.198686,0.082234,-1.559416,2.045148,1.246466,-0.107652,-0.107652,-0.104528,0.197787,0.165674,0.11072,0.12731,0.000168,0.125979,0.001331,-0.918976,0.000252,0.015537,-0.214287,-0.214287,-0.211164,-0.106635,0.132623,0.539056,-0.0165,1.326228,0.176592,0.118734,'class 1'
-0.0165,0,0,0,0,0,0,0,0,0,-0.0165,0,0,0,0,0,0,0,0,0,-0.0165,0.000013,0.013676,0.013921,-0,0.013929,-0.000009,-1.376159,0,0.000194,0,-0.013044,0.050284,1.225832,1.306461,0.075103,1.246195,0.060266,-1.369511,2.400547,1.406427,-0.003456,-0.003456,0.087512,0.209153,1.218686,1.211043,-0.020656,1.227865,-0.016822,-1.448423,2.272165,1.549247,-0.104012,-0.104012,-0.100556,0.187361,0.156102,0.113013,0.123201,-0.000919,0.130257,-0.007056,-0.94584,0.000286,0.018855,-0.203861,-0.203861,-0.200405,-0.099849,0.116541,0.509816,-0.0165,1.165409,0.164137,0.115079,'class 1'
-0.0165,0,0,0,0,0,0,0,0,0,-0.0165,0,0.000001,0.000001,0,0.000001,0,-0.785398,0,0,-0.0165,0.00006,0.06069,0.069473,0.000006,0.06939,0.000083,-0.906645,0.000023,0.004803,-0,-0.011845,0.024393,1.439877,1.457666,-0.141455,1.548987,-0.091321,-1.179488,5.716982,2.69061,-0.004655,-0.004655,0.084235,0.178865,1.203853,1.124228,-0.141958,1.238819,-0.114592,-1.329609,2.31509,1.831721,-0.100735,-0.100735,-0.09608,0.177566,0.146391,0.115582,0.118651,-0.002144,0.134584,-0.015933,-0.959088,0.000319,0.022655,-0.194066,-0.194066,-0.189411,-0.093331,0.102652,0.378237,-0.0165,1.02652,0.144896,0.049289,'class 1'
-0.0165,0,0,0,0,0,0,0,0,0,-0.0165,0,0.00003,0.000034,-0,0.000034,-0,-0.825659,0,0,-0.0165,0.000782,0.212437,0.227565,-0.002821,0.23935,-0.011784,-1.029519,0.003266,0.063068,-0,-0.008899,0.075615,1.698625,1.584825,-0.505708,1.857131,-0.272306,-1.146724,11.389166,4.534501,-0.007601,-0.007601,0.080644,0.130042,1.155317,1.027661,-0.241349,1.224724,-0.197064,-1.226541,2.134858,2.021481,-0.097144,-0.097144,-0.089543,0.168302,0.136424,0.118161,0.114215,-0.003385,0.138635,-0.02442,-0.961718,0.000347,0.026587,-0.184802,-0.184802,-0.177201,-0.087658,0.131892,0.677944,-0.0165,1.318918,0.210965,0.115079,'class 1'
-0.0165,0,0,0,0,0,0,0,0,0,-0.0165,0,0.000075,0.000067,-0,0.000081,-0.000013,-1.193695,0,0,-0.016498,0.0024,0.426823,0.377531,-0.028976,0.442948,-0.065417,-1.290154,0.036835,0.258435,-0.000002,-0.004618,0.15062,1.854653,1.569322,-0.714572,1.938032,-0.36871,-1.259574,13.104553,5.32106,-0.011882,-0.01188,0.076664,0.070948,1.067858,0.929515,-0.277061,1.16694,-0.237425,-1.146302,1.704014,1.972243,-0.093164,-0.093162,-0.081282,0.159494,0.126146,0.120286,0.109995,-0.004534,0.141936,-0.031941,-0.957526,0.000366,0.030233,-0.175994,-0.175992,-0.164112,-0.082831,0.132623,0.539056,-0.0165,1.326228,0.177832,0.115079,'class 1'
-0.0165,0,0,0,0,0,0,0,0,0,-0.0165,0,0.000105,0.000069,-0,0.0001,-0.000031,1.570796,0,0,-0.016495,0.003205,0.546483,0.424962,-0.059029,0.535246,-0.110284,-1.566691,0.075254,0.416709,-0.000005,-0.002087,0.194884,1.897127,1.598715,-0.564481,1.896377,-0.297663,-1.435684,12.303568,4.813813,-0.014413,-0.014408,0.072728,0.034248,0.944115,0.835575,-0.236389,1.058831,-0.223255,-1.085801,1.14764,1.643744,-0.089228,-0.089223,-0.074815,0.151092,0.115599,0.12145,0.105863,-0.005481,0.143939,-0.038075,-0.949878,0.000371,0.033129,-0.167592,-0.167587,-0.153179,-0.078364,0.117272,0.509816,-0.0165,1.172719,0.164146,0.118734,'class 1'
-0.0165,0,0,0,0,0,0,0,0,0,-0.0165,0,0.000075,0.000069,-0,0.000081,-0.000012,1.199107,0,0,-0.016498,0.002424,0.45017,0.438031,-0.010759,0.461352,-0.023321,1.34989,0.045072,0.234908,-0.000002,-0.002876,0.201343,1.847698,1.8128,-0.064085,1.847488,-0.034688,-1.559807,11.641807,3.542586,-0.013624,-0.013622,0.069587,0.076026,0.80025,0.747323,-0.151899,0.91359,-0.166267,-1.040713,0.651251,1.166089,-0.086087,-0.086085,-0.072463,0.143061,0.104926,0.121161,0.10152,-0.006128,0.144057,-0.042537,-0.94163,0.000359,0.034817,-0.159561,-0.159559,-0.145937,-0.073474,0.077067,0.378237,-0.0165,0.770673,0.139881,-0.0165,'class 1'
-0.0165,0,0,0,0,0,0,0,0,0,-0.0165,0,0.000049,0.000069,0,0.000037,0.000031,1.570796,0,0,-0.0165,0.001201,0.355219,0.446221,0.036466,0.338489,0.107733,0,0.010602,0.053248,-0,-0.003942,0.196758,1.823903,1.991412,0.318693,1.815912,0.1755,-1.545545,10.671569,2.690952,-0.012558,-0.012557,0.068036,0.126582,0.658392,0.661375,-0.070918,0.755272,-0.093897,-1.011786,0.315416,0.721089,-0.084536,-0.084536,-0.071979,0.135381,0.094386,0.118969,0.096343,-0.006425,0.141687,-0.045344,-0.935783,0.000325,0.034981,-0.151881,-0.151881,-0.139323,-0.067345,0.076336,0.378237,-0.0165,0.763363,0.139637,-0.0165,'class 1'
-0.0165,0,0,0,0,0,0,0,0,0,-0.0165,0,0.000075,0.000069,-0,0.000081,-0.000012,-1.199107,0,0,-0.016498,0.002425,0.450805,0.439241,-0.010578,0.46213,-0.022889,-1.348675,0.045386,0.235243,-0.000002,-0.002502,0.211349,1.87901,1.990903,0.203509,1.882816,0.108087,-1.47943,12.4843,3.149661,-0.013998,-0.013996,0.068626,0.168488,0.533467,0.570607,-0.020718,0.604859,-0.034252,-1.012606,0.132993,0.408464,-0.085126,-0.085124,-0.071128,0.128029,0.084364,0.114608,0.089775,-0.006363,0.136416,-0.046641,-0.934989,0.00027,0.03351,-0.144529,-0.144527,-0.130531,-0.059403,0.076336,0.378237,-0.0165,0.763363,0.125105,0.049289,'class 1'
-0.0165,0,0,0,0,0,0,0,0,0,-0.0165,0,0.000105,0.00007,-0,0.000101,-0.000031,-1.565527,0,0,-0.016495,0.003254,0.567862,0.486687,-0.043205,0.563377,-0.07669,-1.526344,0.09704,0.409686,-0.000005,0.000131,0.237735,1.978389,2.105718,0.233474,1.988294,0.117424,-1.446375,15.519839,3.500152,-0.016631,-0.016626,0.07139,0.200209,0.430181,0.467827,-0.003138,0.474441,-0.006614,-1.079123,0.050648,0.231413,-0.08789,-0.087885,-0.071259,0.120963,0.075327,0.108112,0.081697,-0.005965,0.128221,-0.046524,-0.941142,0.000204,0.030536,-0.137463,-0.137459,-0.120833,-0.049574,0.063178,0.246658,-0.0165,0.631784,0.092493,0.049289,'class 1'
-0.0165,0,0,0,0,0,0,0,0,0,-0.0165,0,0.014151,0.016384,0.000001,0.016319,0.000066,-0.787506,0,0.000264,-0.016497,0.004867,0.868413,1.100995,0.201263,0.869534,0.23146,-1.155316,0.493529,0.407139,-0.000003,0.004183,0.281781,2.137539,2.465797,0.669592,2.155095,0.310702,-1.337649,20.683365,3.401783,-0.020683,-0.02068,0.075662,0.221118,0.35963,0.352271,-0.009724,0.377995,-0.025725,-1.254958,0.020226,0.16299,-0.092162,-0.092159,-0.07148,0.114123,0.067759,0.09982,0.072292,-0.005304,0.117449,-0.045156,-0.956093,0.000138,0.02644,-0.130623,-0.13062,-0.10994,-0.038461,0.036863,0.246658,-0.0165,0.368626,0.092724,-0.0165,'class 1'
-0.0165,0,0,0,0,0,0,0,0,0,-0.0165,0.000001,0.350589,0.403973,-0.000252,0.404596,-0.000623,-0.825628,0.026797,0.164202,-0.016452,0.039701,2.395252,2.705956,0.083902,2.674585,0.03137,-1.010044,51.157158,6.986588,-0.000048,0.01471,0.376554,2.396448,2.559753,0.147672,2.500701,0.059052,-1.256952,39.062717,5.961647,-0.03121,-0.031162,0.080057,0.230107,0.352213,0.23592,-0.03477,0.338605,-0.102685,-1.493881,0.010839,0.194736,-0.096557,-0.096509,-0.065347,0.107425,0.06208,0.090376,0.062153,-0.004476,0.104845,-0.042692,-0.981436,0.000084,0.021767,-0.123925,-0.123877,-0.092715,-0.027368,0.077067,0.261278,-0.0165,0.770673,0.110957,0.049289,'class 1'
-0.0165,0,0,0,0,0,0,0,0,0,-0.0165,0.000023,0.885107,0.791437,-0.150519,0.949895,-0.158459,-1.193671,0.769465,1.228448,-0.015997,0.120072,4.521815,3.889017,-3.907106,4.717272,-0.828255,-1.267964,465.120361,30.752876,-0.000503,0.031024,0.48333,2.743457,2.065761,-1.846272,2.739665,-0.673904,-1.372816,49.72533,11.652456,-0.047524,-0.047021,0.082723,0.226727,0.41312,0.143958,-0.077002,0.358655,-0.214697,1.458721,0.006813,0.328733,-0.099223,-0.09872,-0.051699,0.10077,0.058501,0.080592,0.052232,-0.003588,0.091461,-0.039229,-1.018237,0.000047,0.01708,-0.11727,-0.116767,-0.069746,-0.018046,0.077067,0.261278,-0.0165,0.770673,0.127117,-0.0165,'class 1'
-0.0165,0,0,0,0,0,0,0,0,0,-0.0165,0.000033,1.236105,0.807624,-0.43785,1.178998,-0.371375,1.57073,1.567799,2.403657,-0.015401,0.159281,5.743805,4.022984,-8.403451,5.539884,-1.5169,0,805.954041,49.798203,-0.001099,0.039647,0.523628,3.047944,1.58743,-3.3873,2.798031,-1.210601,1.553926,40.493134,16.06913,-0.056147,-0.055048,0.081882,0.212703,0.495649,0.105013,-0.131671,0.41915,-0.314138,1.33063,0.00593,0.537711,-0.098382,-0.097283,-0.042236,0.094058,0.056918,0.071235,0.043485,-0.002739,0.07841,-0.034925,-1.067413,0.000024,0.012845,-0.110558,-0.109459,-0.054411,-0.012176,0.077798,0.246658,-0.0165,0.777982,0.089955,0.115079,'class 1'
-0.0165,0,0,0,0,0,0,0,0,0,-0.0165,0.000023,0.885106,0.791435,-0.15052,0.949895,-0.15846,1.193671,0.769464,1.228451,-0.015997,0.120058,4.50868,3.831447,-4.116136,4.706088,-0.874641,1.263828,457.201355,31.144529,-0.000503,0.030094,0.471956,2.839168,1.697521,-3.068847,2.795358,-1.097837,1.307311,43.675964,15.156966,-0.046594,-0.046091,0.076482,0.191979,0.555748,0.134322,-0.180731,0.497559,-0.363236,1.237973,0.013369,0.740968,-0.092982,-0.092478,-0.046388,0.087202,0.056932,0.062824,0.036853,-0.001991,0.066705,-0.029851,-1.128798,0.000013,0.009323,-0.103702,-0.103199,-0.057108,-0.010721,0.078529,0.261278,-0.0165,0.785292,0.092721,0.115079,'class 1'
-0.0165,10,57.227615,-10,-1600,35.311287,-45.311287,-1.508619,650000,6500,0.169141,8.4251,52.114845,-9.547014,-1324.033691,31.925541,-41.472557,-1.504904,491026.28125,5387.280762,0.610351,1.396874,23.949789,-4.97094,-283.196381,14.525525,-19.496464,-1.446525,28601.998047,1157.495728,-0.44121,0.552635,0.989218,2.139182,-0.516873,-2.87976,1.458115,-1.974988,-1.181949,3.148773,11.786198,-0.383495,0.057715,0.510745,0.061864,0.810314,-0.703687,-0.18741,0.206013,-0.9097,0.487819,0.616403,1.244816,-0.341605,0.099605,0.04189,0.440171,0.238204,0.114115,-0.127288,0.000918,-0.007672,-0.119616,-1.213605,0.000203,0.012531,-0.27103,0.17018,0.112465,0.070575,0.494465,0.816833,0.122389,4.944649,0.229186,0.454991,'class 1'
-0.0165,7.071068,51.720402,50,-400,57.015621,-7.015621,-1.122769,10250000,4100,-0.008343,6.209257,46.607197,45.507874,-293.955383,51.244232,-5.736359,-1.127992,6723989,3246.787842,0.297105,1.941594,19.666311,19.350264,-39.363564,21.206469,-1.856206,-1.178435,199155.875,531.886963,-0.305448,0.590084,1.014418,0.868053,0.482949,-0.484086,0.97795,-0.495001,1.000692,0.506034,2.169585,-0.598427,-0.292979,0.518411,0.046752,1.082706,-1.260547,0.071572,-0.059596,-1.200951,0.579675,2.069946,1.30269,-0.526754,-0.221306,0.071673,0.425043,0.24058,0.089989,-0.104831,0.000964,-0.010185,-0.094646,-1.157889,0.000078,0.007134,-0.433386,-0.127938,0.165041,0.093368,0.494904,0.816833,0.122389,4.949035,0.234918,0.509816,'class 1'
-0.0165,0,65.383484,90,1900,56.18034,33.81966,-1.338973,4050000,500,-0.016482,0.28764,59.412205,81.986221,1588.727905,50.569492,31.416727,-1.366523,2465725.75,366.828461,0.116118,1.762666,27.043402,37.818909,346.818787,22.187975,15.630934,1.182173,61494.140625,42.994781,-0.1326,0.629548,0.851706,3.65718,0.738603,-12.853079,3.973391,-3.234788,0.73875,28.34483,51.957848,-0.64603,-0.51343,0.519179,0.119601,1.354607,-1.724706,0.41349,-0.287755,-1.43695,0.669267,3.928416,1.320649,-0.535661,-0.403061,0.110369,0.408641,0.242418,0.068751,-0.08243,0.000667,-0.009092,-0.073337,-1.0688,0.000028,0.004127,-0.425123,-0.292523,0.220907,0.110538,0.440079,0.930868,0.122389,4.400789,0.263052,0.444026,'class 1'
-0.0165,7.071068,64.807404,60,-1100,74.721359,-14.721359,1.017222,28800000,8000,-0.008327,6.232863,58.907536,53.651043,-974.488586,67.984932,-14.33389,1.01647,19505390,6776.388672,0.349883,2.765282,28.188663,21.204365,-390.463257,33.026936,-11.822571,0.972103,904411.0625,2011.478149,-0.35821,0.711962,0.514684,6.350748,-3.069112,-32.715984,4.387508,-7.45662,0.84826,1321.391602,140.283371,-0.720289,-0.362079,0.507268,0.243829,1.496733,-1.973216,0.683317,-0.448019,-1.525197,0.731634,4.517774,1.160313,-0.515595,-0.157384,0.204694,0.391313,0.243331,0.050137,-0.059476,0.000199,-0.003558,-0.055918,-0.935117,0.00001,0.002742,-0.39964,-0.04143,0.320649,0.115954,0.452798,0.772974,0.115079,4.527983,0.197888,0.509816,'class 1'
-0.0165,15.811388,58.309521,0,-2500,50,-50,1.107149,0,10000,0.177282,13.931528,53.805885,-0.51792,-2133.517578,45.931782,-46.449703,1.105503,2289.256592,8534.338867,0.844302,5.124115,30.004795,-6.194564,-666.355347,22.901728,-29.096291,1.077126,103751.664063,2703.793945,-0.66702,0.769547,0.99308,8.312856,-7.80235,-18.769299,1.928788,-9.731137,0.97541,8276.417969,135.953857,-0.592265,0.074755,0.479097,0.380427,1.422755,-1.913998,0.724773,-0.519879,-1.39412,0.741614,2.799918,0.764297,-0.301816,0.365205,0.29045,0.373389,0.243013,0.035261,-0.03563,-0.000291,0.006852,-0.042482,-0.779233,0.000003,0.002434,-0.196107,0.470913,0.396158,0.105708,0.53467,0.677944,0.400167,5.346696,0.076837,0.509816,'class 1'
-0.0165,15.811388,43.30127,-10,-900,25.413813,-35.413815,-1.488222,370000,3700,0.177282,14.309948,39.276886,-10.065004,-726.578552,22.388378,-32.453384,-1.508028,304684.75,3007.618896,0.841352,6.994113,20.091259,-11.51902,-139.703079,7.388684,-18.907705,1.459431,91753.640625,691.500061,-0.66407,0.70427,1.927819,6.704962,-8.121212,8.075363,-1.160061,-6.961151,1.139897,2219.528809,33.652637,-0.526989,0.137081,0.434753,0.496319,1.123251,-1.530325,0.50224,-0.476661,-1.053665,0.632824,0.779696,0.332934,-0.257472,0.406599,0.269517,0.35518,0.241242,0.028635,-0.011091,-0.000679,0.021092,-0.032183,-0.652538,0,0.002838,-0.177899,0.486172,0.34909,0.079573,0.386278,0.641395,0.246658,3.862778,0.139143,0.378237,'class 1'
-0.0165,7.071068,43.588989,40,-600,51.622776,-11.622777,-0.946273,6400000,4000,-0.008328,7.052813,38.480515,34.087921,-525.06427,45.601986,-11.514066,-0.948952,3790682.25,3262.243408,0.323866,5.810959,14.652337,7.163335,-159.520065,16.70982,-9.546486,-0.9436,35375.105469,689.393616,-0.332193,0.511392,2.316491,2.614676,-3.238646,1.036452,-0.360055,-2.878591,-0.753703,66.530853,6.34302,-0.519719,-0.187526,0.378423,0.563643,0.695662,-0.902511,0.160344,-0.2432,-0.659311,0.249213,0.141034,0.173149,-0.386751,-0.054557,0.132969,0.336989,0.23792,0.034095,0.013499,-0.000873,0.03706,-0.023561,-0.575494,0.000001,0.003675,-0.345316,-0.013123,0.174403,0.041434,0.345342,0.641395,-0.0165,3.453421,0.189597,0.378237,'class 1'
-0.0165,0,34.641018,40,0,40,0,-0.785398,2560000,1600,-0.016499,0.548163,32.315243,36.784668,-29.277802,37.564079,-0.77941,-0.774864,1989376.25,1470.223145,0.034028,2.611388,18.688513,18.721609,-80.942368,22.344141,-3.622532,-0.695051,236330.0625,674.268127,-0.050527,0.287653,1.927354,4.174307,2.659095,-8.636182,4.555052,-1.895957,-0.476761,294.254486,41.615517,-0.304152,-0.253625,0.317331,0.569791,0.416333,-0.183522,-0.070526,0.189213,-0.372735,-0.066771,0.010636,0.315785,-0.33383,-0.283303,-0.029678,0.319094,0.23307,0.046116,0.037129,-0.000829,0.052824,-0.015695,-0.538486,0.000006,0.004695,-0.335593,-0.285066,-0.031441,-0.001763,0.266395,0.539056,-0.0165,2.663947,0.186528,0.253968,'class 1'
-0.0165,0,8.660254,10,0,10,0,-0.785398,10000,100,-0.0165,0.011559,9.436473,11.130175,4.013824,10.75704,0.373135,-0.748034,13357.506836,107.825493,-0.013546,0.558394,11.312545,13.775053,18.254517,12.289703,1.48535,-0.597924,22150.527344,116.734039,-0.002954,0.132242,1.189334,5.020011,5.356455,-0.150693,5.384442,-0.027987,-0.401624,840.503235,29.294388,-0.148742,-0.145789,0.259442,0.522575,0.56938,0.464499,-0.058762,0.567961,-0.103462,-0.143982,0.097266,0.450808,-0.275942,-0.272989,-0.1272,0.301751,0.226846,0.058807,0.058417,-0.000563,0.066834,-0.008417,-0.530866,0.000019,0.005663,-0.318251,-0.315297,-0.169509,-0.042309,0.253237,0.400167,-0.0165,2.532368,0.142807,0.253968,'class 1'
-0.0165,0,0,0,0,0,0,0,0,0,-0.0165,0.000023,1.022956,1.195441,0.175574,1.023979,0.171462,1.356091,1.038633,0.726784,-0.015946,0.135923,5.209552,6.689562,8.790782,4.892935,1.796628,1.515445,429.025848,9.587117,-0.000554,0.066192,0.703041,3.387037,4.556478,4.262106,3.241705,1.314773,-0.569201,77.088791,3.713066,-0.082692,-0.082138,0.211055,0.447152,0.773742,0.933588,0.134336,0.755864,0.177725,-0.113582,0.291323,0.334245,-0.227555,-0.227002,-0.144863,0.285164,0.219532,0.069527,0.07605,-0.000159,0.078089,-0.002039,-0.547405,0.000037,0.006421,-0.301664,-0.301111,-0.218972,-0.074109,0.22619,0.400167,-0.0165,2.2619,0.124331,0.246658,'class 1'
-0.0165,0,0,0,0,0,0,0,0,0,-0.0165,0.000033,1.236115,0.807658,-0.437834,1.179014,-0.371356,0,1.567927,2.403648,-0.015401,0.159783,5.743188,4.24229,-7.499726,5.5851,-1.34281,-1.554808,863.783813,47.995934,-0.001099,0.046361,0.559341,2.549204,2.941389,0.925791,2.582968,0.358422,-1.31253,42.814186,4.948605,-0.062861,-0.061762,0.17534,0.376987,0.875038,1.196195,0.332193,0.75787,0.438325,0.089189,0.146106,0.102109,-0.19184,-0.190741,-0.128979,0.269477,0.211468,0.077337,0.089162,0.000244,0.086336,0.002826,-0.586125,0.000055,0.006974,-0.285977,-0.284878,-0.223116,-0.094138,0.158939,0.261278,-0.0165,1.589386,0.110646,0.184523,'class 1'
-0.0165,0,0,0,0,0,0,0,0,0,-0.0165,0.000023,0.885106,0.791435,-0.15052,0.949895,-0.15846,-1.193671,0.769464,1.228451,-0.015997,0.12005,4.503546,3.836866,-4.067965,4.702019,-0.865153,-1.263552,456.270599,30.993401,-0.000503,0.03084,0.471317,2.59788,2.490404,-0.50295,2.678199,-0.187794,-1.324564,50.943634,8.213915,-0.04734,-0.046837,0.152226,0.340034,0.921277,1.287531,0.395323,0.782008,0.505522,0.886599,0.126725,0.076445,-0.168726,-0.168223,-0.121387,0.254761,0.202984,0.08231,0.097473,0.000495,0.092094,0.005379,-0.64496,0.000071,0.00752,-0.271261,-0.270758,-0.223922,-0.102535,0.158208,0.378237,-0.0165,1.582076,0.141428,0.184523,'class 1'
-0.0165,0,0,0,0,0,0,0,0,0,-0.0165,0.000001,0.35058,0.40394,-0.000265,0.404596,-0.000655,-0.825621,0.026797,0.164228,-0.016452,0.039582,2.324775,2.551205,-0.247972,2.644958,-0.093753,-0.981942,48.818352,7.500537,-0.000048,0.01272,0.357302,2.50771,2.887769,0.881583,2.540798,0.346971,-1.315462,40.135597,4.812877,-0.02922,-0.029172,0.139275,0.341165,0.978899,1.267462,0.304165,0.945901,0.321561,1.2237,0.626198,0.3898,-0.155775,-0.155727,-0.126555,0.241015,0.194336,0.085262,0.101317,0.000468,0.09647,0.004846,-0.71761,0.000086,0.008395,-0.257515,-0.257467,-0.228295,-0.10174,0.210108,0.509816,-0.0165,2.101082,0.176821,0.246658,'class 1'
-0.0165,0,0,0,0,0,0,0,0,0,-0.0165,0,0.014141,0.016351,0.000001,0.016317,0.000034,-0.785483,0,0.000265,-0.016499,0.003693,0.731242,0.957501,0.157015,0.747428,0.210073,-0.906063,0.264729,0.28875,-0.000001,0.001873,0.271704,2.539303,3.080489,1.515853,2.465717,0.614772,-1.517639,32.510723,3.425999,-0.018373,-0.018372,0.132807,0.361088,1.067334,1.192586,0.125649,1.07579,0.116797,1.380383,1.308009,0.919668,-0.149307,-0.149306,-0.130934,0.228175,0.185668,0.087456,0.101554,0.000087,0.100692,0.000862,-0.79221,0.000103,0.009966,-0.244675,-0.244674,-0.226302,-0.095368,0.14505,0.539056,-0.0165,1.450497,0.190509,0.115079,'class 1'
-0.0165,0,0,0,0,0,0,0,0,0,-0.0165,0,0.000075,0.000069,-0,0.000081,-0.000012,1.199122,0,0,-0.016498,0.002432,0.453607,0.450076,-0.006913,0.464943,-0.014868,1.348634,0.046635,0.230219,-0.000002,0.000282,0.264705,2.713795,2.832619,0.323585,2.713362,0.119256,1.528742,53.994781,6.729388,-0.016782,-0.01678,0.128909,0.376729,1.168711,1.107514,-0.071312,1.16854,-0.061026,1.523832,1.854397,1.511834,-0.145409,-0.145406,-0.128626,0.216131,0.177005,0.090195,0.099505,-0.000648,0.105638,-0.006134,-0.855648,0.000124,0.012493,-0.232631,-0.232628,-0.215849,-0.087222,0.131892,0.539056,-0.0165,1.318918,0.165407,0.115079,'class 1'
-0.0165,0,0,0,0,0,0,0,0,0,-0.0165,0,0.000105,0.000069,-0,0.0001,-0.000031,1.570796,0,0,-0.016495,0.003216,0.556026,0.433037,-0.060821,0.544698,-0.111661,-1.570574,0.080786,0.430807,-0.000005,0.000942,0.266745,2.878507,2.522282,-0.980624,2.864606,-0.342324,-1.510387,65.428383,10.2844,-0.017442,-0.017438,0.124235,0.373301,1.259655,1.044557,-0.257499,1.250477,-0.205921,-1.474652,2.314324,2.121095,-0.140735,-0.14073,-0.123292,0.204748,0.168265,0.094255,0.096681,-0.001666,0.111605,-0.014924,-0.900387,0.00015,0.01601,-0.221248,-0.221243,-0.203805,-0.080513,0.158939,0.509816,-0.0165,1.589386,0.190277,0.118734,'class 1'
-0.0165,0,0,0,0,0,0,0,0,0,-0.0165,0,0.000075,0.000067,-0,0.000081,-0.000013,-1.193695,0,0,-0.016498,0.002412,0.437903,0.387243,-0.030128,0.453654,-0.066412,-1.295962,0.040559,0.270468,-0.000002,-0.00174,0.224183,2.75207,2.357816,-1.264244,2.808039,-0.450223,-1.342981,59.018993,10.616271,-0.01476,-0.014758,0.116654,0.345084,1.320319,1.021352,-0.415177,1.332849,-0.311496,-1.343554,2.820571,2.703871,-0.133154,-0.133151,-0.118394,0.193896,0.159306,0.099556,0.094275,-0.002852,0.11837,-0.024095,-0.92648,0.00018,0.020296,-0.210396,-0.210394,-0.195637,-0.077243,0.145781,0.400167,-0.0165,1.457807,0.154369,0.115079,'class 1'
-0.0165,0,0,0,0,0,0,0,0,0,-0.0165,0,0.00003,0.000034,-0,0.000034,-0,-0.825659,0,0,-0.0165,0.000792,0.220376,0.235267,-0.003057,0.247612,-0.012345,-1.039343,0.00374,0.067577,-0,-0.006865,0.138556,2.348907,2.167209,-0.892745,2.521291,-0.354082,-1.194693,38.832039,8.267775,-0.009635,-0.009635,0.105607,0.29389,1.334562,1.036257,-0.503581,1.396785,-0.360529,-1.234321,3.316144,3.088152,-0.122107,-0.122106,-0.112471,0.183471,0.149994,0.105428,0.092893,-0.004079,0.125419,-0.032526,-0.938101,0.000215,0.024947,-0.199971,-0.199971,-0.190336,-0.077865,0.118734,0.539056,-0.0165,1.187339,0.171995,0.115079,'class 1'
-0.0165,0,0,0,0,0,0,0,0,0,-0.0165,0,0.000001,0.000001,0,0.000001,0,-0.785398,0,0,-0.0165,0.000064,0.064719,0.073878,-0.000005,0.073945,-0.000067,-0.91509,0.00003,0.005478,-0,-0.010947,0.050881,1.790322,1.777599,-0.354743,1.95871,-0.181111,-1.137852,14.468473,4.578834,-0.005553,-0.005553,0.092052,0.227114,1.294663,1.069108,-0.480506,1.409914,-0.340805,-1.148845,3.503292,3.065018,-0.108552,-0.108552,-0.102999,0.1734,0.140256,0.111045,0.092604,-0.005217,0.132097,-0.039493,-0.940116,0.000252,0.029443,-0.1899,-0.1899,-0.184347,-0.081349,0.157477,0.400167,-0.0165,1.574766,0.156052,0.118734,'class 1'
-0.0165,0,0,0,0,0,0,0,0,0,-0.0165,0,0,0,0,0,0,0,0,0,-0.0165,0.000012,0.014474,0.015085,0.000004,0.014834,0.000251,-1.339392,0,0.000213,0,-0.012975,0.031639,1.253275,1.323343,-0.00282,1.325471,-0.002128,-1.21699,3.086587,1.762518,-0.003525,-0.003525,0.077921,0.155828,1.205542,1.091692,-0.352093,1.352097,-0.260405,-1.085521,3.098852,2.600162,-0.094421,-0.094421,-0.090896,0.163645,0.130105,0.115654,0.093163,-0.006131,0.137691,-0.044527,-0.936512,0.000288,0.033203,-0.180145,-0.180145,-0.176621,-0.085724,0.128968,0.509816,-0.0165,1.289678,0.190634,0.049289,'class 1'
-0.0165,0,0,0,0,0,0,0,0,0,-0.0165,0,0,0,0,0,0,0,0,0,-0.0165,0.00001,0.00912,0.009016,-0.000003,0.009315,-0.000299,1.365459,0,0.000092,0,-0.013933,0.04631,0.932633,1.026441,0.081728,0.939446,0.086995,-1.400281,0.765608,0.726672,-0.002567,-0.002567,0.065356,0.095639,1.083238,1.08178,-0.17991,1.228256,-0.146476,-1.044367,2.211634,1.889886,-0.081856,-0.081856,-0.079289,0.154196,0.119647,0.11861,0.094042,-0.006705,0.141447,-0.047404,-0.930518,0.000315,0.035665,-0.170696,-0.170696,-0.168129,-0.08884,0.103383,0.509816,-0.0165,1.03383,0.190813,-0.0165,'class 1'
-0.0165,0,0,0,0,0,0,0,0,0,-0.0165,0,0,0,0,0,0,0,0,0,-0.0165,0.000005,0.00711,0.008851,0.000014,0.006811,0.00204,-1.570485,0,0.000023,0,-0.014299,0.050091,0.816712,0.903851,0.0733,0.813776,0.090074,-1.490761,0.427871,0.523745,-0.002201,-0.002201,0.056016,0.074579,0.948477,1.031481,-0.034734,1.064122,-0.032641,-1.031006,1.279818,1.202889,-0.072516,-0.072516,-0.070314,0.145065,0.109099,0.119362,0.094281,-0.006885,0.142574,-0.048292,-0.925386,0.000324,0.03643,-0.161565,-0.161565,-0.159364,-0.089049,0.090956,0.378237,-0.0165,0.909561,0.138012,0.049289,'class 1'
-0.0165,0,0,0,0,0,0,0,0,0,-0.0165,0,0,0,0,0,0,0,0,0,-0.0165,0.00001,0.009102,0.008914,-0.000004,0.009326,-0.000411,-1.351063,0,0.000095,0,-0.01405,0.056007,0.826434,0.881894,0.044107,0.828667,0.053227,-1.46583,0.467659,0.601308,-0.00245,-0.00245,0.050703,0.098997,0.819884,0.946121,0.047446,0.89299,0.053132,-1.060777,0.631402,0.705362,-0.067203,-0.067203,-0.064752,0.136269,0.098805,0.117536,0.092942,-0.006675,0.140466,-0.047524,-0.923889,0.000305,0.03534,-0.152769,-0.152769,-0.150319,-0.085566,0.103383,0.378237,-0.0165,1.03383,0.131045,0.115079,'class 1'
-0.0165,0,0,0,0,0,0,0,0,0,-0.0165,0,0,0,0,0,0,0,0,0,-0.0165,0.000015,0.013612,0.013868,0,0.013848,0.00002,-1.382178,0,0.000191,0,-0.013439,0.067056,0.918526,0.988806,0.057927,0.926268,0.062538,-1.411975,0.729421,0.74603,-0.003061,-0.003061,0.049291,0.131837,0.711955,0.837729,0.068651,0.745663,0.092067,-1.158364,0.299796,0.427188,-0.065791,-0.065791,-0.06273,0.127809,0.089186,0.113039,0.08954,-0.006122,0.134915,-0.045375,-0.927955,0.000261,0.032505,-0.144309,-0.144309,-0.141248,-0.078518,0.090225,0.378237,-0.0165,0.902251,0.121305,0.115079,'class 1'
-0.0165,0,0,0,0,0,0,0,0,0,-0.0165,0,0.000001,0.000001,0,0.000001,0,-0.785398,0,0,-0.0165,0.000074,0.057912,0.069433,0.000331,0.064288,0.005145,-0.927534,0.000017,0.003498,-0,-0.012178,0.089573,1.105651,1.229984,0.112745,1.130229,0.099754,-1.312188,1.606473,1.061879,-0.004322,-0.004322,0.050868,0.156069,0.638008,0.719819,0.046688,0.647742,0.072077,-1.330467,0.171706,0.33139,-0.067368,-0.067368,-0.063046,0.119663,0.080684,0.10608,0.083947,-0.005317,0.12611,-0.042163,-0.939393,0.0002,0.028316,-0.136163,-0.136163,-0.131841,-0.068795,0.05002,0.246658,-0.0165,0.500205,0.112321,-0.0165,'class 1'
-0.0165,0,0,0,0,0,0,0,0,0,-0.0165,0,0.00003,0.000034,-0,0.000034,-0,-0.825659,0,0,-0.0165,0.000786,0.210224,0.227537,-0.001897,0.235589,-0.008052,-1.037639,0.003073,0.059361,-0,-0.009117,0.132632,1.396828,1.433299,-0.024666,1.450306,-0.017007,-1.2901,4.423023,2.153009,-0.007383,-0.007382,0.053981,0.166845,0.609326,0.606046,-0.002428,0.610026,-0.003981,-1.522694,0.13847,0.377004,-0.070481,-0.070481,-0.063098,0.111784,0.073702,0.097203,0.076514,-0.004376,0.114674,-0.03816,-0.959752,0.000137,0.023358,-0.128284,-0.128284,-0.120902,-0.057804,0.06464,0.261278,-0.0165,0.646403,0.095773,0.049289,'class 1'
-0.0165,0,0,0,0,0,0,0,0,0,-0.0165,0,0.000075,0.000067,-0,0.000081,-0.000013,-1.193695,0,0,-0.016498,0.0024,0.426382,0.377432,-0.028656,0.442231,-0.064799,-1.292262,0.036622,0.257079,-0.000002,-0.004716,0.178492,1.712406,1.462366,-0.445577,1.721236,-0.25887,-1.410508,8.384725,3.92082,-0.011784,-0.011782,0.056947,0.162649,0.62414,0.510441,-0.067493,0.619406,-0.108965,1.463753,0.138228,0.530524,-0.073447,-0.073445,-0.061663,0.104101,0.068488,0.087208,0.068056,-0.003408,0.1016,-0.033544,-0.9901,0.000085,0.018264,-0.120601,-0.120598,-0.108816,-0.047153,0.077067,0.261278,-0.0165,0.770673,0.127117,-0.0165,'class 1'
-0.0165,0,0,0,0,0,0,0,0,0,-0.0165,0,0.000105,0.000069,-0,0.0001,-0.000031,1.570796,0,0,-0.016495,0.003204,0.54454,0.419902,-0.060103,0.532724,-0.112822,1.570683,0.073477,0.41673,-0.000005,-0.002409,0.193967,1.901662,1.443534,-0.770697,1.858272,-0.414738,1.529328,10.766068,5.166578,-0.014091,-0.014086,0.058228,0.144423,0.661221,0.445073,-0.136409,0.653735,-0.208662,1.350926,0.147325,0.743728,-0.074728,-0.074723,-0.060637,0.09653,0.065063,0.076965,0.059515,-0.002509,0.088021,-0.028507,-1.031466,0.000048,0.013579,-0.11303,-0.113025,-0.098939,-0.038302,0.05002,0.246658,-0.0165,0.500205,0.112321,-0.0165,'class 1'
-0.0165,0,0,0,0,0,0,0,0,0,-0.0165,0,0.000075,0.000067,-0,0.000081,-0.000013,1.193695,0,0,-0.016498,0.0024,0.426792,0.377449,-0.028986,0.442896,-0.065447,1.290277,0.036815,0.258412,-0.000002,-0.004567,0.161533,1.851945,1.504753,-0.748706,1.899014,-0.39426,1.307551,11.908101,5.259105,-0.011933,-0.011931,0.056791,0.116462,0.691064,0.414692,-0.189955,0.689992,-0.2753,1.270703,0.160239,0.931788,-0.073291,-0.073289,-0.061358,0.08899,0.063208,0.067231,0.051929,-0.001735,0.075051,-0.023122,-1.084058,0.000026,0.009638,-0.10549,-0.105488,-0.093557,-0.032199,0.051482,0.261278,-0.0165,0.514825,0.097103,-0.0165,'class 1'
-0.0165,0,0,0,0,0,0,0,0,0,-0.0165,0,0.00003,0.000034,-0,0.000034,-0,0.825659,0,0,-0.0165,0.000782,0.212436,0.227564,-0.002821,0.239349,-0.011784,1.02952,0.003266,0.063068,-0,-0.008941,0.090904,1.629436,1.49779,-0.501607,1.779647,-0.281857,1.149658,9.533899,4.249802,-0.007559,-0.007559,0.052319,0.087907,0.689942,0.413485,-0.204587,0.704065,-0.29058,1.217768,0.169144,0.989318,-0.068819,-0.068819,-0.061259,0.081416,0.062491,0.05849,0.046338,-0.001097,0.063591,-0.017253,-1.146361,0.000014,0.006536,-0.097916,-0.097916,-0.090357,-0.029098,0.051482,0.261278,-0.0165,0.514825,0.097103,-0.0165,'class 1'
-0.0165,10,40,-40,-0,0,-40,0,2560000,1600,0.169125,8.820817,34.802216,-35.185474,13.336616,-0.38321,-34.802265,-0.011264,1466643.875,1184.671265,0.554277,3.361588,8.834679,-10.115476,9.964743,-1.106033,-9.009442,-0.277705,6391.480957,62.463871,-0.385152,0.409786,0.525801,3.226144,2.541069,-3.770366,3.591013,-1.049945,-1.093137,139.074677,21.538492,-0.240661,0.144491,0.488646,0.136023,0.377429,0.240569,-0.058979,0.391296,-0.150727,0.369892,0.017003,0.293789,-0.319521,0.065631,-0.07886,0.480179,0.237221,0.135501,-0.126417,-0.002493,0.017344,-0.143761,-1.227497,0.000415,0.025955,-0.311054,0.074098,-0.070393,0.008466,0.522827,0.772974,0.122389,5.228274,0.177844,0.524436,'class 1'
4.9835,0,84.852814,-120,3600,-60,-60,0,0,0,4.208308,0.000033,74.753197,-105.703033,2792.460938,-51.944817,-53.758217,-1.334949,36741.964844,3.288422,1.228087,0.163862,25.569805,-34.977085,281.636536,-12.567912,-22.409172,-1.302949,118486.445313,96.850403,2.980221,0.459936,0.64194,2.778694,2.072906,-2.857267,3.019254,-0.946349,-1.136628,67.573685,15.726007,3.748372,0.768152,0.501741,0.133695,0.394814,-0.284605,-0.06496,0.149606,-0.434211,0.466763,0.027608,0.340842,3.706568,0.726347,-0.041805,0.466073,0.238772,0.107666,-0.108013,-0.000858,0.007435,-0.115448,-1.190791,0.000176,0.0151,3.742235,0.762014,-0.006137,0.035667,0.498705,0.844611,0.115079,4.987047,0.244632,0.509816,'class 1'
-0.0165,10,40,-40,-0,0,-40,0,2560000,1600,0.169125,8.8208,34.759495,-34.361343,-13.760308,0.395899,-34.75724,-0.000225,1459044.5,1235.743286,0.554971,3.256679,7.865593,-4.706398,-19.866404,2.687034,-7.393432,-0.012324,2250.80835,101.615791,-0.385846,0.474926,0.762524,3.064354,4.308385,4.55845,2.440717,1.867669,0.479509,6.095525,0.328384,-0.305801,0.080045,0.515577,0.099021,0.711455,-0.864369,0.067001,-0.086089,-0.778279,0.618758,0.357972,0.479127,-0.346452,0.039394,-0.040651,0.450428,0.240443,0.084329,-0.091441,0.000025,-0.000271,-0.09117,-1.137289,0.000069,0.008263,-0.281303,0.104543,0.024498,0.065149,0.40426,0.816833,0.115079,4.042602,0.23945,0.330722,'class 1'
-0.0165,0,66.895439,50,-1000,65.311287,-15.311289,0.062177,16250000,6500,-0.016469,0.011534,61.227348,46.543316,-802.882141,59.938431,-13.395114,0.065952,11649841,5377.808594,0.097917,0.500591,30.677095,29.655928,-40.398369,30.960752,-1.304825,0.137482,915591.875,1041.067505,-0.114386,0.53906,1.028522,4.029101,3.993355,-2.681959,4.579056,-0.585701,0.530198,425.378754,26.674721,-0.555528,-0.441143,0.524209,0.018556,1.087471,-1.412477,0.314636,-0.277128,-1.135349,0.750201,1.469473,0.736544,-0.540678,-0.426292,0.01485,0.433605,0.241829,0.065046,-0.075663,0.000337,-0.004757,-0.070906,-1.047837,0.000025,0.004376,-0.450073,-0.335688,0.105455,0.090604,0.483939,0.816833,0.115079,4.839386,0.22454,0.454991,'class 1'
-0.0165,10,43.588989,0,-1000,31.622776,-31.622776,0.160875,0,4000,0.169142,9.396189,39.220444,0.51749,-820.611572,28.906231,-28.388741,0.181293,879.098633,3282.713867,0.635611,5.733463,16.971712,3.98648,-177.389557,15.460332,-11.473851,0.370479,11528.87207,725.450195,-0.466469,0.715507,1.282229,4.307234,-3.486937,-9.251237,1.762372,-5.24931,0.724406,597.768005,49.163681,-0.546365,-0.079896,0.521376,0.105987,1.367378,-1.801891,0.567042,-0.406314,-1.395577,0.826565,3.177469,0.978643,-0.352234,0.114235,0.194131,0.415922,0.242586,0.049338,-0.059536,0.000255,-0.004644,-0.054892,-0.896716,0.000009,0.002525,-0.24678,0.219689,0.299585,0.105454,0.524143,0.816833,0.246658,5.241433,0.206005,0.509816,'class 1'
4.9835,10,86.602539,-120,3400,-45.857864,-74.142136,0.392699,11520000,800,4.39395,9.040944,78.42601,-108.836655,2797.633545,-41.622993,-67.213661,0.447026,7757351.5,654.88208,1.876342,4.991657,37.840652,-52.141365,607.566467,-17.578684,-34.562683,0.824493,784232.125,288.456177,2.517608,0.900674,0.802785,10.217522,-13.582407,34.896847,-3.44104,-10.141367,0.931655,8282.196289,44.894386,3.493276,0.975668,0.502241,0.254061,1.436179,-1.905786,0.664515,-0.459446,-1.44634,0.842022,3.53744,0.973959,3.891708,1.3741,0.398433,0.397673,0.242408,0.037695,-0.042251,-0.000066,0.001498,-0.043748,-0.694983,0.000004,0.002047,3.996277,1.478669,0.503001,0.104568,0.52005,0.772974,0.246658,5.200497,0.148264,0.524436,'class 1'
4.9835,7.071068,100.498756,-140,4700,-55.857864,-84.142136,0.392699,15680000,800,4.40209,6.517105,91.751572,-128.109985,3961.072021,-52.139896,-75.970093,0.395116,9320112,567.878174,2.081831,3.86334,48.142414,-67.947617,1145.149292,-30.962084,-36.985531,0.714386,167509.28125,36.281933,2.320258,0.917583,1.13984,12.250157,-17.140739,70.479424,-6.846477,-10.294263,0.91393,3492.525391,11.887224,3.484507,1.164249,0.465421,0.393719,1.247813,-1.662092,0.514992,-0.411945,-1.250147,0.772456,1.940918,0.702582,3.936668,1.61641,0.452161,0.379144,0.241044,0.032499,-0.023664,-0.000482,0.0131,-0.036763,-0.524301,0.000001,0.002486,4.022945,1.702687,0.538438,0.086277,0.560985,0.904553,0.378237,5.609854,0.151386,0.524436,'class 1'
-0.0165,14.142136,45.55217,-50,200,-4.384472,-45.615528,-0.122489,4250000,1700,0.354766,12.763069,43.213875,-48.302418,220.383469,-5.101343,-43.201077,-0.132566,3386738,1451.5896,1.179055,6.617177,27.957058,-34.44408,194.209473,-7.103287,-27.340794,-0.205734,485895.8125,409.556641,-0.824289,0.721383,2.039518,8.56967,-11.339005,27.564104,-3.529607,-7.809397,0.017435,2355.020752,18.316601,-0.366617,0.457672,0.414106,0.491545,0.874208,-1.118404,0.195479,-0.216817,-0.901587,0.563573,0.586525,0.46891,-0.05934,0.764949,0.307278,0.360614,0.238342,0.035527,-0.004222,-0.000868,0.027431,-0.031653,-0.424795,0,0.003491,-0.005848,0.818441,0.360769,0.053492,0.361132,0.799289,-0.0165,3.611316,0.23589,0.319757,'class 1'
-0.0165,7.071068,37.416573,20,-700,38.284271,-18.284271,-0.392699,1280000,3200,-0.008328,6.77942,34.514351,16.915228,-608.314819,34.531471,-17.616243,-0.371781,778083.625,2719.384277,0.299953,4.780697,20.906374,4.34056,-233.247986,17.59617,-13.25561,-0.233575,17932.958984,951.832275,-0.308281,0.442009,1.972938,6.390763,-2.178093,-18.152319,3.308491,-5.486585,-0.051808,366.971405,77.353363,-0.450337,-0.142056,0.35545,0.527293,0.562641,-0.421557,-0.091148,0.157428,-0.578985,0.300863,0.096373,0.542304,-0.363778,-0.055497,0.086559,0.342349,0.234266,0.04389,0.015116,-0.001127,0.041976,-0.026859,-0.377828,0.000001,0.004738,-0.350678,-0.042397,0.099659,0.0131,0.280722,0.539056,-0.0165,2.807222,0.189219,0.319757,'class 1'
-0.0165,0,25.980762,30,100,26.18034,3.81966,-0.231824,450000,500,-0.016499,0.274093,25.122749,28.72274,87.267578,25.269228,3.453511,-0.207308,392636.5625,475.925537,0.012016,1.362399,18.157331,18.293543,1.772888,18.19611,0.097433,-0.066015,109619.875,327.562103,-0.028515,0.240043,1.263389,6.207914,2.909163,-15.037538,5.596241,-2.687078,-0.001254,580.690735,68.613373,-0.256542,-0.228027,0.298294,0.503501,0.636105,0.246239,-0.184657,0.570127,-0.323888,0.181971,0.048462,0.799262,-0.314793,-0.286278,-0.05825,0.324596,0.228922,0.053246,0.032913,-0.001203,0.054842,-0.021929,-0.364353,0.000006,0.005894,-0.341095,-0.31258,-0.084553,-0.026302,0.267126,0.539056,-0.0165,2.671257,0.185883,0.253968,'class 1'
-0.0165,0,22.36068,20,-100,24.142136,-4.142136,1.178097,320000,800,-0.016499,0.274312,20.309822,18.771788,-70.685493,21.986708,-3.214919,1.172202,223804.28125,635.121948,0.009019,1.286316,9.351954,10.87171,7.244158,10.158604,0.713106,1.059494,10544.972656,89.217438,-0.025519,0.162591,0.863445,3.163785,2.497885,-1.950283,3.122479,-0.624594,0.097,87.60511,14.040562,-0.17909,-0.153572,0.250356,0.44642,0.835239,0.742604,-0.089245,0.847863,-0.105258,0.193428,0.500969,0.90844,-0.266855,-0.241336,-0.087765,0.307555,0.222551,0.060839,0.047735,-0.001101,0.064742,-0.017007,-0.37592,0.000015,0.006683,-0.324055,-0.298536,-0.144964,-0.0572,0.293442,0.509816,-0.0165,2.934415,0.15496,0.319757,'class 1'
-0.0165,0,31.622776,20,-300,30,-10,1.570796,640000,1600,-0.016484,0.387562,28.613718,16.898983,-266.584625,26.833683,-9.9347,0,386073.65625,1351.91394,0.038133,1.657684,13.053476,4.139539,-76.634033,11.065211,-6.925673,-1.56507,5546.37207,323.671906,-0.054617,0.142658,0.85467,0.714757,0.829327,0.086196,0.707494,0.121833,1.45505,0.23591,0.343,-0.159142,-0.104525,0.21616,0.398027,0.909566,1.00701,0.060685,0.942632,0.064378,0.310791,0.782183,0.771331,-0.232644,-0.178028,-0.073502,0.291368,0.215473,0.06545,0.058604,-0.000895,0.071182,-0.012578,-0.411075,0.000024,0.007016,-0.307852,-0.253235,-0.14871,-0.075208,0.252506,0.400167,-0.0165,2.525058,0.126039,0.253968,'class 1'
-0.0165,0,22.36068,20,-100,24.142136,-4.142136,-1.178097,320000,800,-0.016499,0.274312,20.481268,17.980318,-92.218857,22.144695,-4.164378,-1.173109,223772.0625,692.167358,0.008512,1.289393,10.315995,6.903739,-44.506798,10.963341,-4.059602,-1.159965,10756.691406,225.688797,-0.025011,0.111582,0.820467,1.644423,1.448859,-0.352994,1.661335,-0.212476,-1.397712,7.370613,3.511167,-0.128082,-0.103071,0.196347,0.393164,0.859224,1.056159,0.12974,0.914251,0.141908,0.547033,0.665394,0.596513,-0.212847,-0.187836,-0.084765,0.2761,0.208007,0.067047,0.065166,-0.000702,0.074581,-0.009415,-0.471588,0.00003,0.007055,-0.2926,-0.267588,-0.164518,-0.079753,0.237886,0.509816,-0.0165,2.37886,0.143898,0.246658,'class 1'
-0.0165,0,8.660254,10,0,10,0,-0.785398,10000,100,-0.0165,0.011536,8.627273,9.951117,-0.161301,9.967299,-0.016183,-0.785402,9869.786133,99.669922,-0.014097,0.44,7.03944,8.134282,0.117437,8.119819,0.014463,-0.811945,4346.929688,65.696793,-0.002403,0.070147,0.710561,2.748514,3.575201,2.612097,2.551419,1.023782,-1.531819,29.829163,2.333674,-0.086647,-0.084243,0.188207,0.429398,0.781797,0.953051,0.074317,0.867369,0.085681,0.869635,0.555007,0.611036,-0.204707,-0.202304,-0.118061,0.261743,0.200404,0.066648,0.067749,-0.00065,0.076271,-0.008521,-0.557045,0.000033,0.00719,-0.278243,-0.275839,-0.191596,-0.073536,0.210839,0.509816,-0.0165,2.108392,0.188157,0.122389,'class 1'
-0.0165,0,0,0,0,0,0,0,0,0,-0.0165,0.000001,0.571306,0.807948,0.163195,0.40404,0.403908,1.565671,0,0,-0.016399,0.059207,3.878671,5.445998,7.306902,3.051361,2.394637,1.522566,12.791487,0.431287,-0.000101,0.049156,0.664266,3.87762,4.816818,3.910527,3.783147,1.03367,1.350157,175.396362,7.559623,-0.065656,-0.065555,0.18682,0.477465,0.793746,0.779134,-0.067658,0.85799,-0.078856,1.172122,0.532796,0.877681,-0.20332,-0.203219,-0.137664,0.248219,0.192807,0.066088,0.067283,-0.000846,0.078116,-0.010833,-0.65771,0.000036,0.007912,-0.264719,-0.264618,-0.199063,-0.061399,0.210839,0.400167,-0.0165,2.108392,0.166459,0.184523,'class 1'
-0.0165,0,0,0,0,0,0,0,0,0,-0.0165,0.000023,0.885185,0.791571,-0.15047,0.949966,-0.158395,1.193713,0.769736,1.228463,-0.015994,0.12246,5.039047,4.64964,-2.974165,5.219462,-0.569822,1.303468,724.583252,33.515808,-0.000506,0.052683,0.74811,4.734762,4.581736,-0.959121,4.782293,-0.200557,1.428013,521.213562,24.828791,-0.069183,-0.068678,0.186445,0.512885,0.91947,0.617788,-0.247308,0.89432,-0.276532,1.418427,0.523219,1.370896,-0.202945,-0.202439,-0.133762,0.235404,0.185237,0.067446,0.065216,-0.001349,0.081727,-0.016511,-0.753539,0.000041,0.009651,-0.251904,-0.251399,-0.182721,-0.048959,0.158939,0.539056,-0.0165,1.589386,0.171433,0.122389,'class 1'
-0.0165,0,0,0,0,0,0,0,0,0,-0.0165,0.000033,1.236183,0.807725,-0.437865,1.179085,-0.37136,1.570767,1.568337,2.403878,-0.015399,0.162037,6.289696,4.621582,-9.100979,6.110888,-1.489305,1.567325,1233.759766,57.762936,-0.001101,0.058014,0.792289,5.333868,3.93155,-6.506374,5.186123,-1.254574,-1.549003,641.199707,41.482578,-0.074514,-0.073413,0.181976,0.523921,1.080948,0.53915,-0.441347,0.986525,-0.447375,-1.521763,0.597665,2.056071,-0.198476,-0.197375,-0.123962,0.223148,0.177602,0.071904,0.063235,-0.002149,0.087734,-0.024499,-0.827088,0.00005,0.012596,-0.239648,-0.238547,-0.165134,-0.041172,0.185254,0.509816,-0.0165,1.852544,0.170363,0.118734,'class 1'
-0.0165,0,0,0,0,0,0,0,0,0,-0.0165,0.000023,0.885198,0.791505,-0.150546,0.949978,-0.158473,-1.193711,0.769734,1.228665,-0.015992,0.12299,5.058074,4.312926,-4.833689,5.236076,-0.923151,-1.290293,705.661499,37.936081,-0.000508,0.046585,0.715905,5.116338,3.70828,-7.130279,5.105003,-1.396723,-1.355894,581.302917,42.272453,-0.063085,-0.062577,0.170266,0.507431,1.207011,0.580594,-0.619729,1.129345,-0.548751,-1.358309,0.949245,2.816005,-0.186766,-0.186259,-0.123682,0.211308,0.16974,0.079049,0.062674,-0.003173,0.095795,-0.033121,-0.874261,0.000065,0.016619,-0.227808,-0.2273,-0.164723,-0.041041,0.173558,0.677944,-0.0165,1.735585,0.226044,0.118734,'class 1'
-0.0165,0,0,0,0,0,0,0,0,0,-0.0165,0.000001,0.35064,0.404006,-0.000266,0.404664,-0.000658,-0.825699,0.026815,0.164286,-0.01645,0.041908,2.696673,2.870698,-0.550174,3.051022,-0.180325,-1.021767,86.048264,10.441603,-0.00005,0.022357,0.527286,4.176359,3.61825,-4.159275,4.535333,-0.917083,-1.161117,389.202057,29.728836,-0.038857,-0.038806,0.15091,0.464616,1.274075,0.731589,-0.714042,1.286581,-0.554992,-1.227894,1.815149,3.391392,-0.16741,-0.167359,-0.128553,0.199772,0.16149,0.087566,0.064183,-0.004303,0.105115,-0.040932,-0.900059,0.000088,0.02133,-0.216272,-0.216222,-0.177416,-0.048863,0.145781,0.539056,-0.0165,1.457807,0.190396,0.118734,'class 1'
-0.0165,0,0,0,0,0,0,0,0,0,-0.0165,0,0.014161,0.016351,0,0.016351,0,-0.785483,0,0.000267,-0.016499,0.004318,0.831837,0.952296,-0.008331,0.960965,-0.008669,-0.846311,0.852628,0.940191,-0.000001,0.000695,0.298379,2.962281,3.00902,-1.355674,3.406936,-0.397916,-1.000367,131.076736,14.476898,-0.017195,-0.017194,0.126118,0.399155,1.289936,0.937634,-0.657277,1.405335,-0.467701,-1.125698,3.08432,3.508265,-0.142618,-0.142617,-0.125423,0.188473,0.152734,0.096161,0.067789,-0.005395,0.114786,-0.046997,-0.911232,0.00012,0.026174,-0.204973,-0.204972,-0.187778,-0.062354,0.116541,0.509816,-0.0165,1.165409,0.187283,-0.0165,'class 1'
-0.0165,0,0,0,0,0,0,0,0,0,-0.0165,0,0.000002,0.000003,0,0.000003,0,-0.785398,0,0,-0.0165,0.00014,0.10829,0.124928,-0.000022,0.1251,-0.000173,-0.786423,0.000245,0.015693,-0,-0.010926,0.123538,1.744806,1.944333,-0.15224,2.019711,-0.075377,-0.900143,16.593801,4.389392,-0.005574,-0.005574,0.099684,0.317421,1.265708,1.126393,-0.454948,1.44191,-0.315517,-1.049036,3.918634,3.088552,-0.116184,-0.116184,-0.11061,0.177384,0.143432,0.103856,0.073119,-0.006289,0.123884,-0.050765,-0.913184,0.000163,0.030502,-0.193884,-0.193884,-0.18831,-0.0777,0.128968,0.509816,-0.0165,1.289678,0.218823,-0.0165,'class 1'
-0.0165,0,0,0,0,0,0,0,0,0,-0.0165,0,0,0,0,0,0,0,0,0,-0.0165,0.000002,0.005654,0.006544,0,0.00652,0.000024,-0.773746,0,0.000042,0,-0.015049,0.035474,0.837158,1.002426,0.060182,0.938287,0.06414,-0.884253,0.767845,0.764132,-0.001451,-0.001451,0.07554,0.22874,1.203669,1.241111,-0.193973,1.381517,-0.140406,-0.999195,3.567853,2.31625,-0.09204,-0.09204,-0.090588,0.166521,0.133624,0.109925,0.079394,-0.006843,0.131452,-0.052058,-0.910084,0.000212,0.033676,-0.183021,-0.183021,-0.18157,-0.090981,0.091687,0.261278,-0.0165,0.916871,0.123469,0.052944,'class 1'
-0.0165,0,0,0,0,0,0,0,0,0,-0.0165,0,0,0,0,0,0,0,0,0,-0.0165,0,0.000117,0.000146,0,0.000128,0.000018,-0.859915,0,0,0,-0.016055,0.007457,0.389427,0.48812,0.033456,0.405644,0.082477,-1.04467,0.024883,0.104437,-0.000445,-0.000445,0.056547,0.144395,1.106984,1.261159,0.023275,1.242426,0.018734,-0.983581,2.381686,1.497423,-0.073047,-0.073047,-0.072602,0.15593,0.123459,0.113766,0.085306,-0.006984,0.136479,-0.051173,-0.905821,0.000256,0.035213,-0.17243,-0.17243,-0.171985,-0.099383,0.131892,0.378237,-0.0165,1.318918,0.133818,0.115079,'class 1'
-0.0165,0,0,0,0,0,0,0,0,0,-0.0165,0,0,0,0,0,0,0,0,0,-0.0165,0,0.00004,0.00004,-0,0.000041,-0.000001,-1.331015,0,0,0,-0.016184,0.008832,0.268774,0.313087,0.011437,0.27086,0.042227,-1.325143,0.005124,0.052273,-0.000316,-0.000316,0.043966,0.07765,0.990454,1.20037,0.143604,1.065608,0.134762,-1.018989,1.248491,0.866473,-0.060466,-0.060466,-0.06015,0.145667,0.113218,0.114898,0.089525,-0.006713,0.138126,-0.048601,-0.903495,0.000279,0.034867,-0.162167,-0.162167,-0.161851,-0.101701,0.089494,0.246658,-0.0165,0.894942,0.121111,0.049289,'class 1'
-0.0165,0,0,0,0,0,0,0,0,0,-0.0165,0,0,0,0,0,0,0,0,0,-0.0165,0,0.000117,0.000138,0,0.000127,0.000011,-1.043146,0,0,0,-0.016104,0.012587,0.290293,0.321571,0.008243,0.293483,0.028088,-1.371537,0.007284,0.070435,-0.000396,-0.000396,0.037568,0.051381,0.878057,1.090321,0.171489,0.899718,0.190603,-1.13015,0.597781,0.502844,-0.054068,-0.054068,-0.053672,0.135778,0.103276,0.113056,0.091186,-0.006086,0.135954,-0.044768,-0.905119,0.000272,0.03266,-0.152278,-0.152278,-0.151881,-0.098209,0.116541,0.378237,-0.0165,1.165409,0.124092,0.115079,'class 1'
-0.0165,0,0,0,0,0,0,0,0,0,-0.0165,0,0,0,0,0,0,0,0,0,-0.0165,0,0.001073,0.001244,0,0.001227,0.000017,-0.88057,0,0.000001,0,-0.015854,0.019248,0.38739,0.426978,0.012047,0.396603,0.030376,-1.313099,0.024452,0.134122,-0.000646,-0.000646,0.036129,0.065894,0.79184,0.962267,0.138509,0.78606,0.176207,-1.317248,0.344383,0.371921,-0.052629,-0.052629,-0.051983,0.126283,0.094046,0.108254,0.089824,-0.005211,0.12993,-0.040105,-0.912432,0.000233,0.028912,-0.142783,-0.142783,-0.142137,-0.090154,0.065371,0.261278,-0.0165,0.653713,0.096228,0.049289,'class 1'
-0.0165,0,0,0,0,0,0,0,0,0,-0.0165,0,0,0,0,0,0,0,0,0,-0.0165,0.000003,0.004148,0.004443,-0.000001,0.00465,-0.000206,-1.043388,0,0.000024,0,-0.015262,0.031009,0.544431,0.567223,0.004928,0.558398,0.008824,-1.335848,0.097176,0.302031,-0.001238,-0.001238,0.037971,0.079502,0.741249,0.836742,0.07471,0.735111,0.101631,-1.514492,0.280963,0.401298,-0.054471,-0.054471,-0.053233,0.117173,0.085932,0.100848,0.085532,-0.004213,0.120497,-0.034965,-0.926795,0.000177,0.024168,-0.133673,-0.133673,-0.132435,-0.079202,0.06464,0.261278,-0.0165,0.646403,0.114104,-0.0165,'class 1'
-0.0165,0,0,0,0,0,0,0,0,0,-0.0165,0,0,0,0,0,0,0,0,0,-0.0165,0.00001,0.008572,0.007708,-0.00001,0.008873,-0.001165,-1.301765,0,0.000101,0,-0.01438,0.041921,0.723084,0.720279,-0.003401,0.72497,-0.004691,-1.498631,0.276213,0.532406,-0.00212,-0.00212,0.041391,0.078594,0.720364,0.722369,-0.000991,0.723738,-0.001369,1.473917,0.27436,0.525779,-0.057891,-0.057891,-0.055771,0.108404,0.079236,0.091531,0.078967,-0.003208,0.10853,-0.029563,-0.949009,0.000119,0.01907,-0.124904,-0.124904,-0.122785,-0.067014,0.063178,0.246658,-0.0165,0.631784,0.111366,-0.0165,'class 1'
-0.0165,0,0,0,0,0,0,0,0,0,-0.0165,0,0,0,0,0,0,0,0,0,-0.0165,0.000013,0.013568,0.013767,-0.000001,0.013815,-0.000047,1.378725,0,0.000192,0,-0.013497,0.038061,0.921696,0.936667,-0.005441,0.94244,-0.005773,1.35685,0.788828,0.899108,-0.003003,-0.003003,0.044903,0.061947,0.714002,0.619864,-0.076644,0.725505,-0.105642,1.364695,0.265429,0.690805,-0.061403,-0.061403,-0.0584,0.099915,0.074087,0.081158,0.071048,-0.00229,0.095125,-0.024078,-0.979771,0.000072,0.014209,-0.116415,-0.116415,-0.113413,-0.055013,0.063178,0.246658,-0.0165,0.631784,0.111366,-0.0165,'class 1'
-0.0165,0,0,0,0,0,0,0,0,0,-0.0165,0,0.000001,0.000001,0,0.000001,0,0.785398,0,0,-0.0165,0.00006,0.060657,0.069431,0.000005,0.069359,0.000072,0.90627,0.000023,0.004801,-0,-0.012174,0.024059,1.211641,1.214079,-0.142527,1.321899,-0.10782,1.143293,3.012972,2.044095,-0.004326,-0.004326,0.047352,0.031792,0.704669,0.527129,-0.138658,0.71977,-0.192642,1.291069,0.231321,0.832496,-0.063852,-0.063852,-0.059526,0.091632,0.070424,0.070608,0.062901,-0.001511,0.08145,-0.018548,-1.019036,0.00004,0.01,-0.108132,-0.108132,-0.103806,-0.04428,0.037594,0.122389,-0.0165,0.375936,0.069877,-0.0165,'class 1'
-0.0165,0,0,0,0,0,0,0,0,0,-0.0165,0,0.00003,0.000034,-0,0.000034,-0,0.825659,0,0,-0.0165,0.000782,0.212403,0.227532,-0.00282,0.239315,-0.011782,1.029477,0.003264,0.06305,-0,-0.009147,0.082956,1.507477,1.38835,-0.442691,1.65572,-0.267371,1.135645,7.12849,3.698279,-0.007353,-0.007353,0.047916,0.008654,0.676134,0.444215,-0.168871,0.68923,-0.245014,1.250575,0.17223,0.872813,-0.064416,-0.064415,-0.057063,0.083485,0.067979,0.060627,0.055753,-0.000878,0.068562,-0.012808,-1.06507,0.000021,0.006621,-0.099985,-0.099985,-0.092632,-0.035569,0.06464,0.400167,-0.0165,0.646403,0.146946,-0.0165,'class 1'
-0.0165,0,0,0,0,0,0,0,0,0,-0.0165,0,0.000075,0.000067,-0,0.000081,-0.000013,1.193695,0,0,-0.016498,0.0024,0.426747,0.377411,-0.028981,0.442853,-0.065442,1.29025,0.036801,0.258365,-0.000002,-0.004847,0.151924,1.683398,1.341742,-0.675174,1.731645,-0.389903,1.291145,8.102963,4.500968,-0.011653,-0.01165,0.046084,0.0495,0.617969,0.375774,-0.155552,0.624754,-0.24898,1.244375,0.107798,0.763412,-0.062584,-0.062582,-0.050931,0.075428,0.066331,0.051743,0.050557,-0.000379,0.05719,-0.006633,-1.11451,0.00001,0.004073,-0.091928,-0.091926,-0.080276,-0.029345,0.063909,0.261278,-0.0165,0.639094,0.09531,0.049289,'class 1'
-0.0165,7.071068,48.989796,40,-1200,60,-20,0.785398,10240000,6400,-0.008343,7.047996,45.518169,36.910484,-1049.383301,55.737667,-18.827183,0.773918,7574741,5559.916992,0.295354,5.997921,25.902557,18.67902,-393.562683,31.266415,-12.587394,0.694545,671000.4375,1923.156494,-0.303697,0.592808,2.643064,4.207075,2.296329,-12.79407,4.904805,-2.608477,0.654129,297.664764,56.449406,-0.601151,-0.297454,0.610112,0.212426,1.363679,-0.54058,-0.918021,0.725239,-1.265818,-1.296996,1.158476,3.964308,-0.618455,-0.314758,-0.017304,0.530277,0.297861,0.348927,-0.226995,-0.036956,0.109746,-0.336741,-1.433021,0.010272,0.199351,-0.53862,-0.234923,0.062531,0.079835,0.470927,0.816833,-0.0165,4.709269,0.276827,0.509816,'class 1'
-0.0165,0,29.580399,30,-100,33.027756,-3.027756,0.491397,1170000,1300,-0.016499,0.285838,29.000555,29.918362,-84.605621,32.520008,-2.601647,0.508864,1104143.75,1233.530762,0.011974,1.728043,23.297167,25.77771,-10.32254,26.172119,-0.39441,0.557929,468984.34375,705.780518,-0.028474,0.331781,1.592576,8.450612,10.218951,10.933696,9.004735,1.214216,0.514818,6337.899902,60.692177,-0.34828,-0.319807,0.574052,0.308722,0.87101,0.360816,-0.377537,0.820787,-0.45997,-1.276233,0.213553,1.640338,-0.590551,-0.562078,-0.242271,0.539394,0.27906,0.337392,-0.226648,-0.034102,0.103343,-0.329992,-1.392175,0.009646,0.187779,-0.555893,-0.527419,-0.207613,0.034658,0.472974,0.844611,-0.0165,4.729737,0.267659,0.509816,'class 1'
-0.0165,0,8.660254,10,0,10,0,-0.785398,10000,100,-0.0165,0.011512,9.547482,11.954218,16.14916,10.401663,1.552555,-0.825565,11190.288086,78.306702,-0.012441,0.290973,13.646518,19.178049,90.225395,10.902035,8.276014,-1.102311,2536.325439,6.895982,-0.004059,0.221984,0.50736,8.272211,11.237591,26.59206,7.850119,3.387472,0.659521,2514.962158,19.915216,-0.238484,-0.234426,0.533702,0.311897,0.857114,1.063921,0.183711,0.847034,0.216888,-1.280533,0.449471,0.397084,-0.550202,-0.546144,-0.311718,0.543522,0.264157,0.313444,-0.214211,-0.029769,0.095973,-0.310184,-1.355621,0.00757,0.164964,-0.560022,-0.555963,-0.321538,-0.009819,0.455576,0.772974,-0.0165,4.555759,0.296838,0.458646,'class 1'
-0.0165,0,22.36068,20,-100,24.142136,-4.142136,-1.178097,320000,800,-0.016499,0.274288,21.546738,19.579765,-84.340782,23.213093,-3.633328,-1.184493,276304.375,720.730347,0.009116,1.153144,16.081312,16.398144,-3.959934,16.636175,-0.238032,-1.30565,76566.039063,284.738892,-0.025615,0.230151,0.296223,6.575472,8.475615,12.88671,6.489984,1.985631,1.149484,1457.49585,20.2892,-0.246651,-0.221035,0.499431,0.252114,1.016222,1.423797,0.496731,0.81224,0.611557,-1.408126,0.081643,0.040274,-0.51593,-0.490315,-0.26928,0.543062,0.253579,0.280484,-0.193534,-0.02447,0.087172,-0.280707,-1.321717,0.005069,0.135335,-0.559561,-0.533946,-0.312911,-0.043631,0.414787,0.816833,0.115079,4.147865,0.22964,0.444026,'class 1'
-0.0165,0,35.707142,30,-200,35.615528,-5.615528,1.448307,1530000,1700,-0.016484,0.379475,33.568272,28.029121,-184.001373,33.518642,-5.489523,1.43646,1195446.25,1521.637085,0.041084,1.257769,21.43784,17.646574,-85.808449,21.616207,-3.969634,1.376746,203854.46875,654.635315,-0.057569,0.28303,0.400051,5.721348,5.499777,-2.81126,5.970625,-0.470848,1.2797,1255.048828,41.492584,-0.299515,-0.241946,0.476524,0.169852,1.030159,1.455804,0.5286,0.763137,0.692666,1.044119,0.010525,0.004966,-0.493008,-0.43544,-0.193494,0.538552,0.246911,0.242537,-0.168877,-0.018852,0.076751,-0.245628,-1.289337,0.002964,0.103928,-0.555036,-0.497468,-0.255522,-0.062028,0.497096,1.094611,0.115079,4.970965,0.31978,0.400167,'class 1'
-0.0165,0,44.721359,40,-400,48.284271,-8.284271,1.178097,5120000,3200,-0.016499,0.000024,41.839409,37.575947,-338.579803,45.085648,-7.509702,1.18331,3905841.25,2766.270996,0.035126,0.149834,24.206682,21.910383,-96.164108,25.658264,-3.74788,1.228537,415122.34375,864.721313,-0.051625,0.33206,0.433093,4.7973,3.693402,-5.070448,4.758874,-1.065472,1.41796,462.751282,33.923012,-0.348558,-0.296933,0.465835,0.105141,0.896541,1.267338,0.400954,0.657816,0.609522,0.539696,0.003746,0.002332,-0.482334,-0.430709,-0.133776,0.530594,0.243254,0.203313,-0.143926,-0.013527,0.064807,-0.208733,-1.257469,0.00155,0.074824,-0.547092,-0.495468,-0.198534,-0.064758,0.428383,0.667711,0.115079,4.28383,0.187425,0.400167,'class 1'
-0.0165,0,38.405727,50,500,36.18034,13.81966,-1.338973,1250000,500,-0.016484,0.274025,35.302334,45.6054,405.405304,33.505867,12.099531,-1.339653,953053.4375,458.231262,0.066046,1.097938,17.978546,21.5187,65.987434,17.814571,3.704128,-1.366588,92196.289063,199.104645,-0.082529,0.367261,0.373082,3.906004,2.688606,-4.698721,3.894964,-1.206358,-1.332502,188.113449,26.023483,-0.383745,-0.301215,0.465764,0.097172,0.683963,0.965367,0.231894,0.515695,0.449672,-0.296869,0.004062,0.004359,-0.482248,-0.399718,-0.098503,0.51979,0.241613,0.16576,-0.121311,-0.008952,0.051733,-0.173044,-1.224732,0.000744,0.050525,-0.536274,-0.453745,-0.152529,-0.054026,0.451336,0.772974,-0.0165,4.513362,0.233994,0.454991,'class 1'
-0.0165,7.071068,36.055511,20,-900,41.622776,-21.622776,-0.946273,1600000,4000,-0.008344,6.225747,32.380997,17.205359,-741.715637,37.163521,-19.958164,-0.949538,965894,3262.886963,0.269238,2.02919,14.816583,4.379554,-177.238312,15.681753,-11.302199,-0.986555,13965.962891,728.133728,-0.277582,0.390652,0.067794,3.700647,2.300917,-7.133414,4.058545,-1.757628,-1.078667,179.092117,33.827873,-0.398996,-0.121414,0.473949,0.128536,0.428644,0.599273,0.087085,0.351567,0.247706,-0.369196,0.003874,0.010787,-0.482293,-0.204711,-0.083297,0.506702,0.241158,0.132036,-0.102544,-0.005374,0.038185,-0.140729,-1.18885,0.000337,0.03201,-0.515045,-0.237463,-0.116049,-0.032753,0.508939,0.772974,0.246658,5.089386,0.163079,0.4835,'class 1'
-0.0165,10,35.707142,-30,-200,5.615528,-35.615528,-1.448307,1530000,1700,0.169125,8.812679,31.857452,-27.220947,-148.508026,4.658434,-31.879381,-1.437691,989217.125,1335.011963,0.55522,3.140231,12.570323,-11.159582,-23.425877,1.806679,-12.966261,-1.31181,27178.767578,218.239761,-0.386095,0.393475,0.302333,3.14721,3.579978,0.004363,3.578759,0.001219,-0.940222,164.032425,12.798792,-0.22435,0.161745,0.487736,0.153545,0.123405,0.164873,0.005931,0.111838,0.053035,0.165716,0.000094,0.003458,-0.318611,0.067484,-0.094261,0.491817,0.241309,0.103399,-0.087901,-0.002828,0.025037,-0.112939,-1.145332,0.000147,0.019037,-0.322692,0.063403,-0.098342,-0.004081,0.419026,0.844611,0.246658,4.190263,0.181642,0.389202,'class 1'
-0.0165,7.071068,20,0,-400,20,-20,0.785398,0,1600,-0.008344,6.499759,17.856588,1.179294,-317.638214,18.421806,-17.242512,0.773617,1768.936646,1271.943604,0.245691,3.035045,9.299301,6.993151,-43.406872,10.955322,-3.962172,0.612491,10882.722656,222.531647,-0.254035,0.39756,0.543105,4.384691,5.834733,7.35078,3.994514,1.840219,-0.161602,157.998413,4.640991,-0.405904,-0.151869,0.503622,0.148316,0.273559,-0.345276,0.015127,-0.05149,-0.293786,0.882797,0.006999,0.058707,-0.511967,-0.257931,-0.106063,0.475544,0.241679,0.080227,-0.0765,-0.001201,0.013368,-0.089868,-1.084668,0.000062,0.010658,-0.483889,-0.229853,-0.077985,0.028078,0.388471,0.539056,0.115079,3.884708,0.131453,0.389202,'class 1'
-0.0165,0,60.827625,60,-100,61.622776,-1.622777,0.160875,14400000,4000,-0.016498,0.274313,55.759846,55.54018,-52.855259,56.476067,-0.935886,0.159717,10167618,3296.132324,0.060149,1.341619,28.679424,29.330347,11.291926,28.940165,0.390183,0.138203,701206.6875,815.10144,-0.076647,0.484539,1.151251,4.010178,4.316477,1.275223,3.99747,0.319008,-0.000435,252.110794,13.531082,-0.501036,-0.42439,0.516589,0.099996,0.696969,-0.88533,0.114454,-0.157186,-0.728144,0.985426,0.255517,0.325994,-0.533087,-0.45644,-0.032051,0.45822,0.241973,0.062402,-0.066809,-0.000322,0.004519,-0.071328,-0.988284,0.000026,0.005753,-0.474718,-0.398072,0.026318,0.058369,0.443295,0.816833,0.246658,4.432953,0.18036,0.389202,'class 1'
-0.0165,10,22.36068,20,-100,24.142136,-4.142136,-0.392699,320000,800,-0.000188,9.395885,20.857487,17.172539,-114.192848,22.294546,-5.122008,-0.377493,221663.796875,751.66748,0.531878,5.800487,12.740539,2.353647,-93.373528,10.911218,-8.557571,-0.298608,2099.715576,379.033752,-0.532065,0.691844,1.55652,3.229166,-4.201429,3.519148,-1.155276,-3.046153,-0.236976,63.113262,3.575415,-0.692032,-0.159967,0.520432,0.049524,1.062926,-1.33839,0.25289,-0.227684,-1.110706,1.018019,1.396719,0.779729,-0.520619,0.011446,0.171413,0.440134,0.241918,0.049789,-0.057192,-0.000019,0.00033,-0.057522,-0.83035,0.000011,0.003347,-0.440321,0.091744,0.251711,0.080298,0.607623,1.122389,0.378237,6.076228,0.231753,0.575605,'class 1'
-0.0165,7.071068,54.772255,-60,100,-1.715729,-58.284271,-1.178097,11520000,3200,0.362922,6.779394,51.513206,-59.44857,280.920319,-5.17611,-54.272461,-1.163673,8518856,2410.45166,1.437333,4.578062,34.770409,-47.411144,488.245117,-15.120178,-32.290966,-0.987155,662737.1875,294.835968,-1.074411,0.902473,1.00352,10.478885,-14.758411,53.941067,-6.663935,-8.094477,-1.316204,445.738861,2.046451,-0.539551,0.53486,0.50948,0.160627,1.241753,-1.55832,0.331613,-0.254301,-1.304019,1.010799,2.675834,1.101909,-0.146558,0.927854,0.392993,0.421546,0.241234,0.042718,-0.046391,-0.000139,0.002821,-0.049213,-0.619433,0.000006,0.002708,-0.058624,1.015787,0.480927,0.087934,0.579845,1.122389,0.378237,5.79845,0.220253,0.524436,'class 1'
-0.0165,10,56.568542,-80,1600,-40,-40,0,0,0,0.371062,8.828644,55.390812,-78.334435,1534.070801,-39.159077,-39.175358,-0.785398,1.626243,0.000265,1.643278,3.664807,43.788147,-61.924896,958.620422,-30.732866,-31.19203,-0.904697,808.475586,0.210832,-1.272216,0.938723,0.875734,13.029103,-18.403488,84.278725,-8.574552,-9.828937,0.899019,532.92041,1.573483,-0.567661,0.704556,0.48103,0.300651,1.153401,-1.447996,0.268143,-0.218004,-1.229992,0.947423,2.147264,1.02412,-0.109968,1.162248,0.457693,0.402713,0.239657,0.041712,-0.033918,-0.000538,0.011769,-0.045687,-0.437362,0.000004,0.003301,-0.031651,1.240566,0.53601,0.078317,0.494465,0.772974,0.246658,4.944649,0.163726,0.454991,'class 1'
4.9835,7.071068,66.332497,-80,800,-11.715729,-68.284271,0.392699,20480000,3200,4.216465,6.791396,60.435528,-72.973679,680.595093,-10.978126,-61.995552,0.382067,13860203,2602.777832,1.537534,5.11488,33.253643,-41.0168,262.951111,-7.952789,-33.064011,0.301397,1060862.875,630.573486,2.678931,0.757689,1.768789,9.708433,-12.512118,29.701883,-3.184188,-9.32793,0.29355,5909.185059,37.745564,3.458777,0.779845,0.437088,0.41061,0.841446,-1.02206,0.075451,-0.0801,-0.94196,0.779338,0.775938,0.742804,3.779377,1.100446,0.320601,0.383888,0.237,0.045919,-0.019999,-0.001072,0.024234,-0.044233,-0.327663,0.000002,0.004688,3.832577,1.153646,0.3738,0.0532,0.427652,0.904553,0.115079,4.27652,0.259189,0.378237,'class 1'
-0.0165,10,45.825756,-20,-900,21.622776,-41.622776,0.160875,1600000,4000,0.169126,9.024697,42.603722,-17.221615,-807.007019,21.073414,-38.295029,0.167754,1045343.625,3524.612061,0.579283,4.724094,26.550455,-4.994908,-366.249634,16.802467,-21.797375,0.19247,37172.871094,1489.947754,-0.410157,0.492126,1.675108,7.985477,-3.398993,-28.589647,3.911023,-7.310017,0.204197,1454.678101,125.911743,-0.323,0.087157,0.384268,0.462089,0.564282,-0.410487,-0.141529,0.223305,-0.633791,0.50937,0.123782,0.734613,-0.215143,0.195014,0.107858,0.365321,0.233183,0.052928,-0.005501,-0.001601,0.03735,-0.042852,-0.271702,0,0.006432,-0.196195,0.213962,0.126805,0.018947,0.282915,0.677944,-0.0165,2.829152,0.262418,0.319757,'class 1'
-0.0165,0,51.961525,40,-600,51.622776,-11.622777,0.160875,6400000,4000,-0.016484,0.262536,47.951412,35.670765,-561.227783,47.488857,-11.818094,0.167935,4475443.5,3517.314697,0.063649,0.884864,27.199865,14.8868,-285.339722,25.902651,-11.015851,0.201613,302058.34375,1362.97583,-0.080133,0.311981,0.862596,7.807797,0.973598,-32.272099,6.188472,-5.214873,0.191285,123.260612,130.036285,-0.328464,-0.248331,0.331726,0.451709,0.699585,0.19967,-0.277934,0.636399,-0.436729,0.326571,0.045912,1.151604,-0.34821,-0.268077,-0.019746,0.347244,0.228268,0.060007,0.008133,-0.001996,0.048933,-0.0408,-0.248687,0.000001,0.008052,-0.363728,-0.283595,-0.035263,-0.015518,0.294172,0.816833,-0.0165,2.941725,0.306539,0.253968,'class 1'
-0.0165,7.071068,20,0,-400,20,-20,0.785398,0,1600,-0.008344,6.499783,17.692665,-0.791495,-311.959564,17.271063,-18.062559,0.763451,782.119446,1248.464844,0.245228,3.181571,9.317999,-3.919878,-61.234154,6.107001,-10.026878,0.543619,3999.655762,260.302063,-0.253572,0.266127,0.561419,4.75345,-0.70209,-12.3879,3.186063,-3.888153,0.240272,24.668488,50.044533,-0.274472,-0.020899,0.288158,0.405957,0.956046,0.643605,-0.308581,0.963782,-0.320177,0.281449,0.682875,1.648551,-0.296502,-0.04293,-0.02203,0.329851,0.222467,0.064972,0.019411,-0.002181,0.057402,-0.037991,-0.24846,0.000003,0.0091,-0.338195,-0.084623,-0.063723,-0.041693,0.323266,0.705722,0.115079,3.232661,0.181093,0.253968,'class 1'
-0.0165,10,40,-40,-0,0,-40,1.570796,2560000,1600,0.169125,8.820834,36.407787,-37.559822,42.606712,-1.17087,-36.388954,1.570544,1749760,1240.313354,0.552767,3.468498,17.466791,-21.931778,87.88694,-5.276973,-16.654806,1.537866,62268.265625,129.455078,-0.383642,0.266055,0.747889,2.735779,-2.876321,-0.205821,0.06986,-2.946181,0.406627,75.257393,9.096504,-0.096929,0.286713,0.259224,0.37605,1.044078,0.832456,-0.282878,1.091598,-0.259142,0.326802,1.264346,1.824497,-0.090099,0.293543,0.006831,0.313273,0.216084,0.066552,0.027279,-0.002148,0.061953,-0.034674,-0.268585,0.000007,0.009337,-0.144148,0.239494,-0.047219,-0.054049,0.334962,0.509816,0.246658,3.349619,0.111229,0.261278,'class 1'
-0.0165,7.071068,20,0,-400,20,-20,-0.785398,0,1600,-0.008344,6.499806,17.468243,-1.195214,-304.067841,16.850172,-18.045385,-0.785865,1739.528931,1217.699951,0.244175,3.297322,6.894166,-5.672877,-23.189068,2.75234,-8.425218,-0.82588,4020.690674,124.937805,-0.25252,0.227969,0.890688,1.441878,-1.127493,-0.910226,0.544421,-1.671915,0.569354,6.244523,4.912147,-0.236313,0.016207,0.246244,0.402624,0.925416,0.763399,-0.258272,1.017283,-0.253884,0.443731,0.941691,1.615866,-0.254588,-0.002068,-0.018275,0.297569,0.209431,0.064503,0.031349,-0.001966,0.062703,-0.031354,-0.311795,0.000009,0.008847,-0.305913,-0.053393,-0.0696,-0.051325,0.239787,0.667711,-0.0165,2.397865,0.206324,0.253968,'class 1'
-0.0165,0,22.36068,20,-100,24.142136,-4.142136,-0.392699,320000,800,-0.016499,0.274311,20.4237,19.175659,-63.541588,22.056513,-2.880854,-0.392466,228666.09375,621.872253,0.009063,1.293028,10.653636,12.983728,23.900564,10.763133,2.220595,-0.341762,12301.913086,72.974953,-0.025562,0.172901,0.971529,2.556256,2.749601,-0.700825,2.984428,-0.234827,0.658478,78.352043,10.363606,-0.189401,-0.163838,0.246258,0.471109,0.680514,0.501085,-0.247736,0.807774,-0.306689,0.635595,0.311856,1.242029,-0.262757,-0.237195,-0.073356,0.282717,0.202763,0.059684,0.031963,-0.001754,0.060812,-0.028849,-0.383556,0.000008,0.008039,-0.299216,-0.273654,-0.109816,-0.036459,0.223997,0.509816,-0.0165,2.239971,0.174606,0.246658,'class 1'
-0.0165,0,8.660254,10,0,10,0,0.785398,10000,100,-0.0165,0.011558,9.402254,11.550108,11.789242,10.418545,1.131563,0.825423,11505.917969,86.248032,-0.012497,0.56558,11.6991,15.652069,48.446247,11.403823,4.248247,0.964579,12543.904297,51.202271,-0.004003,0.159167,1.189185,4.128508,4.757978,0.422499,4.667458,0.09052,0.940553,474.236328,20.948357,-0.175667,-0.171663,0.253053,0.542694,0.520234,0.154242,-0.237483,0.570508,-0.416266,0.912171,0.023165,0.973724,-0.269553,-0.26555,-0.093886,0.268626,0.196222,0.054145,0.030122,-0.001654,0.058428,-0.028306,-0.486066,0.000007,0.007523,-0.285126,-0.281123,-0.10946,-0.015573,0.223997,0.641395,-0.0165,2.239971,0.195402,0.122389,'class 1'
-0.0165,0,22.36068,20,-100,24.142136,-4.142136,1.178097,320000,800,-0.016499,0.274314,21.312334,19.175758,-85.72493,22.916508,-3.74075,1.189027,261297.96875,710.609375,0.009065,1.396947,15.436654,13.523579,-41.779507,16.116003,-2.592423,1.269213,64011.460938,350.005188,-0.025565,0.189045,1.49247,5.233782,4.020129,-7.383725,5.390018,-1.369889,1.275785,738.518372,45.696335,-0.205544,-0.17998,0.258897,0.594797,0.64861,-0.147796,-0.246362,0.427922,-0.575718,1.242418,0.022003,1.007293,-0.275396,-0.249832,-0.069852,0.255154,0.189829,0.050961,0.027405,-0.001791,0.058183,-0.030778,-0.60638,0.000006,0.007914,-0.271654,-0.246089,-0.066109,0.003743,0.225459,0.539056,-0.0165,2.254591,0.18907,0.246658,'class 1'
-0.0165,0,31.622776,20,-300,30,-10,1.570796,640000,1600,-0.016484,0.38758,29.511803,18.094353,-271.786224,27.85243,-9.758079,1.566077,463131.71875,1414.550415,0.038684,1.795891,18.786495,10.392861,-122.558525,17.425962,-7.033101,1.552681,64617.464844,598.245789,-0.055168,0.211072,1.626337,6.602039,2.770834,-17.975746,5.845813,-3.074979,1.547788,610.981323,79.580521,-0.227556,-0.172388,0.256688,0.622079,0.861855,-0.287684,-0.330776,0.449004,-0.736688,1.537885,0.116352,1.405866,-0.273172,-0.218004,-0.045616,0.242134,0.183481,0.052695,0.025665,-0.002237,0.061837,-0.036172,-0.715992,0.000006,0.009606,-0.258618,-0.20345,-0.031062,0.014554,0.197681,0.509816,-0.0165,1.976813,0.180774,0.246658,'class 1'
-0.0165,0,22.36068,20,-100,24.142136,-4.142136,-1.178097,320000,800,-0.016499,0.274336,21.553375,18.804291,-99.673775,23.116158,-4.311867,-1.19309,266013.0625,752.296509,0.009616,1.435149,16.268747,11.780754,-80.990814,16.646183,-4.865428,-1.27446,64223.214844,462.74939,-0.026115,0.181219,1.541655,6.792476,3.079846,-20.461678,6.318316,-3.23847,-1.347164,866.326843,91.332161,-0.197718,-0.171603,0.242064,0.625575,0.987007,-0.200749,-0.502664,0.615683,-0.816433,-1.379522,0.082654,2.050957,-0.258564,-0.232448,-0.060845,0.229408,0.17699,0.059208,0.026381,-0.002982,0.069373,-0.042992,-0.794994,0.000009,0.012626,-0.245907,-0.219792,-0.048189,0.012656,0.185254,0.677944,-0.0165,1.852544,0.233974,0.115079,'class 1'
-0.0165,0,8.660254,10,0,10,0,-0.785398,10000,100,-0.0165,0.011559,9.31615,10.726235,-0.338413,10.757693,-0.031458,-0.82287,13392.732422,116.405777,-0.013594,0.556957,10.787198,11.301975,-14.347063,12.453981,-1.152006,-0.973005,23646.609375,185.12291,-0.002906,0.109923,1.22995,5.939477,4.415742,-13.833965,6.533222,-2.11748,-1.10949,1459.18396,74.834641,-0.126423,-0.123517,0.21469,0.604063,1.02485,0.096008,-0.666308,0.865691,-0.769683,-1.210184,0.024652,2.674451,-0.23119,-0.228284,-0.104767,0.216858,0.170146,0.068419,0.030249,-0.00394,0.079688,-0.049438,-0.843103,0.000015,0.016674,-0.233358,-0.230453,-0.106935,-0.002168,0.198412,0.641395,-0.0165,1.984123,0.22949,0.122389,'class 1'
-0.0165,0,0,0,0,0,0,0,0,0,-0.0165,0.000002,0.699674,0.807913,-0.000002,0.807915,-0.000003,-0.7854,0.426053,0.652732,-0.016403,0.079745,4.566415,5.196435,-0.596092,5.308721,-0.112285,-0.79684,793.543823,29.38731,-0.000097,0.041824,0.766181,4.823855,4.769943,-5.490077,5.728348,-0.958405,-0.913264,1017.318298,44.712662,-0.058324,-0.058227,0.178118,0.553792,1.052097,0.509693,-0.681931,1.119067,-0.609374,-1.079638,0.776116,2.98751,-0.194618,-0.194521,-0.136295,0.204416,0.162771,0.078411,0.037266,-0.004962,0.091496,-0.05423,-0.868396,0.000029,0.021236,-0.220916,-0.220819,-0.162592,-0.026298,0.170634,0.641395,-0.0165,1.706345,0.19838,0.122389,'class 1'
-0.0165,0,0,0,0,0,0,0,0,0,-0.0165,0,0.014162,0.016353,0,0.016353,-0,-0.785314,0,0.000267,-0.016499,0.004388,0.884347,1.014098,-0.008018,1.021944,-0.007846,-0.734342,1.090579,1.060468,-0.000001,0.002876,0.355581,3.250072,3.544793,-1.138721,3.84124,-0.296446,-0.783271,215.127975,17.120445,-0.019376,-0.019374,0.138241,0.474686,1.108404,0.914293,-0.498259,1.298123,-0.38383,-0.981527,2.364824,2.828967,-0.154741,-0.15474,-0.135366,0.192068,0.154745,0.087982,0.046948,-0.005867,0.103589,-0.056641,-0.878576,0.000057,0.025673,-0.208568,-0.208567,-0.189193,-0.053827,0.157477,0.378237,-0.0165,1.574766,0.153211,0.122389,'class 1'
-0.0165,0,0,0,0,0,0,0,0,0,-0.0165,0,0.000001,0.000001,0,0.000001,0,-0.785398,0,0,-0.0165,0.000075,0.063357,0.072688,-0.000026,0.073041,-0.000353,-0.716222,0.000028,0.005387,-0,-0.011791,0.121905,1.645852,1.869543,-0.070332,1.906435,-0.036892,-0.717893,13.199656,3.77652,-0.004709,-0.004709,0.101114,0.374755,1.152835,1.206277,-0.200031,1.354009,-0.147732,-0.916124,3.281592,2.255229,-0.117614,-0.117614,-0.112906,0.179851,0.146017,0.096367,0.058287,-0.006481,0.114762,-0.056475,-0.879633,0.0001,0.029322,-0.196351,-0.196351,-0.191642,-0.078736,0.118734,0.378237,-0.0165,1.187339,0.141881,0.115079,'class 1'
-0.0165,0,0,0,0,0,0,0,0,0,-0.0165,0,0,0,0,0,0,0,0,0,-0.0165,0,0.001263,0.001452,-0,0.001456,-0.000004,-0.719303,0,0.000002,0,-0.015611,0.031512,0.636526,0.753499,0.022764,0.721969,0.03153,-0.718698,0.270655,0.476707,-0.000889,-0.000889,0.071129,0.26821,1.136592,1.340868,0.072776,1.284197,0.05667,-0.889755,2.709157,1.506823,-0.087629,-0.087629,-0.08674,0.167842,0.136644,0.102932,0.069642,-0.006697,0.123754,-0.054112,-0.876706,0.000153,0.031636,-0.184342,-0.184342,-0.183454,-0.096713,0.145781,0.400167,-0.0165,1.457807,0.141359,0.118734,'class 1'
-0.0165,0,0,0,0,0,0,0,0,0,-0.0165,0,0,0,0,0,0,0,0,0,-0.0165,0,0.000011,0.000013,0,0.000013,0,-0.785706,0,0,0,-0.01633,0.00614,0.225151,0.288778,0.011997,0.238468,0.05031,-0.84972,0.002952,0.035404,-0.00017,-0.00017,0.050244,0.169812,1.056784,1.332807,0.230269,1.128816,0.203991,-0.918412,1.519335,0.8553,-0.066744,-0.066744,-0.066573,0.156139,0.126833,0.107048,0.079316,-0.006493,0.129467,-0.05015,-0.873574,0.000203,0.032262,-0.172639,-0.172639,-0.172468,-0.105895,0.129699,0.378237,-0.0165,1.296988,0.170496,0.049289,'class 1'
-0.0165,0,0,0,0,0,0,0,0,0,-0.0165,0,0,0,0,0,0,0,0,0,-0.0165,0,0.000005,0.000006,0,0.000005,0.000001,0.891431,0,0,0,-0.016399,0.001466,0.142512,0.182199,0.006402,0.134661,0.047538,-1.465028,0.000252,0.00759,-0.000101,-0.000101,0.038224,0.090213,0.946308,1.230951,0.265981,0.951375,0.279576,-1.030719,0.68385,0.451315,-0.054724,-0.054724,-0.054623,0.144826,0.116903,0.108211,0.086077,-0.005919,0.131195,-0.045117,-0.872503,0.00023,0.031086,-0.161326,-0.161326,-0.161225,-0.106602,0.090956,0.246658,-0.0165,0.909561,0.084059,0.115079,'class 1'
-0.0165,0,0,0,0,0,0,0,0,0,-0.0165,0,0,0,0,0,0,0,0,0,-0.0165,0,0.00002,0.000024,0,0.00002,0.000003,1.142628,0,0,0,-0.016303,0.003562,0.19382,0.220128,0.00534,0.192371,0.027757,1.482122,0.001313,0.027098,-0.000197,-0.000197,0.033479,0.03604,0.841726,1.087227,0.222865,0.813153,0.274075,-1.237099,0.343514,0.290605,-0.049979,-0.049979,-0.049782,0.13397,0.107243,0.106144,0.089127,-0.005083,0.12864,-0.039514,-0.875224,0.000225,0.028276,-0.15047,-0.15047,-0.150273,-0.100491,0.107038,0.400167,-0.0165,1.07038,0.152731,0.049289,'class 1'
-0.0165,0,0,0,0,0,0,0,0,0,-0.0165,0,0,0,0,0,0,0,0,0,-0.0165,0,0.000051,0.000056,0,0.000051,0.000005,1.470356,0,0,0,-0.016091,0.006288,0.293305,0.329518,0.010965,0.291963,0.037555,1.471864,0.007028,0.064723,-0.000409,-0.000409,0.033943,0.024275,0.759574,0.935698,0.147587,0.734861,0.200837,-1.46066,0.249685,0.285181,-0.050443,-0.050443,-0.050034,0.123598,0.098268,0.100935,0.088281,-0.004115,0.122009,-0.033728,-0.882878,0.000189,0.024254,-0.140098,-0.140098,-0.139688,-0.089655,0.078529,0.400167,-0.0165,0.785292,0.131036,0.049289,'class 1'
-0.0165,0,0,0,0,0,0,0,0,0,-0.0165,0,0,0,0,0,0,0,0,0,-0.0165,0,0.001085,0.00128,0,0.001236,0.000044,0.742496,0,0.000001,0,-0.015589,0.015479,0.44159,0.551184,0.049006,0.439741,0.111443,1.228212,0.032744,0.10778,-0.000911,-0.000911,0.03768,0.039494,0.695259,0.787613,0.06786,0.689143,0.09847,1.511313,0.216431,0.348894,-0.05418,-0.05418,-0.05327,0.113699,0.090334,0.09308,0.084024,-0.003134,0.112003,-0.027979,-0.895852,0.000138,0.019595,-0.130199,-0.130199,-0.129289,-0.076019,0.036132,0.246658,-0.0165,0.361316,0.092001,-0.0165,'class 1'
-0.0165,0,0,0,0,0,0,0,0,0,-0.0165,0,0.000001,0.000001,0,0.000001,0,0.785398,0,0,-0.0165,0.00007,0.053923,0.061898,-0.000019,0.062198,-0.0003,0.722232,0.000015,0.003906,-0,-0.013643,0.053261,0.781365,0.960172,0.086607,0.859395,0.100776,0.885506,0.530573,0.575503,-0.002857,-0.002857,0.043081,0.051369,0.638443,0.639127,-0.006257,0.648771,-0.009644,1.39123,0.177082,0.433511,-0.059581,-0.059581,-0.056724,0.104234,0.083671,0.083343,0.077223,-0.002232,0.099625,-0.022402,-0.914205,0.000089,0.014891,-0.120734,-0.120734,-0.117877,-0.061153,0.063178,0.246658,-0.0165,0.631784,0.111366,-0.0165,'class 1'
-0.0165,0,0,0,0,0,0,0,0,0,-0.0165,0,0.014131,0.016317,0,0.016317,-0,0.785398,0,0.000266,-0.016499,0.003531,0.63218,0.724644,-0.00582,0.732588,-0.007945,0.78543,0.287964,0.548389,-0.000001,-0.006906,0.149564,1.316766,1.418204,-0.206701,1.551436,-0.133232,0.866918,5.708292,2.838108,-0.009594,-0.009593,0.048782,0.062993,0.584441,0.484721,-0.069038,0.599819,-0.115098,1.31119,0.120087,0.511107,-0.065282,-0.065281,-0.055688,0.095138,0.078352,0.072638,0.069068,-0.001462,0.086053,-0.016985,-0.93708,0.000051,0.010617,-0.111638,-0.111637,-0.102045,-0.046357,0.063909,0.378237,-0.0165,0.639094,0.127825,-0.0165,'class 1'
-0.0165,0,0,0,0,0,0,0,0,0,-0.0165,0.000001,0.350579,0.403939,-0.000266,0.404596,-0.000657,0.825621,0.026797,0.16423,-0.016452,0.039572,2.301889,2.481659,-0.413224,2.638285,-0.156626,0.974584,48.108318,7.811526,-0.000048,0.008214,0.295817,1.781823,1.506983,-1.135167,2.05845,-0.551467,1.015711,15.46928,6.811667,-0.024714,-0.024666,0.053485,0.079949,0.532646,0.329749,-0.109044,0.533965,-0.204216,1.27206,0.059251,0.544912,-0.069985,-0.069937,-0.045271,0.086345,0.074259,0.061897,0.060939,-0.000836,0.072473,-0.011534,-0.961603,0.000026,0.007057,-0.102845,-0.102796,-0.078131,-0.032859,0.050751,0.261278,-0.0165,0.507515,0.114745,-0.0165,'class 1'
-0.0165,0,0,0,0,0,0,0,0,0,-0.0165,0.000023,0.885106,0.791435,-0.15052,0.949895,-0.15846,1.193671,0.769464,1.228451,-0.015997,0.120046,4.498477,3.822769,-4.103316,4.696471,-0.873702,1.263171,453.412384,31.026825,-0.000503,0.02766,0.422827,2.21002,1.113128,-2.242634,2.154187,-1.041058,1.265276,12.650246,10.209593,-0.04416,-0.043656,0.05591,0.102876,0.479481,0.194174,-0.115305,0.450259,-0.256086,1.276652,0.018811,0.498923,-0.07241,-0.071907,-0.028251,0.077797,0.071098,0.051929,0.054021,-0.000349,0.059853,-0.005832,-0.982303,0.000013,0.004315,-0.094297,-0.093793,-0.050137,-0.021886,0.063909,0.261278,-0.0165,0.639094,0.113716,-0.0165,'class 1'
-0.0165,0,0,0,0,0,0,0,0,0,-0.0165,0.000033,1.236105,0.807624,-0.43785,1.178998,-0.371375,1.57073,1.567799,2.403657,-0.015401,0.15927,5.734035,4.0102,-8.398726,5.529181,-1.518982,1.570709,798.884338,49.676609,-0.001099,0.037159,0.470458,2.469756,0.832254,-2.704337,2.112446,-1.280192,1.558914,7.972365,11.509994,-0.053659,-0.05256,0.055004,0.127424,0.417735,0.103736,-0.091951,0.359507,-0.255771,1.330926,0.004074,0.378566,-0.071504,-0.070405,-0.017845,0.069466,0.068479,0.043462,0.049093,0.000011,0.048863,0.00023,-0.988847,0.000006,0.002365,-0.085966,-0.084867,-0.032307,-0.014462,0.051482,0.261278,-0.0165,0.514825,0.097103,-0.0165,'class 1'
-0.0165,0,0,0,0,0,0,0,0,0,-0.0165,0.000023,0.885106,0.791435,-0.15052,0.949895,-0.15846,-1.193671,0.769464,1.228451,-0.015997,0.120046,4.498483,3.822782,-4.103276,4.696475,-0.873693,-1.263173,453.41452,31.026762,-0.000503,0.027716,0.427465,2.202521,1.108664,-2.164191,2.126425,-1.017761,-1.288761,12.151121,9.8859,-0.044216,-0.043713,0.05029,0.147376,0.345924,0.07469,-0.05873,0.282548,-0.207858,1.451206,0.001342,0.240498,-0.06679,-0.066287,-0.022574,0.061358,0.065992,0.037421,0.046729,0.000268,0.040031,0.006699,-0.95498,0.000002,0.001111,-0.077858,-0.077355,-0.033642,-0.011068,0.050751,0.122389,-0.0165,0.507515,0.07094,0.049289,'class 1'
-0.0165,0,81.749619,82,-40.000038,82.48494,-0.484937,1.436613,46288016,6884,-0.016483,0.562124,76.357925,75.943871,-94.179352,77.164375,-1.220503,1.425977,35436436,6144.188965,0.094585,3.149575,44.122322,40.201607,-222.560699,45.132843,-4.931235,1.349938,4050785.5,2506.411865,-0.111068,0.611759,2.071264,10.00368,4.024235,-44.71508,8.995219,-4.970984,1.398723,3158.809082,195.05481,-0.628242,-0.517174,0.638988,0.17802,2.069326,-0.756252,-1.963945,1.073399,-1.829651,-1.40717,4.81995,8.427697,-0.655471,-0.544403,-0.027229,0.553146,0.330049,0.369568,-0.237099,-0.041381,0.116897,-0.353996,-1.466051,0.012465,0.22174,-0.569629,-0.458562,0.058612,0.085842,0.530284,0.955722,0.115079,5.302836,0.28293,0.617272,'class 1'
-0.0165,0,40.926765,50,300,43.027756,6.972244,1.079399,3250000,1300,-0.016499,0.274095,40.476788,49.464619,288.399139,42.712521,6.7521,1.066239,3164017,1293.151733,0.016322,1.449878,31.410519,37.39991,101.626694,34.449928,2.949982,0.989758,1387908.125,992.246582,-0.032821,0.41163,1.683793,8.409758,9.551241,1.244074,9.419162,0.132079,0.994253,7868.250977,86.249901,-0.42813,-0.395308,0.612645,0.286887,1.53936,0.098063,-1.259513,1.172382,-1.074319,-1.389351,0.04854,5.047668,-0.629144,-0.596323,-0.201015,0.566521,0.308036,0.368815,-0.243049,-0.040973,0.11457,-0.357619,-1.418814,0.013171,0.222963,-0.58302,-0.550199,-0.154891,0.046124,0.621219,0.904553,0.115079,6.212193,0.264416,0.739348,'class 1'
-0.0165,0,29.580399,30,-100,33.027756,-3.027756,1.079399,1170000,1300,-0.016499,0.262784,28.39822,29.143261,-84.966843,31.813999,-2.670738,1.066535,1010020.3125,1189.197021,0.011058,0.811118,20.602386,22.607416,-22.04705,23.543842,-0.936426,0.967902,306290.96875,599.283508,-0.027558,0.277045,0.762017,8.674541,10.846331,13.147057,9.455989,1.390342,0.735324,7653.217773,65.054657,-0.293544,-0.265987,0.570892,0.34371,1.208347,0.966871,-0.302493,1.215694,-0.248823,-1.372873,2.005051,2.144809,-0.587391,-0.559834,-0.293847,0.574421,0.28912,0.352836,-0.233919,-0.038627,0.111747,-0.345666,-1.3769,0.011448,0.209227,-0.59092,-0.563363,-0.297376,-0.003529,0.536716,0.904553,0.115079,5.367164,0.220336,0.509816,'class 1'
-0.0165,0,31.622776,20,-300,30,-10,1.570796,640000,1600,-0.016484,0.387561,28.967249,18.127182,-255.275452,27.432699,-9.305518,1.565075,443503.21875,1349.696655,0.038279,1.625444,14.970072,12.707494,-32.941254,14.915952,-2.208458,1.464564,47353.382813,293.245392,-0.054763,0.23897,0.374812,6.73775,8.826387,13.15447,6.927515,1.898873,0.715456,1970.005249,25.287239,-0.255454,-0.200691,0.527716,0.315133,1.237825,1.564849,0.444497,1.191926,0.372923,-1.362134,1.64254,0.670766,-0.5442,-0.489437,-0.288746,0.577143,0.274356,0.324376,-0.213171,-0.034515,0.107601,-0.320772,-1.337919,0.008339,0.183504,-0.593627,-0.538864,-0.338173,-0.049427,0.484085,0.844611,0.115079,4.840847,0.241839,0.389202,'class 1'
-0.0165,0,25.980762,30,100,26.18034,3.81966,-1.338973,450000,500,-0.016499,0.275015,24.979202,29.497921,113.429504,24.952017,4.545905,-1.348183,362329.1875,416.409393,0.011918,1.382223,16.855213,21.591988,90.613861,15.889091,5.702898,-1.477749,48373.667969,103.758522,-0.028418,0.269087,0.75092,4.495004,5.986672,6.858574,4.442987,1.543685,0.935365,301.271484,8.405954,-0.285586,-0.257168,0.49292,0.233537,1.29429,1.781233,0.744438,1.111432,0.669801,-1.352359,0.618817,0.195038,-0.50942,-0.481002,-0.223834,0.575185,0.263819,0.287374,-0.185297,-0.02913,0.101551,-0.286848,-1.300171,0.00518,0.150853,-0.591684,-0.563266,-0.306098,-0.082265,0.553529,1.036132,0.246658,5.535292,0.25075,0.458646,'class 1'
-0.0165,0,38.405727,50,400,40,10,0.785398,2250000,900,-0.016499,0.548237,35.803581,46.702957,354.579193,37.161343,9.541615,0.813479,1663901.125,762.849304,0.037023,2.403076,19.181797,24.49827,94.206039,19.721436,4.776835,1.026676,134041.546875,223.341064,-0.053521,0.347147,1.001252,2.738405,2.436256,-1.207875,2.858772,-0.422515,1.271981,63.904945,10.766846,-0.363646,-0.310125,0.470448,0.138231,1.208496,1.683752,0.683687,1.000204,0.683548,-1.288405,0.28427,0.100271,-0.486947,-0.433426,-0.123301,0.569175,0.256818,0.246192,-0.155064,-0.023161,0.093268,-0.248332,-1.262465,0.002806,0.11669,-0.585674,-0.532152,-0.222028,-0.098727,0.595927,1.2335,0.115079,5.959269,0.340454,0.575605,'class 1'
-0.0165,7.071068,37.416573,20,-700,38.284271,-18.284271,1.178097,1280000,3200,-0.008328,6.779371,34.014408,16.899038,-591.02655,34.187057,-17.288019,1.193626,756690,2649.683594,0.299357,4.497012,16.219561,4.10445,-141.074814,14.105707,-10.001257,1.310588,9790.27832,581.145752,-0.307685,0.433635,0.973489,3.102585,-1.193066,-4.113258,1.517494,-2.71056,-1.534206,25.445431,17.876436,-0.441963,-0.134278,0.459698,0.05399,1.032601,1.42921,0.48002,0.889648,0.539562,-1.161523,0.250348,0.122561,-0.468026,-0.16034,-0.026063,0.559789,0.252335,0.204661,-0.126474,-0.017305,0.08272,-0.209195,-1.223709,0.001363,0.085214,-0.568117,-0.260431,-0.126154,-0.100091,0.55002,0.816833,0.246658,5.500204,0.182122,0.539056,'class 1'
-0.0165,10,45.55217,-10,-1100,28.541019,-38.541019,-1.338973,450000,4500,0.169126,9.016361,41.040997,-9.257181,-900.040161,25.727034,-34.984215,-1.327553,315860.90625,3685.855713,0.580222,4.255686,19.075172,-6.508978,-200.314758,11.26813,-17.777107,-1.241159,35741.722656,843.625854,-0.411096,0.462826,0.728648,3.588227,-2.185269,-5.864316,1.564087,-3.749355,-1.171042,134.822235,28.232662,-0.2937,0.117397,0.458203,0.022375,0.848605,1.150178,0.284414,0.790294,0.359884,-1.05687,0.245072,0.185252,-0.289078,0.122019,0.004622,0.547682,0.24941,0.165669,-0.102295,-0.012107,0.070193,-0.172487,-1.182478,0.000616,0.058894,-0.378557,0.03254,-0.084857,-0.089479,0.453529,0.904553,0.122389,4.535292,0.238917,0.378237,'class 1'
-0.0165,7.071068,43.30127,30,-1100,51.400551,-21.400549,-0.924548,4770000,5300,-0.008344,6.237283,39.239979,26.736084,-919.167297,46.50219,-19.766108,-0.925953,3139115,4391.487305,0.271588,2.501176,17.834673,8.491705,-243.294144,20.411291,-11.919586,-0.928048,75374.554688,1045.285645,-0.279932,0.419213,0.500942,2.703285,0.351397,-6.923039,2.812725,-2.461328,-0.888606,3.434667,27.815636,-0.427557,-0.147625,0.463742,0.077808,0.675263,0.887186,0.144104,0.673095,0.214091,-1.007893,0.16583,0.210685,-0.472086,-0.192154,-0.044529,0.533451,0.247348,0.13121,-0.083997,-0.007894,0.056275,-0.140272,-1.136579,0.000273,0.038631,-0.541795,-0.261863,-0.114238,-0.069709,0.438909,0.816833,-0.0165,4.389093,0.264105,0.458646,'class 1'
-0.0165,0,38.405727,50,500,36.18034,13.81966,-1.338973,1250000,500,-0.016484,0.274024,34.802998,45.217972,406.14621,32.856915,12.361059,-1.33826,858922.875,420.080017,0.065595,1.06638,15.434007,20.540367,88.807327,14.352996,6.187372,-1.246471,28131.646484,66.677414,-0.082079,0.361546,0.209237,3.453301,3.962959,0.631546,3.796615,0.166344,-0.531671,206.974655,13.178864,-0.37803,-0.295951,0.47472,0.123253,0.47685,0.59753,0.051639,0.492728,0.104801,-1.074583,0.05373,0.150487,-0.491204,-0.409125,-0.113174,0.517597,0.245741,0.102394,-0.071624,-0.004753,0.041874,-0.113497,-1.081869,0.000124,0.02414,-0.53408,-0.452001,-0.156051,-0.042877,0.507623,0.816833,0.246658,5.076228,0.213761,0.524436,'class 1'
-0.0165,0,44.721359,40,-400,48.284271,-8.284271,1.178097,5120000,3200,-0.016499,0.000022,40.561726,37.963631,-267.74762,44.042881,-6.079249,1.164198,3620716.25,2512.227783,0.035174,0.086849,19.550123,24.013811,64.035576,20.958452,3.055358,0.998916,184832.515625,320.520782,-0.051673,0.360633,0.38082,4.645126,5.569697,4.362493,4.626828,0.942869,-0.239252,421.010223,13.571552,-0.377131,-0.325459,0.489112,0.144131,0.281825,0.222595,-0.015913,0.279524,-0.056929,-1.438009,0.005609,0.113201,-0.50561,-0.453938,-0.128479,0.500522,0.244368,0.079679,-0.063925,-0.002601,0.028222,-0.092147,-1.010055,0.000059,0.014489,-0.51702,-0.465348,-0.139889,-0.01141,0.414787,0.677944,0.246658,4.147865,0.170913,0.378237,'class 1'
-0.0165,0,42.426407,60,900,30,30,0,0,0,-0.016469,0.536683,38.234768,54.071358,730.886902,27.238375,26.832983,-0.745026,480.487244,0.164342,0.097614,1.965477,17.587889,24.703344,149.23082,14.17732,10.526025,-0.516728,8135.891602,13.331949,-0.114082,0.453304,1.004754,3.40826,3.155024,-2.609709,3.835443,-0.680419,-0.494358,202.995682,20.393013,-0.469773,-0.355691,0.503127,0.124789,0.434625,-0.235408,-0.074262,0.17914,-0.414548,1.357829,0.019533,0.352465,-0.519596,-0.405513,-0.049823,0.482546,0.243064,0.063375,-0.058961,-0.001285,0.016928,-0.075888,-0.90681,0.00003,0.008615,-0.499014,-0.384932,-0.029241,0.020581,0.468588,0.799289,0.261278,4.685877,0.144567,0.454991,'class 1'
-0.0165,10,25.980762,10,-600,30,-20,-0.785398,250000,2500,0.169126,8.82901,24.897923,9.514469,-551.862549,28.725834,-19.211365,-0.793483,208024.484375,2297.975098,0.605737,3.873505,16.432833,3.503141,-259.018524,17.940657,-14.437516,-0.827061,12865.298828,1048.346069,-0.43661,0.616526,1.333523,3.977596,-3.063416,-8.635115,1.782088,-4.845504,-0.84353,412.214722,43.924976,-0.447399,-0.010789,0.511034,0.068552,0.789459,-0.681622,-0.122111,0.147311,-0.828933,1.24946,0.442796,0.953053,-0.341907,0.094703,0.105492,0.463931,0.241646,0.053836,-0.054677,-0.000651,0.010063,-0.06474,-0.756609,0.000017,0.005595,-0.294805,0.141805,0.152594,0.047102,0.520781,0.772974,0.246658,5.207807,0.164117,0.524436,'class 1'
4.9835,0,51.720402,-50,-400,7.015621,-57.015621,-1.122769,10250000,4100,4.208325,0.855721,47.262779,-44.540867,-407.874084,7.793603,-52.334469,-1.114377,7172522.5,3615.385254,1.333936,3.431915,25.667017,-22.116199,-207.849365,7.111406,-29.227606,-1.049933,645902.875,1320.523804,2.874389,0.750702,1.408306,7.571219,-9.136458,9.540908,-1.202548,-7.933911,-1.115391,3782.350586,45.311249,3.457623,0.583234,0.506721,0.1031,1.029094,-0.966462,-0.150056,0.136098,-1.10256,1.199837,1.433088,1.534274,3.701604,0.827215,0.243981,0.444912,0.239878,0.051045,-0.049415,-0.00057,0.009651,-0.059066,-0.570954,0.000012,0.004722,3.763413,0.889024,0.30579,0.061809,0.538178,1.122389,0.115079,5.381783,0.282618,0.524436,'class 1'
-0.0165,7.071068,17.320509,0,-200,14.142136,-14.142136,-1.178097,0,800,0.177297,6.807488,16.667297,-3.892223,-167.091003,11.125934,-15.018157,-1.218971,10354.820313,683.513428,0.893079,5.387982,17.278971,-18.443356,17.600822,-1.009583,-17.433773,-1.41431,91758.820313,269.754028,-0.715782,0.746864,1.728321,7.617134,-10.010506,21.089441,-3.014495,-6.996011,1.544899,1588.57959,15.85247,-0.569567,0.146215,0.486359,0.228509,1.012587,-0.969086,-0.154306,0.139226,-1.108312,1.142167,1.461612,1.556351,-0.309061,0.40672,0.260505,0.425714,0.237507,0.05389,-0.042361,-0.000912,0.015701,-0.058062,-0.405028,0.00001,0.005441,-0.248417,0.467365,0.32115,0.060645,0.471658,0.9835,0.115079,4.716578,0.251525,0.444026,'class 1'
-0.0165,10,21.794495,10,-300,23.027756,-13.027757,1.079399,130000,1300,0.169142,9.049623,19.38089,7.237888,-265.209045,20.301445,-13.063556,1.050387,58318.457031,1113.223267,0.634811,5.542051,11.014703,-4.733698,-101.647423,7.989279,-12.722978,0.867565,9612.935547,428.997589,-0.465669,0.596949,1.932035,4.508491,-5.036988,-1.255416,0.237994,-5.274982,0.747908,771.106018,30.39291,-0.427807,0.037862,0.450639,0.339941,0.732287,-0.67172,-0.145716,0.172587,-0.844307,1.018231,0.466581,1.034072,-0.281498,0.184171,0.146309,0.406566,0.23433,0.060255,-0.033519,-0.001531,0.025808,-0.059327,-0.29325,0.000008,0.007248,-0.237425,0.228245,0.190382,0.044073,0.443003,0.799289,-0.0165,4.430029,0.262613,0.454991,'class 1'
-0.0165,7.071068,25.980762,10,-600,30,-20,0.785398,250000,2500,-0.008344,6.511343,24.098089,10.354799,-497.84729,28.082699,-17.7279,0.751174,225017,2098.611084,0.248778,3.770786,17.755781,9.567898,-194.152313,19.516174,-9.948277,0.528421,79474.867188,868.153931,-0.257122,0.406414,1.469473,5.350804,0.878631,-19.896049,4.921396,-4.042765,0.439983,62.034386,80.356186,-0.414759,-0.157636,0.405248,0.398667,0.424342,-0.17795,-0.154162,0.313615,-0.491565,0.727621,0.02053,0.648315,-0.413593,-0.15647,0.001166,0.387697,0.230235,0.067909,-0.023641,-0.002259,0.037153,-0.060794,-0.227864,0.000005,0.009594,-0.396042,-0.138919,0.018717,0.017551,0.402798,0.904553,-0.0165,4.027983,0.319564,0.457184,'class 1'
-0.0165,0,51.961525,40,-600,51.622776,-11.622777,0.160875,6400000,4000,-0.016484,0.262535,47.31855,35.283306,-543.108154,46.870678,-11.587373,0.167253,4254291,3417.34375,0.063197,0.844356,24.306173,13.807894,-223.957275,23.384899,-9.577004,0.216405,207147.375,1086.487061,-0.079681,0.300093,0.579321,6.223446,2.119391,-20.380495,5.696877,-3.577486,0.291605,386.358246,86.013802,-0.316576,-0.236895,0.359202,0.393934,0.643086,0.332874,-0.215051,0.659136,-0.326261,0.405002,0.107593,0.971008,-0.375686,-0.296005,-0.05911,0.369325,0.225258,0.074782,-0.014132,-0.002907,0.047307,-0.061439,-0.193336,0.000002,0.011826,-0.385808,-0.306127,-0.069232,-0.010122,0.365664,1.094611,-0.0165,3.656637,0.39846,0.188178,'class 1'
-0.0165,10,40,-40,-0,0,-40,0,2560000,1600,0.169125,8.820817,36.409271,-36.784668,13.666413,-0.375356,-36.409313,0.010532,1756942.625,1298.446045,0.553265,3.358865,17.745426,-18.584217,13.760147,-0.772534,-17.811684,0.101543,100273.070313,290.332581,-0.38414,0.305846,0.104915,4.614228,-1.511939,-10.814516,2.618346,-4.130285,0.250356,104.111809,45.544025,-0.136721,0.24742,0.321865,0.349882,1.003936,0.68137,-0.337948,1.01449,-0.333121,0.285077,0.84313,1.816056,-0.15274,0.2314,-0.01602,0.351629,0.219591,0.079109,-0.006503,-0.003314,0.054406,-0.06091,-0.17984,0.000001,0.013298,-0.182503,0.201637,-0.045783,-0.029763,0.389787,0.816833,0.122389,3.897865,0.231036,0.319757,'class 1'
4.9835,0,84.852814,-120,3600,-60,-60,0,0,0,4.208308,0.000001,75.611992,-106.931122,2858.524902,-53.262901,-53.668221,0.745097,1878.478027,0.164285,1.226932,0.03726,30.76074,-43.431999,469.067719,-20.129536,-23.302464,0.5453,18990.660156,10.067472,2.981376,0.336243,0.186878,4.501543,-4.476204,-1.511334,0.315412,-4.791616,0.356917,522.584106,26.081734,3.872065,0.890689,0.29996,0.327106,1.161819,0.750656,-0.484402,1.16607,-0.415414,0.285337,1.409324,2.501091,3.908348,0.926972,0.036283,0.334731,0.213529,0.079723,-0.001855,-0.003395,0.057345,-0.0592,-0.183523,0,0.013583,3.873578,0.892202,0.001513,-0.03477,0.385547,0.816833,0.122389,3.855468,0.245896,0.319757,'class 1'
-0.0165,10,35.707142,-30,-200,5.615528,-35.615528,0.122489,1530000,1700,0.169125,8.81268,32.049759,-27.641409,-144.069565,4.484526,-32.125935,0.13833,1024072.5625,1340.325806,0.555164,3.168662,14.906034,-15.661334,0.524603,-0.033568,-15.627766,0.323054,59646.304688,243.178986,-0.386039,0.320513,0.477969,4.36683,-2.895741,-8.598133,1.822368,-4.718109,0.447614,358.705688,42.777847,-0.151387,0.234652,0.295585,0.374211,1.066904,0.514384,-0.569854,1.054689,-0.540305,0.351646,0.673122,2.544006,-0.12646,0.259579,0.024927,0.318676,0.207395,0.076293,-0.000586,-0.003162,0.055939,-0.056525,-0.205256,0,0.012648,-0.149551,0.236488,0.001837,-0.023091,0.281453,0.677944,-0.0165,2.814532,0.220997,0.253968,'class 1'
-0.0165,0,33.166248,40,200,34.142136,5.857864,0.392699,1280000,800,-0.016484,0.285559,30.253286,35.67067,130.806885,31.520811,4.149859,0.397706,953240.125,749.169006,0.063645,1.474206,15.60986,14.472516,-44.605198,17.083523,-2.611007,0.426379,81241.757813,387.874512,-0.080129,0.298606,0.926325,4.811165,0.630681,-17.591843,4.521441,-3.89076,0.497129,28.147436,70.765129,-0.315089,-0.23496,0.305662,0.461854,0.816893,0.036075,-0.49718,0.723378,-0.687304,0.474125,0.00259,1.990023,-0.322145,-0.242016,-0.007056,0.303428,0.201451,0.069424,-0.002326,-0.00272,0.051003,-0.05333,-0.250044,0,0.010885,-0.319912,-0.239783,-0.004823,0.002233,0.265371,0.641395,-0.0165,2.653713,0.190486,0.261278,'class 1'
-0.0165,0,33.166248,40,200,34.142136,5.857864,1.178097,1280000,800,-0.016484,0.607738,29.743853,36.107109,163.393265,30.802576,5.304533,1.144244,847615.9375,650.150146,0.06429,2.53539,14.579636,17.747475,23.690758,16.293472,1.454003,0.796446,69360.117188,220.209824,-0.080774,0.337423,1.570104,4.392118,1.545514,-16.24299,4.876431,-3.330918,0.647077,160.898361,67.36058,-0.353906,-0.273132,0.322744,0.541998,0.691191,-0.546437,-0.237378,0.285375,-0.831812,0.669665,0.372677,1.248107,-0.339228,-0.258454,0.014678,0.288881,0.195851,0.060712,-0.006009,-0.002239,0.044404,-0.050413,-0.325937,0,0.00899,-0.305365,-0.224591,0.048541,0.033863,0.237155,0.509816,-0.0165,2.37155,0.158702,0.246658,'class 1'
-0.0165,7.071068,29.580399,30,-100,33.027756,-3.027756,1.079399,1170000,1300,-0.008344,6.528611,26.613417,26.719906,-87.714798,29.675686,-2.95578,1.085847,760226.5,1064.8125,0.271594,4.287956,12.291986,8.590841,-65.726639,13.470238,-4.879397,1.105356,24849.992188,336.709106,-0.279937,0.428088,2.09591,3.971685,-0.925025,-12.795935,3.144405,-4.06943,1.004214,44.528603,52.03941,-0.436432,-0.156494,0.33705,0.597366,0.874932,-1.051656,0.090142,-0.094141,-0.957515,0.977431,0.824412,0.745414,-0.345394,-0.065457,0.091038,0.274872,0.190617,0.052772,-0.009941,-0.001913,0.039046,-0.048987,-0.437003,0.000001,0.00775,-0.283216,-0.003278,0.153216,0.062178,0.305868,0.677944,-0.0165,3.058684,0.214742,0.246658,'class 1'
-0.0165,10,43.30127,-10,-900,25.413813,-35.413815,1.488222,370000,3700,0.169126,9.032689,39.295494,-8.869648,-744.12616,23.201996,-32.071644,1.483999,240352.640625,3055.175293,0.580682,5.016279,19.916006,-4.975888,-189.862366,11.513922,-16.489809,1.470151,19416.59375,784.208984,-0.411556,0.488007,2.321162,6.27393,-3.407958,-14.47196,2.464415,-5.872373,1.438069,807.208984,69.502022,-0.318881,0.092674,0.339333,0.634619,1.078084,-1.306853,0.260527,-0.245457,-1.061396,1.37372,1.137022,0.665756,-0.170208,0.241348,0.148674,0.261215,0.185637,0.0486,-0.012106,-0.001906,0.038018,-0.050124,-0.567379,0.000001,0.007769,-0.092089,0.319467,0.226792,0.078118,0.294172,0.539056,-0.0165,2.941725,0.20541,0.246658,'class 1'
-0.0165,7.071068,37.416573,20,-700,38.284271,-18.284271,-1.178097,1280000,3200,-0.008328,6.77942,34.466244,16.511425,-616.989624,34.431015,-17.919588,-1.195545,747158,2740.585449,0.299909,4.796054,19.794586,2.549395,-226.913361,16.392178,-13.842783,-1.281122,5941.456543,914.152832,-0.308237,0.437483,2.360483,6.674691,-2.182194,-21.865601,3.710579,-5.892773,-1.357664,439.1698,92.224365,-0.445812,-0.137575,0.323819,0.662895,1.086817,-1.212415,0.135174,-0.124218,-1.088197,-1.428032,1.365959,0.929256,-0.332147,-0.02391,0.113664,0.247736,0.180687,0.049708,-0.010877,-0.002286,0.042683,-0.05356,-0.682859,0.000001,0.009263,-0.256064,0.052173,0.189748,0.076083,0.239348,0.539056,-0.0165,2.393479,0.205402,0.253968,'class 1'
-0.0165,0,34.641018,40,0,40,0,-0.785398,2560000,1600,-0.016499,0.548163,32.296764,36.75214,-29.877869,37.547867,-0.795728,-0.795934,1985870.5,1470.231323,0.034031,2.611693,18.588802,17.91519,-98.076805,22.311069,-4.395881,-0.883313,228924.0625,713.26123,-0.05053,0.288999,2.111074,5.727446,2.223452,-22.984474,6.033149,-3.809697,-1.048536,478.95752,96.88163,-0.305497,-0.254967,0.290048,0.676409,0.905284,-0.786597,-0.183884,0.188567,-0.975165,-1.181524,0.837936,1.354272,-0.306547,-0.256016,-0.001049,0.234305,0.175501,0.055122,-0.005492,-0.00301,0.052183,-0.057675,-0.762957,0,0.012069,-0.250804,-0.200274,0.054694,0.055743,0.224728,0.641395,-0.0165,2.247281,0.196086,0.246658,'class 1'
-0.0165,0,8.660254,10,0,10,0,-0.785398,10000,100,-0.0165,0.01156,9.664001,11.130176,-0.332085,11.159932,-0.029757,-0.750735,15511.009766,125.209145,-0.013546,0.596081,12.563828,13.782616,-13.020229,14.670148,-0.887532,-0.686018,45978.304688,242.041412,-0.002954,0.133892,1.4727,5.995982,5.580873,-12.491505,7.293551,-1.712678,-0.82066,2526.331055,81.11216,-0.150392,-0.147438,0.242783,0.658345,0.726526,-0.159412,-0.432511,0.582763,-0.742174,-1.000403,0.04461,1.755458,-0.259283,-0.256329,-0.10889,0.220852,0.169822,0.062945,0.004044,-0.00394,0.064828,-0.060784,-0.809634,0,0.015778,-0.237352,-0.234398,-0.08696,0.021931,0.170634,0.400167,-0.0165,1.706345,0.180384,0.184523,'class 1'
-0.0165,0,0,0,0,0,0,0,0,0,-0.0165,0.000001,0.364771,0.420358,-0.000266,0.42099,-0.000632,-0.746662,0.031411,0.177765,-0.016448,0.046202,3.442475,3.819321,-0.46507,3.937436,-0.118115,-0.61776,239.923126,16.447495,-0.000052,0.037853,0.762377,5.094742,5.496948,-2.981208,5.994289,-0.497341,-0.698803,1273.358887,42.14127,-0.054353,-0.054301,0.189992,0.598113,0.784623,0.485853,-0.424712,0.93843,-0.452577,-0.870509,0.45674,1.934901,-0.206492,-0.20644,-0.152139,0.207369,0.163433,0.071753,0.017187,-0.004884,0.079003,-0.061816,-0.832215,0.000006,0.01983,-0.223869,-0.223818,-0.169517,-0.017377,0.198412,0.509816,-0.0165,1.984123,0.16942,0.184523,'class 1'
-0.0165,0,0,0,0,0,0,0,0,0,-0.0165,0,0.000032,0.000037,-0,0.000037,-0,-0.74804,0,0,-0.0165,0.000944,0.321265,0.362071,-0.001561,0.366332,-0.004261,-0.627096,0.018005,0.13734,-0,-0.001538,0.297638,3.024863,3.439354,-0.093427,3.466307,-0.026953,-0.661162,144.34964,12.202866,-0.014962,-0.014962,0.139949,0.501229,0.964288,0.990778,-0.193619,1.157982,-0.167204,-0.786284,1.723879,1.756119,-0.156449,-0.156449,-0.141487,0.193909,0.156169,0.080659,0.032754,-0.005632,0.093193,-0.060438,-0.839499,0.000025,0.023602,-0.210409,-0.210409,-0.195447,-0.05396,0.132623,0.400167,-0.0165,1.326228,0.162661,0.115079,'class 1'
-0.0165,0,0,0,0,0,0,0,0,0,-0.0165,0,0,0,0,0,0,0,0,0,-0.0165,0.000008,0.013129,0.015283,0.000003,0.015097,0.000187,-0.777724,0,0.000222,0,-0.013064,0.093799,1.355797,1.61113,0.127856,1.527423,0.083707,-0.688728,5.410341,2.084316,-0.003436,-0.003436,0.098757,0.386173,1.066057,1.276029,0.086569,1.204136,0.071893,-0.747291,2.087376,1.281975,-0.115257,-0.115257,-0.111821,0.180578,0.147979,0.088882,0.048833,-0.006036,0.105856,-0.057023,-0.838825,0.000063,0.026529,-0.197078,-0.197078,-0.193642,-0.081821,0.144319,0.378237,-0.0165,1.443187,0.122076,0.118734,'class 1'
-0.0165,0,0,0,0,0,0,0,0,0,-0.0165,0,0,0,0,0,0,0,0,0,-0.0165,0,0.001196,0.001438,0,0.001342,0.000096,-0.858516,0,0.000002,0,-0.015673,0.027139,0.546834,0.713105,0.082362,0.568136,0.144968,-0.785761,0.091061,0.179071,-0.000827,-0.000827,0.069262,0.275079,1.046937,1.347956,0.267045,1.106646,0.24131,-0.7628,1.360569,0.748806,-0.085762,-0.085762,-0.084935,0.167506,0.138983,0.095509,0.063414,-0.006036,0.115621,-0.052208,-0.835232,0.000113,0.028167,-0.184006,-0.184006,-0.183179,-0.098244,0.13043,0.378237,-0.0165,1.304298,0.132319,0.115079,'class 1'
-0.0165,0,0,0,0,0,0,0,0,0,-0.0165,0,0,0,0,0,0,0,0,0,-0.0165,0,0.00109,0.001313,0,0.001219,0.000094,0.872778,0,0.000001,0,-0.015946,0.01675,0.345534,0.462238,0.046492,0.314329,0.147909,1.347987,0.005918,0.027696,-0.000554,-0.000554,0.05134,0.185972,0.94759,1.267674,0.309267,0.937945,0.329729,-0.858193,0.594472,0.369927,-0.06784,-0.06784,-0.067286,0.154818,0.129437,0.099646,0.07494,-0.005657,0.121501,-0.046561,-0.831562,0.000159,0.028245,-0.171318,-0.171318,-0.170764,-0.103478,0.145781,0.400167,-0.0165,1.457807,0.10885,0.118734,'class 1'
-0.0165,0,0,0,0,0,0,0,0,0,-0.0165,0,0,0,0,0,0,0,0,0,-0.0165,0.000003,0.00414,0.004426,-0.000001,0.004646,-0.000219,1.041663,0,0.000024,0,-0.015379,0.029284,0.462435,0.494112,0.003485,0.486954,0.007158,1.225695,0.056204,0.230205,-0.001121,-0.001121,0.043031,0.129483,0.82262,1.108566,0.25808,0.77598,0.332586,-1.056589,0.241603,0.196598,-0.059531,-0.059531,-0.058411,0.14262,0.119699,0.100613,0.0823,-0.004991,0.122905,-0.040605,-0.829719,0.000181,0.026735,-0.15912,-0.15912,-0.157999,-0.099588,0.106307,0.400167,-0.0165,1.06307,0.121383,0.115079,'class 1'
-0.0165,0,0,0,0,0,0,0,0,0,-0.0165,0,0,0,0,0,0,0,0,0,-0.0165,0.00001,0.008547,0.00762,-0.000011,0.008858,-0.001238,1.296288,0,0.000102,0,-0.014421,0.045587,0.634366,0.641543,-0.009027,0.655318,-0.013775,1.31298,0.184257,0.447686,-0.002079,-0.002079,0.041774,0.106551,0.702041,0.923991,0.175214,0.657509,0.266482,-1.295409,0.130542,0.152903,-0.058274,-0.058274,-0.056195,0.130979,0.110195,0.098134,0.085036,-0.004158,0.119757,-0.034721,-0.830729,0.000173,0.023863,-0.147479,-0.147479,-0.1454,-0.089205,0.092418,0.261278,-0.0165,0.924181,0.087139,0.115079,'class 1'
-0.0165,0,0,0,0,0,0,0,0,0,-0.0165,0,0,0,0,0,0,0,0,0,-0.0165,0.000016,0.011992,0.013003,0.00001,0.012148,0.000855,1.378262,0,0.000128,0,-0.013048,0.065371,0.769894,0.95483,0.144393,0.766434,0.188396,1.24839,0.304624,0.334127,-0.003452,-0.003452,0.045244,0.105812,0.587322,0.735794,0.097722,0.561871,0.173923,-1.48886,0.081482,0.150504,-0.061744,-0.061744,-0.058292,0.119919,0.10133,0.092434,0.08343,-0.003275,0.112534,-0.029104,-0.834616,0.00014,0.020061,-0.136419,-0.136419,-0.132967,-0.074674,0.077067,0.246658,-0.0165,0.770673,0.089581,0.115079,'class 1'
-0.0165,0,0,0,0,0,0,0,0,0,-0.0165,0,0.00003,0.000034,-0,0.000034,-0,0.745038,0,0,-0.0165,0.000788,0.208751,0.230709,-0.000808,0.234159,-0.00345,0.552411,0.003005,0.056458,-0,-0.008288,0.129129,1.129393,1.479552,0.37169,1.158796,0.320755,0.697133,1.537413,0.702312,-0.008212,-0.008212,0.051609,0.113521,0.472416,0.541995,0.034868,0.467394,0.074601,1.496509,0.045323,0.154286,-0.068109,-0.068108,-0.059897,0.109423,0.093422,0.084122,0.078269,-0.002434,0.102103,-0.023834,-0.840808,0.000097,0.01586,-0.125923,-0.125923,-0.117711,-0.057815,0.076336,0.246658,-0.0165,0.763363,0.108646,0.049289,'class 1'
-0.0165,0,0,0,0,0,0,0,0,0,-0.0165,0.000001,0.350579,0.403939,-0.000266,0.404596,-0.000657,0.745175,0.026797,0.16423,-0.016452,0.039572,2.302527,2.48606,-0.401002,2.638066,-0.152006,0.59633,48.112041,7.7845,-0.000048,0.009137,0.304954,1.64353,1.757366,-0.287257,1.907926,-0.15056,0.63113,13.086398,4.237362,-0.025637,-0.025588,0.05932,0.12268,0.365785,0.335548,-0.013806,0.3726,-0.037052,1.370084,0.018895,0.167815,-0.07582,-0.075772,-0.050183,0.099446,0.086661,0.074088,0.070752,-0.001689,0.089605,-0.018853,-0.847608,0.000059,0.011763,-0.115946,-0.115898,-0.090309,-0.040126,0.077067,0.246658,-0.0165,0.770673,0.089581,0.115079,'class 1'
-0.0165,0,8.660254,10,0,10,0,0.785398,10000,100,-0.0165,0.011536,8.622573,9.934731,-0.324596,9.967298,-0.032566,0.785398,9869.620117,99.997276,-0.0141,0.439188,6.74122,7.029376,-8.384949,8.068585,-1.039209,0.785409,4098.831055,82.951927,-0.0024,0.049092,0.549429,1.620042,0.926603,-1.975173,1.943106,-1.016503,0.81028,7.52066,8.759286,-0.065592,-0.063191,0.066761,0.131279,0.299143,0.123836,-0.043521,0.279529,-0.155693,1.29636,0.002905,0.189418,-0.083261,-0.080861,-0.01767,0.089924,0.081059,0.06338,0.062361,-0.001065,0.076321,-0.01396,-0.851046,0.000032,0.008151,-0.106424,-0.104023,-0.040832,-0.023162,0.077067,0.378237,-0.0165,0.770672,0.141443,-0.0165,'class 1'
-0.0165,0,22.36068,20,-100,24.142136,-4.142136,1.178097,320000,800,-0.016499,0.274312,20.481258,17.980284,-92.219475,22.14469,-4.164405,1.173108,223771.5625,692.168457,0.008512,1.289104,10.245308,6.611262,-46.520576,10.885061,-4.2738,1.151416,10043.888672,229.791077,-0.025011,0.100778,0.711078,2.014261,-0.857998,-2.406433,1.180496,-2.038494,1.140015,7.628018,10.361892,-0.117277,-0.092267,0.072105,0.14046,0.294137,-0.064044,-0.048275,0.190015,-0.254059,1.288271,0.000809,0.197203,-0.088605,-0.063594,0.028673,0.080796,0.076448,0.053035,0.054459,-0.00057,0.063449,-0.008989,-0.844134,0.000016,0.005247,-0.097295,-0.072284,0.019982,-0.008691,0.063909,0.261278,-0.0165,0.639094,0.113716,-0.0165,'class 1'
-0.0165,0,31.622776,20,-300,30,-10,1.570796,640000,1600,-0.016484,0.387562,28.613741,16.898914,-266.586426,26.833683,-9.934769,1.570725,386072,1351.919067,0.03813,1.656573,13.287694,3.692874,-81.462746,11.059042,-7.366168,1.57069,4629.710449,339.488342,-0.054615,0.126243,0.748782,2.649625,-1.788274,-1.917741,0.754263,-2.542536,1.53633,34.757858,10.868888,-0.142727,-0.088112,0.073609,0.152565,0.309332,-0.188655,-0.034094,0.113017,-0.301673,1.346404,0.00612,0.171968,-0.090093,-0.035478,0.052634,0.072022,0.072534,0.044047,0.048046,-0.000206,0.052009,-0.003962,-0.814848,0.000007,0.003133,-0.088507,-0.033892,0.05422,0.001586,0.077798,0.261278,-0.0165,0.777982,0.092365,0.115079,'class 1'
-0.0165,0,22.36068,20,-100,24.142136,-4.142136,-1.178097,320000,800,-0.016499,0.274312,20.481258,17.980284,-92.219475,22.14469,-4.164405,-1.173108,223771.5625,692.168457,0.008512,1.289106,10.24668,6.615484,-46.494762,10.886391,-4.270907,-1.151568,10054.646484,229.743683,-0.025011,0.101648,0.722684,2.051408,-0.694998,-2.402647,1.241023,-1.936021,-1.214218,4.875433,10.093611,-0.118147,-0.093136,0.070162,0.166971,0.292446,-0.222089,-0.018565,0.064729,-0.286818,1.48363,0.006096,0.123585,-0.086661,-0.06165,0.031486,0.063588,0.068965,0.037615,0.043966,0.000039,0.04307,0.000897,-0.739369,0.000003,0.001779,-0.080087,-0.055077,0.03806,0.006574,0.063909,0.246658,-0.0165,0.639094,0.092977,0.049289,'class 1'
-0.0165,0,8.660254,10,0,10,0,-0.785398,10000,100,-0.0165,0.011536,8.622573,9.934731,-0.324596,9.967298,-0.032566,-0.785398,9869.620117,99.997276,-0.0141,0.439191,6.743189,7.035764,-8.344102,8.06976,-1.033996,-0.785872,4102.643066,82.87838,-0.0024,0.050595,0.569506,1.709565,1.11651,-1.880336,2.03879,-0.92228,-0.896962,10.930054,8.767937,-0.067095,-0.064695,0.061762,0.178265,0.235483,-0.165465,-0.015081,0.065342,-0.230807,-1.413902,0.002401,0.087704,-0.078262,-0.075861,-0.011166,0.055513,0.065337,0.035083,0.042718,0.00018,0.03799,0.004727,-0.58574,0.000002,0.001106,-0.072013,-0.069613,-0.004918,0.006248,0.05002,0.246658,-0.0165,0.500205,0.093641,-0.0165,'class 1'
-0.0165,0,0,0,0,0,0,0,0,0,-0.0165,0.000001,0.350579,0.403939,-0.000266,0.404596,-0.000657,-0.745175,0.026797,0.16423,-0.016452,0.039581,2.303637,2.490214,-0.395975,2.640193,-0.14998,-0.598353,48.276478,7.785066,-0.000048,0.010394,0.32982,1.752116,1.853117,-0.481836,2.084291,-0.231175,-0.736952,18.411215,5.361385,-0.026894,-0.026845,0.04957,0.179798,0.181505,-0.050137,-0.022357,0.126542,-0.176679,-1.116758,0.000231,0.091943,-0.06607,-0.066022,-0.039177,0.04786,0.061283,0.036886,0.04407,0.000231,0.037992,0.006078,-0.377845,0.000002,0.001018,-0.06436,-0.064312,-0.037466,0.00171,0.023705,0.122389,-0.0165,0.237047,0.064766,-0.0165,'class 1'
-0.0165,10,35.707142,-30,-200,5.615528,-35.615528,-1.448307,1530000,1700,0.169125,8.828957,33.939163,-22.701992,-330.366333,10.078223,-32.780216,-1.45487,946674.4375,1836.845825,0.559482,3.568812,33.356735,9.203293,-522.955872,27.928263,-18.72497,-1.4795,184352.90625,2176.52417,-0.390357,0.637695,0.586789,16.248093,4.402811,-123.520172,13.531294,-9.128483,-1.501861,9953.396484,513.465454,-0.46857,-0.078214,0.670546,0.373376,2.536335,-0.958529,-2.8149,1.265612,-2.224141,-1.472749,11.189227,12.178378,-0.501421,-0.111064,-0.03285,0.573901,0.364214,0.37711,-0.261743,-0.037225,0.102265,-0.364008,-1.512006,0.014895,0.217411,-0.404776,-0.014419,0.063794,0.096645,0.621219,1.2335,0.115079,6.212193,0.384195,0.588763,'class 1'
-0.0165,7.071068,20,0,-400,20,-20,-0.785398,0,1600,-0.008344,6.499805,17.469976,3.279422,-295.657928,18.912424,-15.633001,-0.820598,12834.401367,1193.386353,0.246945,3.298321,17.528748,18.322889,0.453699,18.298096,0.024794,-1.264724,112104.210938,333.913513,-0.255289,0.511865,1.254913,11.084069,8.538808,-25.092466,10.851218,-2.31241,-1.533577,12634.140625,173.281113,-0.520209,-0.26492,0.666247,0.341597,2.215376,-0.401739,-2.439417,1.373858,-1.775596,-1.454237,1.600877,9.919063,-0.674591,-0.419302,-0.154382,0.592134,0.340087,0.389956,-0.277568,-0.039031,0.102654,-0.380221,-1.455595,0.017964,0.233168,-0.600478,-0.345189,-0.080269,0.074113,0.620342,1.094611,0.261278,6.20342,0.238913,0.588763,'class 1'
-0.0165,0,40,40,0,40,0,0,2560000,1600,-0.016499,0.371295,36.797752,37.612228,30.22683,36.790638,0.821589,0.010823,1830273.875,1293.772583,0.034129,1.194132,20.202179,25.172226,110.819374,19.484728,5.687499,0.144669,120622.117188,190.36351,-0.050627,0.370104,0.986487,7.859597,10.695107,25.794315,7.021474,3.673632,1.24632,1282.036133,11.20805,-0.386603,-0.335976,0.63371,0.411825,1.706505,0.47002,-1.401862,1.442111,-0.97209,-1.430022,1.287598,5.828368,-0.650208,-0.599581,-0.263606,0.604456,0.317904,0.385246,-0.275225,-0.03936,0.103836,-0.379061,-1.406732,0.017664,0.23319,-0.620954,-0.570327,-0.234352,0.029254,0.535839,0.772974,0.261278,5.358391,0.158097,0.524436,'class 1'
-0.0165,7.071068,20,0,-400,20,-20,0.785398,0,1600,-0.008344,6.499804,17.482878,-0.37107,-305.397491,17.291075,-17.662146,0.774307,168.223526,1221.727661,0.244683,3.217484,7.409022,0.308775,-51.122314,7.306041,-6.997266,0.649243,19.505484,204.584595,-0.253027,0.317403,0.486914,5.999592,7.807038,11.140188,5.927691,1.879347,0.470298,998.912354,16.38909,-0.325747,-0.07272,0.587273,0.435951,1.431432,1.303353,-0.214351,1.451072,-0.147719,-1.391829,4.342182,2.556134,-0.595617,-0.34259,-0.26987,0.610999,0.299378,0.364788,-0.257378,-0.037895,0.104668,-0.362046,-1.361929,0.014429,0.217823,-0.619343,-0.366316,-0.293596,-0.023726,0.546804,0.799289,0.122389,5.46804,0.201744,0.590225,'class 1'
-0.0165,10,40,-40,-0,0,-40,1.570796,2560000,1600,0.169125,8.820849,35.610905,-36.76828,41.809891,-1.174644,-35.593636,1.559535,1601558.875,1184.666992,0.553273,3.519861,13.197387,-17.314476,61.250675,-4.95628,-12.358196,1.322081,16425.0625,54.788361,-0.384148,0.336618,0.661177,3.631336,3.373209,-1.529378,3.778019,-0.404809,0.282095,199.07959,17.496054,-0.167492,0.216655,0.541101,0.388682,1.443673,1.82241,0.592282,1.39907,0.42334,-1.326545,3.161927,0.95205,-0.371975,0.012172,-0.204483,0.612157,0.285212,0.331995,-0.228122,-0.034656,0.104264,-0.332387,-1.318616,0.009922,0.190664,-0.443032,-0.058885,-0.27554,-0.071057,0.617126,0.904553,0.378237,6.171257,0.147227,0.604114,'class 1'
-0.0165,7.071068,22.36068,20,-100,24.142136,-4.142136,-0.392699,320000,800,-0.008344,6.494057,20.377131,17.188789,-93.965363,21.549278,-4.360488,-0.345476,198343.3125,671.315979,0.27024,3.158772,12.087109,2.757582,-70.250534,9.873001,-7.115419,-0.083785,2194.638184,288.606415,-0.278583,0.386994,0.895491,2.750414,0.206209,-3.831543,2.063251,-1.857042,0.096321,0.653511,15.368694,-0.395338,-0.116755,0.504439,0.301917,1.438235,1.944838,0.835572,1.304121,0.640717,-1.234396,1.66465,0.440105,-0.512783,-0.2342,-0.117445,0.608528,0.275087,0.291344,-0.192519,-0.030021,0.10195,-0.294469,-1.274923,0.005824,0.157148,-0.616871,-0.338288,-0.221533,-0.104089,0.564494,0.844611,0.261278,5.644941,0.198361,0.509816,'class 1'
-0.0165,7.071068,51.961525,40,-600,51.622776,-11.622777,0.160875,6400000,4000,-0.008328,6.762341,46.310242,33.280113,-552.61499,45.441212,-12.161098,0.145362,3674932.5,3318.025879,0.323774,4.137099,19.797169,2.625433,-193.521606,15.28572,-12.660287,0.050796,5383.210938,780.979309,-0.332102,0.478005,1.016748,3.089959,-3.600778,1.700607,-0.559102,-3.041676,-0.051907,79.909302,6.163176,-0.486333,-0.154231,0.480234,0.212979,1.308678,1.77556,0.695359,1.192402,0.583159,-1.162669,1.170177,0.371177,-0.488562,-0.156461,-0.002229,0.600827,0.268023,0.247575,-0.155802,-0.024612,0.097256,-0.253058,-1.229566,0.002979,0.12272,-0.609155,-0.277053,-0.122822,-0.120592,0.700459,0.955722,0.246658,7.004591,0.22561,0.729114,'class 1'
-0.0165,14.142136,56.568542,-80,1600,-40,-40,0,0,0,0.35475,12.474542,52.574047,-74.344528,1381.463867,-36.612564,-37.731964,-0.382438,6925.80957,1.253062,1.122532,4.865664,29.067633,-40.870087,411.262512,-17.919384,-22.950703,-0.372737,42283.84375,25.31415,-0.767781,0.573456,0.759031,5.568933,-7.777244,14.382942,-3.029297,-4.747947,-0.889934,178.659439,2.953755,-0.218705,0.549076,0.466911,0.139729,1.136354,1.504178,0.450889,1.090834,0.413343,-1.124981,1.038497,0.458994,-0.11216,0.655621,0.106545,0.589805,0.262883,0.204678,-0.122307,-0.0191,0.089975,-0.212283,-1.181459,0.001367,0.09136,-0.235055,0.532727,-0.016349,-0.122894,0.703383,1.094611,0.378237,7.033831,0.297378,0.65967,'class 1'
4.9835,7.071068,87.177979,-120,3200,-40,-80,-0.785398,23040000,1600,4.216464,6.499805,78.791367,-108.530136,2626.013428,-36.413345,-72.116791,-0.785854,15014849,1274.736084,1.487566,3.258605,36.895412,-50.874619,580.116211,-17.255592,-33.619026,-0.813923,693028.6875,267.761963,2.728898,0.572428,0.606625,5.644631,-7.584962,11.428768,-2.073718,-5.511244,-0.895872,679.827515,11.816582,3.644036,0.915138,0.461519,0.080699,1.00285,1.279655,0.269641,1.013642,0.266013,-1.095536,0.91529,0.55895,3.754945,1.026047,0.110909,0.576177,0.258745,0.165494,-0.094964,-0.014051,0.080212,-0.175176,-1.129354,0.000588,0.065223,3.640287,0.911389,-0.003749,-0.114658,0.633939,0.955722,0.246658,6.339386,0.218164,0.590225,'class 1'
-0.0165,10,45.825756,-20,-900,21.622776,-41.622776,-0.160875,1600000,4000,0.169126,9.024649,41.095436,-18.012981,-726.307739,19.408726,-37.421707,-0.168469,1047932.125,3229.698242,0.578782,4.459536,17.436207,-8.378136,-133.428864,8.098207,-16.476343,-0.243361,42390.25,603.908569,-0.409656,0.463099,0.779266,2.856958,-2.134887,-3.274425,1.033476,-3.168363,-0.477876,80.468964,17.655443,-0.293973,0.115683,0.462116,0.043168,0.910864,1.135871,0.182244,0.942511,0.193361,-1.08361,0.724095,0.561226,-0.292991,0.116665,0.000982,0.560577,0.255049,0.131792,-0.075258,-0.009824,0.068387,-0.143645,-1.071613,0.000255,0.044958,-0.391451,0.018205,-0.097478,-0.098461,0.467418,0.816833,0.115079,4.674181,0.222865,0.509816,'class 1'
-0.0165,0,51.961525,40,-600,51.622776,-11.622777,0.160875,6400000,4000,-0.016484,0.262535,47.208042,36.478359,-489.595032,46.914303,-10.435944,0.159895,4376643.5,3289.050781,0.064746,0.846697,23.216063,18.808544,-99.682404,23.120056,-4.311512,0.138861,266202.21875,752.490967,-0.08123,0.363094,0.350467,4.375152,2.933544,-5.728769,4.273939,-1.340395,-0.174479,271.257507,31.520752,-0.379578,-0.298348,0.468116,0.066063,0.814641,1.001802,0.137674,0.837395,0.164407,-1.142623,0.454547,0.452913,-0.4846,-0.40337,-0.105022,0.543525,0.251562,0.104406,-0.063101,-0.006547,0.055297,-0.118398,-1.005311,0.00012,0.03017,-0.560009,-0.478779,-0.180431,-0.075409,0.453529,0.539056,0.378237,4.535293,0.066557,0.454991,'class 1'
-0.0165,7.071068,20,0,-400,20,-20,0.785398,0,1600,-0.008344,6.499761,17.684826,0.807695,-311.662842,18.062441,-17.254745,0.763441,813.704712,1247.303711,0.246235,3.104477,8.932653,4.55889,-50.244518,9.725275,-5.166385,0.522558,4608.976074,221.761551,-0.254579,0.365145,0.332479,4.142625,3.37776,-3.259835,4.161157,-0.783397,-0.181124,278.940552,24.448605,-0.373489,-0.11891,0.478889,0.099826,0.694625,0.777632,0.052587,0.702807,0.074825,-1.356472,0.238475,0.394361,-0.487233,-0.232654,-0.113744,0.525427,0.24823,0.083644,-0.056983,-0.004183,0.04218,-0.099163,-0.924821,0.000065,0.019978,-0.533771,-0.279192,-0.160282,-0.046538,0.561424,1.062447,-0.0165,5.61424,0.276813,0.539056,'class 1'
-0.0165,10,22.36068,-20,-100,4.142136,-24.142136,-1.178097,320000,800,0.169126,8.637538,20.169912,-18.771593,-71.426819,3.244326,-22.015919,-1.15096,224841.96875,638.079956,0.577876,2.970807,9.521787,-9.910343,-14.300028,1.278107,-11.18845,-0.918862,15264.071289,155.415024,-0.40875,0.444512,0.703396,2.358114,0.773617,-4.847895,2.622321,-1.848704,-0.669455,11.963722,19.990063,-0.275386,0.133364,0.491917,0.100915,0.661385,0.424509,-0.129474,0.630018,-0.205509,1.520995,0.125804,0.698105,-0.322791,0.085959,-0.047406,0.506594,0.245027,0.06985,-0.054661,-0.00262,0.030697,-0.085358,-0.82192,0.00004,0.013469,-0.337468,0.071282,-0.062082,-0.014676,0.452506,0.667711,-0.0165,4.525059,0.208043,0.509816,'class 1'
-0.0165,0,40,0,-1600,40,-40,-0.785398,0,6400,-0.000188,0.000025,36.096611,-1.582676,-1300.923706,35.28566,-36.868336,-0.790996,13040.814453,5206.199219,0.505357,0.196094,18.605776,-6.816833,-305.176636,14.390289,-21.207123,-0.85527,58884.667969,1267.175781,-0.505545,0.523908,0.876857,4.239754,-1.379159,-13.334331,3.026581,-4.40574,-1.037135,105.069756,55.239403,-0.524097,-0.018552,0.502123,0.051056,0.838878,0.00936,-0.376032,0.617912,-0.608552,1.38726,0.000132,1.504214,-0.502311,0.003234,0.021785,0.487268,0.241874,0.063286,-0.053759,-0.00175,0.022843,-0.076602,-0.690645,0.000029,0.009889,-0.487457,0.018088,0.03664,0.014854,0.534377,0.904553,0.122389,5.343772,0.237861,0.524436,'class 1'
-0.0165,10,21.794495,-10,-300,13.027757,-23.027756,-1.079399,130000,1300,0.169126,8.645555,20.830902,-8.04574,-293.602722,13.577874,-21.623613,-1.073167,80214.71875,1239.144775,0.581781,3.468634,15.151401,-0.406503,-179.636841,13.201156,-13.607659,-1.062628,118.763557,718.712585,-0.412655,0.546569,1.264166,5.676714,-1.274169,-17.561193,3.601673,-4.875843,-1.308065,116.678711,71.868279,-0.377443,0.035212,0.503158,0.050923,1.050895,-0.323624,-0.563093,0.605832,-0.929455,1.329885,0.246865,2.357106,-0.334032,0.078623,0.043411,0.46766,0.2386,0.063354,-0.052289,-0.001483,0.020402,-0.072691,-0.540348,0.000024,0.008666,-0.298535,0.114121,0.078909,0.035497,0.485547,1.122389,0.246658,4.855467,0.277748,0.444026,'class 1'
-0.0165,7.071068,22.36068,20,-100,24.142136,-4.142136,1.178097,320000,800,-0.008344,6.51713,21.339634,19.175596,-79.604401,22.684755,-3.509159,1.219778,252289.125,686.121094,0.271294,4.052569,16.167099,12.753378,-52.501801,16.028837,-3.275459,1.439507,60611.964844,372.655823,-0.279638,0.493427,1.547263,6.041825,1.083448,-17.963074,4.814491,-3.731043,1.47993,85.722466,73.026146,-0.501771,-0.222133,0.49012,0.177533,1.069925,-0.434092,-0.563305,0.564244,-0.998336,1.292552,0.460096,2.441658,-0.498463,-0.218825,0.003308,0.447972,0.234978,0.068308,-0.049152,-0.001725,0.023681,-0.072833,-0.40023,0.000023,0.009315,-0.456316,-0.176678,0.045455,0.042148,0.404406,0.844611,0.115079,4.044064,0.214927,0.400167,'class 1'
-0.0165,0,33.166248,40,200,34.142136,5.857864,1.178097,1280000,800,-0.016484,0.607749,31.41293,36.866173,132.559814,32.828186,4.037989,1.169377,1126536.75,828.875366,0.064201,2.598881,21.938179,21.414082,-59.118114,23.888803,-2.474721,1.153206,318717.4375,695.0354,-0.080685,0.387574,1.420668,6.067778,4.380693,-12.989121,6.40778,-2.027086,1.193359,1365.343994,71.146965,-0.404058,-0.323373,0.462215,0.292707,0.8106,-0.267763,-0.367633,0.487051,-0.754814,1.234183,0.110573,1.542231,-0.478699,-0.398014,-0.074641,0.428409,0.230806,0.075966,-0.044151,-0.002345,0.031141,-0.075292,-0.29331,0.000022,0.011328,-0.444892,-0.364208,-0.040835,0.033806,0.415225,0.799289,-0.0165,4.152251,0.249358,0.400167,'class 1'
-0.0165,0,22.36068,20,-100,24.142136,-4.142136,1.178097,320000,800,-0.016499,0.274311,21.84864,20.791035,-68.667801,23.689674,-2.898639,1.167138,305586.21875,706.938354,0.010666,1.288117,18.074244,21.550186,42.437443,19.357935,2.192251,1.065569,136843.546875,294.660736,-0.027165,0.283426,0.961348,5.398388,6.432669,2.852027,5.953629,0.47904,0.96845,1240.181519,29.971115,-0.299926,-0.27276,0.423884,0.358563,0.40173,0.107485,-0.123602,0.409397,-0.301911,1.035621,0.005845,0.505959,-0.440383,-0.413218,-0.140458,0.409179,0.225961,0.084341,-0.037918,-0.003161,0.040372,-0.078291,-0.221332,0.00002,0.014081,-0.425678,-0.398513,-0.125752,0.014705,0.37502,0.641395,0.122389,3.750205,0.183915,0.391395,'class 1'
-0.0165,0,25.980762,30,100,26.18034,3.81966,-0.231824,450000,500,-0.016499,0.274047,24.295053,28.722836,106.021492,24.372852,4.349983,-0.248046,330755.6875,400.915344,0.011418,1.134656,14.02065,18.641945,73.145699,13.027025,5.61492,-0.310585,19092.626953,54.939316,-0.027917,0.237154,0.47343,3.938308,5.272092,5.821864,3.69759,1.574502,0.427204,125.28582,4.507502,-0.253653,-0.225736,0.383725,0.35708,0.529994,0.527367,-0.03072,0.580304,-0.052937,0.435488,0.111523,0.400994,-0.400225,-0.372307,-0.146571,0.390482,0.220462,0.091621,-0.031799,-0.003942,0.048868,-0.080667,-0.176405,0.000017,0.016779,-0.406982,-0.379064,-0.153328,-0.006757,0.36274,0.705722,-0.0165,3.627398,0.280924,0.378237,'class 1'
-0.0165,7.071068,20,0,-400,20,-20,-0.785398,0,1600,-0.008344,6.499805,17.658596,-0.791241,-311.356415,17.254108,-18.045349,-0.785397,780.105469,1246.051758,0.244226,3.253111,7.13499,-2.976131,-44.215164,5.325854,-8.301986,-0.769003,1644.970825,185.718018,-0.25257,0.260147,0.455261,2.097143,1.432655,-1.17414,2.015275,-0.58262,-0.020272,13.852447,6.74906,-0.268491,-0.015921,0.351681,0.306001,0.974112,0.798021,-0.181597,0.982797,-0.184776,0.198885,0.868153,1.363226,-0.360026,-0.107456,-0.091534,0.372485,0.214498,0.096216,-0.027294,-0.004462,0.05453,-0.081824,-0.150986,0.000014,0.018592,-0.380829,-0.128259,-0.112338,-0.020804,0.416102,1.094611,-0.0165,4.161023,0.333268,0.403091,'class 1'
-0.0165,10,40,-40,-0,0,-40,1.570796,2560000,1600,0.169125,8.820818,35.610897,-36.768417,41.821445,-1.174975,-35.593441,1.560007,1601522,1184.630859,0.553266,3.411261,14.009321,-18.306467,68.524635,-5.247206,-13.059261,1.394655,20452.181641,61.028198,-0.384141,0.303215,0.465211,2.849269,-1.535666,-3.356092,1.218535,-2.754202,0.256752,37.219749,15.78264,-0.13409,0.250051,0.335668,0.27225,1.217258,0.767802,-0.485209,1.179256,-0.411454,0.179663,1.491697,2.530357,-0.166543,0.217597,-0.032454,0.355295,0.208369,0.097039,-0.025527,-0.004565,0.055996,-0.081523,-0.140778,0.000012,0.018911,-0.18617,0.19797,-0.052081,-0.019627,0.348705,0.955722,-0.0165,3.487047,0.303138,0.253968,'class 1'
-0.0165,7.071068,36.055511,20,-900,41.622776,-21.622776,0.624523,1600000,4000,-0.008344,6.225747,32.173416,16.381166,-749.076111,36.759129,-20.377962,0.621304,876043.875,3264.646973,0.269143,2.071767,14.781679,-1.212473,-188.2117,13.126179,-14.338652,0.58324,1108.915039,754.316895,-0.277487,0.334602,0.35423,5.019657,-1.49851,-15.525265,3.261561,-4.760072,0.394433,144.492416,64.346596,-0.342946,-0.065459,0.338828,0.321594,1.189293,0.378097,-0.706859,1.05079,-0.672693,0.226512,0.42464,2.970395,-0.347172,-0.069685,-0.004226,0.338944,0.202417,0.093763,-0.026901,-0.004213,0.052839,-0.07974,-0.144897,0.000013,0.017577,-0.347287,-0.069801,-0.004341,-0.000115,0.37502,1.094611,-0.0165,3.750205,0.363897,0.259816,'class 1'
-0.0165,7.071068,36.055511,20,-900,41.622776,-21.622776,0.624523,1600000,4000,-0.008344,6.22577,32.850624,17.205137,-757.478271,37.438007,-20.23287,0.608625,984530.9375,3325.929932,0.270241,2.177454,18.396088,3.567451,-250.394073,17.707787,-14.140336,0.490429,12908.732422,1014.302917,-0.278584,0.394113,0.870056,6.795097,-0.787099,-31.345184,5.218942,-6.006042,0.414736,78.060364,126.000267,-0.402456,-0.123872,0.358263,0.411249,1.033019,-0.314763,-0.592009,0.627971,-0.942734,0.316605,0.244431,2.467113,-0.366607,-0.088022,0.035849,0.323378,0.196927,0.086912,-0.031021,-0.003494,0.0456,-0.076621,-0.165945,0.000014,0.014938,-0.331722,-0.053138,0.070734,0.034885,0.387009,0.816833,0.115079,3.870087,0.232589,0.378237,'class 1'
-0.0165,10,14.142136,-20,100,-10,-10,0,0,0,0.169141,8.829345,13.174296,-18.286543,79.741638,-7.179149,-11.107394,0.316807,5160.125977,15.431107,0.608495,3.916148,13.302683,-6.718475,-82.982712,6.349892,-13.068367,0.322887,17020.095703,377.068756,-0.439354,0.523551,1.635228,6.730477,-2.82376,-28.644733,4.123293,-6.947053,0.46971,977.187561,122.552551,-0.35441,0.084944,0.385544,0.479712,1.083574,-1.14597,-0.049002,0.041274,-1.187243,0.457646,1.982023,1.509254,-0.216403,0.222951,0.138007,0.308473,0.192075,0.077808,-0.03677,-0.002596,0.035784,-0.072554,-0.210599,0.000016,0.011737,-0.139333,0.300021,0.215077,0.077071,0.402798,0.816833,0.115079,4.027982,0.23701,0.378237,'class 1'
-0.0165,7.071068,43.30127,-10,-900,25.413813,-35.413815,-0.082574,370000,3700,0.177282,6.527728,38.186604,-10.452553,-678.593506,21.342644,-31.795197,-0.054081,308498.125,2823.629883,0.841307,4.288031,16.549538,-12.906614,-67.822868,4.009391,-16.916004,0.266897,72941.054688,437.872192,-0.664025,0.698368,2.107573,7.039342,-8.067551,0.017037,-0.002112,-8.065438,0.67676,4231.67041,65.017227,-0.521087,0.142939,0.409018,0.515818,1.398494,-1.881528,0.707174,-0.519026,-1.362502,0.679578,2.51864,0.711451,-0.231736,0.432289,0.28935,0.294046,0.187891,0.068404,-0.042353,-0.001774,0.025968,-0.068321,-0.288872,0.000016,0.00889,-0.116765,0.547261,0.404322,0.114972,0.38774,0.539056,0.246658,3.877397,0.129764,0.389202,'class 1'
4.9835,7.071068,60,-80,1200,-20,-60,0.785398,10240000,1600,4.216465,6.768417,53.803738,-71.762177,968.141479,-18.011816,-53.750362,0.807552,6577562,1277.243652,1.538679,4.681062,26.72781,-35.020454,221.747314,-8.298238,-26.722216,1.012226,416303.8125,339.442993,2.677786,0.820579,2.243963,9.731806,-12.753993,31.460365,-3.342904,-9.41109,1.154561,5989.769531,36.82288,3.395886,0.7181,0.417365,0.547055,1.649165,-2.291552,1.23558,-0.867887,-1.423665,1.028947,1.622041,0.308889,3.7991,1.121314,0.403214,0.279889,0.184254,0.060707,-0.045611,-0.001274,0.019553,-0.065164,-0.405567,0.000015,0.007177,3.936576,1.25879,0.54069,0.137476,0.454991,0.677944,0.122389,4.549912,0.187361,0.444026,'class 1'
-0.0165,14.142136,50.990196,-60,500,-10,-50,1.570796,5760000,1600,0.354766,12.751584,47.616932,-55.879192,427.484131,-9.147658,-46.731533,-1.560699,4410658,1412.547729,1.178163,6.467593,27.307463,-30.955669,105.034454,-3.879175,-27.076494,-1.502602,515651.1875,538.115662,-0.823397,0.772484,2.547986,9.112417,-11.411325,23.423948,-2.683968,-8.727358,-1.474527,4755.908203,36.522564,-0.417718,0.405679,0.403314,0.599779,1.612185,-2.237471,1.203284,-0.898998,-1.338472,1.516609,0.966898,0.193137,-0.048548,0.774849,0.36917,0.265809,0.180903,0.055951,-0.044763,-0.001244,0.019395,-0.064158,-0.541496,0.000014,0.006981,0.088957,0.912354,0.506676,0.137505,0.306599,0.539056,-0.0165,3.065994,0.191825,0.319757,'class 1'
-0.0165,7.071068,43.588989,40,-600,51.622776,-11.622777,-0.624523,6400000,4000,-0.008328,7.052836,38.441719,34.491673,-515.211121,45.752502,-11.26083,-0.636131,3867064,3250.52002,0.324919,5.911934,15.330967,9.00621,-174.135193,18.446316,-9.440106,-0.775944,63076.820313,777.652588,-0.333246,0.548986,2.741355,4.500151,-3.68362,-8.55703,1.614965,-5.298585,-0.967587,648.5625,47.797173,-0.557314,-0.224068,0.36602,0.660264,1.263499,-1.731593,0.681083,-0.604032,-1.127561,-1.13736,0.821815,0.274083,-0.374348,-0.041101,0.182966,0.25166,0.177509,0.054406,-0.038946,-0.001691,0.026027,-0.064972,-0.658032,0.000013,0.008281,-0.259988,0.073258,0.297326,0.11436,0.223997,0.509816,-0.0165,2.239971,0.173343,0.253968,'class 1'
-0.0165,0,29.580399,30,-100,33.027756,-3.027756,-0.491397,1170000,1300,-0.016499,0.285885,28.94924,29.53046,-92.252251,32.379551,-2.84909,-0.497885,1082261.5,1241.057129,0.012517,1.958434,21.780544,22.580574,-54.710472,24.787733,-2.20716,-0.550726,371563.625,728.724243,-0.029016,0.285871,2.218415,5.285022,4.064338,-14.735861,6.37562,-2.311283,-0.681269,1246.549561,75.462288,-0.302371,-0.273354,0.311062,0.690283,0.759204,-0.931914,0.075905,-0.090176,-0.841738,-0.82639,0.490548,0.564845,-0.327561,-0.298545,-0.02519,0.237363,0.173726,0.055865,-0.028113,-0.0025,0.037887,-0.066,-0.73469,0.000009,0.010792,-0.253863,-0.224846,0.048508,0.073698,0.223997,0.509816,-0.0165,2.239971,0.14951,0.246658,'class 1'
-0.0165,0,0,0,0,0,0,0,0,0,-0.0165,0.000025,1.489661,1.599452,-0.137288,1.681117,-0.081665,-0.547399,7.949493,3.107399,-0.015891,0.20115,8.674343,9.687235,0.328671,9.653187,0.034048,-0.538644,8683.044922,92.527832,-0.000609,0.106622,1.313185,6.286363,6.682602,-3.919102,7.225035,-0.542433,-0.593903,2694.326416,60.333572,-0.123122,-0.122513,0.248081,0.664836,0.504229,-0.071576,-0.235574,0.45089,-0.522465,-0.658939,0.004854,0.94742,-0.264581,-0.263972,-0.141459,0.222911,0.169227,0.060024,-0.012802,-0.003479,0.052924,-0.065727,-0.775434,0.000002,0.014078,-0.239411,-0.238802,-0.116288,0.02517,0.225459,0.509816,-0.0165,2.254591,0.176129,0.253968,'class 1'
-0.0165,0,0,0,0,0,0,0,0,0,-0.0165,0,0.014275,0.016486,0,0.016483,0.000003,-0.785314,0,0.000272,-0.016495,0.008868,1.42512,1.709909,0.165997,1.606586,0.103323,-0.742635,6.607177,2.259801,-0.000005,0.024384,0.604251,4.510938,5.19749,0.629418,5.073428,0.124062,-0.610715,661.738647,24.496227,-0.040884,-0.040879,0.187282,0.585934,0.733961,0.638246,-0.183914,0.853682,-0.215436,-0.571305,0.465616,1.143015,-0.203782,-0.203777,-0.162898,0.208364,0.163724,0.066493,0.005716,-0.004396,0.069222,-0.063506,-0.791856,0.000001,0.017617,-0.224864,-0.224858,-0.18398,-0.021082,0.15967,0.400167,-0.0165,1.596696,0.169953,0.180868,'class 1'
-0.0165,0,0,0,0,0,0,0,0,0,-0.0165,0,0.000031,0.000036,-0,0.000036,-0,-0.8241,0,0,-0.0165,0.000868,0.263931,0.297138,-0.001119,0.300857,-0.003719,-0.946391,0.00819,0.092767,-0,-0.004224,0.237804,2.460263,2.985692,0.696951,2.730439,0.255252,-0.682402,54.614223,6.126549,-0.012276,-0.012275,0.136367,0.475762,0.943698,1.079651,0.041047,1.040189,0.039462,-0.535795,1.167342,1.001456,-0.152867,-0.152867,-0.140591,0.193848,0.15705,0.074455,0.02535,-0.00506,0.084928,-0.059578,-0.794764,0.000013,0.020882,-0.210348,-0.210348,-0.198073,-0.057482,0.143588,0.378237,-0.0165,1.435877,0.15046,0.115079,'class 1'
-0.0165,0,0,0,0,0,0,0,0,0,-0.0165,0,0.000001,0.000001,0,0.000001,0,-0.785398,0,0,-0.0165,0.00007,0.056631,0.068317,0.000308,0.063456,0.004861,-0.851982,0.000016,0.003433,-0,-0.012487,0.089214,1.261389,1.682313,0.531535,1.260691,0.421622,-0.782719,1.992547,0.704036,-0.004013,-0.004013,0.099105,0.363013,0.985314,1.243045,0.222005,1.026844,0.216201,-0.549335,1.01539,0.657142,-0.115605,-0.115605,-0.111592,0.179521,0.149222,0.082523,0.043868,-0.005366,0.0984,-0.054532,-0.791359,0.000045,0.023388,-0.196021,-0.196021,-0.192008,-0.080415,0.183792,0.509816,-0.0165,1.837924,0.191031,0.118734,'class 1'
-0.0165,0,0,0,0,0,0,0,0,0,-0.0165,0,0.000001,0.000001,0,0.000001,0,0.785398,0,0,-0.0165,0.00007,0.055559,0.067055,0.000302,0.062208,0.004847,0.855363,0.000015,0.00329,-0,-0.013244,0.067893,0.922388,1.252609,0.349935,0.83203,0.420579,1.211284,0.265623,0.169291,-0.003256,-0.003256,0.075582,0.270979,0.899711,1.195017,0.270024,0.892453,0.302564,-0.626875,0.496922,0.347969,-0.092082,-0.092082,-0.088826,0.165542,0.140424,0.089174,0.059455,-0.005301,0.108369,-0.048914,-0.78557,0.000087,0.024738,-0.182042,-0.182042,-0.178785,-0.089959,0.14505,0.400167,-0.0165,1.450497,0.166495,0.115079,'class 1'
-0.0165,0,0,0,0,0,0,0,0,0,-0.0165,0,0.00003,0.000034,-0,0.000034,-0,0.825659,0,0,-0.0165,0.000786,0.2083,0.223228,-0.002687,0.234679,-0.011451,1.029363,0.003019,0.06058,-0,-0.009996,0.116678,1.151008,1.22033,-0.016865,1.233997,-0.013667,1.173557,2.318197,1.556667,-0.006504,-0.006504,0.063536,0.210314,0.757731,1.027759,0.21807,0.728362,0.299397,-0.778356,0.194368,0.184011,-0.080036,-0.080036,-0.073532,0.152053,0.130976,0.093145,0.070724,-0.004924,0.113938,-0.043214,-0.77978,0.000124,0.024697,-0.168553,-0.168553,-0.162049,-0.088517,0.105576,0.378237,-0.0165,1.05576,0.132973,0.118734,'class 1'
-0.0165,0,0,0,0,0,0,0,0,0,-0.0165,0,0.000075,0.000067,-0,0.000081,-0.000013,1.193695,0,0,-0.016498,0.0024,0.425925,0.376237,-0.028993,0.441853,-0.065616,1.291126,0.036454,0.257525,-0.000002,-0.00498,0.170708,1.466511,1.299549,-0.314725,1.508222,-0.208673,1.322219,4.9782,2.947728,-0.01152,-0.011518,0.059915,0.177593,0.605515,0.816175,0.135893,0.583136,0.233039,-0.942738,0.081648,0.122568,-0.076415,-0.076413,-0.064895,0.139161,0.121302,0.093686,0.07695,-0.004334,0.114724,-0.037775,-0.775114,0.000138,0.023256,-0.155661,-0.155659,-0.144141,-0.079246,0.118734,0.261278,-0.0165,1.187339,0.090271,0.118734,'class 1'
-0.0165,0,0,0,0,0,0,0,0,0,-0.0165,0,0.000105,0.000069,-0,0.0001,-0.000031,1.570796,0,0,-0.016495,0.003209,0.542305,0.427268,-0.055772,0.532086,-0.104817,1.566676,0.074054,0.405646,-0.000005,-0.000892,0.201732,1.508684,1.602358,0.13829,1.510825,0.091533,1.484531,5.17205,2.01439,-0.015608,-0.015603,0.061994,0.162047,0.453254,0.5977,0.067676,0.445939,0.151761,-1.041091,0.030916,0.086541,-0.078494,-0.078489,-0.062886,0.126924,0.111845,0.090678,0.078199,-0.003632,0.110939,-0.03274,-0.771444,0.000126,0.020644,-0.143424,-0.14342,-0.127816,-0.06493,0.104845,0.261278,-0.0165,1.04845,0.099825,0.115079,'class 1'
-0.0165,0,0,0,0,0,0,0,0,0,-0.0165,0,0.000095,0.000134,0,0.000067,0.000067,0.122489,0,0,-0.016496,0.003394,0.532026,0.752398,0.141526,0.376199,0.376199,-1.211381,0,0,-0.000004,0.005972,0.233832,1.518109,2.146924,1.152309,1.076859,1.070065,-1.049278,0.000213,0.000046,-0.022472,-0.022468,0.067747,0.154851,0.293867,0.37613,0.023577,0.296652,0.079477,-1.088591,0.006673,0.047165,-0.084247,-0.084243,-0.061775,0.115356,0.102996,0.084521,0.075131,-0.002905,0.103263,-0.028132,-0.767854,0.000097,0.017265,-0.131856,-0.131852,-0.109384,-0.047609,0.077798,0.122389,-0.0165,0.777982,0.06515,0.115079,'class 1'
-0.0165,0,0,0,0,0,0,0,0,0,-0.0165,0.000023,0.885113,0.791469,-0.150493,0.949899,-0.15843,0.377115,0.769495,1.228394,-0.015997,0.119868,4.500892,4.045871,-3.067508,4.698711,-0.65284,0.29725,468.795685,28.639109,-0.000503,0.033853,0.421416,1.88834,1.978617,0.114071,1.919179,0.059437,0.191668,13.540315,3.45864,-0.050353,-0.04985,0.075599,0.151027,0.127145,0.142274,0.001064,0.134352,0.007922,-1.184449,0.000324,0.015985,-0.092099,-0.091595,-0.041745,0.10443,0.095043,0.07602,0.068893,-0.002212,0.092745,-0.023851,-0.762283,0.000065,0.013595,-0.12093,-0.120426,-0.070576,-0.028831,0.063178,0.246658,-0.0165,0.631784,0.092493,0.049289,'class 1'
-0.0165,0,22.36068,20,-100,24.142136,-4.142136,0.392699,320000,800,-0.016499,0.274312,20.481258,17.980284,-92.21946,22.14469,-4.164405,0.397688,223771.5625,692.168457,0.008512,1.289088,10.24439,6.67299,-45.927094,10.890255,-4.217265,0.418207,10163.126953,228.237167,-0.025011,0.103026,0.70087,1.582235,-0.318735,-1.586891,1.110392,-1.429127,0.382079,0.655183,6.449157,-0.119525,-0.094514,0.083894,0.147502,0.090926,-0.100455,0.000909,-0.010054,-0.090401,1.540754,0.000065,0.006456,-0.100393,-0.075382,0.019132,0.094096,0.088116,0.066279,0.060995,-0.00159,0.080703,-0.019708,-0.750631,0.000038,0.010082,-0.110595,-0.085584,0.00893,-0.010202,0.090225,0.246658,-0.0165,0.902251,0.083787,0.115079,'class 1'
-0.0165,7.071068,20,0,-400,20,-20,0.785398,0,1600,-0.008344,6.499806,17.685947,-1.599187,-310.874725,16.850168,-18.449354,0.785398,3186.665039,1246.056274,0.244127,3.294385,9.15367,-8.377369,-31.15444,2.78982,-11.167189,0.785398,13670.989258,194.79808,-0.252471,0.195032,0.759212,3.038183,-4.0878,3.302029,-1.108219,-2.979581,0.785634,58.518703,3.501994,-0.203376,0.049095,0.090587,0.144205,0.242158,-0.322553,0.021987,-0.097849,-0.224704,1.251942,0.001674,0.016092,-0.098932,0.15354,0.104445,0.084296,0.082161,0.056489,0.052904,-0.001068,0.06849,-0.015587,-0.726544,0.00002,0.007069,-0.09264,0.159831,0.110736,0.006292,0.144319,0.261278,-0.0165,1.443187,0.084899,0.118734,'class 1'
-0.0165,10,40,-40,-0,0,-40,1.570796,2560000,1600,0.169125,8.820834,36.416294,-37.576202,42.91222,-1.178997,-36.397205,0,1751298.875,1240.322144,0.552762,3.466053,18.36688,-23.027416,96.459305,-5.504868,-17.522549,1.568221,76582.882813,144.424637,-0.383637,0.241657,0.661499,4.315684,-5.911336,8.102004,-2.159446,-3.75189,1.351063,88.613388,2.535876,-0.072532,0.311104,0.093492,0.145995,0.354483,-0.477498,0.05002,-0.155198,-0.3223,1.264687,0.006367,0.027923,0.075633,0.45927,0.148165,0.074984,0.076986,0.047823,0.04577,-0.000665,0.057362,-0.011591,-0.68114,0.00001,0.004754,0.094142,0.477778,0.166674,0.018508,0.117272,0.246658,-0.0165,1.172719,0.08779,0.118734,'class 1'
-0.0165,7.071068,20,0,-400,20,-20,-0.785398,0,1600,-0.008344,6.499806,17.685928,-1.599153,-310.874146,16.850168,-18.44932,-0.785398,3186.521973,1246.053833,0.244127,3.294451,8.973887,-8.164639,-30.53134,2.787664,-10.952302,-0.789597,12584.768555,188.786667,-0.252471,0.200097,0.778747,2.760008,-3.772558,3.228167,-1.311926,-2.460632,-1.188291,18.779726,1.319524,-0.208441,0.04403,0.090926,0.157626,0.38843,-0.526233,0.062686,-0.182221,-0.344012,1.407813,0.007249,0.026176,-0.09927,0.153202,0.109172,0.066132,0.072312,0.041624,0.040654,-0.000389,0.048655,-0.008001,-0.601548,0.000005,0.00321,-0.074476,0.177995,0.133965,0.024794,0.077067,0.246658,-0.0165,0.770673,0.089581,0.115079,'class 1'
-0.0165,0,22.36068,20,-100,24.142136,-4.142136,-0.392699,320000,800,-0.016499,0.274312,20.481243,17.98035,-92.217644,22.144676,-4.164326,-0.397688,223771.65625,692.163635,0.008514,1.289277,10.087466,6.987259,-41.609451,10.829494,-3.842234,-0.424151,10509.357422,215.259583,-0.025013,0.111803,0.755119,0.842462,-0.032472,-0.670116,0.802531,-0.835003,-0.663862,0.002828,2.681519,-0.128302,-0.103289,0.082384,0.174838,0.338824,-0.460279,0.04823,-0.161334,-0.298945,-1.389552,0.004012,0.018937,-0.098883,-0.07387,0.029419,0.057742,0.067766,0.039168,0.038277,-0.000237,0.043701,-0.005424,-0.480127,0.000004,0.002413,-0.074241,-0.049228,0.054061,0.024642,0.063909,0.122389,-0.0165,0.639094,0.069263,0.115079,'class 1'
-0.0165,0,0,0,0,0,0,0,0,0,-0.0165,0.000023,0.885077,0.791504,-0.15044,0.949881,-0.158378,-0.377166,0.769464,1.228238,-0.015992,0.12153,4.381861,4.24243,-1.893191,4.649603,-0.407173,-0.344497,460.231934,25.570978,-0.000508,0.041246,0.517631,1.74463,2.06207,0.211712,1.953706,0.108365,-0.643936,14.47972,3.405284,-0.057746,-0.057238,0.068788,0.186704,0.239067,-0.30816,0.015024,-0.060714,-0.247446,-0.954013,0.003311,0.034869,-0.085288,-0.084781,-0.027543,0.049858,0.062987,0.040675,0.038568,-0.000195,0.043091,-0.004523,-0.33891,0.000003,0.002267,-0.066358,-0.06585,-0.008612,0.018931,0.051482,0.261278,-0.0165,0.514825,0.097103,-0.0165,'class 1'
-0.0165,0,0,0,0,0,0,0,0,0,-0.0165,0,0.000115,0.000134,0,0.000131,0.000003,-0.78534,0,0,-0.016496,0.004544,0.596283,0.752398,0.069024,0.64546,0.106938,-0.785398,0.164173,0.290006,-0.000004,0.005969,0.288712,1.727836,2.128774,0.413342,1.912666,0.216108,-0.785391,13.043579,2.87831,-0.022469,-0.022465,0.052171,0.184799,0.170518,-0.12186,-0.017736,0.085524,-0.207384,-0.736733,0.001274,0.085795,-0.068671,-0.068667,-0.046202,0.042551,0.057713,0.045241,0.041165,-0.000235,0.04625,-0.005086,-0.218745,0.000004,0.002635,-0.059051,-0.059047,-0.036582,0.00962,0.024436,0.122389,-0.0165,0.244357,0.065943,-0.0165,'class 1'
-0.0165,0,0,0,0,0,0,0,0,0,-0.0165,0,0.00003,0.000034,-0,0.000034,-0,-0.825659,0,0,-0.0165,0.000795,0.211469,0.230709,-0.00195,0.238872,-0.008163,-1.008835,0.003248,0.061027,-0,-0.00831,0.144287,1.242217,1.448299,0.038425,1.421264,0.027036,-0.851128,4.077409,1.943872,-0.00819,-0.00819,0.034979,0.16732,0.201117,0.046174,-0.035555,0.213056,-0.166882,-0.631949,0.000308,0.144353,-0.051479,-0.051478,-0.043288,0.035918,0.051749,0.051652,0.045648,-0.000323,0.051878,-0.00623,-0.137438,0.000007,0.003377,-0.052418,-0.052418,-0.044228,-0.000939,0.009816,0.115079,-0.0165,0.098158,0.055479,-0.0165,'class 1'
-0.0165,7.071068,17.320509,0,-200,14.142136,-14.142136,-1.178097,0,800,0.177297,6.807512,16.851818,-3.504371,-166.869537,11.283906,-14.788277,-1.246421,8347.854492,679.758728,0.893553,5.518975,20.080334,-14.949383,-89.875427,4.597857,-19.547239,1.565711,130288.007813,582.985718,-0.716256,0.833972,2.17505,13.073593,-4.391528,-75.82782,6.784726,-11.176253,1.562476,6221.446289,322.596771,-0.656674,0.059581,0.697441,0.662738,2.45588,-1.066573,-2.458588,1.122909,-2.189482,-1.524538,12.481438,10.971932,-0.520144,0.196112,0.136531,0.591464,0.397499,0.371306,-0.297531,-0.024674,0.067579,-0.36511,1.566147,0.016574,0.18722,-0.414167,0.302089,0.242507,0.105977,0.715518,1.457184,0.122389,7.155175,0.500518,0.575605,'class 1'
4.9835,0,54.772255,-60,100,-1.715729,-58.284271,-1.178097,11520000,3200,4.208325,0.866686,50.272003,-53.667526,-0.030396,0.000567,-53.668095,-1.182993,8295922.5,2880.325195,1.332657,3.985063,27.778868,-22.573881,-194.33551,6.649908,-29.223789,-1.231783,655789.9375,1286.922119,2.875668,0.818384,2.041838,12.487855,-2.583217,-77.506073,7.606388,-10.189604,-1.434503,2113.323975,316.697327,3.389941,0.514273,0.725631,0.526795,2.566167,-1.031284,-2.78778,1.231833,-2.263116,-1.504175,12.990858,12.214666,3.482694,0.607026,0.092754,0.615193,0.372279,0.399445,-0.327279,-0.026686,0.067582,-0.394862,-1.504781,0.022906,0.213854,3.593132,0.717464,0.203191,0.110437,0.673412,1.372389,0.115079,6.734123,0.398084,0.575605,'class 1'
-0.0165,10,21.794495,-10,-300,13.027757,-23.027756,-0.491397,130000,1300,0.169126,9.017094,20.601643,-7.27038,-300.589355,14.079323,-21.349703,-0.513155,66348.726563,1255.21582,0.582288,4.705799,14.447388,4.172242,-183.34816,15.786488,-11.614246,-0.655838,13069.630859,750.800232,-0.413163,0.627669,2.083877,7.128211,4.621496,-20.69039,7.412704,-2.791207,-1.199008,2223.814209,104.119789,-0.458543,-0.04538,0.716227,0.522085,2.199998,-0.430322,-2.365419,1.337808,-1.768131,-1.48155,1.786379,9.646854,-0.547101,-0.133939,-0.088558,0.632703,0.347476,0.408897,-0.336629,-0.028676,0.070444,-0.407073,-1.446067,0.025839,0.228023,-0.463578,-0.050415,-0.005035,0.083524,0.564348,0.955722,-0.0165,5.643479,0.309209,0.522974,'class 1'
-0.0165,0,66.895439,50,-1000,65.311287,-15.311289,-0.062177,16250000,6500,-0.016469,0.011538,61.03257,44.540672,-885.152283,59.433762,-14.893088,-0.072963,10959859,5524.480469,0.095262,0.520495,30.576956,21.023808,-270.982574,30.043486,-9.019679,-0.183304,674462.1875,1525.930908,-0.111731,0.439775,1.360062,7.006521,8.943352,11.777098,7.338519,1.604833,-0.618643,2629.471436,32.875156,-0.456244,-0.344512,0.67847,0.573858,1.674992,0.473119,-1.334414,1.415701,-0.942582,-1.444328,1.244894,5.561499,-0.694938,-0.583207,-0.238695,0.643893,0.325484,0.399719,-0.326566,-0.029963,0.074676,-0.401242,-1.393911,0.024155,0.226497,-0.660361,-0.54863,-0.204118,0.034577,0.591102,0.904553,0.122389,5.911023,0.216176,0.654553,'class 1'
-0.0165,10,40,-40,-0,0,-40,0,2560000,1600,0.169125,8.8208,36.57597,-36.348118,-8.329987,0.227746,-36.575863,-0.005709,1789553.625,1354.505737,0.553917,3.277574,17.680132,-14.453283,-53.02179,3.032313,-17.485596,-0.075058,87942.585938,420.984589,-0.384792,0.380604,0.50344,5.776386,6.198896,1.418548,5.960921,0.237975,-0.274012,1258.542847,32.752113,-0.211479,0.173313,0.627197,0.580121,1.423617,1.319358,-0.189079,1.449777,-0.130419,-1.37359,4.346578,2.497021,-0.458072,-0.07328,-0.246594,0.648981,0.307783,0.374422,-0.300308,-0.030032,0.079145,-0.379454,-1.344468,0.018967,0.210313,-0.479856,-0.095064,-0.268378,-0.021784,0.630137,0.904553,0.261278,6.301374,0.1849,0.654553,'class 1'
4.9835,0,84.852814,-120,3600,-60,-60,0,0,0,4.208308,0.000033,75.334129,-106.52726,2836.41333,-52.488407,-54.038853,0,27279.382813,2.403881,1.227992,0.157589,29.272749,-40.695713,399.599823,-16.548458,-24.147255,-0.028716,95628.460938,57.741737,2.980316,0.407886,0.360824,3.625462,1.280088,-6.206769,3.212286,-1.932197,-0.189768,43.367397,26.465702,3.800422,0.820106,0.576662,0.523669,1.463429,1.83698,0.567802,1.443678,0.393302,-1.252881,3.723047,1.10329,3.631646,0.65133,-0.168776,0.648461,0.294675,0.337083,-0.262524,-0.02866,0.082957,-0.345481,-1.294863,0.012651,0.183559,3.559848,0.579532,-0.240574,-0.071799,0.670342,0.816833,0.261278,6.70342,0.18328,0.772974,'class 1'
-0.0165,10,58.309521,-20,-1500,30,-50,0,2560000,6400,0.169141,8.433255,53.357697,-19.869474,-1226.193115,26.464329,-46.333801,-0.005101,2092248.25,5299.567871,0.607898,1.70169,26.514393,-14.437751,-248.231293,10.111545,-24.549295,-0.039791,250424.734375,1201.373779,-0.438757,0.455817,0.491915,3.935978,-1.717167,-6.733908,1.874743,-3.59191,-0.179738,88.118729,29.884295,-0.286676,0.152081,0.535854,0.434338,1.471725,1.955718,0.776474,1.40181,0.553908,-1.133222,2.74982,0.718939,-0.366713,0.072044,-0.080037,0.64302,0.285414,0.292746,-0.218763,-0.025971,0.085387,-0.304151,-1.243003,0.007262,0.15174,-0.473879,-0.035122,-0.187203,-0.107166,0.562886,0.955722,0.261278,5.628859,0.221406,0.590225,'class 1'
-0.0165,10,71.414284,0,-2600,50.990196,-50.990196,-0.098698,0,10400,0.169142,8.637205,64.579964,-2.293037,-2124.903564,44.964413,-47.25745,-0.100346,44718.792969,8504.87207,0.632452,3.01261,29.099054,-10.062143,-382.664185,15.16734,-25.229483,-0.111119,165224.875,1631.90332,-0.463311,0.53511,0.615032,4.468001,-5.009774,2.154526,-0.475125,-4.534649,-0.232091,413.60556,16.479729,-0.365968,0.097343,0.507292,0.344981,1.360777,1.795598,0.626929,1.321017,0.474581,-1.095534,2.309969,0.716453,-0.33815,0.12516,0.027818,0.633464,0.278707,0.246608,-0.174682,-0.022364,0.085842,-0.260524,-1.187597,0.003661,0.11997,-0.464323,-0.001012,-0.098355,-0.126172,0.653091,1.167711,0.261278,6.530906,0.246094,0.641395,'class 1'
4.9835,7.071068,87.177979,-120,3200,-40,-80,-0.785398,23040000,1600,4.216464,6.499782,77.839371,-107.335251,2581.813477,-36.393341,-70.94191,-0.77465,13751337,1193.60376,1.489111,3.144505,33.562256,-46.773148,515.91449,-17.817251,-28.955896,-0.672899,271430.0625,124.069427,2.727353,0.613222,0.264793,6.195014,-8.705429,18.466745,-3.660342,-5.045087,-0.844054,145.318283,1.91752,3.603242,0.875889,0.489019,0.269205,1.224061,1.560111,0.401968,1.234499,0.325612,-1.108376,2.010622,0.826075,3.727445,1.000092,0.124203,0.62062,0.273286,0.202958,-0.134946,-0.018362,0.083902,-0.218849,-1.127901,0.001669,0.091658,3.595844,0.868491,-0.007398,-0.131601,0.68657,1.094611,0.378237,6.865702,0.212116,0.641395,'class 1'
-0.0165,14.142136,56.568542,-80,1600,-40,-40,0,0,0,0.35475,12.47452,52.581005,-74.34462,1381.17981,-36.397255,-37.947365,0,13280.859375,2.402852,1.123132,4.790413,29.350626,-41.08868,413.40448,-17.60063,-23.48805,-1.552674,58518.652344,34.661705,-0.768381,0.58624,0.606721,5.558345,-7.731073,14.300962,-3.064656,-4.666418,-1.215921,153.347061,2.565641,-0.231489,0.536892,0.47797,0.204279,1.139485,1.406637,0.27216,1.175014,0.231623,-1.122278,1.760952,0.889987,-0.12322,0.645162,0.10827,0.605262,0.268251,0.164693,-0.102678,-0.014454,0.079388,-0.182066,-1.063478,0.000721,0.068358,-0.250512,0.517869,-0.019023,-0.127292,0.660985,0.844611,0.246658,6.609854,0.190152,0.725459,'class 1'
-0.0165,7.071068,37.416573,20,-700,38.284271,-18.284271,0.392699,1280000,3200,-0.008328,6.779371,33.831718,16.898851,-578.637939,33.945126,-17.046272,0.372097,742520.0625,2600.122559,0.300362,4.47255,15.611577,3.537317,-129.309174,13.2768,-9.739483,0.236148,6628.547852,529.749268,-0.30869,0.452219,0.938084,2.086102,-1.503857,-1.149148,0.557478,-2.061335,-0.177907,15.510371,6.85818,-0.460547,-0.151857,0.472518,0.146992,1.107331,1.367392,0.262545,1.136349,0.231042,-1.138791,1.53242,0.819581,-0.480846,-0.172156,-0.020299,0.588066,0.263162,0.133376,-0.079436,-0.01099,0.072388,-0.151824,-0.994151,0.000317,0.050271,-0.596395,-0.287705,-0.135847,-0.115548,0.533208,0.772974,0.246658,5.332075,0.210733,0.575605,'class 1'
-0.0165,0,51.961525,40,-600,51.622776,-11.622777,0.160875,6400000,4000,-0.016484,0.262511,48.408459,36.090862,-562.661072,47.84977,-11.758908,0.156762,4628215,3553.19458,0.064294,0.71932,27.40217,17.512222,-231.157761,26.301117,-8.788895,0.122514,377615.28125,1231.30896,-0.080778,0.346737,0.465471,4.743768,3.212808,-6.19305,4.568428,-1.35562,-0.076711,362.248505,35.094341,-0.36322,-0.282443,0.472868,0.107924,1.085369,1.356118,0.29318,1.086206,0.269912,-1.204021,1.225431,0.666337,-0.489352,-0.408574,-0.126132,0.569581,0.257945,0.109381,-0.065096,-0.008143,0.06338,-0.128476,-0.919191,0.000156,0.036809,-0.586064,-0.505287,-0.222844,-0.096713,0.508061,0.904553,0.122389,5.080614,0.220615,0.509816,'class 1'
-0.0165,10,40,-40,-0,0,-40,0,2560000,1600,0.169125,8.820817,36.204052,-36.348061,5.208371,-0.143859,-36.204201,0.004923,1717996.125,1300.348267,0.553322,3.385487,16.222256,-14.467087,-27.015398,1.673732,-16.140818,0.022865,66421.992188,317.358185,-0.384197,0.356241,0.399118,3.708114,2.36838,-4.267014,3.565223,-1.196843,-0.133238,127.201935,22.677279,-0.187116,0.197081,0.479511,0.104889,1.032775,1.244751,0.230093,1.018934,0.225818,-1.376405,0.974627,0.629033,-0.310386,0.073811,-0.12327,0.550222,0.252707,0.092402,-0.058014,-0.005944,0.053367,-0.111382,-0.836161,0.000091,0.027142,-0.381097,0.0031,-0.193981,-0.070711,0.494465,0.816833,0.261278,4.944649,0.189259,0.389202,'class 1'
4.9835,0,77.942284,-110,3000,-50,-60,-0.785398,1210000,100,4.208308,0.011536,68.754364,-96.996315,2329.051025,-43.700199,-53.296116,-0.787092,866329.8125,92.081589,1.229333,0.438085,25.542263,-35.826641,310.417999,-14.677727,-21.148914,-0.848151,53750.203125,41.876263,2.978975,0.419658,0.563799,0.905065,-0.217628,-0.78245,0.782416,-1.000044,-0.804601,0.150477,3.177163,3.788651,0.809675,0.491015,0.114002,0.984368,0.960387,-0.023364,0.984128,-0.023741,1.561271,0.936918,1.015801,3.717294,0.738318,-0.071357,0.530299,0.247564,0.082081,-0.055752,-0.004366,0.043841,-0.099593,-0.741402,0.000064,0.020573,3.67801,0.699034,-0.110641,-0.039284,0.576775,0.930868,0.378237,5.767748,0.182451,0.641395,'class 1'
-0.0165,10,22.36068,-20,-100,4.142136,-24.142136,-0.392699,320000,800,0.169126,8.637523,19.641857,-18.788034,-57.111099,2.662461,-21.450495,-0.422803,205240.75,581.434631,0.57828,2.936786,9.221491,-10.974464,7.709093,-0.754302,-10.220162,-0.952703,10791.624023,89.602501,-0.409154,0.441551,0.527702,3.502609,0.401821,-6.235126,2.706003,-2.304182,-1.449277,4.052969,25.101963,-0.272426,0.136729,0.502898,0.103615,1.050306,0.543383,-0.418307,0.973207,-0.429823,1.448768,0.581228,1.968493,-0.333773,0.075381,-0.061347,0.510045,0.242547,0.077979,-0.05572,-0.003377,0.036585,-0.092305,-0.632766,0.000052,0.016613,-0.340919,0.068235,-0.068493,-0.007146,0.428383,0.904553,-0.0165,4.283831,0.258429,0.400167,'class 1'
-0.0165,0,28.284271,40,400,20,20,0,0,0,-0.016469,0.548071,25.065113,35.413494,312.927826,18.482033,16.931461,-1.570727,3015.234619,2.404272,0.093963,2.196643,13.606558,17.388096,58.603542,12.815084,4.573012,-1.568389,20538.880859,67.93174,-0.110432,0.40505,0.593215,6.591209,4.100902,-13.57284,6.266751,-2.165849,1.48494,1195.863892,71.108749,-0.421519,-0.311087,0.508544,0.108697,1.196639,0.13339,-0.74673,0.933401,-0.800011,1.405328,0.053463,3.004714,-0.525013,-0.414581,-0.103494,0.489653,0.237561,0.079201,-0.055696,-0.002955,0.033232,-0.088928,-0.514662,0.000046,0.014923,-0.506122,-0.39569,-0.084603,0.018891,0.404406,1.122389,-0.0165,4.044064,0.321924,0.319757,'class 1'
-0.0165,0,29.580399,30,-100,33.027756,-3.027756,1.079399,1170000,1300,-0.016499,0.262808,28.56447,30.30571,-41.704102,31.624439,-1.31873,1.083214,996734.9375,1085.252441,0.013026,0.947695,22.298985,26.488869,75.913528,23.219479,3.26939,1.163831,279265,398.006042,-0.029525,0.349185,0.489647,9.245945,7.451243,-17.59293,9.335718,-1.884476,1.361087,6989.694336,125.892754,-0.365684,-0.336159,0.501863,0.189913,1.220019,-0.104616,-0.786477,0.836069,-0.940685,1.393199,0.03455,3.156854,-0.518362,-0.488837,-0.152678,0.469306,0.232422,0.084335,-0.054355,-0.003057,0.03443,-0.088785,-0.400353,0.000045,0.015182,-0.485806,-0.45628,-0.120122,0.032557,0.444611,1.122389,-0.0165,4.446111,0.308328,0.444026,'class 1'
-0.0165,0,29.580399,30,-100,33.027756,-3.027756,1.079399,1170000,1300,-0.016499,0.262762,28.733183,29.12685,-89.317795,31.924622,-2.797771,1.092306,1022836.75,1205.644531,0.012071,0.74093,22.226057,21.818102,-49.790581,23.901279,-2.083177,1.186351,321411.34375,675.191956,-0.02857,0.301588,0.402806,9.685585,8.417452,-14.32787,9.869225,-1.451773,1.353121,9080.9375,128.164993,-0.318087,-0.289517,0.480364,0.293758,0.976047,-0.07054,-0.504348,0.67578,-0.74632,1.393419,0.010063,2.022368,-0.496864,-0.468293,-0.178777,0.449191,0.226944,0.091743,-0.051333,-0.003581,0.039447,-0.09078,-0.303596,0.000045,0.016959,-0.46569,-0.43712,-0.147603,0.031173,0.386716,0.799289,0.122389,3.867164,0.200107,0.389202,'class 1'
-0.0165,0,31.622776,20,-300,30,-10,1.570796,640000,1600,-0.016484,0.387543,29.581697,18.514645,-266.211273,28.016567,-9.501924,1.560899,482526.875,1407.637207,0.038733,1.502765,18.137072,13.898513,-68.660774,17.763735,-3.865222,1.513353,90366.5625,467.811737,-0.055218,0.257833,0.513014,7.810711,7.804585,-0.148686,7.823589,-0.019005,1.513404,3746.442627,61.506287,-0.274318,-0.2191,0.447018,0.360291,0.509126,0.211873,-0.115721,0.462227,-0.250354,1.382765,0.022794,0.507773,-0.463503,-0.408285,-0.189185,0.429497,0.221007,0.099785,-0.047152,-0.00435,0.046468,-0.09362,-0.230003,0.000044,0.019625,-0.445981,-0.390763,-0.171663,0.017522,0.345781,0.641395,-0.0165,3.457807,0.196295,0.389202,'class 1'
-0.0165,0,29.580399,30,-100,33.027756,-3.027756,-1.079399,1170000,1300,-0.016499,0.262786,27.795418,28.319025,-86.015137,31.086029,-2.767004,-1.073583,919076.6875,1146.027832,0.010961,0.855503,16.777416,16.725786,-40.459602,18.869919,-2.144132,-1.065693,123535.742188,441.590332,-0.02746,0.216182,0.366,5.786152,6.748327,4.26514,6.042466,0.705861,-1.180192,1296.947754,28.479359,-0.232681,-0.205221,0.409907,0.357618,0.443769,0.595187,0.078447,0.398167,0.19702,0.102985,0.014333,0.04046,-0.426406,-0.398946,-0.193725,0.410407,0.214632,0.106803,-0.04309,-0.005113,0.053138,-0.096228,-0.177899,0.000041,0.02231,-0.426906,-0.399446,-0.194225,-0.0005,0.388325,0.772974,-0.0165,3.883246,0.254708,0.389202,'class 1'
-0.0165,0,29.580399,30,-100,33.027756,-3.027756,-1.079399,1170000,1300,-0.016499,0.262786,27.687891,27.931404,-96.703529,31.046228,-3.114824,-1.07009,910433,1166.977417,0.010918,0.874045,15.897936,14.872422,-64.303299,18.372414,-3.499991,-1.009979,105817.257813,478.4021,-0.027417,0.196958,0.259507,4.440925,5.295118,1.324999,5.031793,0.263325,-0.813631,637.542358,22.738285,-0.213458,-0.186041,0.379638,0.290815,0.946896,0.864528,-0.075022,0.944,-0.079472,-0.028329,0.782906,1.047495,-0.396138,-0.368721,-0.18268,0.392073,0.20801,0.111262,-0.040629,-0.005604,0.057251,-0.09788,-0.142988,0.00004,0.024065,-0.408572,-0.381155,-0.195114,-0.012434,0.420196,0.930868,0.115079,4.201959,0.288114,0.403091,'class 1'
-0.0165,0,31.622776,20,-300,30,-10,1.570796,640000,1600,-0.016484,0.387561,27.982952,18.110477,-227.548492,26.649155,-8.538677,-1.565057,406111.03125,1238.183472,0.039278,1.635731,10.404793,10.327325,-1.573078,10.477464,-0.150139,-1.452937,12046.095703,112.945938,-0.055762,0.214075,0.573689,3.298708,3.817676,1.583865,3.344038,0.473639,-0.264732,120.083344,8.239191,-0.230559,-0.174798,0.36558,0.222879,1.270082,0.82203,-0.468698,1.209533,-0.387503,0.002818,1.723475,2.550525,-0.382064,-0.326302,-0.151504,0.374587,0.201467,0.112086,-0.040907,-0.00562,0.057254,-0.098161,-0.121646,0.00004,0.024154,-0.391071,-0.33531,-0.160512,-0.009008,0.335547,0.677944,-0.0165,3.355468,0.22557,0.325605,'class 1'
-0.0165,0,33.166248,40,200,34.142136,5.857864,0.392699,1280000,800,-0.016484,0.28556,29.409613,34.879364,131.698685,30.571468,4.307895,0.398572,839160,689.77533,0.063145,1.502477,11.634953,11.365978,-18.856907,12.835141,-1.469163,0.451401,26433.037109,204.613098,-0.079628,0.278079,0.831371,4.410962,2.596797,-7.414351,4.31505,-1.718254,0.251551,245.46312,36.400757,-0.294562,-0.214934,0.372277,0.253966,1.296242,0.365487,-0.778554,1.083826,-0.718339,0.056839,0.433844,3.247799,-0.38876,-0.309132,-0.094198,0.357965,0.195374,0.10894,-0.044334,-0.005089,0.052537,-0.09687,-0.112141,0.000044,0.022322,-0.374449,-0.294821,-0.079887,0.014311,0.363325,0.816833,-0.0165,3.633246,0.239855,0.325605,'class 1'
-0.0165,10,35.707142,-30,-200,5.615528,-35.615528,0.122489,1530000,1700,0.169125,8.812697,31.985348,-26.445894,-173.466858,5.440202,-31.886097,0.130681,974420.375,1393.252563,0.555722,3.315807,14.950754,-8.575861,-85.182068,5.888927,-14.464787,0.229831,30467.919922,414.273682,-0.386597,0.411374,1.266361,6.036071,0.453597,-21.69171,4.889753,-4.436156,0.305475,17.894636,86.972588,-0.242249,0.144348,0.397428,0.337608,1.194391,-0.464881,-0.628957,0.593989,-1.05887,0.133379,0.590413,2.731943,-0.228303,0.158295,0.013947,0.342138,0.190052,0.102316,-0.050507,-0.004082,0.043446,-0.093953,-0.115201,0.000048,0.018879,-0.173013,0.213584,0.069236,0.055289,0.470781,0.955722,0.115079,4.707807,0.278482,0.444026,'class 1'
4.9835,0,65.383484,-90,1900,-33.81966,-56.18034,-0.231824,4050000,500,4.208309,0.275065,56.812901,-77.417007,1375.575562,-27.628223,-49.788784,-0.175635,2943298,491.090454,1.255949,1.689141,22.085094,-21.767256,-8.834536,0.398567,-22.165823,0.086028,241242.890625,509.151642,2.95236,0.618905,1.753521,6.995718,-4.270896,-19.701023,2.790114,-7.06101,0.321075,1770.148438,97.044655,3.589403,0.637043,0.432089,0.382512,1.351044,-1.485318,0.144758,-0.104863,-1.380455,0.246825,3.589739,1.627136,3.77622,0.82386,0.186817,0.326961,0.185707,0.093426,-0.058281,-0.002795,0.03123,-0.089511,-0.134906,0.00005,0.014578,3.881348,0.928988,0.291944,0.105127,0.470781,0.955722,0.246658,4.707807,0.25283,0.378237,'class 1'
-0.0165,7.071068,58.309521,20,-1500,50,-30,0,2560000,6400,0.177298,5.441603,51.907749,14.088133,-1248.867554,43.078583,-28.99045,0.018601,1030870.8125,5193.945313,0.918093,2.373337,24.128256,-11.481153,-240.69165,10.801668,-22.282822,0.17172,144284.59375,1094.583496,-0.740795,0.868474,1.851576,9.605669,-12.04806,22.147276,-2.26349,-9.784571,0.446918,8210.976563,56.566658,-0.691176,0.049619,0.463224,0.374837,1.787,-2.418452,1.275359,-0.776943,-1.641509,0.423249,4.371903,0.747473,-0.285926,0.454869,0.40525,0.312229,0.18239,0.083935,-0.065783,-0.00152,0.018118,-0.083901,-0.179901,0.000045,0.010408,-0.134931,0.605864,0.556244,0.150995,0.472243,0.955722,0.115079,4.722427,0.228523,0.454991,'class 1'
-0.0165,15.811388,32.787193,-30,-400,10,-40,0.785398,2250000,2500,0.362938,13.588148,32.528996,-33.019012,-240.444092,6.140171,-39.159184,0.785398,2237238,2052.031494,1.494312,4.525994,30.428757,-39.865578,266.041626,-8.475286,-31.390293,0.78769,834518.75,525.097534,-1.131374,1.064835,1.379413,14.071673,-19.557442,88.887405,-7.183347,-12.374095,0.818388,10305.856445,26.943871,-0.701898,0.429476,0.477839,0.372452,2.132023,-2.986004,2.147097,-1.206719,-1.779285,0.654948,2.923015,0.327831,-0.114901,1.016473,0.586996,0.297712,0.179974,0.075297,-0.070727,-0.000562,0.00721,-0.077936,-0.262827,0.000036,0.00725,0.065226,1.1966,0.767123,0.180127,0.521512,0.772974,0.246658,5.215117,0.179791,0.524436,'class 1'
4.9835,7.071068,103.92305,-120,1600,-15.278641,-104.721359,1.338973,115200000,8000,4.402091,6.522919,93.898499,-109.726028,1455.536011,-15.43695,-94.289078,1.338603,74859368,6217.658203,2.107893,4.184546,46.489307,-59.822174,681.94342,-15.32583,-44.496342,1.308001,3045176.75,850.918823,2.294198,1.060064,1.762659,14.259071,-19.931547,95.921532,-8.123192,-11.808355,1.117894,5395.052734,13.580435,3.342027,1.047829,0.467303,0.444371,2.138378,-3.013722,2.239306,-1.329873,-1.68385,0.809789,1.138036,0.1253,3.934788,1.64059,0.592761,0.283192,0.178163,0.068106,-0.071177,-0.000131,0.001792,-0.072968,-0.38929,0.000028,0.005589,4.118899,1.824702,0.776872,0.184111,0.425751,0.641395,0.246658,4.257514,0.120669,0.400167,'class 1'
-0.0165,15.811388,21.794495,10,-300,23.027756,-13.027757,-0.491397,130000,1300,0.177297,14.449691,18.175508,6.042535,-232.118042,18.553366,-12.510831,-0.499042,35233.734375,964.984375,0.895484,8.081451,9.479535,-11.23968,7.657619,-0.728523,-10.511157,-0.611755,12089.8125,95.699936,-0.718186,0.813173,2.699424,7.864892,-11.072529,30.32291,-4.964153,-6.108376,-0.290377,160.514801,1.309247,-0.635876,0.082311,0.430141,0.560006,1.770624,-2.50122,1.559106,-1.180479,-1.320741,0.42492,0.123079,0.019673,-0.252844,0.465343,0.383032,0.268504,0.176561,0.062295,-0.066127,-0.00028,0.003995,-0.070122,-0.533112,0.000024,0.005493,-0.091206,0.62698,0.544669,0.161637,0.278822,0.400167,0.115079,2.788216,0.123343,0.312447,'class 1'
-0.0165,0,54.772255,60,100,58.284271,1.715729,-0.392699,11520000,3200,-0.016483,0.86666,50.135693,54.846291,81.078094,53.325863,1.520427,-0.390386,8073190.5,2683.803223,0.089208,3.957057,25.357115,27.049751,0.556435,27.029165,0.020586,-0.382854,533740.375,729.463379,-0.105691,0.475455,2.635814,3.863923,-0.071942,-9.161987,2.99112,-3.063062,-0.327443,0.189706,36.653122,-0.491938,-0.386247,0.372146,0.646253,1.1766,-1.618236,0.614985,-0.609902,-1.008333,-0.168308,0.41571,0.158747,-0.388629,-0.282938,0.103309,0.253553,0.174736,0.057937,-0.055414,-0.000927,0.013465,-0.068879,-0.647188,0.000021,0.006781,-0.270035,-0.164344,0.221903,0.118594,0.225459,0.509816,-0.0165,2.254591,0.149827,0.253968,'class 1'
-0.0165,0,8.660254,10,0,10,0,-0.785398,10000,100,-0.0165,0.011606,10.267452,12.341516,8.97732,11.565286,0.77623,-0.747926,17729.802734,116.403732,-0.011396,0.781105,15.498279,19.471888,50.656788,16.379122,3.092766,-0.588654,66931.09375,176.527267,-0.005104,0.218252,1.827632,5.90601,5.639248,-4.696594,6.375869,-0.73662,-0.392301,1608.739258,50.587502,-0.234752,-0.229648,0.303852,0.664406,0.6701,-0.628069,-0.039503,0.057612,-0.68568,-0.217094,0.217938,0.552483,-0.320352,-0.315248,-0.0856,0.238322,0.172247,0.055782,-0.039485,-0.001895,0.02806,-0.067545,-0.713396,0.000014,0.00914,-0.254822,-0.249718,-0.020071,0.06553,0.172827,0.400167,-0.0165,1.728275,0.145525,0.122389,'class 1'
-0.0165,0,0,0,0,0,0,0,0,0,-0.0165,0.000024,1.1632,1.19551,-0.13095,1.296512,-0.101002,-1.079307,2.791376,1.953043,-0.015942,0.161236,6.124624,7.116724,1.95348,6.830741,0.285984,-0.975763,2169.438965,42.833851,-0.000558,0.081234,1.020415,5.182164,5.907657,1.330951,5.673048,0.23461,-0.511129,1032.23584,29.576609,-0.097734,-0.097175,0.236668,0.614704,0.655447,0.220778,-0.212445,0.584342,-0.363564,-0.2293,0.043797,0.898525,-0.253168,-0.25261,-0.155434,0.222874,0.168685,0.057103,-0.019593,-0.002951,0.045398,-0.064991,-0.74248,0.000005,0.012186,-0.239374,-0.238815,-0.14164,0.013794,0.158939,0.400167,-0.0165,1.589386,0.157046,0.118734,'class 1'
-0.0165,0,0,0,0,0,0,0,0,0,-0.0165,0.000001,0.350609,0.403973,-0.000266,0.40463,-0.000657,-0.825614,0.026806,0.164257,-0.016452,0.04037,2.472536,2.729787,-0.320335,2.842483,-0.112696,-0.940839,65.076607,8.733078,-0.000048,0.021301,0.502617,3.525672,4.338976,1.934648,3.834429,0.504547,-0.634477,208.752838,11.08812,-0.037801,-0.037752,0.179412,0.522263,0.84391,0.778315,-0.079845,0.870082,-0.091767,-0.250302,0.560434,0.925154,-0.195912,-0.195864,-0.158112,0.207343,0.16376,0.062403,0.002105,-0.003872,0.063285,-0.06118,-0.750292,0,0.015491,-0.223843,-0.223795,-0.186043,-0.027931,0.144319,0.400167,-0.0165,1.443187,0.153218,0.115079,'class 1'
-0.0165,0,0,0,0,0,0,0,0,0,-0.0165,0,0.014131,0.016319,0,0.016317,0.000001,-0.785398,0,0.000266,-0.016499,0.003544,0.660411,0.799494,0.043252,0.741134,0.05836,-0.787164,0.297979,0.466181,-0.000001,-0.000922,0.233485,2.304396,3.120191,2.000468,2.21845,0.901741,-0.713038,16.878824,1.733723,-0.015578,-0.015577,0.136578,0.419865,0.897246,1.017019,0.087485,0.922148,0.094871,-0.299239,0.70788,0.684386,-0.153078,-0.153077,-0.1375,0.191905,0.157385,0.070343,0.023269,-0.004516,0.079832,-0.056563,-0.747627,0.00001,0.018604,-0.208405,-0.208404,-0.192828,-0.055327,0.129699,0.509816,-0.0165,1.296988,0.170496,0.115079,'class 1'
-0.0165,0,0,0,0,0,0,0,0,0,-0.0165,0,0.014131,0.016319,0,0.016317,0.000001,0.785398,0,0.000266,-0.016499,0.003534,0.654648,0.794042,0.044313,0.73364,0.060402,0.785879,0.285776,0.45325,-0.000001,-0.002779,0.194316,1.812642,2.522397,1.507093,1.550211,0.972186,1.047323,2.125793,0.334114,-0.013721,-0.01372,0.108478,0.3329,0.811435,1.00261,0.146626,0.824849,0.177761,-0.398469,0.420911,0.418723,-0.124978,-0.124977,-0.111258,0.176748,0.149657,0.078652,0.041909,-0.004826,0.093516,-0.051607,-0.740252,0.000037,0.021061,-0.193248,-0.193247,-0.179528,-0.06827,0.117272,0.378237,-0.0165,1.172719,0.140316,0.115079,'class 1'
-0.0165,0,0,0,0,0,0,0,0,0,-0.0165,0.000001,0.350579,0.403939,-0.000266,0.404596,-0.000657,0.825621,0.026797,0.16423,-0.016452,0.039572,2.303867,2.487272,-0.400291,2.638957,-0.151685,0.975309,48.178654,7.787683,-0.000048,0.009572,0.316782,1.879088,2.04988,-0.006166,2.052883,-0.003003,1.103642,17.760487,4.226668,-0.026072,-0.026024,0.092682,0.270459,0.661335,0.839989,0.106577,0.684225,0.155764,-0.54656,0.197049,0.279271,-0.109182,-0.109134,-0.08311,0.162046,0.140845,0.085277,0.056419,-0.00482,0.103145,-0.046726,-0.731415,0.000071,0.022461,-0.178546,-0.178498,-0.152474,-0.069364,0.145781,0.400167,-0.0165,1.457807,0.154369,0.115079,'class 1'
-0.0165,0,0,0,0,0,0,0,0,0,-0.0165,0.000023,0.885106,0.791435,-0.15052,0.949895,-0.15846,1.193671,0.769464,1.228451,-0.015997,0.120046,4.498858,3.824016,-4.099283,4.696798,-0.872782,1.263267,453.611816,31.020227,-0.000503,0.028326,0.435834,2.150637,1.475663,-1.48038,2.160778,-0.685115,1.307031,17.636452,8.099102,-0.044826,-0.044323,0.085811,0.227133,0.50895,0.622363,0.034989,0.559867,0.062496,-0.664981,0.095818,0.247378,-0.102311,-0.101808,-0.057485,0.147943,0.131355,0.08886,0.065829,-0.004557,0.108019,-0.04219,-0.722559,0.000098,0.022563,-0.164443,-0.163939,-0.119616,-0.062131,0.104114,0.378237,-0.0165,1.04114,0.131138,0.118734,'class 1'
-0.0165,0,0,0,0,0,0,0,0,0,-0.0165,0.000033,1.236105,0.807624,-0.43785,1.178998,-0.371375,1.57073,1.567799,2.403657,-0.015401,0.15927,5.729179,4.018874,-8.336072,5.527094,-1.50822,0,799.421326,49.495636,-0.001099,0.039563,0.475114,2.070415,1.396805,-1.170395,1.986099,-0.589294,-1.54269,12.940717,6.632645,-0.056063,-0.054964,0.084901,0.193926,0.379313,0.402177,-0.020385,0.447709,-0.045532,-0.69009,0.039351,0.243287,-0.101401,-0.100302,-0.045337,0.134531,0.121649,0.088858,0.069974,-0.004114,0.10805,-0.038077,-0.713615,0.000105,0.021353,-0.151031,-0.149932,-0.094968,-0.04963,0.077798,0.246658,-0.0165,0.777982,0.089955,0.115079,'class 1'
-0.0165,0,0,0,0,0,0,0,0,0,-0.0165,0.000023,0.885077,0.791504,-0.15044,0.949881,-0.158378,-1.19363,0.769464,1.228238,-0.015992,0.11863,4.381862,4.242432,-1.893191,4.649604,-0.407173,-1.2263,460.232483,25.570992,-0.000508,0.041268,0.4026,1.785975,2.117422,0.237742,1.998459,0.118963,-0.922596,15.837896,3.532505,-0.057768,-0.057261,0.087934,0.166524,0.277998,0.188573,-0.046,0.328573,-0.139999,-0.638338,0.007808,0.219559,-0.104434,-0.103926,-0.046666,0.121858,0.112175,0.0854,0.069338,-0.003561,0.103684,-0.034346,-0.703614,0.000092,0.019052,-0.138358,-0.13785,-0.080589,-0.033924,0.104845,0.261278,-0.0165,1.04845,0.099825,0.115079,'class 1'
-0.0165,0,0,0,0,0,0,0,0,0,-0.0165,0.000032,1.388022,1.211563,-0.249756,1.391101,-0.179538,-0.130053,3.621136,2.466908,-0.015353,0.136604,6.391613,6.491835,-0.197578,6.522128,-0.030294,-0.203781,1809.41687,42.934235,-0.001147,0.061686,0.388486,2.516756,2.131506,-1.531187,2.698854,-0.567347,-0.381095,48.468452,10.66807,-0.078186,-0.077038,0.093581,0.144741,0.226376,-0.033037,-0.041391,0.187598,-0.220635,-0.543169,0.000182,0.166654,-0.110081,-0.108934,-0.031895,0.109924,0.1033,0.079143,0.064949,-0.002957,0.095814,-0.030865,-0.690574,0.000068,0.016047,-0.126424,-0.125277,-0.048238,-0.016343,0.090225,0.246658,-0.0165,0.902251,0.104248,0.115079,'class 1'
-0.0165,0,31.622776,20,-300,30,-10,0,640000,1600,-0.016484,0.387562,28.618563,16.91523,-266.448547,26.841843,-9.926613,-0.000233,386817.90625,1351.919312,0.038131,1.654078,13.402902,4.417465,-80.130219,11.428749,-7.011285,-0.020052,6635.438477,340.034851,-0.054616,0.135465,0.649637,2.474305,-0.661681,-3.092686,1.458613,-2.120293,-0.203334,5.607866,12.808567,-0.15195,-0.097334,0.100504,0.127797,0.267522,-0.270544,-0.005843,0.020102,-0.290646,-0.418437,0.007068,0.096565,-0.116989,-0.062373,0.034961,0.098699,0.095255,0.071153,0.058258,-0.002352,0.085706,-0.027448,-0.670956,0.000043,0.012804,-0.115184,-0.060568,0.036766,0.001805,0.104114,0.378237,-0.0165,1.04114,0.131138,0.118734,'class 1'
-0.0165,10,40,-40,-0,0,-40,0,2560000,1600,0.169125,8.820834,36.416294,-37.576202,42.912193,-1.178997,-36.397205,0,1751298.875,1240.322144,0.552762,3.466003,18.330782,-22.965687,95.702583,-5.470098,-17.495588,0.000105,76271.875,144.612411,-0.383637,0.243909,0.618182,3.977618,-5.363967,6.475348,-1.834819,-3.529148,0,82.597626,2.87075,-0.074784,0.308853,0.106817,0.113816,0.379273,-0.503501,0.053861,-0.154194,-0.349307,-0.234419,0.009651,0.038069,0.062308,0.445945,0.137092,0.088136,0.088095,0.062666,0.050746,-0.001795,0.074757,-0.024011,-0.639941,0.000025,0.009755,0.080989,0.464626,0.155773,0.018681,0.171365,0.261278,0.115079,1.713655,0.068143,0.122389,'class 1'
4.9835,0,84.852814,-120,3600,-60,-60,0,0,0,4.208308,0,75.885857,-107.31881,2879.331787,-53.651245,-53.667564,0.785398,3.06653,0.000266,1.226883,0.003531,32.273102,-45.638069,520.571655,-22.449375,-23.188694,0.785268,1138.462769,0.546593,2.981426,0.303998,0.152085,5.477685,-7.680742,14.244501,-3.130478,-4.550265,0.739757,118.919411,2.015795,3.90431,0.922885,0.110159,0.106878,0.490804,-0.685404,0.114376,-0.287307,-0.398097,0.106804,0.005766,0.012275,4.098149,1.116724,0.193839,0.07819,0.081727,0.054905,0.043637,-0.00133,0.064311,-0.020674,-0.592004,0.000014,0.007222,4.130118,1.148692,0.225808,0.031969,0.14505,0.261278,0.115079,1.450497,0.057605,0.118734,'class 1'
-0.0165,10,40,-40,-0,0,-40,0,2560000,1600,0.169125,8.820833,36.193153,-37.172268,35.896187,-0.992153,-36.180115,0.00574,1710906.75,1238.192627,0.55281,3.440163,16.561209,-20.607708,74.35881,-4.663766,-15.943942,0.116165,54036.980469,127.242355,-0.383685,0.263785,0.509149,3.918072,-5.302618,5.753619,-1.521787,-3.780831,0.728247,143.492706,5.103277,-0.09466,0.289025,0.108344,0.117705,0.544344,-0.766618,0.14511,-0.340704,-0.425914,0.466465,0.004267,0.007261,0.060782,0.444466,0.155441,0.068829,0.075951,0.049208,0.038136,-0.000986,0.055805,-0.017668,-0.520521,0.000008,0.005398,0.100296,0.483981,0.194956,0.039514,0.065371,0.261278,-0.0165,0.653713,0.096228,0.049289,'class 1'
-0.0165,0,31.622776,20,-300,30,-10,0,640000,1600,-0.016484,0.387546,28.340857,17.69035,-245.199844,26.829527,-9.139177,0.010551,404876.34375,1293.747681,0.038634,1.605809,11.273527,7.514422,-36.604877,10.879115,-3.364692,0.113833,11456.274414,202.886047,-0.055118,0.16991,0.71597,1.24198,-1.078605,-0.577617,0.392612,-1.471217,0.619309,4.04145,3.473859,-0.186394,-0.131276,0.100202,0.144655,0.511569,-0.722149,0.129743,-0.33593,-0.38622,0.389097,0.001319,0.002529,-0.116686,-0.061569,0.069708,0.060042,0.070443,0.046702,0.035139,-0.000778,0.050541,-0.015402,-0.423607,0.000005,0.004349,-0.076526,-0.021409,0.109867,0.04016,0.037594,0.122389,-0.0165,0.375936,0.069877,-0.0165,'class 1'
-0.0165,0,0,0,0,0,0,0,0,0,-0.0165,0.000046,1.142152,1.615247,0.652256,0.807624,0.807624,-0.785398,0,0,-0.014302,0.225242,5.671271,8.02039,16.081659,4.010195,4.010194,0.031209,0,0,-0.002198,0.090695,0.663265,1.034661,1.463232,0.535261,0.732302,0.73093,-0.433008,0.000004,0.000002,-0.107195,-0.104997,0.0861,0.171462,0.404935,-0.566439,0.078029,-0.236484,-0.329955,-0.330328,0.002803,0.008737,-0.1026,-0.100402,0.004595,0.051857,0.064861,0.047513,0.034703,-0.0007,0.048992,-0.014289,-0.31471,0.000005,0.004005,-0.068357,-0.066159,0.038838,0.034242,0.037594,0.122389,-0.0165,0.375936,0.069877,-0.0165,'class 1'
-0.0165,0,0,0,0,0,0,0,0,0,-0.0165,0.000023,0.885077,0.791504,-0.15044,0.949881,-0.158378,-1.19363,0.769464,1.228238,-0.015992,0.12153,4.381861,4.24243,-1.893191,4.649602,-0.407173,-1.2263,460.231812,25.570976,-0.000508,0.041246,0.517624,1.744212,2.061628,0.211718,1.953234,0.108394,-0.926805,14.465667,3.403438,-0.057746,-0.057238,0.067845,0.184253,0.280102,-0.347015,0.01738,-0.060704,-0.286311,-0.425788,0.006129,0.050899,-0.084345,-0.083838,-0.0266,0.04433,0.058948,0.050967,0.036584,-0.000722,0.050798,-0.014214,-0.215739,0.000006,0.004227,-0.06083,-0.060322,-0.003084,0.023515,0.023705,0.122389,-0.0165,0.237047,0.064766,-0.0165,'class 1'
-0.0165,0,0,0,0,0,0,0,0,0,-0.0165,0.000001,0.350579,0.403939,-0.000266,0.404596,-0.000657,-0.825621,0.026797,0.16423,-0.016452,0.039581,2.303637,2.490214,-0.395975,2.640193,-0.14998,-0.972443,48.276478,7.785066,-0.000048,0.010394,0.329818,1.75196,1.852894,-0.481912,2.084124,-0.23123,-0.833836,18.405016,5.360866,-0.026894,-0.026845,0.048065,0.177722,0.225104,-0.12338,-0.026122,0.111307,-0.234687,-0.423371,0.001822,0.119712,-0.064565,-0.064517,-0.037671,0.037537,0.052497,0.056175,0.040477,-0.000805,0.055093,-0.014616,-0.140348,0.000008,0.004859,-0.054037,-0.053989,-0.027144,0.010528,0.022974,0.115079,-0.0165,0.229737,0.063559,-0.0165,'class 1'
-0.0165,0,0,0,0,0,0,0,0,0,-0.0165,0,0.014131,0.016317,0,0.016317,-0,-0.785398,0,0.000266,-0.016499,0.003531,0.63217,0.724629,-0.005824,0.732579,-0.00795,-0.785362,0.287949,0.548383,-0.000001,-0.006984,0.16017,1.262285,1.318189,-0.27976,1.504178,-0.185988,-0.724955,4.963801,2.856662,-0.009516,-0.009515,0.029379,0.154189,0.253843,0.055703,-0.041757,0.234086,-0.178383,-0.403454,0.000528,0.170131,-0.045879,-0.045878,-0.036363,0.031575,0.045377,0.06201,0.045587,-0.000906,0.060554,-0.014967,-0.089874,0.000012,0.005703,-0.048075,-0.048074,-0.038559,-0.002195,0.009816,0.115079,-0.0165,0.098158,0.055479,-0.0165,'class 1'
-0.0165,0,0,0,0,0,0,0,0,0,-0.0165,0,0.00003,0.000034,-0,0.000034,-0,0.825659,0,0,-0.0165,0.000786,0.208344,0.223209,-0.002713,0.234765,-0.011555,1.029136,0.003023,0.060673,-0,-0.010144,0.107424,1.132362,1.07265,-0.255252,1.27314,-0.20049,1.076411,2.498579,2.171587,-0.006356,-0.006356,0.026721,0.05604,0.286675,0.187053,-0.055926,0.347836,-0.160783,0.777796,0.009051,0.258693,-0.043221,-0.043221,-0.036865,0.044882,0.064577,0.126495,0.109112,-0.004302,0.139872,-0.030759,0.453034,0.000347,0.029115,-0.061382,-0.061381,-0.055025,-0.01816,0.022974,0.115079,-0.0165,0.229737,0.063559,-0.0165,'class 1'
-0.0165,0,0,0,0,0,0,0,0,0,-0.0165,0,0.000001,0.000001,0,0.000001,0,0.785398,0,0,-0.0165,0.000069,0.058369,0.067018,-0.000023,0.067353,-0.000335,0.844371,0.000021,0.004582,-0,-0.013527,0.035563,0.948841,1.021305,-0.10808,1.11798,-0.096675,0.867777,1.538921,1.475385,-0.002973,-0.002973,0.030042,0.042444,0.380902,0.276062,-0.082976,0.457451,-0.181389,0.674334,0.031103,0.408116,-0.046542,-0.046542,-0.043569,0.053787,0.079378,0.15228,0.127666,-0.006783,0.168034,-0.040368,0.450631,0.000708,0.043431,-0.070287,-0.070287,-0.067314,-0.023745,0.05002,0.246658,-0.0165,0.500205,0.093641,-0.0165,'class 1'
-0.0165,0,0,0,0,0,0,0,0,0,-0.0165,0,0.000001,0.000001,0,0.000001,0,0.785398,0,0,-0.0165,0.000069,0.058392,0.06705,-0.000022,0.067378,-0.000327,0.844086,0.000021,0.004584,-0,-0.013319,0.041939,1.018358,1.134664,-0.070608,1.193809,-0.059145,0.808656,2.021181,1.569895,-0.003181,-0.003181,0.036918,0.077767,0.425318,0.306628,-0.095978,0.498977,-0.192349,0.608115,0.044935,0.477932,-0.053418,-0.053418,-0.050237,0.064687,0.098138,0.180556,0.148804,-0.010005,0.199065,-0.050261,0.450546,0.001376,0.062164,-0.081187,-0.081187,-0.078006,-0.027769,0.050751,0.122389,-0.0165,0.507515,0.07094,0.049289,'class 1'
-0.0165,0,0,0,0,0,0,0,0,0,-0.0165,0,0.00003,0.000034,-0,0.000034,-0,0.825659,0,0,-0.0165,0.000795,0.21155,0.230811,-0.001949,0.238968,-0.008158,1.008741,0.003253,0.061071,-0,-0.008206,0.139628,1.344433,1.566818,0.039765,1.541013,0.025804,0.83694,5.636144,2.295858,-0.008294,-0.008293,0.048484,0.129483,0.397176,0.254575,-0.088749,0.451249,-0.196675,0.557151,0.027207,0.419806,-0.064984,-0.064984,-0.05669,0.077948,0.121002,0.210337,0.171699,-0.014002,0.232043,-0.060344,0.453117,0.00252,0.08549,-0.094448,-0.094448,-0.086154,-0.029464,0.051482,0.122389,-0.0165,0.514825,0.071709,0.049289,'class 1'
-0.0165,0,0,0,0,0,0,0,0,0,-0.0165,0,0.000115,0.000134,0,0.000131,0.000003,0.78534,0,0,-0.016496,0.004544,0.596283,0.752399,0.069025,0.64546,0.106938,0.785398,0.164174,0.290006,-0.000004,0.005991,0.288154,1.760521,2.175341,0.449833,1.943938,0.231403,0.777445,13.878229,2.932779,-0.022491,-0.022487,0.064677,0.175014,0.311908,0.125938,-0.065355,0.326256,-0.200318,0.50159,0.004398,0.277281,-0.081177,-0.081173,-0.058686,0.093952,0.147964,0.240196,0.195028,-0.018726,0.265547,-0.070519,0.458558,0.004296,0.11294,-0.110452,-0.110448,-0.087961,-0.029275,0.06464,0.122389,-0.0165,0.646404,0.069898,0.115079,'class 1'
-0.0165,0,0,0,0,0,0,0,0,0,-0.0165,0.000023,0.885077,0.791504,-0.15044,0.949881,-0.158378,0.377166,0.769464,1.228238,-0.015992,0.12153,4.381871,4.242448,-1.893144,4.64961,-0.407162,0.344495,460.23526,25.570944,-0.000508,0.041373,0.51979,1.80728,2.17211,0.367111,1.98739,0.18472,0.611065,15.331905,3.249619,-0.057873,-0.057365,0.084313,0.205066,0.229992,-0.045658,-0.035141,0.166014,-0.211672,0.415708,0.000297,0.142647,-0.100813,-0.100306,-0.042941,0.113078,0.178836,0.26829,0.216992,-0.024013,0.297664,-0.080672,0.467003,0.00674,0.143138,-0.129578,-0.12907,-0.071705,-0.028764,0.077798,0.246658,-0.0165,0.777982,0.089955,0.115079,'class 1'
-0.0165,0,22.36068,20,-100,24.142136,-4.142136,0.392699,320000,800,-0.016499,0.274312,20.481243,17.98035,-92.217644,22.144676,-4.164326,0.397688,223771.65625,692.163635,0.008514,1.289278,10.088989,6.991683,-41.582226,10.830904,-3.83922,0.423995,10520.37207,215.21254,-0.025013,0.112881,0.767559,0.855979,0.366035,-0.488331,0.905393,-0.539358,0.508983,0.279661,2.087307,-0.129381,-0.104368,0.105564,0.2174,0.228611,-0.209491,-0.006852,0.028759,-0.23825,0.289207,0.003129,0.071293,-0.122064,-0.097051,0.007317,0.135665,0.213184,0.292319,0.235256,-0.029562,0.32595,-0.090694,0.478715,0.009608,0.173593,-0.152164,-0.127151,-0.022784,-0.030101,0.118003,0.261278,-0.0165,1.180029,0.109525,0.118734,'class 1'
-0.0165,7.071068,20,0,-400,20,-20,0.785398,0,1600,-0.008344,6.499806,17.685909,-1.599119,-310.873566,16.850166,-18.449286,0.785398,3186.379395,1246.051392,0.244127,3.294518,8.7889,-7.94153,-29.943842,2.790213,-10.731742,0.785398,11531.540039,182.843262,-0.252472,0.206352,0.802444,1.992551,-2.809987,1.95178,-1.255907,-1.55408,-0.771058,0.702012,0.088907,-0.214696,0.037775,0.126576,0.216591,0.26835,-0.309934,0.010635,-0.039297,-0.270636,0.23649,0.005141,0.053518,-0.13492,0.117552,0.079777,0.161985,0.250271,0.309662,0.247057,-0.034929,0.347555,-0.100498,0.494194,0.012253,0.200752,-0.170329,0.082142,0.044367,-0.03541,0.170634,0.246658,0.115079,1.706345,0.065491,0.122389,'class 1'
-0.0165,10,40,-40,-0,0,-40,1.570796,2560000,1600,0.169125,8.820833,36.193153,-37.172264,35.896156,-0.99215,-36.180115,-1.565057,1710906.75,1238.192871,0.55281,3.440212,16.527798,-20.545778,73.596581,-4.621723,-15.924055,-1.452047,53923.902344,127.742706,-0.383685,0.266208,0.535583,3.55521,-4.55428,2.963108,-0.786416,-3.767864,-0.857999,184.371628,8.889034,-0.097083,0.286602,0.146109,0.213213,0.275202,-0.296878,0.001252,-0.004278,-0.292599,0.380798,0.007327,0.083129,0.023016,0.406701,0.120099,0.192195,0.289014,0.317787,0.249609,-0.039562,0.359619,-0.110011,0.514135,0.013741,0.220552,-0.02307,0.360615,0.074013,-0.046085,0.183792,0.378237,0.115079,1.837924,0.109957,0.122389,'class 1'
-0.0165,7.071068,25.980762,10,-600,30,-20,-0.785398,250000,2500,-0.008344,6.48827,23.404041,8.335545,-495.638214,26.817465,-18.48192,-0.785398,142578.015625,2052.03418,0.246527,2.855198,11.572396,-1.349202,-132.555084,10.858403,-12.207604,-0.785398,968.497742,532.04071,-0.254871,0.260243,0.214489,3.445765,-3.386045,-3.274097,0.784965,-4.17101,-0.788415,281.607178,24.561689,-0.268587,-0.013716,0.164043,0.221803,0.288434,-0.133658,-0.055702,0.178462,-0.312121,0.532797,0.004299,0.240672,-0.172387,0.082484,0.0962,0.226293,0.32802,0.314551,0.240318,-0.042869,0.359548,-0.11923,0.539702,0.013239,0.229228,-0.234637,0.020235,0.033951,-0.06225,0.13043,0.378237,-0.0165,1.304298,0.130648,0.122389,'class 1'
-0.0165,0,34.641018,40,0,40,0,-0.785398,2560000,1600,-0.016499,0.023026,31.616003,35.960567,-29.699799,36.768322,-0.807755,-0.785398,1825895.625,1411.961548,0.033523,0.655578,14.651632,13.284077,-82.32029,17.886457,-4.602381,-0.785575,89247.648438,505.747833,-0.050022,0.220284,0.369032,2.183996,-1.209877,-3.65513,1.400325,-2.610201,-0.817796,23.544256,16.08432,-0.236783,-0.186761,0.181788,0.257114,0.452787,0.193785,-0.154096,0.501224,-0.307439,0.594233,0.024557,0.653937,-0.198287,-0.148265,0.038496,0.264089,0.36561,0.298452,0.21678,-0.044316,0.345168,-0.128389,0.573119,0.010539,0.224256,-0.280588,-0.230566,-0.043805,-0.082301,0.183061,0.378237,-0.0165,1.830614,0.126661,0.122389,'class 1'
-0.0165,0,31.622776,20,-300,30,-10,1.570796,640000,1600,-0.016484,0.387546,28.340868,17.690384,-245.199585,26.829546,-9.139162,-1.560246,404878,1293.747925,0.038634,1.605176,11.404819,7.738876,-36.211887,11.023768,-3.284892,-1.465323,12261.786133,204.737747,-0.055118,0.17693,0.579094,1.081092,0.4402,-0.494071,0.956656,-0.516456,-1.492613,0.420505,2.170059,-0.193414,-0.138296,0.202538,0.329849,0.769243,0.662376,-0.221159,0.906379,-0.244003,0.604343,0.580622,1.32338,-0.219022,-0.163904,-0.025608,0.305168,0.399862,0.269731,0.177557,-0.043545,0.315553,-0.137996,0.617801,0.006485,0.205707,-0.321653,-0.266535,-0.128238,-0.10263,0.239787,0.509816,-0.0165,2.397865,0.183781,0.246658,'class 1'
-0.0165,0,22.36068,20,-100,24.142136,-4.142136,1.178097,320000,800,-0.016499,0.274312,20.481319,17.980419,-92.218269,22.144758,-4.164339,1.173108,223774.96875,692.168579,0.008516,1.286816,10.534118,7.426572,-43.977379,11.313672,-3.8871,1.149836,12744.070313,231.063492,-0.025015,0.126387,0.524472,2.774061,2.339926,-2.694537,3.185739,-0.845812,1.029575,88.991539,16.253403,-0.142886,-0.117871,0.231224,0.444636,1.13276,1.193817,-0.142514,1.303176,-0.109359,0.590926,2.843638,1.995256,-0.247723,-0.222708,-0.104837,0.348864,0.428822,0.231947,0.122894,-0.040485,0.27183,-0.148936,0.678652,0.002674,0.177044,-0.365363,-0.340348,-0.222477,-0.11764,0.3085,0.677944,-0.0165,3.085,0.224619,0.378237,'class 1'
-0.0165,0,8.660254,10,0,10,0,0.785398,10000,100,-0.0165,0.011536,8.636744,9.951118,-0.324785,9.983649,-0.032532,0.785405,9934.546875,100.323883,-0.014094,0.433387,7.616384,8.193197,-7.564852,9.030864,-0.837666,0.817157,6537.500977,97.387886,-0.002406,0.077599,0.24681,4.337469,4.868608,-0.862024,5.039656,-0.171048,0.865822,643.579895,27.15144,-0.094099,-0.091693,0.273758,0.59751,1.419889,1.647018,0.113994,1.574624,0.072395,0.573296,6.121657,2.256692,-0.290258,-0.287852,-0.196159,0.394275,0.450715,0.194196,0.054408,-0.03542,0.217362,-0.162953,0.763075,0.000428,0.144639,-0.410775,-0.408369,-0.316676,-0.120517,0.320488,0.539056,-0.0165,3.204883,0.18177,0.319757,'class 1'
-0.0165,0,0,0,0,0,0,0,0,0,-0.0165,0,0.699704,0.808014,0.000079,0.807917,0.000097,0.785359,0.426056,0.652572,-0.016397,0.006298,4.778962,5.780882,2.237094,5.36381,0.417072,0.763595,817.760376,24.470221,-0.000103,0.063402,0.353166,5.702987,7.209772,6.721151,6.109692,1.10008,0.682977,1304.521484,25.09621,-0.079902,-0.079799,0.335274,0.770653,1.492091,1.841951,0.390952,1.597173,0.244778,0.580323,6.205304,1.828972,-0.351774,-0.351671,-0.271872,0.440292,0.464102,0.174521,-0.024792,-0.028972,0.158266,-0.183058,0.879741,0.000072,0.116502,-0.456792,-0.456689,-0.37689,-0.105018,0.376482,0.677944,0.115079,3.764825,0.17231,0.33657,'class 1'
-0.0165,0,0,0,0,0,0,0,0,0,-0.0165,0.000052,1.303277,1.599197,0.357439,1.330559,0.268638,0.398131,2.883955,1.127676,-0.014895,0.240539,6.809719,8.808681,13.978195,6.732435,2.076247,0.444188,1682.220581,21.680092,-0.001605,0.117731,1.037502,6.954249,8.696639,11.078068,7.1465,1.550139,0.470509,2368.723633,31.31926,-0.134231,-0.132626,0.417462,0.929178,1.251907,1.625738,0.422742,1.300736,0.325002,0.694709,2.516307,0.952056,-0.433962,-0.432357,-0.299731,0.485643,0.468126,0.19129,-0.109806,-0.021999,0.103254,-0.21306,1.030625,0.001206,0.100054,-0.502143,-0.500538,-0.367912,-0.068181,0.426921,0.799289,-0.0165,4.26921,0.302725,0.444026,'class 1'
-0.0165,0,31.622776,20,-300,30,-10,0,640000,1600,-0.016484,0.387579,28.643999,18.514496,-238.921234,27.274401,-8.759906,0.010759,445098.5,1298.471313,0.039738,1.784803,15.423297,13.586381,-29.049683,15.464817,-1.878436,0.127859,55522.457031,300.788422,-0.056222,0.276649,1.962268,7.154742,8.04766,3.514022,7.584334,0.463326,0.400899,3284.143311,50.708748,-0.293133,-0.236911,0.515971,1.027045,0.832998,0.964072,0.07137,0.88327,0.080802,1.1397,0.598513,0.643954,-0.532456,-0.476233,-0.239323,0.528975,0.462717,0.239459,-0.194618,-0.015453,0.060559,-0.255177,1.198568,0.003776,0.099689,-0.545459,-0.489237,-0.252326,-0.013003,0.483354,0.772974,0.246658,4.833538,0.203751,0.444026,'class 1'
-0.0165,10,45.825756,-20,-900,21.622776,-41.622776,0.160875,1600000,4000,0.169126,9.024701,41.2953,-16.397354,-762.645447,20.608679,-37.006031,0.166686,892512.5,3319.454834,0.579382,4.867619,19.897287,1.076057,-222.740448,15.472215,-14.396157,0.248595,1032.984985,892.11969,-0.410257,0.563383,2.850265,4.189052,2.696836,-10.130804,4.805156,-2.10832,0.576755,347.617798,47.796143,-0.394257,0.016,0.619416,1.025462,1.04366,0.007351,-0.554185,0.74812,-0.74077,1.477189,0.00012,2.216795,-0.45029,-0.040033,-0.056033,0.568948,0.448678,0.299461,-0.272783,-0.010202,0.033329,-0.306112,1.352772,0.008574,0.11522,-0.399822,0.010434,-0.005566,0.050468,0.673412,1.261278,0.378237,6.734122,0.271598,0.590225,'class 1'
4.9835,7.071068,62.249496,-70,200,-2.984379,-67.015625,0.448028,20090000,4100,4.216465,6.802946,55.356461,-61.439636,90.074463,-1.502823,-59.936813,0.453948,12889271,3414.53125,1.540536,5.66688,23.997797,-25.262207,-55.135582,2.02087,-27.283077,0.555946,548018.0625,858.721375,2.675929,0.919211,3.051801,6.937562,-7.399445,-1.189628,0.157424,-7.556868,1.125192,3258.294922,59.5103,3.297254,0.621325,0.711389,0.919626,1.822118,-0.928122,-1.229412,0.737922,-1.666045,1.566201,4.978147,5.779059,3.505076,0.829147,0.207822,0.604336,0.427713,0.355937,-0.338002,-0.006853,0.019187,-0.357189,1.475866,0.016184,0.141659,3.612129,0.9362,0.314875,0.107053,0.793149,1.372389,0.378237,7.931491,0.297714,0.838763,'class 1'
-0.0165,10,45.825756,-60,700,-15.857864,-44.142136,1.178097,2880000,800,0.371063,9.039994,45.135792,-58.755058,659.778198,-15.120564,-43.634495,1.193529,2806756.5,813.044312,1.669894,5.206876,37.562614,-47.298798,390.212036,-10.646247,-36.65255,1.297097,1513064.625,676.327881,-1.298831,1.166391,2.460279,14.167569,-15.412425,17.782547,-1.256161,-14.156264,1.483415,39530.140625,166.412674,-0.795329,0.503503,0.775466,0.762738,2.394972,-1.483823,-1.769687,0.781282,-2.265105,-1.547087,20.433121,9.28048,-0.404403,0.894428,0.390925,0.634124,0.402307,0.399557,-0.385212,-0.005629,0.014097,-0.399308,1.570085,0.02536,0.170904,-0.263061,1.03577,0.532268,0.141342,0.779991,1.588763,0.261278,7.799912,0.409758,0.65967,'class 1'
-0.0165,7.071068,66.332497,-40,-1600,24.721359,-64.721359,-1.338973,12800000,8000,0.362938,7.047948,61.884354,-41.354576,-1222.263184,19.940607,-61.295181,-1.340837,11286050,6599.253418,1.493516,5.864456,37.946877,-38.352959,-22.463726,0.577029,-38.929989,-1.3424,2295864.5,1560.804443,-1.130578,1.128868,2.561802,12.531917,-12.647146,-0.099382,0.007853,-12.654999,-1.429893,25647.683594,160.347824,-0.76593,0.364648,0.801259,0.661427,2.460372,-1.433272,-2.0075,0.871151,-2.304423,-1.531124,20.71578,10.084268,-0.438321,0.692257,0.327609,0.657587,0.375411,0.425142,-0.411253,-0.006331,0.014858,-0.426112,-1.497185,0.032888,0.194455,-0.29465,0.835928,0.47128,0.143671,0.712886,1.562447,0.246658,7.12886,0.43978,0.59388,'class 1'
-0.0165,10,34.641018,40,0,40,0,-0.785398,2560000,1600,-0.000187,9.587577,31.993265,35.573013,-73.913696,37.541847,-1.968835,-0.766187,1975469.75,1561.094116,0.556934,6.807408,17.857351,11.850832,-205.919662,21.450563,-9.599732,-0.69594,135403.28125,964.120911,-0.557121,0.841303,2.85629,4.380139,-0.550922,-16.307404,3.772166,-4.323088,-0.992371,19.890266,65.533127,-0.84149,-0.284369,0.788434,0.67502,2.040157,-0.802146,-1.774205,0.989993,-1.792139,-1.508787,4.980378,7.74026,-0.788621,-0.2315,0.052869,0.674339,0.349986,0.430515,-0.415046,-0.008404,0.019346,-0.434392,-1.434556,0.035465,0.205878,-0.674527,-0.117406,0.166963,0.114094,0.699436,1.036132,0.246658,6.994357,0.317324,0.791249,'class 1'
-0.0165,0,66.895439,70,100,68.541023,1.45898,-0.231824,22050000,4500,-0.016498,0.275039,62.694996,65.491386,69.982269,64.404785,1.086601,-0.24289,17195914,4009.192383,0.061545,1.551679,37.200138,37.475071,-62.484978,39.074203,-1.599134,-0.317473,2323296.25,1654.320557,-0.078043,0.546379,1.98558,7.948978,9.019326,1.779926,8.817462,0.201864,-0.545468,6038.361328,74.228539,-0.562877,-0.484834,0.746475,0.726626,1.454965,0.145964,-1.073423,1.111611,-0.965647,-1.460955,0.091933,4.314998,-0.762973,-0.684929,-0.200096,0.684351,0.328416,0.416365,-0.397991,-0.011086,0.026137,-0.424128,-1.377455,0.032113,0.202739,-0.700849,-0.622806,-0.137972,0.062123,0.630868,1.036132,0.246658,6.308684,0.289498,0.707184,'class 1'
-0.0165,7.071068,20,0,-400,20,-20,-0.785398,0,1600,-0.008344,6.49978,17.511003,1.195644,-305.386536,18.083357,-16.887712,-0.773383,1748.323853,1222.975708,0.245694,3.059814,10.031461,7.886834,-46.152027,11.798515,-3.911681,-0.603325,15352.128906,246.810257,-0.254038,0.416457,0.775452,7.656362,9.229642,8.724693,8.160506,1.069136,-0.509498,4283.807617,50.287525,-0.424801,-0.170763,0.690295,0.731725,1.198726,1.052297,-0.206776,1.221568,-0.169271,-1.355939,2.142054,1.934433,-0.698639,-0.444601,-0.273838,0.687928,0.311929,0.385838,-0.36378,-0.013608,0.034193,-0.397973,-1.321448,0.024716,0.186767,-0.696272,-0.442234,-0.271471,0.002367,0.687886,1.094611,0.246658,6.878859,0.289279,0.742272,'class 1'
-0.0165,10,40,-40,-0,0,-40,1.570796,2560000,1600,0.169125,8.820817,35.970814,-35.976803,0.143493,-0.003987,-35.972816,-1.560244,1674548.375,1293.756592,0.554373,3.358272,13.715816,-13.11082,-9.842145,0.71202,-13.822841,-1.44149,36314.617188,211.262177,-0.385248,0.406121,0.139876,4.569062,5.35442,0.911296,5.178441,0.175979,-0.677802,717.451233,25.024624,-0.236996,0.148252,0.634187,0.675856,1.316105,1.643602,0.423003,1.324149,0.319453,-1.183819,2.726859,1.009414,-0.465062,-0.079814,-0.228066,0.685652,0.300386,0.343641,-0.317569,-0.015378,0.042687,-0.360256,-1.263225,0.016374,0.162363,-0.516527,-0.131279,-0.279531,-0.051465,0.619173,0.955722,0.261278,6.191725,0.208793,0.654553,'class 1'
-0.0165,7.071068,22.36068,20,-100,24.142136,-4.142136,0.392699,320000,800,-0.008344,6.494076,19.490274,17.980476,-59.304199,20.827831,-2.847354,0.363987,181212.921875,560.514404,0.26974,3.115345,7.365431,7.482396,0.775733,7.377244,0.105152,-0.059319,2960.738525,52.883312,-0.278084,0.426719,0.306057,3.036605,3.013421,-2.297948,3.644028,-0.630607,-0.70661,165.927246,18.272501,-0.435063,-0.156979,0.587256,0.586188,1.40418,1.843184,0.634263,1.385347,0.457837,-1.058395,2.922636,0.860275,-0.595599,-0.317515,-0.160537,0.678304,0.292566,0.29539,-0.265332,-0.016098,0.050905,-0.316237,-1.200493,0.00949,0.134794,-0.686648,-0.408564,-0.251585,-0.091048,0.589202,0.904553,0.122389,5.892017,0.244251,0.539056,'class 1'
-0.0165,7.071068,33.166248,40,200,34.142136,5.857864,-0.392699,1280000,800,-0.008344,6.505128,30.204309,36.654533,179.860672,30.818386,5.836147,-0.371907,838529,624.112244,0.273988,3.46033,12.687667,15.060442,29.221251,12.772642,2.2878,-0.272731,24934.416016,109.931908,-0.282331,0.478842,0.600929,1.436376,0.457606,-1.843196,1.605592,-1.147986,-0.87701,1.587736,7.582188,-0.487185,-0.204854,0.552216,0.493615,1.358636,1.762709,0.543782,1.36406,0.39865,-1.049826,2.895911,0.932017,-0.560559,-0.278228,-0.073374,0.666772,0.286821,0.246825,-0.2131,-0.015773,0.058148,-0.271249,-1.132282,0.004927,0.108502,-0.675116,-0.392785,-0.187931,-0.114557,0.710547,1.036132,0.378237,7.105467,0.207448,0.725459,'class 1'
-0.0165,10,56.568542,0,-1600,40,-40,1.570796,0,6400,0.169126,8.82866,50.381744,-0.807854,-1268.902832,35.220028,-36.027882,1.565584,3312.910156,5076.26416,0.603289,3.713187,20.051683,-5.017171,-189.306564,11.477106,-16.494278,1.523907,19694.533203,782.398315,-0.434163,0.540422,0.514129,3.698503,-3.110919,-2.008888,0.548903,-3.659822,-1.540105,171.426727,17.713367,-0.371296,0.062867,0.527333,0.413018,1.273868,1.60056,0.384699,1.305996,0.294564,-1.094891,2.620701,1.022996,-0.358207,0.075956,0.013089,0.651958,0.28172,0.202678,-0.165854,-0.014628,0.063718,-0.229572,-1.058951,0.002366,0.086019,-0.482831,-0.048669,-0.111536,-0.124625,0.629699,0.955722,0.378237,6.296988,0.202761,0.590225,'class 1'
-0.0165,7.071068,66.332497,40,-1600,64.721359,-24.721359,1.338973,12800000,8000,-0.008313,6.499806,59.44519,32.198841,-1404.240112,56.884609,-24.685768,1.347026,6898353.5,6653.726563,0.353394,3.293608,26.707388,0.204512,-381.666321,19.638805,-19.434294,1.385448,63.854538,1526.707031,-0.361707,0.518754,0.64254,4.541434,-3.072396,-5.794744,1.319436,-4.391833,1.458497,307.907104,32.618595,-0.527067,-0.16536,0.509768,0.344673,1.228644,1.514898,0.318713,1.26244,0.252458,-1.137897,2.34096,1.020064,-0.518081,-0.156374,0.008986,0.634696,0.276357,0.166031,-0.126924,-0.012987,0.066978,-0.193902,-0.981964,0.001096,0.068058,-0.643008,-0.281302,-0.115941,-0.124927,0.601921,0.955722,0.246658,6.01921,0.255121,0.6085,'class 1'
-0.0165,0,45.825756,60,700,44.142136,15.857864,1.178097,2880000,800,-0.016498,0.602552,41.642754,54.732353,590.124817,39.967083,14.765271,1.172206,1902618.625,635.131287,0.059043,2.410019,18.062845,24.1066,119.297791,17.150774,6.955825,1.114409,60400.707031,103.936981,-0.075541,0.400888,0.913817,1.848732,1.833111,-0.059733,1.865137,-0.032026,1.438046,12.094461,3.599227,-0.417386,-0.341845,0.498197,0.285685,1.230585,1.541174,0.374443,1.238948,0.302226,-1.172827,2.084127,0.877447,-0.514695,-0.439154,-0.097309,0.615708,0.270384,0.13821,-0.098001,-0.011156,0.067434,-0.165435,-0.903548,0.000521,0.054228,-0.632206,-0.556666,-0.214821,-0.117512,0.534377,0.930868,0.246658,5.343771,0.27753,0.509816,'class 1'
-0.0165,0,33.166248,40,200,34.142136,5.857864,-0.392699,1280000,800,-0.016499,0.262533,31.821802,38.641285,199.62973,32.498558,6.142725,-0.376661,1037186,694.630005,0.013818,0.800103,20.88954,25.168728,90.193428,20.841045,4.327682,-0.258927,172740.28125,272.691193,-0.030317,0.300431,0.527906,4.502469,5.815133,6.567476,4.281054,1.534079,-0.242041,255.169479,7.545872,-0.31693,-0.286613,0.493324,0.240607,1.241962,1.590598,0.460711,1.209774,0.380824,-1.236204,1.738511,0.687158,-0.509823,-0.479506,-0.192893,0.595576,0.263866,0.118781,-0.079012,-0.009358,0.064985,-0.143997,-0.825252,0.000273,0.043673,-0.612075,-0.581758,-0.295144,-0.102252,0.534377,1.036132,0.115079,5.343772,0.264971,0.524436,'class 1'
-0.0165,7.071068,20,0,-400,20,-20,-0.785398,0,1600,-0.008344,6.499805,17.45804,-0.370952,-304.677582,17.270525,-17.641478,-0.783998,167.719589,1218.8479,0.244275,3.256881,6.491127,0.399085,-39.133995,6.458441,-6.059356,-0.648076,24.956614,156.695236,-0.252619,0.299928,0.440396,3.925092,4.892174,4.022487,3.846391,1.045782,-0.259387,187.719238,7.843412,-0.308272,-0.055653,0.496368,0.221746,1.20453,1.520437,0.419286,1.158524,0.361914,-1.378793,1.466994,0.634587,-0.504712,-0.252093,-0.19644,0.574732,0.257058,0.106253,-0.068282,-0.007739,0.060223,-0.128505,-0.746446,0.000166,0.035618,-0.583076,-0.330457,-0.274804,-0.078364,0.551921,0.930868,0.115079,5.519211,0.255883,0.524436,'class 1'
-0.0165,10,35.707142,-30,-200,5.615528,-35.615528,1.448307,1530000,1700,0.169125,8.812681,31.863279,-27.237465,-148.204773,4.64803,-31.885496,1.437907,990185.4375,1334.698486,0.555211,3.202814,13.291271,-12.969303,-9.536587,0.697778,-13.667082,1.33535,34708.519531,206.349197,-0.386086,0.355652,0.572518,1.823559,2.272381,0.753702,1.869148,0.403233,1.119554,11.096334,2.148906,-0.186527,0.199559,0.506655,0.226211,1.112761,1.233831,0.141825,1.105546,0.128285,-1.549062,1.453894,0.95504,-0.33753,0.048555,-0.151004,0.553494,0.250211,0.099146,-0.063305,-0.006402,0.054393,-0.117697,-0.664793,0.000119,0.029615,-0.384369,0.001716,-0.197843,-0.046839,0.592857,0.955722,0.115079,5.928567,0.268691,0.641395,'class 1'
-0.0165,7.071068,36.055511,20,-900,41.622776,-21.622776,0.946273,1600000,4000,-0.008344,6.225748,32.310093,17.188919,-729.952698,36.946133,-19.757215,0.958344,949980.1875,3215.269775,0.269645,2.089931,15.487681,3.310548,-180.717682,15.199926,-11.889379,1.062869,8042.581055,733.830444,-0.277988,0.388955,0.283187,4.294208,2.522157,-9.056929,4.52409,-2.001934,1.144595,270.920288,42.588989,-0.397299,-0.11931,0.520077,0.231578,1.076446,0.751555,-0.301727,1.041312,-0.289757,1.4971,1.000743,1.771744,-0.528421,-0.250432,-0.131122,0.532095,0.243465,0.096408,-0.061382,-0.005433,0.049152,-0.110534,-0.577959,0.000096,0.025499,-0.540438,-0.26245,-0.143139,-0.012017,0.400605,0.930868,0.115079,4.006052,0.290858,0.319757,'class 1'
-0.0165,0,33.166248,40,200,34.142136,5.857864,1.178097,1280000,800,-0.016484,0.285536,31.025454,36.882263,149.106445,32.260284,4.621981,1.167555,1039101.1875,763.875732,0.064793,1.351738,19.295691,21.216154,1.840912,21.129026,0.087127,1.091574,199298.125,442.761536,-0.081276,0.388281,0.378011,7.181371,5.284359,-19.216097,7.7605,-2.476141,1.14583,2926.171143,104.788834,-0.404765,-0.323488,0.529595,0.236604,1.162001,0.215791,-0.665798,0.930963,-0.715172,1.468589,0.126182,2.709759,-0.546079,-0.464803,-0.141314,0.510718,0.236809,0.097278,-0.060152,-0.004906,0.046148,-0.1063,-0.486198,0.000084,0.02324,-0.527201,-0.445925,-0.122437,0.018877,0.402798,0.667711,0.115079,4.027982,0.197553,0.389202,'class 1'
-0.0165,0,28.284271,40,400,20,20,0,0,0,-0.016499,0.387919,27.136904,38.335079,365.935364,20.375526,17.959553,0.955881,8577.819336,5.836926,0.035037,1.747538,19.455727,25.951092,134.646774,18.782267,7.168825,1.041131,90830.8125,134.87204,-0.051536,0.391264,0.943392,8.924809,6.712346,-24.411352,9.329049,-2.616703,1.229066,6429.476074,142.700989,-0.407763,-0.356227,0.527802,0.273234,1.201523,-0.174957,-0.718449,0.764637,-0.939595,1.479674,0.088904,2.904406,-0.5443,-0.492764,-0.136538,0.489534,0.230112,0.100998,-0.058141,-0.004842,0.046343,-0.104484,-0.394504,0.000077,0.022749,-0.506032,-0.454497,-0.09827,0.038268,0.446804,1.122389,0.115079,4.46804,0.303021,0.444026,'class 1'
-0.0165,7.071068,16.583124,10,-200,20,-10,0.785398,90000,900,-0.008344,6.499838,14.560281,9.547461,-143.009583,17.64999,-8.10253,0.816158,60452.636719,663.192322,0.247691,3.415063,9.603345,7.249296,-28.352642,10.065977,-2.816681,1.223073,8721.729492,165.96286,-0.256035,0.405968,1.344287,8.987938,5.276567,-27.912783,8.543647,-3.26708,1.424932,3883.793213,139.493271,-0.414312,-0.158278,0.510391,0.343694,0.992862,-0.26608,-0.459112,0.557475,-0.823555,1.529482,0.13503,1.907246,-0.518736,-0.262701,-0.104423,0.468715,0.223219,0.106617,-0.054865,-0.005183,0.04961,-0.104475,-0.310459,0.000071,0.023742,-0.477059,-0.221024,-0.062746,0.041677,0.526921,0.9835,0.122389,5.269211,0.249652,0.524436,'class 1'
-0.0165,10,40,-40,-0,0,-40,1.570796,2560000,1600,0.169125,8.820851,36.175968,-36.347908,6.065802,-0.167654,-36.180252,-1.554648,1713435.625,1296.907349,0.553329,3.6021,16.123154,-13.646817,-41.067299,2.537478,-16.184296,-1.413265,65276.476563,350.504791,-0.384204,0.38258,1.435535,7.914611,3.895176,-25.069813,7.320009,-3.424833,-1.416246,1751.678345,115.451637,-0.213455,0.170749,0.478807,0.397977,0.509268,-0.032869,-0.133272,0.348999,-0.381868,-1.445047,0.000577,0.534168,-0.309682,0.074522,-0.096227,0.448435,0.216027,0.112929,-0.050761,-0.005771,0.054717,-0.105478,-0.239853,0.000066,0.025662,-0.27931,0.104894,-0.065855,0.030372,0.485254,0.772974,-0.0165,4.852544,0.231401,0.457184,'class 1'
-0.0165,7.071068,20,0,-400,20,-20,-0.785398,0,1600,-0.008344,6.499806,18.062511,-0.791057,-325.783936,17.658291,-18.449347,-0.786302,815.857056,1303.761475,0.244229,3.300873,10.275219,-1.855525,-100.579819,9.144008,-10.999533,-0.862905,1397.029175,405.762238,-0.252573,0.291861,1.209751,6.690586,5.106775,-17.841675,7.489121,-2.382345,-1.076436,2541.305176,97.445847,-0.300205,-0.047632,0.440642,0.388369,0.384809,0.39163,-0.024184,0.44587,-0.054239,-0.592392,0.03836,0.250109,-0.448986,-0.196413,-0.148781,0.428864,0.208568,0.118464,-0.047038,-0.00636,0.059627,-0.106666,-0.184495,0.000061,0.027653,-0.437208,-0.184635,-0.137003,0.011778,0.347389,0.772974,-0.0165,3.473889,0.273439,0.337301,'class 1'
-0.0165,0,22.36068,20,-100,24.142136,-4.142136,-0.392699,320000,800,-0.016499,0.274288,20.669302,18.788183,-84.953117,22.554716,-3.766534,-0.418962,244558.421875,692.808228,0.009018,1.192625,12.431314,12.216732,-34.323486,14.572149,-2.355417,-0.611977,42766.046875,286.54248,-0.025518,0.187973,0.651361,6.657583,7.357936,-3.71563,7.832332,-0.474396,-0.79238,3735.700439,69.00174,-0.204473,-0.178955,0.407289,0.302007,0.983354,0.763897,-0.240348,1.003424,-0.239527,-0.26283,0.901525,1.544928,-0.423788,-0.398271,-0.219316,0.410136,0.201054,0.121728,-0.045169,-0.006675,0.062179,-0.107348,-0.143041,0.000059,0.02874,-0.426636,-0.401118,-0.222163,-0.002847,0.361132,0.677944,0.115079,3.611316,0.198152,0.391395,'class 1'
-0.0165,0,0,0,0,0,0,0,0,0,-0.0165,0.000033,1.860692,2.406816,0.883457,1.954895,0.45192,-0.763724,13.085466,2.258934,-0.014394,0.15663,9.494998,12.600665,29.979137,9.417231,3.183435,-0.617777,6170.097168,38.860203,-0.002106,0.146988,0.236459,6.536362,8.117707,9.019587,6.789184,1.328523,-0.489439,1964.97583,29.818819,-0.163488,-0.161382,0.389743,0.181193,1.380544,0.830968,-0.654727,1.325074,-0.494106,-0.171958,2.285179,3.309416,-0.406243,-0.404137,-0.242755,0.392332,0.19384,0.12162,-0.046309,-0.006501,0.06073,-0.10704,-0.113147,0.00006,0.028147,-0.408832,-0.406726,-0.245344,-0.002589,0.377652,0.930868,-0.0165,3.77652,0.288562,0.33657,'class 1'
-0.0165,0,22.36068,20,-100,24.142136,-4.142136,-0.392699,320000,800,-0.016499,0.274312,20.395748,19.175825,-62.968063,22.03364,-2.857814,-0.393389,227828.8125,619.584473,0.009067,1.305643,10.972379,13.920004,32.627346,10.93672,2.983284,-0.39939,12257.114258,63.257133,-0.025567,0.204403,0.900005,5.707944,6.748327,6.407817,5.605119,1.143208,-0.085359,906.638428,19.908651,-0.220903,-0.195336,0.394211,0.170272,1.430889,0.439302,-0.952723,1.220136,-0.780834,-0.113829,0.772693,4.003879,-0.41071,-0.385143,-0.189807,0.37545,0.187342,0.117784,-0.050877,-0.005752,0.054554,-0.105431,-0.092986,0.000066,0.025595,-0.391949,-0.366383,-0.171047,0.018761,0.349436,0.677944,-0.0165,3.494357,0.243542,0.319757,'class 1'
-0.0165,7.071068,20,0,-400,20,-20,-0.785398,0,1600,-0.008344,6.499807,16.900127,0.791697,-285.144226,17.286701,-16.495005,-0.785395,715.288025,1141.203735,0.245237,3.3468,5.334476,5.032349,-9.164612,6.452638,-1.420289,-0.715763,1569.69043,61.982986,-0.253581,0.360201,1.532212,4.37017,3.471627,-3.559808,4.299572,-0.827945,0.052944,316.869263,26.291426,-0.368545,-0.114964,0.419385,0.261272,1.288872,-0.395239,-0.757557,0.694911,-1.09015,-0.056522,0.497765,3.186441,-0.427729,-0.174148,-0.059184,0.359404,0.181927,0.110705,-0.058485,-0.004489,0.043862,-0.102347,-0.082176,0.000073,0.021377,-0.367748,-0.114167,0.000797,0.059981,0.442272,0.816833,0.122389,4.422719,0.215678,0.389202,'class 1'
-0.0165,10,16.583124,-10,-100,6.18034,-16.18034,1.338973,50000,500,0.169126,8.645871,13.048977,-7.238122,-67.034195,5.332576,-12.570698,1.337753,16792.550781,320.527191,0.582878,3.463536,3.303566,3.493974,0.646965,3.297792,0.196181,-0.006226,117.439445,9.619992,-0.413752,0.593688,1.972338,3.981011,-2.020907,-5.8831,1.617115,-3.638021,0.008105,112.787384,27.616459,-0.424562,-0.01081,0.456411,0.297856,1.399437,-1.482609,0.119269,-0.08536,-1.39725,0.02606,3.783103,1.721055,-0.287285,0.126467,0.137277,0.344029,0.177842,0.101603,-0.06799,-0.002905,0.029731,-0.097721,-0.08274,0.000075,0.016244,-0.174903,0.238849,0.249659,0.112383,0.40426,0.816833,0.115079,4.042602,0.212447,0.389202,'class 1'
-0.0165,0,54.772255,60,100,58.284271,1.715729,0.392699,11520000,3200,-0.000171,0.866643,47.555878,51.24398,45.877472,50.332489,0.91149,0.365891,6413702,2442.435303,0.610414,3.824018,14.426442,7.851276,-76.926422,13.534855,-5.683579,0.14324,22767.5625,369.348206,-0.610585,0.872662,1.975623,7.821182,-10.443287,23.936522,-3.397078,-7.046209,0.03712,1452.290283,13.31616,-0.872833,-0.262248,0.491636,0.2425,1.869244,-2.520611,1.417969,-0.847509,-1.673102,0.190095,4.330557,0.681604,-0.491807,0.118778,0.381026,0.329097,0.175166,0.092115,-0.077475,-0.001297,0.014158,-0.091633,-0.100659,0.000067,0.011192,-0.329268,0.281317,0.543565,0.162539,0.495196,0.904553,0.246658,4.951959,0.21824,0.509816,'class 1'
-0.0165,15.811388,14.142136,-20,100,-10,-10,0,0,0,0.362923,13.954826,16.635019,-23.488153,137.046387,-10.807614,-12.680539,0.776704,1935.255737,3.507847,1.487352,5.790858,24.911346,-34.942284,295.358673,-14.327559,-20.614725,0.711999,48262.785156,39.528454,-1.124429,1.113963,1.113881,13.830219,-19.477669,93.323723,-8.505479,-10.97219,0.68209,2308.398193,6.084666,-0.75104,0.37339,0.511121,0.154782,2.291018,-3.202439,2.474324,-1.301921,-1.900517,0.468711,3.674766,0.358318,-0.148198,0.976231,0.602842,0.314354,0.173771,0.083543,-0.084543,0.000008,-0.000094,-0.084449,-0.148436,0.000051,0.007116,0.04857,1.172999,0.799609,0.196768,0.578383,0.816833,0.400167,5.783831,0.133349,0.509816,'class 1'
4.9835,0,108.166542,-140,3900,-38.377224,-101.62278,1.409921,78400000,4000,4.410246,0.251288,99.009491,-128.917755,3358.779541,-36.242451,-92.675308,1.390278,52928488,3184.666992,2.342961,0.731416,53.273991,-72.581055,1181.521362,-24.650894,-47.930161,1.181388,2854862.5,541.924316,2.067285,1.167647,0.575893,15.997941,-22.322172,117.799507,-8.559098,-13.763074,0.815242,13494.083008,27.08136,3.242599,1.175315,0.505288,0.238564,2.37723,-3.330307,2.677747,-1.356952,-1.973355,0.613751,4.214033,0.379953,3.904958,1.837674,0.662359,0.299554,0.173334,0.076125,-0.087095,0.00077,-0.009986,-0.077109,-0.245516,0.000034,0.004505,4.110692,2.043407,0.868092,0.205733,0.533208,0.772974,0.400167,5.332076,0.108959,0.509816,'class 1'
-0.0165,15.811388,37.416573,-40,-100,2.36068,-42.36068,0.553574,3200000,2000,0.362907,14.315182,35.489902,-38.901783,-39.726318,0.99571,-39.897491,0.551811,2530703.5,1672.254028,1.412464,7.137928,26.956137,-33.452343,140.525024,-4.92618,-28.526163,0.553503,623270.3125,556.959167,-1.049558,0.968665,2.01534,11.650568,-15.615106,49.623596,-4.440909,-11.174196,0.541714,11054.626953,45.337154,-0.605758,0.4438,0.471909,0.412979,2.077316,-2.888004,1.968534,-1.102523,-1.785481,0.527586,3.890296,0.466431,-0.109002,0.940555,0.496756,0.284509,0.173402,0.069296,-0.083951,0.000903,-0.012673,-0.071278,-0.398454,0.000024,0.003435,0.078398,1.127956,0.684156,0.1874,0.37312,0.677944,0.122389,3.731199,0.162765,0.378237,'class 1'
-0.0165,7.071068,50.990196,60,500,50,10,0,5760000,1600,-0.008327,6.802425,45.650105,52.455669,333.371216,45.056751,7.398918,0.025525,3902074.25,1418.112427,0.349332,5.384925,20.355978,14.852033,-104.851685,20.075026,-5.222992,0.160461,141170.765625,639.989685,-0.357659,0.643794,2.41447,6.331345,-5.134933,-8.534874,1.321847,-6.456779,0.245038,1595.421021,60.507027,-0.652121,-0.294462,0.416323,0.54668,1.532818,-2.038087,0.867131,-0.605137,-1.432951,0.346757,2.8465,0.685276,-0.42465,-0.066991,0.227471,0.269099,0.173459,0.062594,-0.074763,0.000457,-0.00672,-0.068044,-0.556856,0.000021,0.003761,-0.277426,0.080233,0.374694,0.147224,0.266395,0.539056,0.115079,2.663947,0.151035,0.246658,'class 1'
-0.0165,0,33.166248,40,200,34.142136,5.857864,-1.178097,1280000,800,-0.016484,0.607749,29.571829,36.478355,187.45752,30.289494,6.188862,-1.148216,772907.125,580.840393,0.064746,2.642962,14.15386,18.801273,68.468857,13.861928,4.939345,-0.563004,28142.048828,79.612488,-0.08123,0.361787,1.993604,5.047021,1.865494,-10.996973,4.377597,-2.512103,0.005792,165.191803,47.46796,-0.37827,-0.29704,0.348939,0.602826,1.016709,-1.046318,0.010283,-0.009922,-1.036397,0.201513,1.153518,1.05365,-0.365422,-0.284193,0.012848,0.253292,0.172965,0.056456,-0.059801,-0.000423,0.006385,-0.066186,-0.658903,0.000019,0.005267,-0.269776,-0.188546,0.108494,0.095647,0.240079,0.539056,-0.0165,2.400789,0.177004,0.246658,'class 1'
-0.0165,0,22.36068,20,-100,24.142136,-4.142136,-1.178097,320000,800,-0.016499,0.274335,20.657869,18.771889,-84.941948,22.540331,-3.768442,-1.152041,243902.96875,692.151489,0.009022,1.393779,11.198694,11.466057,-21.490082,13.105796,-1.639739,-0.944456,28585.724609,217.430786,-0.025521,0.179417,1.368058,4.486898,4.321661,-1.38295,4.62094,-0.299279,-0.241995,452.137054,24.208551,-0.195916,-0.170395,0.281325,0.584613,0.809464,-0.172255,-0.319824,0.485923,-0.658179,0.104509,0.03884,1.30897,-0.297824,-0.272303,-0.101908,0.23714,0.171395,0.052767,-0.040191,-0.001522,0.023794,-0.063985,-0.704118,0.000012,0.007705,-0.25364,-0.228119,-0.057724,0.044184,0.173558,0.400167,-0.0165,1.735585,0.159298,0.184523,'class 1'
-0.0165,0,8.660254,10,0,10,0,-0.785398,10000,100,-0.0165,0.011536,8.62265,9.934866,-0.323923,9.967364,-0.032498,-0.785398,9869.884766,99.997253,-0.014095,0.442248,7.15062,7.801335,-5.485603,8.450482,-0.649147,-0.784085,5039.475098,82.803253,-0.002405,0.077078,0.832938,3.78043,4.634936,2.783902,3.925807,0.709129,-0.457158,222.281204,10.34702,-0.093578,-0.091174,0.222597,0.518595,0.833796,0.419161,-0.260126,0.760988,-0.341827,0.024552,0.213682,1.2162,-0.239097,-0.236692,-0.145519,0.220779,0.168341,0.05397,-0.018024,-0.002619,0.042947,-0.060971,-0.716749,0.000004,0.010799,-0.237279,-0.234874,-0.143701,0.001818,0.199874,0.400167,-0.0165,1.998743,0.160974,0.180868,'class 1'
-0.0165,0,0,0,0,0,0,0,0,0,-0.0165,0.000001,0.350623,0.404042,-0.000236,0.404625,-0.000583,-0.74533,0.026805,0.164194,-0.016447,0.041686,2.541172,3.132114,0.96533,2.785567,0.346547,-0.67986,58.3587,5.948816,-0.000053,0.030659,0.475414,3.197602,4.35479,4.128198,2.960243,1.394547,-0.546373,46.48893,2.451405,-0.047159,-0.047106,0.177521,0.437514,0.815999,0.688221,-0.09834,0.809676,-0.121455,-0.072068,0.410655,0.867006,-0.194021,-0.193967,-0.146862,0.204392,0.163608,0.06027,0.004365,-0.003546,0.061773,-0.057408,-0.714007,0,0.014204,-0.220892,-0.220839,-0.173733,-0.026872,0.144319,0.378237,-0.0165,1.443187,0.120263,0.122389,'class 1'
-0.0165,0,0,0,0,0,0,0,0,0,-0.0165,0.000001,0.350606,0.404041,-0.000224,0.404595,-0.000554,0.745246,0.026797,0.164146,-0.016449,0.040184,2.47331,3.081011,1.13096,2.655045,0.425967,0.621506,47.166862,4.968788,-0.000051,0.026069,0.405253,2.629085,3.704108,3.393622,2.043058,1.66105,0.431822,2.002227,0.14593,-0.042569,-0.042518,0.14654,0.36439,0.700985,0.696473,-0.015745,0.71839,-0.021917,-0.221546,0.265847,0.548054,-0.16304,-0.162989,-0.120471,0.188187,0.1572,0.069235,0.024914,-0.004215,0.078562,-0.053649,-0.704592,0.000011,0.01748,-0.204687,-0.204636,-0.162118,-0.041646,0.103383,0.378237,-0.0165,1.03383,0.115436,0.115079,'class 1'
-0.0165,0,8.660254,10,0,10,0,0.785398,10000,100,-0.0165,0.011536,8.622583,9.934766,-0.324255,9.967298,-0.032532,0.785398,9869.620117,99.99659,-0.0141,0.439255,6.787843,7.255727,-6.587437,8.07183,-0.816102,0.791757,4158.754883,78.995331,-0.0024,0.056251,0.588508,1.780833,2.167904,0.43772,1.942574,0.22533,0.957803,13.859388,2.948927,-0.072751,-0.07035,0.127217,0.304941,0.557437,0.553474,-0.031734,0.605854,-0.052379,-0.415384,0.132725,0.433271,-0.143717,-0.141317,-0.070966,0.172365,0.149319,0.077964,0.041856,-0.004594,0.091867,-0.050011,-0.692961,0.000035,0.020129,-0.188865,-0.186464,-0.116114,-0.045148,0.144319,0.378237,-0.0165,1.443187,0.105144,0.115079,'class 1'
-0.0165,0,22.36068,20,-100,24.142136,-4.142136,1.178097,320000,800,-0.016499,0.274312,20.481256,17.980284,-92.219437,22.144688,-4.164404,1.173108,223771.515625,692.168335,0.008512,1.289123,10.252191,6.672959,-46.006809,10.895508,-4.222548,1.152983,10177.211914,228.555603,-0.025011,0.1034,0.73435,1.641168,-0.082325,-1.588207,1.219751,-1.302075,1.276604,0.043101,6.359606,-0.119899,-0.094888,0.116142,0.253224,0.46026,0.361928,-0.088807,0.529611,-0.167683,-0.551129,0.063691,0.48622,-0.132642,-0.107631,-0.012743,0.157103,0.140333,0.084384,0.05401,-0.004699,0.100685,-0.046675,-0.680951,0.000063,0.021715,-0.173603,-0.148592,-0.053703,-0.040961,0.131161,0.261278,-0.0165,1.311608,0.098965,0.118734,'class 1'
-0.0165,0,31.622776,20,-300,30,-10,1.570796,640000,1600,-0.016484,0.387562,28.613741,16.898914,-266.586426,26.833683,-9.934769,1.570725,386072,1351.919067,0.03813,1.65657,13.283197,3.704455,-81.360184,11.060427,-7.355972,-1.570522,4654.338867,339.163727,-0.054615,0.128412,0.743032,2.000604,-1.167017,-1.388044,0.731226,-1.898243,-1.428853,9.416522,6.914104,-0.144897,-0.090282,0.110452,0.203068,0.428663,0.182073,-0.136879,0.472043,-0.289971,-0.585416,0.019249,0.580666,-0.126937,-0.072322,0.01796,0.142533,0.130704,0.087455,0.060968,-0.004566,0.104614,-0.043646,-0.668583,0.000082,0.021981,-0.159017,-0.104402,-0.01412,-0.03208,0.104845,0.261278,-0.0165,1.04845,0.099825,0.115079,'class 1'
-0.0165,0,22.36068,20,-100,24.142136,-4.142136,-1.178097,320000,800,-0.016499,0.274312,20.481272,17.98035,-92.218849,22.144722,-4.164372,-1.173106,223773.21875,692.168457,0.008514,1.287105,10.236906,6.98736,-44.645691,11.033673,-4.046313,-1.134835,11102.688477,227.405975,-0.025013,0.111928,0.609159,1.734397,0.130055,-2.963122,1.787628,-1.657573,-0.83768,0.200763,11.869404,-0.128427,-0.103414,0.108479,0.153984,0.431409,0.023004,-0.154498,0.404733,-0.381729,-0.552395,0.000327,0.618522,-0.124978,-0.099965,0.003449,0.128735,0.120912,0.086969,0.062997,-0.004239,0.103824,-0.040827,-0.654914,0.000083,0.020924,-0.145234,-0.120221,-0.016807,-0.020256,0.091687,0.261278,-0.0165,0.916871,0.123469,0.052944,'class 1'
-0.0165,0,8.660254,10,0,10,0,-0.785398,10000,100,-0.0165,0.011513,9.31609,10.726168,-0.338402,10.757625,-0.031457,-0.747929,13392.389648,116.404274,-0.013597,0.327204,10.3531,10.850945,-13.706602,11.993756,-1.142812,-0.608603,20318.839844,172.569412,-0.002903,0.092886,0.246581,3.32766,1.75526,-6.989434,3.663248,-1.907988,-0.536193,95.628159,31.038671,-0.109386,-0.106482,0.109478,0.110834,0.439049,-0.140232,-0.133675,0.302163,-0.442394,-0.484801,0.010902,0.554365,-0.125978,-0.123074,-0.016592,0.115745,0.111387,0.083352,0.060933,-0.003767,0.098991,-0.038058,-0.638166,0.00007,0.018782,-0.132245,-0.129341,-0.022859,-0.006267,0.091687,0.378237,-0.0165,0.916871,0.138173,0.049289,'class 1'
-0.0165,0,22.36068,20,-100,24.142136,-4.142136,-0.392699,320000,800,-0.016499,0.274311,20.766853,18.384222,-92.682785,22.502922,-4.118701,-0.402562,239529.8125,708.710815,0.00856,1.25025,12.321131,9.097119,-58.567749,13.451208,-4.354088,-0.446446,26236.517578,317.028564,-0.025059,0.126185,0.429763,3.295206,0.628349,-7.632339,3.09465,-2.466301,-0.453815,12.209573,30.924181,-0.142685,-0.117626,0.112779,0.07939,0.451419,-0.332917,-0.071575,0.148635,-0.481552,-0.395536,0.044016,0.397135,-0.129278,-0.104219,0.013407,0.103558,0.102444,0.077534,0.056082,-0.003208,0.091245,-0.035163,-0.615408,0.00005,0.015979,-0.120058,-0.094998,0.022627,0.00922,0.104114,0.378237,-0.0165,1.04114,0.146574,0.049289,'class 1'
-0.0165,7.071068,20,0,-400,20,-20,-0.785398,0,1600,-0.008344,6.499806,17.685946,-1.599119,-310.874786,16.850203,-18.44932,-0.785398,3186.391846,1246.056274,0.244127,3.293668,8.958799,-7.94153,-32.945858,3.008693,-10.950223,-0.777132,12288.863281,194.851334,-0.252472,0.206338,0.667404,2.516472,-2.846482,0.447162,-0.166876,-2.679606,-0.420083,51.157387,6.31381,-0.214682,0.037789,0.116983,0.058274,0.495303,-0.550776,0.021696,-0.042703,-0.508073,-0.273392,0.065697,0.216569,-0.125327,0.127144,0.089355,0.092147,0.094233,0.070677,0.049843,-0.002628,0.081924,-0.032081,-0.583034,0.000032,0.012997,-0.100492,0.15198,0.114191,0.024835,0.131892,0.261278,-0.0165,1.318918,0.07698,0.118734,'class 1'
-0.0165,10,40,-40,-0,0,-40,1.570796,2560000,1600,0.169125,8.820833,36.193153,-37.172268,35.896187,-0.992153,-36.180115,1.565056,1710906.75,1238.192627,0.55281,3.44016,16.557501,-20.603287,74.331856,-4.663205,-15.940083,1.45479,53982.222656,127.167969,-0.383685,0.264816,0.484112,3.647013,-4.969401,5.225787,-1.511073,-3.458329,0.748052,93.638451,3.791806,-0.095691,0.287994,0.119809,0.044077,0.57497,-0.75303,0.117938,-0.22216,-0.53087,-0.078788,0.054041,0.095302,0.049316,0.433001,0.145006,0.081479,0.086759,0.063953,0.04343,-0.002094,0.072368,-0.028938,-0.537404,0.000019,0.010263,0.087646,0.471331,0.183336,0.03833,0.104845,0.246658,-0.0165,1.04845,0.0976,0.122389,'class 1'
-0.0165,7.071068,25.980762,10,-600,30,-20,0.785398,250000,2500,-0.008344,6.48827,23.404041,8.335545,-495.638214,26.817465,-18.48192,0.785398,142578.015625,2052.03418,0.246527,2.855196,11.572996,-1.359565,-132.547928,10.853214,-12.21278,0.785398,983.432312,532.0401,-0.254871,0.259116,0.195334,3.775665,-4.029397,-2.076181,0.462233,-4.491631,0.775437,398.444885,24.540768,-0.26746,-0.012588,0.118653,0.056843,0.641768,-0.880665,0.181005,-0.326807,-0.553859,0.185621,0.039983,0.051552,-0.126998,0.127874,0.140462,0.071522,0.079906,0.058651,0.038121,-0.001662,0.064064,-0.025943,-0.474284,0.000012,0.008101,-0.079866,0.175005,0.187594,0.047131,0.077798,0.246658,-0.0165,0.777982,0.109267,0.052944,'class 1'
-0.0165,0,34.641018,40,0,40,0,0.785398,2560000,1600,-0.016499,0.023026,31.616003,35.960567,-29.699799,36.768322,-0.807755,0.785398,1825895.625,1411.961548,0.033523,0.655648,14.647411,13.22212,-83.428314,17.88645,-4.66433,0.785398,88904.835938,508.53772,-0.050022,0.217645,0.432006,2.87659,-2.184656,-4.695151,1.334261,-3.518917,0.783595,112.413506,23.553329,-0.234143,-0.184122,0.111577,0.097602,0.640895,-0.887454,0.186511,-0.341831,-0.545622,0.325174,0.032709,0.041531,-0.128076,-0.078054,0.106068,0.06226,0.073407,0.055852,0.034921,-0.001368,0.05836,-0.023438,-0.392497,0.000008,0.006691,-0.078759,-0.028737,0.155384,0.049317,0.06464,0.122389,-0.0165,0.646404,0.069898,0.115079,'class 1'
-0.0165,0,31.622776,20,-300,30,-10,1.570796,640000,1600,-0.016484,0.387546,28.340857,17.69035,-245.199844,26.829527,-9.139177,1.560246,404876.34375,1293.747681,0.038634,1.605809,11.273526,7.514423,-36.60487,10.879115,-3.364692,1.456963,11456.274414,202.886032,-0.055118,0.169906,0.715738,1.246305,-1.087115,-0.577363,0.39069,-1.477804,0.948428,4.126045,3.491269,-0.18639,-0.131272,0.098128,0.140486,0.556345,-0.764683,0.136787,-0.285397,-0.479285,0.215941,0.021982,0.037593,-0.114612,-0.059495,0.071778,0.053711,0.066957,0.05574,0.033991,-0.001216,0.055791,-0.0218,-0.30038,0.000007,0.00602,-0.070196,-0.015078,0.116194,0.044417,0.037594,0.122389,-0.0165,0.375936,0.069877,-0.0165,'class 1'
-0.0165,0,22.36068,20,-100,24.142136,-4.142136,-1.178097,320000,800,-0.016499,0.274312,20.481243,17.98035,-92.217628,22.144676,-4.164326,-1.173108,223771.640625,692.163574,0.008514,1.289277,10.087466,6.987258,-41.609455,10.829493,-3.842234,-1.146645,10509.356445,215.259583,-0.025013,0.111802,0.755028,0.839958,-0.037001,-0.666093,0.797854,-0.834856,-0.906618,0.00365,2.665742,-0.128301,-0.103288,0.079579,0.169035,0.421812,-0.545827,0.05999,-0.152531,-0.393296,-0.019296,0.01727,0.057967,-0.096078,-0.071065,0.032223,0.045916,0.060319,0.057894,0.035191,-0.001183,0.056231,-0.02104,-0.212152,0.000007,0.005971,-0.062415,-0.037402,0.065886,0.033663,0.037594,0.122389,-0.0165,0.375936,0.069877,-0.0165,'class 1'
-0.0165,0,8.660254,10,0,10,0,-0.785398,10000,100,-0.0165,0.011536,8.622573,9.934731,-0.324596,9.967298,-0.032566,-0.785398,9869.620117,99.997276,-0.0141,0.439191,6.743189,7.035764,-8.344102,8.06976,-1.033996,-0.784925,4102.643066,82.87838,-0.0024,0.050595,0.569485,1.708543,1.11468,-1.879803,2.03735,-0.922671,-0.67374,10.886535,8.761724,-0.067095,-0.064695,0.058469,0.175575,0.310648,-0.290907,-0.007244,0.023072,-0.313979,-0.154083,0.009614,0.113603,-0.074969,-0.072568,-0.007874,0.038933,0.053286,0.061709,0.03834,-0.001229,0.059133,-0.020792,-0.139394,0.000009,0.006388,-0.055433,-0.053033,0.011662,0.019536,0.023705,0.122389,-0.0165,0.237047,0.064766,-0.0165,'class 1'
-0.0165,0,0,0,0,0,0,0,0,0,-0.0165,0.000001,0.350579,0.403939,-0.000266,0.404596,-0.000657,-0.745175,0.026797,0.16423,-0.016452,0.039572,2.301889,2.481668,-0.413182,2.638278,-0.15661,-0.596206,48.107861,7.811399,-0.000048,0.008265,0.304595,1.741878,1.464739,-1.072061,2.000607,-0.535868,-0.541623,13.803253,6.433702,-0.024765,-0.024716,0.03774,0.160479,0.283955,-0.061195,-0.041689,0.175862,-0.237056,-0.200469,0.000638,0.170501,-0.05424,-0.054192,-0.029476,0.03284,0.045715,0.066239,0.042747,-0.001306,0.063365,-0.020618,-0.086799,0.000013,0.007053,-0.04934,-0.049292,-0.024576,0.0049,0.010547,0.122389,-0.0165,0.105468,0.057046,-0.0165,'class 1'
-0.0165,0,0,0,0,0,0,0,0,0,-0.0165,0,0.00003,0.000034,-0,0.000034,-0,-0.745038,0,0,-0.0165,0.000786,0.208265,0.223108,-0.002713,0.23467,-0.011562,-0.541559,0.003018,0.06063,-0,-0.010229,0.112542,1.074179,0.978179,-0.247958,1.187063,-0.208884,-0.449962,1.864551,1.948667,-0.006271,-0.006271,0.019854,0.13017,0.300068,0.10312,-0.043329,0.266008,-0.162888,-0.204176,0.001956,0.183952,-0.036354,-0.036353,-0.030083,0.027725,0.037601,0.070497,0.047441,-0.00137,0.067686,-0.020245,-0.052778,0.000017,0.007732,-0.044225,-0.044224,-0.037954,-0.007871,-0.002611,0.122389,-0.0165,-0.026111,0.043921,-0.0165,'class 1'
-0.0165,0,0,0,0,0,0,0,0,0,-0.0165,0,0,0,0,0,0,0,0,0,-0.0165,0.000003,0.004139,0.004424,-0.000001,0.004646,-0.000221,-0.529233,0,0.000024,0,-0.015422,0.028353,0.424073,0.398943,-0.026669,0.457266,-0.058323,-0.38839,0.042309,0.265833,-0.001078,-0.001078,0.006237,0.093512,0.295568,0.192783,-0.027351,0.287813,-0.09503,-0.179159,0.005447,0.146569,-0.022737,-0.022737,-0.021659,0.023662,0.029058,0.073743,0.051508,-0.001397,0.071145,-0.019637,-0.033486,0.000022,0.008241,-0.040162,-0.040162,-0.039084,-0.017425,-0.002611,0.122389,-0.0165,-0.026111,0.043921,-0.0165,'class 1'
-0.0165,0,0,0,0,0,0,0,0,0,-0.0165,0,0,0,0,0,0,0,0,0,-0.0165,0.00001,0.008544,0.007606,-0.000011,0.008852,-0.001246,1.297064,0,0.000102,0,-0.014516,0.041128,0.611937,0.558044,-0.045884,0.630785,-0.072742,1.319482,0.154134,0.49495,-0.001984,-0.001984,0.015515,0.071515,0.219693,0.222072,-0.01013,0.2609,-0.038828,0.899412,0.00443,0.089837,-0.032015,-0.032015,-0.030031,0.036282,0.059798,0.112601,0.101271,-0.002468,0.12157,-0.020299,0.392355,0.000206,0.020127,-0.052782,-0.052782,-0.050797,-0.020766,0.023705,0.122389,-0.0165,0.237047,0.064766,-0.0165,'class 1'
-0.0165,0,0,0,0,0,0,0,0,0,-0.0165,0,0,0,0,0,0,0,0,0,-0.0165,0.000003,0.005071,0.005636,-0.000001,0.005756,-0.00012,0.976655,0,0.000035,0,-0.015016,0.017869,0.578819,0.648516,-0.006297,0.658085,-0.009569,0.961798,0.187476,0.445763,-0.001484,-0.001484,0.02072,0.063714,0.296353,0.272497,-0.031146,0.359205,-0.086708,0.714665,0.014765,0.198838,-0.03722,-0.03722,-0.035735,0.044441,0.072731,0.136695,0.116827,-0.00452,0.147478,-0.030651,0.39506,0.000433,0.03173,-0.060941,-0.060941,-0.059457,-0.023722,0.036863,0.122389,-0.0165,0.368626,0.068923,-0.0165,'class 1'
-0.0165,0,0,0,0,0,0,0,0,0,-0.0165,0,0.000001,0.000001,0,0.000001,0,0.785398,0,0,-0.0165,0.00007,0.054926,0.063042,-0.000021,0.063375,-0.000333,0.724245,0.000016,0.004059,-0,-0.013717,0.043356,0.857988,0.940514,-0.068203,1.008165,-0.06765,0.722779,1.023778,1.157377,-0.002783,-0.002783,0.028795,0.078804,0.357521,0.282668,-0.058585,0.42162,-0.138952,0.609672,0.025108,0.314241,-0.045295,-0.045295,-0.042513,0.054483,0.089312,0.164139,0.135148,-0.007394,0.176938,-0.04179,0.398204,0.000874,0.047842,-0.070983,-0.070983,-0.0682,-0.025687,0.036132,0.246658,-0.0165,0.361316,0.092001,-0.0165,'class 1'
-0.0165,0,0,0,0,0,0,0,0,0,-0.0165,0,0.014131,0.016317,0,0.016317,-0,0.785398,0,0.000266,-0.016499,0.003531,0.632258,0.72473,-0.005825,0.73268,-0.00795,0.785364,0.288108,0.548533,-0.000001,-0.00688,0.15548,1.3634,1.434618,-0.30724,1.623826,-0.189207,0.735914,6.765253,3.287088,-0.00962,-0.009619,0.040958,0.116022,0.36677,0.223325,-0.076563,0.410044,-0.186718,0.534812,0.017761,0.356125,-0.057458,-0.057457,-0.047839,0.066764,0.109859,0.194106,0.155638,-0.011219,0.209252,-0.053614,0.402728,0.001674,0.069099,-0.083264,-0.083263,-0.073644,-0.025806,0.036863,0.246658,-0.0165,0.368626,0.092724,-0.0165,'class 1'
-0.0165,0,0,0,0,0,0,0,0,0,-0.0165,0.000001,0.350579,0.403939,-0.000266,0.404596,-0.000657,0.825621,0.026797,0.16423,-0.016452,0.039581,2.303639,2.490216,-0.395975,2.640195,-0.149979,0.972443,48.276611,7.785075,-0.000048,0.010411,0.32869,1.786436,1.893002,-0.491324,2.12429,-0.231289,0.832816,19.883711,5.548753,-0.026911,-0.026863,0.057484,0.156271,0.324306,0.090057,-0.071953,0.317023,-0.226966,0.460098,0.0024,0.295923,-0.073984,-0.073935,-0.047072,0.081677,0.134559,0.225415,0.177304,-0.016059,0.243306,-0.066002,0.409087,0.003008,0.095671,-0.098177,-0.098129,-0.071266,-0.024193,0.050751,0.122389,-0.0165,0.507515,0.07094,0.049289,'class 1'
-0.0165,0,0,0,0,0,0,0,0,0,-0.0165,0.000023,0.885077,0.791504,-0.15044,0.949881,-0.158378,1.19363,0.769464,1.228238,-0.015992,0.12153,4.381861,4.24243,-1.893191,4.649602,-0.407173,1.2263,460.231812,25.570976,-0.000508,0.041252,0.517486,1.754806,2.081594,0.234502,1.962077,0.119517,0.924566,14.710755,3.395025,-0.057752,-0.057244,0.077526,0.185922,0.281854,-0.090082,-0.045696,0.173418,-0.2635,0.35274,0.001549,0.190897,-0.094026,-0.093519,-0.036275,0.099625,0.163419,0.256397,0.198604,-0.021869,0.27743,-0.078826,0.417584,0.005006,0.126918,-0.116125,-0.115617,-0.058373,-0.022098,0.06464,0.122389,-0.0165,0.646404,0.069898,0.115079,'class 1'
-0.0165,0,0,0,0,0,0,0,0,0,-0.0165,0.000046,1.142152,1.615247,0.652256,0.807624,0.807624,0.785398,0,0,-0.014302,0.225242,5.671275,8.020393,16.08168,4.010199,4.010194,-0.64703,0,0,-0.002198,0.090742,0.663809,1.081899,1.52899,0.583258,0.799058,0.729932,-0.474125,0.011171,0.004778,-0.107242,-0.105045,0.099436,0.199267,0.303178,-0.266211,-0.012636,0.041116,-0.307327,0.191135,0.008604,0.121413,-0.115936,-0.113739,-0.008694,0.120997,0.196214,0.284934,0.217483,-0.028446,0.309418,-0.091935,0.428435,0.007619,0.161084,-0.137497,-0.1353,-0.030255,-0.021561,0.104845,0.261278,-0.0165,1.04845,0.099825,0.115079,'class 1'
-0.0165,0,31.622776,20,-300,30,-10,0,640000,1600,-0.016484,0.387546,28.340857,17.69035,-245.199844,26.829527,-9.139177,-0.010551,404876.34375,1293.747681,0.038634,1.605809,11.274136,7.515634,-36.603607,10.879951,-3.364317,-0.113873,11460.708984,202.899185,-0.055118,0.170318,0.721367,1.274865,-0.819998,-0.984592,0.663636,-1.483634,-0.609821,3.100264,4.610765,-0.186802,-0.131684,0.121451,0.1986,0.355597,-0.38062,0.008971,-0.025244,-0.355376,0.066571,0.015789,0.108987,-0.137935,-0.082817,0.048867,0.146138,0.232433,0.308464,0.231358,-0.035392,0.336527,-0.105169,0.441954,0.010443,0.195095,-0.162622,-0.107505,0.02418,-0.024687,0.090956,0.246658,-0.0165,0.909561,0.084059,0.115079,'class 1'
-0.0165,10,40,-40,-0,0,-40,0,2560000,1600,0.169125,8.820833,36.193153,-37.172264,35.896156,-0.99215,-36.180115,-0.005739,1710906.75,1238.192871,0.55281,3.440212,16.527864,-20.545876,73.59742,-4.621759,-15.924117,-0.118753,53924.660156,127.743294,-0.383685,0.266158,0.533888,3.598981,-4.599102,2.970391,-0.777202,-3.8219,-0.705106,196.080444,9.270181,-0.097033,0.286652,0.142413,0.193308,0.37426,-0.386618,0.003686,-0.009782,-0.376836,0.124021,0.020138,0.134729,0.026712,0.410397,0.123745,0.175303,0.271216,0.324173,0.237274,-0.042101,0.35565,-0.118376,0.458655,0.01265,0.224701,-0.006178,0.377507,0.090855,-0.03289,0.210108,0.378237,0.115079,2.101082,0.122464,0.122389,'class 1'
4.9835,0,84.852814,-120,3600,-60,-60,0,0,0,4.208308,0,75.874321,-107.30249,2878.455811,-53.63493,-53.667561,-0.785398,12.262387,0.001065,1.226884,0,31.76717,-44.913376,503.755402,-21.716814,-23.196562,-0.785334,4416.992188,2.189653,2.981425,0.313344,0.018443,4.7544,-6.389008,8.013204,-1.714081,-4.674926,-0.767017,357.847687,8.766604,3.894964,0.91354,0.16233,0.197251,0.37218,-0.260213,-0.046824,0.122384,-0.382597,0.320847,0.017267,0.255006,4.045979,1.064554,0.151014,0.208614,0.311331,0.329462,0.232359,-0.047801,0.363766,-0.131407,0.479234,0.013238,0.245196,3.999695,1.01827,0.10473,-0.046284,0.197681,0.378237,0.115079,1.976813,0.090979,0.184523,'class 1'
-0.0165,10,40,-40,-0,0,-40,0,2560000,1600,0.169125,8.820833,36.193153,-37.172264,35.896137,-0.99215,-36.180115,-0.005739,1710906.75,1238.192871,0.55281,3.440161,16.488768,-20.48284,72.991226,-4.593813,-15.889027,-0.115952,53526.546875,127.581848,-0.383685,0.268876,0.464566,2.854698,-3.738604,2.416088,-0.830937,-2.907666,-0.645244,60.280735,4.312804,-0.099751,0.283934,0.182536,0.225412,0.464752,-0.002184,-0.162569,0.402108,-0.404293,0.48017,0.000003,0.650282,-0.01341,0.370274,0.08634,0.246015,0.351223,0.322305,0.214065,-0.051644,0.358229,-0.144164,0.504827,0.011566,0.252399,-0.076889,0.306795,0.022861,-0.063479,0.14505,0.261278,-0.0165,1.450497,0.08465,0.122389,'class 1'
-0.0165,0,31.622776,20,-300,30,-10,0,640000,1600,-0.016484,0.387546,28.345842,17.706665,-245.049347,26.837515,-9.13085,-0.010324,405615.875,1293.723267,0.038634,1.603151,11.478669,8.244771,-32.655159,11.168606,-2.923835,-0.088134,13499.87207,198.596893,-0.055119,0.180863,0.538527,0.773432,0.963337,0.158428,0.752918,0.210419,0.216585,0.27312,0.294304,-0.197347,-0.142229,0.205625,0.290182,0.706715,0.364878,-0.331231,0.78619,-0.421311,0.561453,0.19412,1.458059,-0.22211,-0.166991,-0.024762,0.287239,0.38906,0.301577,0.18019,-0.052815,0.33694,-0.15675,0.537582,0.007914,0.243729,-0.303723,-0.248604,-0.106376,-0.081614,0.158208,0.509816,-0.0165,1.582076,0.153003,0.122389,'class 1'
-0.0165,0,0,0,0,0,0,0,0,0,-0.0165,0.000046,1.442179,2.019186,0.978221,1.212219,0.806967,0.825621,0.669582,0.16423,-0.014254,0.185773,7.587633,10.519243,25.688414,6.665043,3.8542,0.974649,874.262756,7.900835,-0.002246,0.118933,0.292263,3.489666,4.16145,1.194844,3.851197,0.310253,0.964276,217.133896,12.538289,-0.135433,-0.133187,0.23521,0.397217,1.013822,0.796202,-0.466363,1.188574,-0.392372,0.595338,1.584457,2.499391,-0.25171,-0.249464,-0.116277,0.331774,0.422791,0.268368,0.129685,-0.050716,0.299193,-0.169509,0.580829,0.003695,0.219682,-0.348274,-0.346028,-0.212841,-0.096565,0.281453,0.641395,-0.0165,2.814532,0.215204,0.267126,'class 1'
-0.0165,0,0,0,0,0,0,0,0,0,-0.0165,0,1.770206,1.582974,-0.601917,1.899805,-0.316831,1.193644,12.312229,4.913476,-0.015489,0.002618,9.006185,8.358751,-11.248215,9.538051,-1.179299,1.232573,8025.232422,114.861588,-0.001011,0.096671,0.154984,5.28075,5.578135,-2.249672,5.955859,-0.377724,1.035096,1248.178955,40.114269,-0.113171,-0.11216,0.275605,0.543039,1.286053,1.216635,-0.440073,1.508386,-0.291751,0.602448,4.796587,3.240495,-0.292105,-0.291094,-0.178934,0.378845,0.450388,0.227951,0.063356,-0.045132,0.246469,-0.183113,0.639474,0.000741,0.184541,-0.395345,-0.394334,-0.282175,-0.10324,0.306599,0.677944,-0.0165,3.065994,0.232257,0.319757,'class 1'
-0.0165,0,0,0,0,0,0,0,0,0,-0.0165,0.000033,1.634012,1.615536,-0.11161,1.681896,-0.06636,1.3306,7.977064,3.056397,-0.015304,0.156049,8.682225,9.221644,1.180214,9.091834,0.12981,1.247267,6830.129395,80.317871,-0.001196,0.099719,0.559499,5.911491,6.675163,0.749176,6.560976,0.114187,1.02896,1851.870972,41.561096,-0.116219,-0.115024,0.331177,0.714431,1.428733,1.513208,-0.216953,1.645088,-0.131879,0.596903,7.230297,3.157611,-0.347677,-0.346481,-0.231457,0.427435,0.470079,0.192673,-0.016531,-0.036324,0.182503,-0.199034,0.721375,0.00004,0.145571,-0.443935,-0.442739,-0.327715,-0.096258,0.350167,0.539056,0.115079,3.501667,0.155219,0.389202,'class 1'
-0.0165,0,8.660254,10,0,10,0,0.785398,10000,100,-0.0165,0.011537,8.913602,10.742619,7.263714,10.017518,0.725101,0.828916,9965.008789,86.349014,-0.013591,0.489193,9.92137,12.407372,22.148891,10.24557,2.161802,1.082659,10059.75293,65.347313,-0.002909,0.132784,0.994869,6.028508,7.926092,11.07238,6.115568,1.810524,0.913621,1164.322998,18.533409,-0.149284,-0.146375,0.405064,0.888031,1.349296,1.547896,0.047969,1.51626,0.031636,0.601035,5.281,2.204107,-0.421564,-0.418655,-0.27228,0.476319,0.480502,0.183845,-0.106209,-0.025042,0.113816,-0.220025,0.837064,0.001257,0.111449,-0.492819,-0.489911,-0.343536,-0.071255,0.443003,0.772974,-0.0165,4.430029,0.246862,0.509816,'class 1'
-0.0165,0,22.36068,20,-100,24.142136,-4.142136,1.178097,320000,800,-0.016499,0.274312,20.434969,19.192146,-63.527592,22.070536,-2.878389,1.178098,229271.859375,622.448853,0.009073,1.320035,11.866426,14.790752,33.716106,11.975276,2.815476,1.177279,18354.919922,83.901932,-0.025573,0.222021,1.50784,6.540386,8.864595,17.312675,5.959579,2.905016,0.395434,733.188965,9.330353,-0.23852,-0.212947,0.497203,1.030752,0.98882,1.206057,0.12238,1.094214,0.111843,0.687045,1.403739,0.965053,-0.513702,-0.488129,-0.275182,0.524125,0.48096,0.214809,-0.200179,-0.01245,0.049804,-0.249982,0.992498,0.003601,0.089872,-0.540624,-0.515052,-0.302105,-0.026922,0.520488,0.930868,0.122389,5.204883,0.249199,0.454991,'class 1'
-0.0165,0,33.166248,40,200,34.142136,5.857864,-1.178097,1280000,800,-0.016484,0.285586,29.810139,36.511284,181.730545,30.565714,5.94557,-1.160929,808044.75,606.15155,0.064348,1.707103,15.668908,21.625679,105.271759,14.225425,7.400255,-0.812412,21785.445313,46.582943,-0.080831,0.405468,2.238798,6.801424,7.91533,8.0867,6.710194,1.205137,0.08556,1898.723511,30.305653,-0.421952,-0.34112,0.602311,1.104979,0.517247,0.472342,-0.05609,0.570636,-0.098294,1.124912,0.099833,0.447468,-0.618795,-0.537964,-0.196844,0.569418,0.471615,0.272523,-0.291923,0.000043,-0.000147,-0.291776,1.1726,0.007248,0.085048,-0.585902,-0.50507,-0.16395,0.032893,0.591541,0.844611,0.261278,5.915409,0.189554,0.590225,'class 1'
-0.0165,7.071068,45.55217,50,-100,51.925823,-1.925824,-0.595145,7250000,2900,-0.008328,6.506598,41.587044,46.413151,-14.174896,46.716572,-0.303422,-0.566109,4762634.5,2210.879883,0.328371,4.094767,22.576777,25.910347,68.541901,22.919842,2.990504,-0.260214,266644.25,397.178528,-0.336699,0.721767,3.038188,3.850484,1.617715,-6.319134,3.449574,-1.831859,0.12533,72.997452,27.893536,-0.730095,-0.393396,0.709107,1.082743,0.945847,-0.508587,-0.322006,0.367536,-0.876122,1.498421,0.400066,1.546685,-0.717434,-0.380735,0.012661,0.610802,0.453573,0.337056,-0.374647,0.011008,-0.032141,-0.342506,1.34104,0.01352,0.096326,-0.61913,-0.282431,0.110965,0.098305,0.740664,1.261278,0.400167,7.406637,0.237893,0.707184,'class 1'
-0.0165,14.142136,32.787193,10,-600,30,-20,0.321751,250000,2500,0.354767,12.775802,29.066668,8.318926,-482.889587,26.524406,-18.205481,0.332149,138461.859375,2000.762939,1.234977,7.30152,10.833568,-3.81687,-74.734161,6.944603,-10.761473,0.440728,4567.297852,313.505127,-0.88021,1.133798,3.090809,7.99268,-11.055998,28.374702,-4.050138,-7.00586,1.056429,1067.881104,8.736289,-0.77903,0.101179,0.802065,0.96812,1.766804,-1.443187,-0.519404,0.29826,-1.741447,0,8.665237,4.160404,-0.447297,0.432912,0.331733,0.647022,0.428889,0.39462,-0.441908,0.01924,-0.048962,-0.392946,1.474731,0.023107,0.118324,-0.292255,0.587955,0.486776,0.155043,0.902798,1.372389,0.378237,9.027983,0.283075,0.873851,'class 1'
4.9835,10,86.023254,-100,500,-5.27864,-94.721359,1.017222,80000000,8000,4.410262,9.200296,79.964043,-94.038467,621.535767,-7.153552,-86.884918,1.042096,56217232,6357.090332,2.422606,5.016786,50.148842,-61.8325,587.071716,-11.713573,-50.118927,1.246984,5639195.5,1474.971191,1.987657,1.443063,1.962759,16.99741,-22.008921,96.914902,-6.086814,-15.922107,1.438626,46856.738281,96.732979,2.967199,0.979542,0.865848,0.818851,2.311741,-1.996497,-0.679303,0.29628,-2.292777,-1.562488,26.719009,6.703214,3.544414,1.556758,0.577215,0.677067,0.400424,0.436873,-0.488683,0.023975,-0.055323,-0.43336,-1.565639,0.034129,0.142913,3.733195,1.745538,0.765996,0.188781,1.00733,1.588763,0.509816,10.073304,0.311349,0.930137,'class 1'
4.9835,14.142136,101.980392,-120,2000,-20,-100,1.570796,92160000,6400,4.579591,12.762828,94.719597,-111.921066,1777.261719,-19.159454,-92.761612,1.570693,67858584,5417.277832,2.524791,6.578856,54.0811,-65.59967,689.275146,-13.138862,-52.460808,1.570007,6653855.5,1546.215576,2.0548,1.415997,2.235389,15.366869,-19.570793,73.366539,-5.053858,-14.516935,1.530898,34299.011719,89.549828,3.163594,1.108794,0.890784,0.737016,2.349058,-1.951391,-0.855227,0.368629,-2.32002,-1.56427,27.526882,7.228835,3.688807,1.634007,0.525213,0.700244,0.371478,0.459284,-0.512006,0.025025,-0.054727,-0.457279,-1.485891,0.042481,0.162048,3.879348,1.824547,0.715753,0.190541,0.91464,1.562447,0.509816,9.146403,0.364715,0.864348,'class 1'
-0.0165,15.811388,43.30127,30,-800,47.015621,-17.015621,-0.448028,3690000,4100,0.177298,14.912493,37.927078,26.042336,-619.732666,41.115356,-15.073022,-0.446688,2141178.5,3157.134033,0.921552,9.449677,12.666766,7.279916,-88.337326,13.718976,-6.43906,-0.485537,21535.212891,406.346436,-0.744254,1.071779,3.182524,3.408634,-4.506647,4.042202,-1.235844,-3.270803,-1.134878,84.104355,4.141058,-0.894481,-0.150228,0.876609,0.767788,1.892471,-1.323989,-0.914864,0.501234,-1.825223,-1.555733,9.487659,5.412405,-0.699311,0.044942,0.19517,0.716219,0.345273,0.460257,-0.511119,0.022771,-0.049309,-0.46181,-1.41773,0.044452,0.170157,-0.538921,0.205333,0.355561,0.160391,0.753091,1.122389,0.378237,7.530907,0.234626,0.772974,'class 1'
-0.0165,0,71.414284,80,600,71.62278,8.377223,-0.160875,25600000,4000,-0.016484,0.618085,67.665642,77.04142,634.246948,67.668579,9.372843,-0.164073,20170752,3398.392578,0.075045,3.061342,42.52137,52.489609,457.627899,41.448811,11.040797,-0.190101,2547550.25,924.647278,-0.091528,0.696184,2.590796,7.143692,8.904597,12.815308,7.099496,1.805101,-0.329606,2222.600098,28.030624,-0.712667,-0.621139,0.832369,0.833317,1.213993,-0.357419,-0.677891,0.663803,-1.021222,-1.512059,0.362718,2.839312,-0.848853,-0.757324,-0.136185,0.725034,0.324237,0.441036,-0.487804,0.018057,-0.040356,-0.447447,-1.353814,0.039434,0.165723,-0.741518,-0.64999,-0.02885,0.107335,0.697389,1.167711,0.378237,6.973888,0.265785,0.677944,'class 1'
-0.0165,0,40,40,0,40,0,1.570796,2560000,1600,-0.016499,0.37126,38.040718,39.950584,74.404434,37.992168,1.958416,-1.560263,2072360.25,1298.431274,0.036235,1.006314,27.097799,35.04731,245.099442,25.396332,9.650978,-1.445283,304518.84375,247.916138,-0.052734,0.499965,1.524513,8.621213,11.667782,28.344816,8.219151,3.448631,-0.624766,3098.190186,22.757862,-0.516463,-0.463729,0.772453,0.853398,0.850571,0.60589,-0.198362,0.841589,-0.235699,-1.379704,0.426041,1.160549,-0.788952,-0.736218,-0.272488,0.727077,0.309352,0.405318,-0.44615,0.011987,-0.028715,-0.417435,-1.288812,0.030077,0.151103,-0.743575,-0.690841,-0.227112,0.045376,0.700313,1.094611,0.261278,7.003129,0.30554,0.729114,'class 1'
-0.0165,0,63.245552,40,-1200,60,-20,1.570796,10240000,6400,-0.016469,0.000033,58.704826,35.41367,-1096.145996,55.25251,-19.838842,-1.565416,7071666,5638.711426,0.093966,0.166434,32.797344,18.502602,-370.124359,30.598688,-12.096086,-1.508985,624043.6875,1822.843628,-0.110434,0.43944,0.908486,7.357072,9.122654,10.475911,7.775327,1.347327,-1.024367,3438.697754,41.319172,-0.455908,-0.345474,0.710965,0.811384,1.034654,1.292597,0.252069,1.053279,0.239318,-1.137641,1.106964,0.662533,-0.727434,-0.616999,-0.271526,0.723015,0.29998,0.358354,-0.39171,0.005661,-0.015028,-0.376682,-1.218828,0.020069,0.130794,-0.739484,-0.629049,-0.283576,-0.01205,0.615079,1.036132,0.261278,6.150789,0.227385,0.59388,'class 1'
-0.0165,0,45.55217,50,200,45.615528,4.384472,-1.448307,4250000,1700,-0.016499,0.363244,42.803768,47.510876,199.978989,42.843178,4.667698,-1.437836,3289690.75,1457.367188,0.036934,0.946696,26.198288,29.870195,89.610756,26.486998,3.383198,-1.339125,476258.6875,533.785522,-0.053432,0.412953,0.435956,6.831822,7.949068,3.876459,7.427135,0.521932,-1.055802,3012.904541,47.681839,-0.429452,-0.37602,0.657336,0.730572,1.226287,1.607665,0.463626,1.231056,0.376608,-0.990272,1.886958,0.730081,-0.673834,-0.620402,-0.244382,0.713714,0.294344,0.306285,-0.330816,-0.000029,0.000088,-0.330903,-1.141602,0.01199,0.109555,-0.730213,-0.676781,-0.300761,-0.056379,0.627944,1.299289,0.261278,6.279444,0.272128,0.539056,'class 1'
-0.0165,0,42.426407,60,900,30,30,0,0,0,-0.016499,0.371636,40.062618,56.654297,802.269592,28.724276,27.930021,-0.826529,2024.818848,0.630842,0.038426,1.232664,23.84285,33.458378,272.94162,19.360567,14.097811,-1.055026,31005.326172,27.696606,-0.054925,0.42501,0.233281,5.562901,6.439205,3.40672,5.857617,0.581588,-1.161957,1154.193848,27.836479,-0.441509,-0.386584,0.614973,0.64082,1.26122,1.635696,0.451365,1.284227,0.351468,-0.993077,2.327789,0.870039,-0.631472,-0.576547,-0.189963,0.700142,0.290372,0.255358,-0.269825,-0.004518,0.015817,-0.285641,-1.057394,0.006616,0.090877,-0.716641,-0.661716,-0.275132,-0.085169,0.695196,0.904553,0.400167,6.951959,0.178938,0.725459,'class 1'
-0.0165,7.071068,37.416573,20,-700,38.284271,-18.284271,1.178097,1280000,3200,-0.008328,6.231787,34.054939,17.319363,-582.386108,34.29903,-16.979668,1.196135,788747.125,2629.504883,0.299408,2.422163,17.851408,7.740118,-148.558533,16.658173,-8.918056,1.318026,39189.355469,654.143494,-0.307737,0.479072,0.239647,4.902851,2.516346,-8.853373,4.48871,-1.972365,-1.566439,264.332184,41.745483,-0.487401,-0.179664,0.582888,0.559667,1.22518,1.553419,0.369421,1.260296,0.293123,-1.05257,2.257284,0.935425,-0.591216,-0.283479,-0.103815,0.683269,0.286414,0.210726,-0.213995,-0.0076,0.03102,-0.245015,-0.969188,0.003489,0.076195,-0.691597,-0.38386,-0.204196,-0.100381,0.726629,1.094611,0.246658,7.266286,0.261887,0.725459,'class 1'
-0.0165,10,45.825756,-20,-900,21.622776,-41.622776,1.409921,1600000,4000,0.169126,8.620879,42.720905,-17.996689,-798.357788,20.655121,-38.65181,1.402862,1139189.875,3517.312012,0.579376,2.377096,25.364628,-7.466638,-319.054138,14.514745,-21.981382,1.370802,74258.078125,1331.967285,-0.41025,0.488835,0.330357,6.102808,0.384604,-19.235163,4.582307,-4.197702,1.435653,11.402987,77.08857,-0.319709,0.090542,0.558772,0.490864,1.200776,1.511971,0.351705,1.224824,0.287148,-1.106896,2.009984,0.879236,-0.389646,0.020605,-0.069937,0.663989,0.281525,0.175608,-0.166875,-0.009355,0.044301,-0.211176,-0.881669,0.001818,0.065268,-0.494863,-0.084613,-0.175154,-0.105217,0.670634,1.094611,0.378237,6.706345,0.229407,0.641395,'class 1'
-0.0165,7.071068,16.583124,10,-200,20,-10,-0.785398,90000,900,-0.008344,6.499837,14.550117,10.338611,-130.188629,17.695692,-7.357081,-0.83188,67086.625,627.641418,0.24818,3.359469,10.428827,9.415383,-12.070356,10.558565,-1.143182,-1.39569,12138.845703,136.930878,-0.256524,0.401085,0.846661,4.856113,3.322022,-6.407125,4.688565,-1.366543,1.484839,404.621307,36.66433,-0.409429,-0.152905,0.541585,0.432573,1.206412,1.552758,0.426895,1.195747,0.357011,-1.138408,1.696126,0.703478,-0.549929,-0.293405,-0.1405,0.643072,0.275418,0.150886,-0.13033,-0.010016,0.05426,-0.18459,-0.79944,0.000969,0.057049,-0.651416,-0.394893,-0.241987,-0.101487,0.604699,0.844611,0.246658,6.046988,0.173513,0.641395,'class 1'
-0.0165,0,29.580399,30,-100,33.027756,-3.027756,-0.491397,1170000,1300,-0.016499,0.262809,28.232441,29.514463,-66.224014,31.609529,-2.095066,-0.510537,989573.4375,1135.999756,0.011518,0.992669,19.148897,23.240526,45.591019,21.077509,2.163018,-0.641766,193232.96875,357.757965,-0.028018,0.288359,0.65755,5.674026,7.722756,13.218306,5.162122,2.560634,-1.129379,403.634247,6.767736,-0.304859,-0.276841,0.532235,0.386727,1.207713,1.594917,0.510137,1.152146,0.442771,-1.170087,1.280054,0.503213,-0.548735,-0.520717,-0.243876,0.621134,0.268279,0.135049,-0.104403,-0.009878,0.060061,-0.164464,-0.724589,0.000549,0.050411,-0.637633,-0.609616,-0.332775,-0.088898,0.548558,1.036132,0.261278,5.485584,0.24352,0.458646,'class 1'
-0.0165,0,22.36068,20,-100,24.142136,-4.142136,-1.178097,320000,800,-0.016499,0.274287,20.815561,19.983513,-62.936806,22.749969,-2.766457,-1.145627,260006,651.088013,0.009569,1.155878,14.535462,18.144009,37.067104,15.797639,2.34637,-0.875183,59565.257813,180.936646,-0.026069,0.248653,0.036561,6.321203,8.773629,17.78713,5.593883,3.179747,-0.739366,448.623535,5.828053,-0.265152,-0.239083,0.532242,0.361168,1.1322,1.494433,0.459046,1.062315,0.432118,-1.261629,0.886965,0.397149,-0.548741,-0.522673,-0.28359,0.598633,0.260491,0.125398,-0.087489,-0.00925,0.061911,-0.149401,-0.655722,0.000342,0.044653,-0.615132,-0.589063,-0.34998,-0.06639,0.497097,0.904553,0.115079,4.970965,0.234512,0.524436,'class 1'
-0.0165,0,33.166248,40,200,34.142136,5.857864,1.178097,1280000,800,-0.016484,0.28556,29.416636,34.895683,132.138458,30.573723,4.32196,1.17244,839190.0625,689.155029,0.063146,1.495359,11.5094,12.231966,-4.38479,12.580504,-0.348539,1.117328,25010.667969,167.160156,-0.079629,0.296756,0.531498,4.803804,6.686446,10.521101,4.153184,2.533261,0.947052,117.322067,2.624152,-0.31324,-0.233611,0.54129,0.355518,0.945008,1.142751,0.200733,0.92597,0.216781,-1.418047,0.65679,0.502948,-0.557774,-0.478144,-0.244534,0.5759,0.252426,0.119661,-0.077123,-0.008413,0.060939,-0.138063,-0.589444,0.000236,0.039602,-0.592384,-0.512755,-0.279144,-0.03461,0.468588,0.799289,0.261278,4.685877,0.170392,0.444026,'class 1'
-0.0165,7.071068,36.055511,20,-900,41.622776,-21.622776,0.946273,1600000,4000,-0.008344,6.225748,32.448536,16.801495,-756.695496,37.163017,-20.361521,0.948046,934118.75,3309.072266,0.269195,2.118969,15.587161,2.515831,-218.490158,16.092756,-13.576925,0.93741,5571.711426,880.290039,-0.277538,0.388385,0.802751,4.981621,4.554462,-8.540571,5.982141,-1.427678,0.900826,1138.909912,54.905411,-0.396728,-0.11919,0.555392,0.352422,0.782879,0.550389,-0.155902,0.756478,-0.20609,-1.526261,0.280674,0.926537,-0.563735,-0.286197,-0.167007,0.553176,0.244332,0.116587,-0.070605,-0.007615,0.058833,-0.129439,-0.522097,0.000177,0.035446,-0.561519,-0.283981,-0.164791,0.002216,0.60426,0.930868,0.261278,6.042602,0.235903,0.641395,'class 1'
-0.0165,10,33.166248,-20,-400,12.36068,-32.36068,1.338973,800000,2000,0.169125,8.820834,28.421112,-16.459209,-320.649017,11.477638,-27.936848,1.298202,420852.28125,1553.501709,0.558716,3.503367,12.16837,-0.499067,-136.782547,11.448535,-11.947602,0.929799,136.33461,547.379211,-0.389591,0.489456,1.306413,6.184626,3.199206,-28.188728,7.144642,-3.945436,0.926509,1258.791138,122.989838,-0.320331,0.06926,0.567018,0.34221,0.875918,-0.131825,-0.375079,0.550061,-0.681886,-1.556674,0.026374,1.517693,-0.397893,-0.008301,-0.077562,0.530643,0.236281,0.115694,-0.065527,-0.00705,0.057365,-0.122892,-0.451498,0.00014,0.032492,-0.361517,0.028074,-0.041187,0.036375,0.539494,0.799289,0.246658,5.394941,0.182315,0.590225,'class 1'
-0.0165,7.071068,33.166248,40,200,34.142136,5.857864,-0.392699,1280000,800,-0.008328,6.261312,28.823439,35.364117,183.779114,29.034418,6.329699,-0.345213,644700.3125,515.504272,0.324429,3.587926,11.039196,14.07519,27.775593,11.701514,2.373676,0.674308,17237.351563,87.008568,-0.332757,0.593024,1.927551,6.438982,0.608381,-31.098351,5.88907,-5.280689,1.087806,46.178333,124.763519,-0.601352,-0.268595,0.567532,0.347128,1.04237,-0.669202,-0.320764,0.323215,-0.992417,-1.530359,0.775146,1.730888,-0.57586,-0.243103,0.025492,0.508466,0.228204,0.11675,-0.060349,-0.006818,0.057739,-0.118088,-0.378689,0.000113,0.030915,-0.516794,-0.184037,0.084558,0.059066,0.515956,1.122389,0.246658,5.159561,0.232438,0.509816,'class 1'
-0.0165,10,17.320509,0,-200,14.142136,-14.142136,-0.392699,0,800,0.169142,8.637976,12.842268,-0.148159,-119.08049,10.838573,-10.986732,-0.45081,10.456272,476.343933,0.63461,3.660062,9.630353,0.09932,-48.151245,6.988947,-6.889627,-1.432941,1.900058,192.614838,-0.465468,0.666573,2.224297,7.783816,-3.121421,-26.313509,3.801129,-6.92255,1.444972,1120.449585,114.997307,-0.497432,-0.031964,0.551002,0.388763,0.970477,-0.853881,-0.117989,0.121026,-0.974907,-1.429753,0.875715,1.201069,-0.381861,0.083608,0.115571,0.48681,0.219986,0.119358,-0.054526,-0.006911,0.060227,-0.114754,-0.30759,0.000091,0.030618,-0.317668,0.1478,0.179764,0.064193,0.581746,0.844611,0.246658,5.817456,0.191468,0.539056,'class 1'
4.9835,0,72.801102,-100,2300,-35.857864,-64.142136,-1.178097,8000000,800,4.208309,0.274411,63.552273,-85.995193,1626.599609,-28.091433,-57.903759,-1.196147,6572644.5,888.774902,1.255317,1.816235,25.989052,-23.147804,-108.952881,4.011606,-27.15941,-1.268918,520620.8125,971.632263,2.952991,0.626185,2.259044,8.166476,-3.587615,-30.854874,4.043368,-7.630983,-1.319789,1754.192261,136.290482,3.582124,0.629132,0.517536,0.433361,0.606971,-0.617129,-0.036096,0.0538,-0.670929,-1.104812,0.200033,0.525231,3.690772,0.737781,0.108649,0.465837,0.211554,0.122725,-0.048439,-0.007207,0.064061,-0.1125,-0.242867,0.000073,0.031174,3.742472,0.789481,0.160348,0.0517,0.554699,0.904553,0.378237,5.546988,0.190583,0.509816,'class 1'
-0.0165,10,35.707142,-30,-200,5.615528,-35.615528,-0.122489,1530000,1700,0.169125,8.82903,30.323946,-25.496273,-152.96228,5.013543,-30.509817,-0.173393,820316.5,1261.909058,0.556319,3.965815,10.192596,-4.551576,-87.937271,7.3739,-11.925476,-0.75203,7716.318848,372.465912,-0.387194,0.447557,2.118584,6.129846,1.408373,-31.74124,6.381961,-4.973588,-0.973383,255.771332,128.948471,-0.278432,0.108762,0.474337,0.423214,0.522219,-0.082352,-0.223655,0.433535,-0.515887,-0.556639,0.006113,0.901403,-0.305212,0.081982,-0.02678,0.445703,0.202967,0.125602,-0.043246,-0.007487,0.067566,-0.110812,-0.187633,0.00006,0.031819,-0.276578,0.110616,0.001854,0.028634,0.445781,0.816833,-0.0165,4.457807,0.249142,0.46888,'class 1'
-0.0165,0,31.622776,20,-300,30,-10,0,640000,1600,-0.016484,0.387564,28.995077,18.20797,-254.806335,27.480299,-9.272328,-0.017812,447816.21875,1350.755615,0.038288,1.746235,15.910014,13.188864,-50.460175,16.287043,-3.098179,-0.250912,65366.664063,375.786835,-0.054773,0.240212,1.429126,7.534052,7.592667,-11.594662,8.896021,-1.303354,-0.647415,5997.022949,104.027237,-0.256696,-0.201923,0.433532,0.328635,1.085367,0.476633,-0.609084,1.05433,-0.577698,-0.343106,0.605094,2.663514,-0.450016,-0.395243,-0.19332,0.426533,0.194465,0.126547,-0.04041,-0.007503,0.068742,-0.109152,-0.142515,0.000052,0.031646,-0.443017,-0.388244,-0.186321,0.006999,0.348412,1.194026,0.115079,3.484123,0.32803,0.259816,'class 1'
-0.0165,0,0,0,0,0,0,0,0,0,-0.0165,0.000031,1.633639,1.651504,0.029183,1.63364,0.017864,-0.01112,7.120674,2.61073,-0.015298,0.105723,10.078201,11.282168,12.402642,10.047805,1.234364,-0.109216,9887.264648,77.676743,-0.001202,0.132379,0.323061,8.702175,10.103924,8.935553,9.124648,0.979276,-0.398636,6773.325195,66.347076,-0.148879,-0.147676,0.4076,0.165249,1.513085,0.754249,-1.006979,1.449133,-0.694884,-0.264864,2.615087,4.596807,-0.4241,-0.422898,-0.275222,0.408389,0.186443,0.124416,-0.04111,-0.007062,0.065957,-0.107067,-0.106442,0.000051,0.029937,-0.424889,-0.423686,-0.27601,-0.000788,0.318734,0.930868,-0.0165,3.187339,0.305173,0.253968,'class 1'
-0.0165,0,14.142136,20,100,10,10,0,0,0,-0.0165,0.016314,14.04998,19.869673,98.700974,9.934938,9.934734,0.149478,0.000016,0,-0.011688,0.619998,10.969787,15.487447,59.762001,8.194555,7.292891,0.031002,195.006744,0.812999,-0.004812,0.164951,0.723184,7.033088,8.495499,10.332097,7.024668,1.470831,-0.270486,2226.199707,30.845112,-0.181451,-0.176639,0.404334,0.068542,1.567585,0.5489,-1.201675,1.404493,-0.855594,-0.227845,1.538992,5.107993,-0.420834,-0.416023,-0.239384,0.391255,0.17937,0.118825,-0.045783,-0.006091,0.058443,-0.104226,-0.07785,0.000055,0.026461,-0.407755,-0.402943,-0.226304,0.013079,0.374289,0.799289,0.115079,3.742894,0.280054,0.253968,'class 1'
-0.0165,0,40,40,0,40,0,1.570796,2560000,1600,-0.016499,0.371345,36.04171,36.784645,27.052526,36.03389,0.750754,-1.570583,1684486.5,1244.89978,0.034626,1.463544,16.073753,18.799305,47.396061,15.79945,2.999855,-1.531208,57899.671875,163.829651,-0.051124,0.310389,1.424248,4.18263,4.740182,1.282981,4.452002,0.288181,-0.420651,389.559875,17.337406,-0.326887,-0.275763,0.42362,0.204305,1.335197,-0.150287,-0.957191,0.906099,-1.056386,-0.205874,0.086987,3.851349,-0.440119,-0.388995,-0.113232,0.375029,0.173664,0.110279,-0.054074,-0.004652,0.046332,-0.100406,-0.055712,0.000063,0.021532,-0.391527,-0.340403,-0.06464,0.048592,0.36274,0.844611,0.115079,3.627397,0.244255,0.312447,'class 1'
-0.0165,0,50.990196,60,500,50,10,1.570796,5760000,1600,-0.016453,0.38758,44.884705,52.29612,359.816711,44.145401,8.15072,-1.549025,3543362.5,1295.617065,0.147996,1.825931,17.664806,20.347809,42.295128,17.997791,2.350018,-1.289656,101377.21875,244.852798,-0.164448,0.521076,1.805747,2.883139,0.063134,-7.72652,2.811408,-2.748274,-0.646276,0.123206,30.910067,-0.537529,-0.373081,0.457279,0.272827,1.252592,-1.160346,-0.139865,0.110092,-1.270438,-0.176824,2.566062,1.905864,-0.473732,-0.309284,0.063797,0.359524,0.169623,0.100116,-0.06487,-0.002921,0.030593,-0.095463,-0.040456,0.000067,0.01589,-0.375977,-0.211528,0.161553,0.097755,0.457769,0.9835,0.122389,4.57769,0.235412,0.389202,'class 1'
-0.0165,10,29.580399,30,-100,33.027756,-3.027756,-0.491397,1170000,1300,0.169127,8.661834,27.591887,27.898439,-100.621613,31.130672,-3.232234,-0.517485,919050.9375,1180.809326,0.631799,3.950961,14.702598,11.679588,-109.065842,17.80512,-6.125532,-0.693415,78120.34375,572.676147,-0.462672,0.758292,1.966094,5.205852,-6.001851,-0.051013,0.008487,-6.010338,-0.755096,1304.950317,36.226265,-0.589165,-0.126493,0.491946,0.235557,1.626203,-2.17829,1.048983,-0.718667,-1.459623,-0.066924,2.605045,0.549015,-0.322819,0.139853,0.266346,0.344491,0.167356,0.090197,-0.076238,-0.001168,0.013079,-0.089317,-0.035448,0.000061,0.010485,-0.175364,0.287308,0.413801,0.147455,0.485547,0.844611,0.246658,4.855468,0.182869,0.509816,'class 1'
4.9835,7.071068,53.851646,-60,-100,1.622777,-61.622776,-0.624523,14400000,4000,4.21648,7.040886,47.92815,-53.377926,-89.633972,1.62949,-55.007416,-0.634807,9139500,3207.739014,1.573053,5.394684,22.060873,-25.782969,12.497101,-0.494175,-25.288794,-0.753925,408677.4375,614.773071,2.643428,0.965623,1.793694,9.212056,-12.850229,39.484669,-5.084432,-7.765797,-1.06329,1187.226929,7.18972,3.250857,0.607429,0.513691,0.113809,2.066457,-2.896076,2.04642,-1.223552,-1.672524,0.38253,1.690662,0.201575,3.702789,1.059361,0.451932,0.329648,0.166747,0.081998,-0.085694,0.000302,-0.003684,-0.08201,-0.05051,0.000045,0.006135,3.886833,1.243405,0.635976,0.184044,0.565225,0.705722,0.378237,5.652251,0.119338,0.575605,'class 1'
-0.0165,10,70.710678,-100,2500,-50,-50,0,0,0,0.540391,9.208398,66.083977,-93.438889,2181.579102,-45.657612,-47.781277,1.172645,39375.511719,4.509941,1.74702,5.173135,37.490982,-52.591377,674.53009,-22.180695,-30.410683,1.095309,187338.703125,67.732704,-1.206629,1.041474,1.459475,11.809778,-16.333805,61.181606,-5.818138,-10.515668,0.947162,5887.269043,22.06679,-0.501083,0.705546,0.512636,0.120776,2.231162,-3.111659,2.292718,-1.198215,-1.913444,0.651288,4.953058,0.511551,0.027755,1.234385,0.528838,0.31472,0.167452,0.075614,-0.090976,0.00126,-0.01705,-0.073925,-0.109663,0.000027,0.003235,0.225671,1.4323,0.726754,0.197916,0.508354,0.904553,0.246658,5.083538,0.233481,0.509816,'class 1'
4.9835,7.071068,64.807404,-60,-1100,14.721359,-74.721359,0.553574,28800000,8000,4.216481,6.778505,59.723087,-55.670746,-905.043884,13.150624,-68.821373,0.553051,20825004,6719.407715,1.592216,4.533291,33.484318,-34.489109,-157.01236,4.071802,-38.560909,0.5806,2161971.25,1817.548218,2.624265,0.932249,1.577789,10.742961,-13.559099,23.381741,-2.02765,-11.531449,0.684558,16605.660156,90.322197,3.284232,0.659966,0.485868,0.294805,2.0489,-2.795491,1.691251,-0.885454,-1.910037,0.618524,8.203714,1.04977,3.730613,1.106347,0.446381,0.29949,0.168973,0.069947,-0.090697,0.001613,-0.024291,-0.066406,-0.256918,0.000015,0.001774,3.916991,1.292726,0.632759,0.186379,0.372389,0.772974,0.115079,3.723889,0.227244,0.261278,'class 1'
-0.0165,7.071068,55.452682,-10,-2100,41.097721,-51.097721,0.431085,850000,8500,0.177282,6.248849,51.034187,-10.436363,-1761.445557,37.074551,-47.510914,0.430011,779273.3125,7154.700195,0.841903,3.047916,28.250166,-12.656205,-470.976685,16.277683,-28.933887,0.440493,327420.75,2044.086182,-0.664621,0.710359,1.737466,8.142843,-7.461308,-15.768587,1.717866,-9.179173,0.497824,6610.692871,118.745468,-0.533077,0.131544,0.437712,0.432567,1.640809,-2.08729,0.68268,-0.40606,-1.68123,0.515549,7.084385,1.62606,-0.26043,0.404191,0.272647,0.283809,0.17073,0.063809,-0.084272,0.001382,-0.022302,-0.06197,-0.482832,0.000011,0.001574,-0.106527,0.558094,0.42655,0.153903,0.37312,0.677944,0.115079,3.731199,0.204651,0.330722,'class 1'
-0.0165,10,14.142136,-20,100,-10,-10,0,0,0,0.169141,8.829328,13.880134,-19.465498,92.949944,-8.399912,-11.065586,0.229109,2692.433838,7.105817,0.607949,3.834669,12.522593,-11.663953,-15.499338,1.204449,-12.868402,0.23595,26943.605469,198.045151,-0.438808,0.482023,1.633252,5.976618,-2.244345,-19.247797,3.406301,-5.650646,0.33261,413.183319,82.028275,-0.312882,0.125926,0.377451,0.501768,1.231223,-1.227721,-0.142273,0.106624,-1.334345,0.408493,3.129739,2.07639,-0.208311,0.230498,0.104572,0.26762,0.1721,0.056868,-0.071715,0.000672,-0.011074,-0.060641,-0.643298,0.000013,0.002457,-0.098479,0.340329,0.214403,0.109831,0.279553,0.677944,0.115079,2.795526,0.180386,0.246658,'class 1'
-0.0165,7.071068,20,0,-400,20,-20,-0.785398,0,1600,-0.008344,6.499829,17.482868,-0.387522,-304.962097,17.270477,-17.657999,-0.763663,183.211136,1219.998535,0.245277,3.411526,7.224026,-1.223745,-40.284706,5.764575,-6.988321,-0.514966,243.556427,162.636368,-0.253621,0.295224,1.362976,4.175232,1.189325,-8.600004,3.586923,-2.397599,0.185919,50.65937,35.814507,-0.303568,-0.049947,0.315676,0.50563,0.996388,-0.457795,-0.483656,0.503257,-0.961053,0.313079,0.449375,2.144203,-0.32402,-0.0704,-0.020453,0.250957,0.172456,0.050557,-0.053915,-0.000348,0.005819,-0.059734,-0.703835,0.000012,0.004297,-0.259301,-0.005681,0.044266,0.064719,0.240079,0.677944,-0.0165,2.400789,0.226816,0.246658,'class 1'
-0.0165,0,22.36068,20,-100,24.142136,-4.142136,-0.392699,320000,800,-0.016499,0.274312,20.309937,18.771788,-70.687813,21.986799,-3.215011,-0.39859,223807.546875,635.131226,0.009019,1.304269,9.742225,10.88277,3.668209,10.534563,0.348207,-0.455362,12289,103.761841,-0.025519,0.165267,1.030079,3.19372,3.29832,0.328321,3.195578,0.102742,0.048497,104.063744,9.565635,-0.181766,-0.156247,0.260833,0.467621,0.889535,0.065697,-0.432731,0.691491,-0.625794,0.219703,0.007489,1.735239,-0.277333,-0.251814,-0.095566,0.233946,0.171286,0.048177,-0.032784,-0.00148,0.025425,-0.058208,-0.714376,0.000008,0.006994,-0.250445,-0.224927,-0.068679,0.026887,0.172827,0.509816,-0.0165,1.728275,0.180886,0.122389,'class 1'
-0.0165,0,0,0,0,0,0,0,0,0,-0.0165,0.000052,1.303175,1.599126,0.357483,1.330428,0.268697,-1.172662,2.882667,1.127273,-0.014896,0.238934,6.174374,8.225488,13.687093,5.909287,2.3162,-1.091518,873.491455,12.910271,-0.001604,0.097196,0.757935,3.142217,4.218297,3.91424,2.840085,1.378212,-0.213985,38.027149,2.137073,-0.113696,-0.112092,0.217344,0.414792,0.766272,0.303125,-0.253092,0.67698,-0.373855,0.099999,0.101464,1.104253,-0.233844,-0.23224,-0.120148,0.216771,0.168288,0.052108,-0.010536,-0.002566,0.045665,-0.056201,-0.70557,0.000001,0.010377,-0.233271,-0.231667,-0.119574,0.000573,0.186716,0.509816,-0.0165,1.867164,0.181912,0.184523,'class 1'
-0.0165,0,0,0,0,0,0,0,0,0,-0.0165,0.000033,1.119306,1.582937,0.626423,0.791516,0.791422,-0.376973,0,0,-0.015492,0.170138,5.687566,8.03034,16.059916,4.263515,3.766826,-0.286474,15.908779,0.2467,-0.001008,0.08559,0.642396,2.843818,3.821421,3.169423,2.604535,1.216886,-0.325864,28.119572,1.925568,-0.10209,-0.101082,0.185575,0.362887,0.604532,0.313049,-0.136462,0.557725,-0.244676,-0.092656,0.063097,0.643848,-0.202075,-0.201066,-0.099985,0.19965,0.163368,0.060923,0.010785,-0.003498,0.064781,-0.053996,-0.690144,0.000002,0.014108,-0.21615,-0.215141,-0.11406,-0.014075,0.199143,0.509816,-0.0165,1.991433,0.157244,0.122389,'class 1'
-0.0165,0,22.36068,20,-100,24.142136,-4.142136,0.392699,320000,800,-0.016499,0.274311,20.554157,18.384222,-84.493752,22.191675,-3.807452,0.392697,228458.875,675.95459,0.00856,1.28231,10.082638,9.107898,-18.74398,10.837454,-1.729556,0.380549,13100.870117,157.929718,-0.025059,0.129031,0.740074,1.200368,1.296076,0.095927,1.217271,0.078805,-0.195524,2.177213,1.296105,-0.14553,-0.120471,0.163215,0.312873,0.48781,0.202245,-0.125767,0.469894,-0.26765,-0.342664,0.02225,0.543971,-0.179715,-0.154656,-0.034185,0.182807,0.156645,0.071196,0.029324,-0.004206,0.081153,-0.05183,-0.6735,0.000015,0.017685,-0.199307,-0.174247,-0.053777,-0.019592,0.157477,0.509816,-0.0165,1.574766,0.140093,0.115079,'class 1'
-0.0165,7.071068,20,0,-400,20,-20,0.785398,0,1600,-0.008344,6.499806,17.677071,-1.58287,-310.599731,16.850166,-18.433037,0.785398,3119.081299,1244.904419,0.244128,3.294387,8.542144,-7.658679,-28.976707,2.77676,-10.435438,0.785487,10239.006836,174.56218,-0.252472,0.204525,0.769665,2.069268,-2.915122,2.095505,-1.287328,-1.627794,-0.973784,0.985052,0.115917,-0.212869,0.039603,0.147185,0.259629,0.479453,0.070902,-0.175884,0.456332,-0.38543,-0.504649,0.003562,0.708564,-0.155529,0.096943,0.05734,0.16645,0.14843,0.080121,0.043717,-0.004657,0.093515,-0.049798,-0.657437,0.000039,0.020539,-0.174794,0.077678,0.038075,-0.019265,0.224728,0.509816,-0.0165,2.247281,0.151856,0.246658,'class 1'
-0.0165,10,40,-40,-0,0,-40,1.570796,2560000,1600,0.169125,8.820834,36.416294,-37.576202,42.91222,-1.178997,-36.397205,0,1751298.875,1240.322144,0.552762,3.46605,18.357491,-23.021881,96.504204,-5.511145,-17.510736,-1.567985,76315.804688,143.990173,-0.383637,0.243074,0.64958,3.876257,-5.32998,6.429193,-1.844637,-3.485343,-1.029496,76.473747,2.691914,-0.073948,0.309688,0.135158,0.2005,0.528759,-0.025119,-0.231436,0.468682,-0.493802,-0.549929,0.000585,0.926375,0.033967,0.417604,0.107916,0.150745,0.139165,0.086125,0.053318,-0.00484,0.10116,-0.047842,-0.641743,0.000063,0.022202,0.01838,0.402017,0.092329,-0.015587,0.184523,0.509816,-0.0165,1.845234,0.179164,0.184523,'class 1'
-0.0165,7.071068,20,0,-400,20,-20,-0.785398,0,1600,-0.008344,6.499806,17.685963,-1.599153,-310.875366,16.850203,-18.449354,-0.785398,3186.534912,1246.058716,0.244127,3.293602,9.141404,-8.163325,-33.58202,3.006496,-11.169821,-0.781322,13392.480469,200.967957,-0.252471,0.200622,0.651004,3.006363,-3.388931,-0.194914,0.056571,-3.445501,-0.646787,140.856049,12.264507,-0.208967,0.043505,0.12622,0.137144,0.570177,-0.085824,-0.257091,0.465941,-0.551766,-0.528636,0.007629,1.035728,-0.134564,0.117907,0.074403,0.135813,0.129336,0.088622,0.058137,-0.004763,0.103956,-0.04582,-0.625293,0.000076,0.022433,-0.144158,0.108314,0.064809,-0.009594,0.131161,0.378237,-0.0165,1.311608,0.146069,0.122389,'class 1'
-0.0165,0,22.36068,20,-100,24.142136,-4.142136,-0.392699,320000,800,-0.016499,0.274311,20.766853,18.384222,-92.682785,22.502922,-4.118701,-0.402562,239529.8125,708.710815,0.00856,1.250249,12.319637,9.092734,-58.603893,13.449925,-4.357191,-0.446572,26216.589844,317.093384,-0.025059,0.125401,0.407486,3.339225,0.47578,-8.324551,3.13291,-2.65713,-0.486422,7.588859,33.52457,-0.1419,-0.116841,0.120534,0.074731,0.577996,-0.151561,-0.235227,0.415106,-0.566667,-0.474799,0.022141,0.963877,-0.137033,-0.111974,0.004867,0.121728,0.119415,0.08775,0.058754,-0.004457,0.102318,-0.043564,-0.606345,0.000073,0.021282,-0.138228,-0.113168,0.003673,-0.001194,0.117272,0.378237,-0.0165,1.172719,0.165479,0.049289,'class 1'
-0.0165,0,8.660254,10,0,10,0,-0.785398,10000,100,-0.0165,0.011513,9.31609,10.726168,-0.338402,10.757625,-0.031457,-0.747929,13392.389648,116.404274,-0.013597,0.327206,10.357409,10.858526,-13.652813,11.996585,-1.138058,-0.608227,20341.28125,172.518845,-0.002903,0.09469,0.234706,3.59592,2.131027,-6.934338,3.906227,-1.775201,-0.484231,146.586121,32.278625,-0.11119,-0.108286,0.118346,0.021426,0.551129,-0.267466,-0.16306,0.291643,-0.559109,-0.402216,0.051778,0.72378,-0.134846,-0.131943,-0.023656,0.108519,0.109783,0.084222,0.056249,-0.003976,0.09717,-0.040921,-0.582315,0.00006,0.019069,-0.125019,-0.122116,-0.01383,0.009827,0.118003,0.261278,-0.0165,1.180029,0.125869,0.122389,'class 1'
-0.0165,0,22.36068,20,-100,24.142136,-4.142136,-1.178097,320000,800,-0.016499,0.274312,20.481255,17.980417,-92.217003,22.144709,-4.164291,-1.173106,223773.265625,692.163452,0.008516,1.287275,10.093331,7.363458,-39.719208,10.980657,-3.617198,-1.12949,11554.248047,213.097351,-0.025015,0.123037,0.625941,1.67504,1.031398,-1.613465,1.886615,-0.855217,-0.547453,7.997136,7.517642,-0.139536,-0.114521,0.118956,0.013967,0.5246,-0.447477,-0.054616,0.099796,-0.547273,-0.304538,0.083838,0.418698,-0.135456,-0.11044,0.004081,0.096186,0.100673,0.079052,0.051852,-0.003397,0.089718,-0.037866,-0.550277,0.000044,0.016278,-0.112686,-0.087671,0.026851,0.02277,0.118003,0.261278,-0.0165,1.180029,0.109525,0.118734,'class 1'
-0.0165,0,31.622776,20,-300,30,-10,1.570796,640000,1600,-0.016484,0.387546,28.340857,17.69035,-245.199844,26.829527,-9.139177,1.560246,404876.34375,1293.747681,0.038634,1.605804,11.270382,7.522025,-36.508057,10.878123,-3.356099,1.457074,11464.022461,202.613098,-0.055118,0.171843,0.684752,0.85699,-0.593719,-0.469297,0.449748,-1.043467,0.766963,0.785971,2.229689,-0.188327,-0.133209,0.120336,0.027948,0.553724,-0.659032,0.061922,-0.113509,-0.545523,-0.146039,0.08106,0.186636,-0.136821,-0.081703,0.051507,0.084715,0.092181,0.073316,0.046684,-0.002807,0.081238,-0.034554,-0.507441,0.000029,0.013408,-0.1012,-0.046082,0.087128,0.035621,0.077067,0.246658,-0.0165,0.770673,0.089581,0.115079,'class 1'
-0.0165,0,34.641018,40,0,40,0,0.785398,2560000,1600,-0.016499,0.023026,31.616003,35.960567,-29.699799,36.768322,-0.807755,0.785398,1825895.625,1411.961548,0.033523,0.655648,14.647417,13.222151,-83.427856,17.886456,-4.664304,0.785397,88905.070313,508.536713,-0.050022,0.217861,0.425265,2.812977,-2.064968,-4.70752,1.370336,-3.435304,0.767674,98.475708,23.094173,-0.234359,-0.184338,0.119583,0.038164,0.626563,-0.835786,0.15235,-0.268612,-0.567175,0.119936,0.062268,0.08914,-0.136081,-0.086059,0.098278,0.074084,0.084278,0.06828,0.042017,-0.002286,0.073234,-0.031217,-0.450367,0.000019,0.01091,-0.090583,-0.040561,0.143777,0.045498,0.090225,0.246658,-0.0165,0.902251,0.121305,0.052944,'class 1'
-0.0165,7.071068,25.980762,10,-600,30,-20,0.785398,250000,2500,-0.008344,6.48827,23.404041,8.335545,-495.638214,26.817465,-18.48192,0.785398,142578.015625,2052.03418,0.246527,2.855196,11.573005,-1.359584,-132.548111,10.853214,-12.212797,0.785398,983.460388,532.040894,-0.254871,0.259008,0.192995,3.841707,-4.109589,-2.091954,0.458,-4.567588,0.782461,426.550507,25.256535,-0.267352,-0.01248,0.114004,0.071164,0.667046,-0.91021,0.187686,-0.315699,-0.59451,0.352425,0.064403,0.077736,-0.122348,0.132524,0.145004,0.064278,0.076765,0.065067,0.038913,-0.001893,0.067122,-0.028208,-0.377589,0.000014,0.009088,-0.072623,0.182249,0.194729,0.049725,0.157477,0.246658,0.115079,1.574766,0.061624,0.122389,'class 1'
-0.0165,10,40,-40,-0,0,-40,1.570796,2560000,1600,0.169125,8.820833,36.193153,-37.172268,35.896187,-0.992153,-36.180115,1.565056,1710906.75,1238.192627,0.55281,3.440163,16.561211,-20.607712,74.358849,-4.663768,-15.943944,1.454632,54037,127.242355,-0.383685,0.263737,0.506877,3.965783,-5.362427,5.850892,-1.524488,-3.837939,0.832036,153.901703,5.352057,-0.094612,0.289072,0.102227,0.115247,0.625013,-0.847326,0.15867,-0.279371,-0.567955,0.382375,0.059792,0.08328,0.066898,0.450583,0.16151,0.055309,0.069387,0.063988,0.0376,-0.001649,0.063554,-0.025954,-0.294535,0.000011,0.008012,0.113816,0.497501,0.208428,0.046918,0.118003,0.246658,-0.0165,1.180029,0.062142,0.118734,'class 1'
-0.0165,7.071068,20,0,-400,20,-20,-0.785398,0,1600,-0.008344,6.499806,17.685928,-1.599153,-310.874146,16.850168,-18.44932,-0.785398,3186.521973,1246.053833,0.244127,3.294451,8.973887,-8.164639,-30.53134,2.787664,-10.952302,-0.781199,12584.768555,188.786667,-0.252471,0.200085,0.777985,2.77865,-3.800592,3.288276,-1.332098,-2.468493,-0.370407,18.653543,1.291394,-0.208429,0.044042,0.084787,0.150967,0.510256,-0.661075,0.085426,-0.17617,-0.484905,0.258147,0.041655,0.095317,-0.093131,0.15934,0.115298,0.047205,0.06194,0.064849,0.038036,-0.00154,0.062622,-0.024586,-0.211594,0.000011,0.007605,-0.055549,0.196922,0.15288,0.037582,0.063909,0.246658,-0.0165,0.639094,0.092977,0.049289,'class 1'
-0.0165,0,22.36068,20,-100,24.142136,-4.142136,-0.392699,320000,800,-0.016499,0.274312,20.481258,17.980284,-92.21949,22.14469,-4.164406,-0.397688,223771.578125,692.168518,0.008512,1.289106,10.24668,6.615484,-46.49477,10.886392,-4.270907,-0.419228,10054.647461,229.743713,-0.025011,0.101646,0.722519,2.051759,-0.70563,-2.391804,1.233464,-1.939094,-0.355537,5.011568,10.065128,-0.118145,-0.093134,0.063895,0.166433,0.383815,-0.405926,0.007972,-0.020694,-0.385232,0.107722,0.021897,0.132888,-0.080395,-0.055384,0.03775,0.040008,0.054236,0.067279,0.040171,-0.001529,0.064049,-0.023878,-0.139152,0.000012,0.007731,-0.056507,-0.031496,0.061638,0.023888,0.037594,0.122389,-0.0165,0.375936,0.069877,-0.0165,'class 1'
-0.0165,0,0,0,0,0,0,0,0,0,-0.0165,0.000023,0.885106,0.791435,-0.15052,0.949895,-0.15846,-0.377125,0.769464,1.228451,-0.015997,0.120046,4.498483,3.822781,-4.103277,4.696475,-0.873693,-0.307624,453.41449,31.026764,-0.000503,0.027714,0.427532,2.200132,1.09693,-2.175164,2.121989,-1.025059,-0.283217,11.916941,9.903913,-0.044214,-0.043711,0.042599,0.158595,0.320177,-0.150858,-0.039901,0.138091,-0.288949,0.01611,0.00415,0.182363,-0.059099,-0.058596,-0.014885,0.033776,0.046134,0.070474,0.043445,-0.001568,0.066887,-0.023442,-0.083795,0.000015,0.008159,-0.050276,-0.049773,-0.006062,0.008823,0.024436,0.122389,-0.0165,0.244357,0.065943,-0.0165,'class 1'
-0.0165,0,0,0,0,0,0,0,0,0,-0.0165,0,0.000075,0.000067,-0,0.000081,-0.000013,-0.377062,0,0,-0.016498,0.0024,0.425923,0.376199,-0.029005,0.441845,-0.065646,-0.279638,0.036449,0.257546,-0.000002,-0.005255,0.165738,1.46509,1.082801,-0.574198,1.472697,-0.389896,-0.232475,4.067556,3.469253,-0.011245,-0.011242,0.023737,0.132075,0.320308,0.049787,-0.050095,0.250093,-0.200306,-0.01886,0.000503,0.202859,-0.040237,-0.040235,-0.028992,0.028577,0.037614,0.073503,0.046989,-0.001607,0.069956,-0.022967,-0.046565,0.000019,0.008635,-0.045077,-0.045074,-0.033832,-0.00484,0.024436,0.122389,-0.0165,0.244357,0.065943,-0.0165,'class 1'
-0.0165,0,0,0,0,0,0,0,0,0,-0.0165,0,0,0,0,0,0,0,0,0,-0.0165,0.00001,0.008541,0.007601,-0.000011,0.008848,-0.001247,-0.273497,0,0.000102,0,-0.014563,0.042776,0.59928,0.497328,-0.065499,0.605502,-0.108174,-0.199381,0.125976,0.509333,-0.001937,-0.001937,0.00918,0.095587,0.320997,0.173755,-0.036432,0.296592,-0.122836,-0.009689,0.005311,0.17592,-0.02568,-0.02568,-0.023743,0.024467,0.028762,0.07564,0.04996,-0.001616,0.072304,-0.022344,-0.025385,0.000022,0.008958,-0.040967,-0.040967,-0.03903,-0.015287,-0.003342,0.115079,-0.0165,-0.033421,0.041609,-0.0165,'class 1'
-0.0165,0,0,0,0,0,0,0,0,0,-0.0165,0,0,0,0,0,0,0,0,0,-0.0165,0,0.000036,0.000032,-0,0.000037,-0.000005,-0.271903,0,0,0,-0.016274,0.007399,0.159089,0.139699,-0.003377,0.16071,-0.021011,-0.173991,0.000644,0.033023,-0.000226,-0.000226,-0.000388,0.058179,0.29452,0.229051,-0.017281,0.288873,-0.059821,0.048382,0.006379,0.121588,-0.016112,-0.016112,-0.015886,0.021491,0.019771,0.07628,0.051494,-0.001585,0.073158,-0.021665,-0.017699,0.000024,0.008991,-0.037991,-0.037991,-0.037765,-0.021879,0.009816,0.115079,-0.0165,0.098158,0.055479,-0.0165,'class 1'
-0.0165,0,0,0,0,0,0,0,0,0,-0.0165,0,0,0,0,0,0,0,0,0,-0.0165,0,0.000046,0.000036,-0,0.000045,-0.000009,1.570796,0,0,0,-0.016215,0.008315,0.17772,0.168431,-0.001629,0.177604,-0.009173,1.535681,0.00099,0.034886,-0.000285,-0.000285,0.003315,0.064637,0.182531,0.238798,0.010885,0.177463,0.061335,1.140613,0.000769,0.013486,-0.019815,-0.019815,-0.019531,0.027681,0.05421,0.100063,0.097251,-0.000851,0.10533,-0.008079,0.32006,0.000122,0.012862,-0.044181,-0.044181,-0.043897,-0.024366,0.010547,0.122389,-0.0165,0.105468,0.057046,-0.0165,'class 1'
-0.0165,0,0,0,0,0,0,0,0,0,-0.0165,0,0,0,0,0,0,0,0,0,-0.0165,0,0.000045,0.000051,0,0.000049,0.000002,1.076944,0,0,0,-0.016148,0.006061,0.193634,0.243333,0.008187,0.203002,0.040331,1.012458,0.001567,0.026462,-0.000352,-0.000352,0.008746,0.067578,0.222896,0.274896,0.007181,0.245667,0.029229,0.721988,0.00354,0.046845,-0.025246,-0.025246,-0.024895,0.034926,0.065658,0.121554,0.110572,-0.002282,0.128349,-0.017777,0.330711,0.000261,0.021353,-0.051426,-0.051426,-0.051074,-0.02618,0.011278,0.122389,-0.0165,0.112778,0.058561,-0.0165,'class 1'
-0.0165,0,0,0,0,0,0,0,0,0,-0.0165,0,0,0,0,0,0,0,0,0,-0.0165,0.000003,0.004151,0.004443,-0.000001,0.00466,-0.000217,0.531029,0,0.000024,0,-0.015296,0.024938,0.460963,0.503953,-0.003918,0.511611,-0.007659,0.513103,0.06848,0.269641,-0.001204,-0.001204,0.016779,0.080861,0.276844,0.281069,-0.011262,0.316635,-0.035567,0.55501,0.0098,0.124046,-0.033279,-0.033279,-0.032075,0.043925,0.080319,0.14716,0.126703,-0.004472,0.15547,-0.028767,0.339244,0.000545,0.033943,-0.060425,-0.060425,-0.059221,-0.027146,0.024436,0.122389,-0.0165,0.244357,0.065943,-0.0165,'class 1'
-0.0165,0,0,0,0,0,0,0,0,0,-0.0165,0,0.00003,0.000034,-0,0.000034,-0,0.745038,0,0,-0.0165,0.000786,0.208268,0.223113,-0.002713,0.234674,-0.011561,0.541565,0.003018,0.060632,-0,-0.010182,0.110538,1.103735,1.040971,-0.233662,1.230814,-0.189843,0.473816,2.187035,2.018267,-0.006318,-0.006318,0.028597,0.108637,0.309874,0.227087,-0.038397,0.340015,-0.112927,0.458741,0.01058,0.205156,-0.045097,-0.045097,-0.038779,0.055027,0.098653,0.176262,0.145249,-0.00763,0.186222,-0.040973,0.347384,0.001089,0.051618,-0.071527,-0.071527,-0.065209,-0.02643,0.023705,0.122389,-0.0165,0.237047,0.064766,-0.0165,'class 1'
-0.0165,0,0,0,0,0,0,0,0,0,-0.0165,0.000001,0.350579,0.403939,-0.000266,0.404596,-0.000657,0.745175,0.026797,0.16423,-0.016452,0.039572,2.30189,2.481668,-0.413182,2.638278,-0.15661,0.596206,48.107891,7.811401,-0.000048,0.008277,0.303846,1.759766,1.492887,-1.077991,2.02518,-0.532294,0.545932,14.577267,6.540674,-0.024777,-0.024728,0.044751,0.142399,0.306968,0.09757,-0.055951,0.290302,-0.192732,0.37577,0.002221,0.233322,-0.061251,-0.061203,-0.036474,0.06862,0.121002,0.207905,0.165455,-0.011934,0.219758,-0.054303,0.356071,0.002056,0.07511,-0.08512,-0.085072,-0.060343,-0.023869,0.036863,0.246658,-0.0165,0.368626,0.092724,-0.0165,'class 1'
-0.0165,0,8.660254,10,0,10,0,0.785398,10000,100,-0.0165,0.011536,8.622573,9.934731,-0.324596,9.967298,-0.032566,0.785398,9869.620117,99.997276,-0.0141,0.439191,6.743189,7.035764,-8.344102,8.06976,-1.033996,0.784925,4102.643066,82.87838,-0.0024,0.050597,0.5693,1.715316,1.12436,-1.88707,2.04647,-0.92211,0.674243,11.140595,8.812465,-0.067097,-0.064697,0.064729,0.170115,0.30115,-0.09212,-0.047794,0.177359,-0.269479,0.272143,0.001694,0.199664,-0.081229,-0.078829,-0.014132,0.085124,0.147568,0.240707,0.186103,-0.017488,0.25475,-0.068646,0.365814,0.003622,0.104585,-0.101624,-0.099223,-0.034527,-0.020395,0.050751,0.122389,-0.0165,0.507515,0.07094,0.049289,'class 1'
-0.0165,0,22.36068,20,-100,24.142136,-4.142136,1.178097,320000,800,-0.016499,0.274312,20.481243,17.98035,-92.217628,22.144676,-4.164326,1.173108,223771.640625,692.163574,0.008514,1.289277,10.087466,6.987258,-41.609455,10.829493,-3.842234,1.146645,10509.356445,215.259583,-0.025013,0.111803,0.75501,0.838385,-0.029716,-0.66426,0.800299,-0.830015,0.906084,0.002347,2.657924,-0.128303,-0.10329,0.087014,0.183683,0.345108,-0.293786,-0.017611,0.051069,-0.344855,0.125924,0.01353,0.156755,-0.103514,-0.078501,0.024789,0.104964,0.17834,0.272753,0.205385,-0.02426,0.289255,-0.08387,0.376974,0.005873,0.139223,-0.121464,-0.096451,0.006839,-0.01795,0.077067,0.246658,-0.0165,0.770673,0.089581,0.115079,'class 1'
-0.0165,0,31.622776,20,-300,30,-10,1.570796,640000,1600,-0.016484,0.387546,28.340857,17.69035,-245.199844,26.829527,-9.139177,-1.560246,404876.34375,1293.747681,0.038634,1.605809,11.273526,7.514423,-36.60487,10.879115,-3.364692,-1.456963,11456.276367,202.886032,-0.055118,0.169919,0.715768,1.237815,-1.054008,-0.612915,0.416738,-1.470745,-0.943451,3.957799,3.562593,-0.186403,-0.131285,0.10968,0.182601,0.417241,-0.441431,0.010378,-0.024916,-0.416515,-0.010101,0.029882,0.153349,-0.126164,-0.071047,0.060239,0.128548,0.21304,0.30165,0.220948,-0.032015,0.320759,-0.099811,0.389825,0.008635,0.176879,-0.145032,-0.089914,0.041371,-0.018868,0.104114,0.246658,-0.0165,1.04114,0.097481,0.118734,'class 1'
-0.0165,0,34.641018,40,0,40,0,-0.785398,2560000,1600,-0.016499,0.023026,31.616003,35.960567,-29.699799,36.768322,-0.807755,-0.785398,1825895.625,1411.961548,0.033523,0.655648,14.647496,13.222221,-83.428795,17.886553,-4.66433,-0.785398,88906.992188,508.542297,-0.050022,0.21776,0.43318,2.865203,-2.040067,-5.087305,1.4554,-3.495468,-0.780142,102.012108,24.511093,-0.234259,-0.184237,0.131315,0.174714,0.456725,-0.47656,0.009224,-0.020212,-0.456348,-0.018418,0.043199,0.190214,-0.147814,-0.097792,0.086445,0.156217,0.251057,0.324591,0.229932,-0.040256,0.346208,-0.116276,0.404713,0.011308,0.213891,-0.172716,-0.122694,0.061543,-0.024902,0.117272,0.378237,-0.0165,1.172719,0.138741,0.122389,'class 1'
-0.0165,7.071068,25.980762,10,-600,30,-20,-0.785398,250000,2500,-0.008344,6.48827,23.404041,8.335545,-495.638214,26.817465,-18.48192,-0.785398,142578.015625,2052.03418,0.246527,2.855198,11.575223,-1.354275,-132.610245,10.858405,-12.212681,-0.785398,976.225098,532.275024,-0.254871,0.259819,0.215261,3.63283,-3.578834,-3.587528,0.816258,-4.395092,-0.773437,347.84314,27.158163,-0.268163,-0.013292,0.151809,0.173643,0.458485,-0.370995,-0.038512,0.084542,-0.455537,0.124857,0.040147,0.291686,-0.160153,0.094718,0.10801,0.188213,0.291391,0.338614,0.229191,-0.048201,0.362251,-0.133059,0.422152,0.012887,0.245332,-0.196558,0.058314,0.071606,-0.036404,0.198412,0.400167,0.115079,1.984123,0.113465,0.122389,'class 1'
-0.0165,10,40,-40,-0,0,-40,1.570796,2560000,1600,0.169125,8.820833,36.193153,-37.172264,35.896156,-0.99215,-36.180115,-1.565057,1710906.75,1238.192871,0.55281,3.440209,16.52072,-20.536266,73.524368,-4.619222,-15.917045,-1.452424,53831,127.640785,-0.383685,0.267774,0.491579,3.03497,-3.957333,2.535629,-0.804149,-3.153184,-0.800796,86.414032,5.517967,-0.098649,0.285035,0.172709,0.194235,0.513681,-0.136359,-0.148992,0.32379,-0.460149,0.312885,0.011427,0.61456,-0.003584,0.380101,0.095066,0.22462,0.332648,0.341141,0.215788,-0.054834,0.365722,-0.149934,0.442808,0.012382,0.2659,-0.055495,0.32819,0.043154,-0.051912,0.171365,0.378237,0.115079,1.713655,0.092146,0.122389,'class 1'
-0.0165,7.071068,20,0,-400,20,-20,0.785398,0,1600,-0.008344,6.499806,17.685926,-1.599083,-310.874207,16.850203,-18.449286,0.785398,3186.243652,1246.053833,0.244128,3.293665,8.771421,-7.656587,-32.967464,3.07267,-10.729257,0.781507,11167.342773,190.493179,-0.252472,0.215014,0.636208,1.246031,-1.129093,-0.480924,0.329678,-1.458771,0.590443,4.07767,3.198546,-0.223358,0.029114,0.196932,0.249453,0.708844,0.184156,-0.340017,0.682413,-0.498257,0.446544,0.047275,1.393983,-0.205277,0.047195,0.018081,0.265322,0.373106,0.330408,0.187264,-0.059004,0.35396,-0.166696,0.467751,0.009506,0.271083,-0.273667,-0.021195,-0.050309,-0.06839,0.158208,0.509816,-0.0165,1.582076,0.188126,0.118734,'class 1'
-0.0165,0,22.36068,20,-100,24.142136,-4.142136,0.392699,320000,800,-0.016499,0.274311,20.766859,18.384323,-92.680901,22.502937,-4.118615,0.402563,239531.171875,708.707031,0.008562,1.249669,12.29486,9.697673,-52.426003,13.563032,-3.86536,0.457724,28566.017578,303.74884,-0.025062,0.144326,0.3446,3.442395,3.091022,-4.299584,4.131664,-1.040642,0.664304,255.606995,26.752756,-0.160826,-0.135764,0.228119,0.347201,0.985897,0.533988,-0.593452,1.082309,-0.548321,0.524904,0.758183,2.658953,-0.244618,-0.219557,-0.083793,0.309971,0.410772,0.305931,0.14168,-0.059566,0.324975,-0.183295,0.498987,0.005186,0.258338,-0.32647,-0.301408,-0.165644,-0.081851,0.225459,0.509816,-0.0165,2.254591,0.195645,0.184523,'class 1'
-0.0165,0,8.660254,10,0,10,0,0.785398,10000,100,-0.0165,0.011513,9.316177,10.726304,-0.337936,10.757717,-0.031413,0.747939,13392.853516,116.405342,-0.01359,0.327122,10.71436,11.716346,-8.798481,12.424501,-0.708156,0.65092,23674.978516,172.46669,-0.00291,0.122212,0.292354,5.10185,5.250667,-5.346722,6.123775,-0.873109,0.795531,1349.703247,48.95639,-0.138712,-0.135802,0.269879,0.486041,1.238924,0.857443,-0.807569,1.424398,-0.566954,0.567962,2.91546,3.965483,-0.286379,-0.283469,-0.147667,0.357953,0.443472,0.270136,0.078454,-0.055625,0.278316,-0.199862,0.539645,0.001407,0.228654,-0.374453,-0.371543,-0.23574,-0.088074,0.279553,0.641395,-0.0165,2.795526,0.233975,0.323412,'class 1'
-0.0165,0,22.36068,20,-100,24.142136,-4.142136,1.178097,320000,800,-0.016499,0.274312,20.492353,17.99687,-92.226021,22.158901,-4.16203,1.172889,224386.359375,692.791382,0.008524,1.292893,11.581425,8.885275,-48.150795,12.682044,-3.796769,1.124841,21438.458984,271.55127,-0.025023,0.158046,0.882507,5.340185,5.098589,-7.642764,6.309835,-1.211246,0.944136,1470.485352,56.566673,-0.174545,-0.149523,0.325284,0.654225,1.381189,1.099437,-0.832709,1.615035,-0.515598,0.58768,5.487287,4.539596,-0.341783,-0.31676,-0.167238,0.408378,0.469113,0.230829,-0.000971,-0.046785,0.215813,-0.216784,0.594469,0,0.18714,-0.424877,-0.399855,-0.250332,-0.083094,0.337301,0.816833,-0.0165,3.373012,0.312009,0.378237,'class 1'
-0.0165,0,31.622776,20,-300,30,-10,1.570796,640000,1600,-0.016484,0.387578,28.49213,18.094387,-242.366333,27.053249,-8.958861,1.554649,424604.78125,1296.87207,0.038684,1.747269,13.56255,10.617636,-39.767616,13.552068,-2.934432,1.391981,30641.677734,271.804657,-0.055168,0.218266,1.329078,4.820004,4.808362,-3.782637,5.496546,-0.688184,1.029863,884.373596,38.250889,-0.23475,-0.179582,0.396454,0.831514,1.350246,1.19453,-0.614672,1.58286,-0.38833,0.591935,5.544351,3.88559,-0.412938,-0.35777,-0.178188,0.460112,0.485934,0.204094,-0.093622,-0.033274,0.141511,-0.235132,0.671557,0.001243,0.14186,-0.476596,-0.421428,-0.241846,-0.063658,0.405722,0.955722,0.115079,4.057222,0.248796,0.40236,'class 1'
-0.0165,0,28.284271,40,400,20,20,0,0,0,-0.016499,0.387953,25.996706,36.752102,337.372162,18.930216,17.821886,1.193681,1659.218994,1.228399,0.034027,1.941299,13.065015,17.804649,71.977264,11.599384,6.205265,1.268052,9223.758789,29.096523,-0.050526,0.291425,1.640018,4.052719,5.313865,5.110804,4.052815,1.26105,1.006713,220.078995,7.793949,-0.307924,-0.257398,0.48397,0.991779,1.10628,1.063385,-0.295426,1.292037,-0.228652,0.594397,2.614938,2.312492,-0.500469,-0.449943,-0.192545,0.511818,0.492664,0.210993,-0.195038,-0.015988,0.062161,-0.2572,0.78341,0.00388,0.101991,-0.528316,-0.477791,-0.220392,-0.027847,0.45543,0.677944,0.122389,4.554298,0.173516,0.509816,'class 1'
-0.0165,7.071068,16.583124,10,-200,20,-10,0.785398,90000,900,-0.008344,6.49984,14.513231,9.951181,-135.813004,17.647194,-7.696012,0.814715,63602.230469,642.278015,0.247727,3.489293,7.08682,8.480143,7.964097,7.404579,1.075564,1.140279,2880.570557,40.056427,-0.256071,0.399837,1.87311,4.579902,6.081442,7.873092,4.212426,1.869016,-0.226163,203.099884,5.49157,-0.408181,-0.15211,0.585797,1.105893,0.639969,0.637067,-0.091931,0.7583,-0.121233,0.653038,0.31396,0.773578,-0.594141,-0.33807,-0.18596,0.562022,0.488776,0.25562,-0.299096,0.003537,-0.012335,-0.286761,0.941894,0.006737,0.07531,-0.570366,-0.314295,-0.162185,0.023775,0.611424,0.904553,0.261278,6.114239,0.208627,0.641395,'class 1'
-0.0165,10,31.622776,-20,-300,10,-30,1.570796,640000,1600,0.169125,8.820866,26.508022,-14.928288,-240.079803,9.734497,-24.662786,-1.55389,263674.625,1183.173096,0.559129,3.678132,6.334443,6.241755,-4.812809,6.935675,-0.69392,-1.13725,2267.86084,58.210728,-0.390004,0.57454,2.213794,6.234748,5.788698,-4.908772,6.539349,-0.750651,-0.308769,1780.806885,53.144104,-0.405415,-0.015412,0.695993,1.146399,0.273336,-0.088264,-0.046208,0.175313,-0.263577,1.163381,0.001501,0.192624,-0.526868,-0.136864,-0.121453,0.609212,0.474679,0.320686,-0.398777,0.023325,-0.071207,-0.32757,1.137827,0.010451,0.065722,-0.440087,-0.050084,-0.034672,0.086781,0.712886,1.122389,0.400167,7.128859,0.184143,0.65967,'class 1'
-0.0165,7.071068,60,80,1200,60,20,-0.785398,10240000,1600,-0.008341,5.976812,54.762993,73.149048,1016.556519,54.494881,18.654165,-0.741631,6873385.5,1284.556885,0.346329,2.822599,27.574265,33.892509,159.002228,28.26762,5.624889,-0.417201,588931.875,512.693237,-0.35467,0.860413,2.779695,5.523757,0.790713,-18.534517,4.718645,-3.927932,-0.334306,46.743984,74.76329,-0.868755,-0.514084,0.804124,1.097077,0.988726,-0.996907,0.008077,-0.008169,-0.988738,-1.561046,0.955577,0.961516,-0.812466,-0.457795,0.056289,0.651942,0.451793,0.388186,-0.486961,0.041253,-0.109205,-0.377757,1.327677,0.017102,0.07212,-0.660284,-0.305613,0.208471,0.152182,0.739933,1.261278,0.400167,7.399327,0.218429,0.725459,'class 1'
-0.0165,10,86.602539,120,3400,74.142136,45.857864,-0.392699,11520000,800,-0.000139,9.783378,74.073586,102.263443,2441.258057,64.292084,37.971359,-0.397905,7244967.5,692.780457,0.743778,7.507432,16.947027,20.123314,41.611805,17.783388,2.339925,-0.432361,96580.273438,238.50058,-0.743917,1.254576,2.817835,8.141954,-11.226514,28.571907,-3.899563,-7.326951,-0.612505,1480.526611,11.746984,-1.254715,-0.510799,0.896519,0.969328,1.757345,-1.849928,0.165669,-0.094368,-1.75556,-1.539888,9.443854,2.759557,-0.896658,-0.152741,0.358058,0.688936,0.422547,0.445923,-0.557091,0.055368,-0.129482,-0.427609,1.477282,0.027584,0.08888,-0.689076,0.054841,0.56564,0.207582,0.969319,1.372389,0.641395,9.693188,0.221037,0.9835,'class 1'
-0.0165,20,80,-80,-0,0,-80,1.570796,40960000,6400,0.556688,17.641653,75.031075,-77.171867,162.903687,-2.172053,-74.999817,-1.56847,31587258,5303.882813,2.264121,6.859886,48.2248,-58.064819,522.945251,-11.145669,-46.919151,1.569885,4314679.5,1279.741943,-1.707433,1.579838,1.385194,16.843632,-22.892883,119.960083,-8.120645,-14.772239,1.468572,23187.421875,44.243702,-1.02315,0.684283,0.959728,0.820952,2.247933,-2.362967,0.265191,-0.118134,-2.244833,1.56828,25.253832,4.52285,-0.40304,1.304392,0.62011,0.719191,0.390229,0.486364,-0.604209,0.064243,-0.137714,-0.466495,-1.55326,0.039463,0.108097,-0.162503,1.54493,0.860647,0.240538,1.170342,1.650167,0.772974,11.703422,0.357253,1.101921,'class 1'
4.9835,10,132.947357,-170,5600,-44.688713,-125.311287,1.508619,187850000,6500,4.59587,9.200274,120.706734,-153.862366,4538.226074,-39.780392,-114.08197,1.500555,130695592,5520.725098,2.896111,4.954779,60.86047,-76.687195,1070.871826,-18.359613,-58.327579,1.420114,9394417,1597.438354,1.69976,1.587451,1.386525,16.439625,-21.8853,100.414024,-6.546337,-15.338963,1.224587,37029.019531,77.310272,3.008419,1.30866,0.985082,0.749009,2.282874,-2.337949,0.123318,-0.053993,-2.283956,1.531006,27.180973,4.972733,3.610789,1.911029,0.60237,0.742048,0.358588,0.505535,-0.625554,0.067217,-0.137814,-0.48774,-1.466321,0.047916,0.122448,3.853823,2.154063,0.845404,0.243034,1.101775,1.694026,0.772974,11.017749,0.34551,0.970342,'class 1'
-0.0165,20,45.825756,20,-900,41.622776,-21.622776,0.160875,1600000,4000,0.185439,18.232286,40.240974,17.560143,-709.016479,36.817657,-19.257513,0.188984,969610.375,3144.424561,1.151209,9.763309,15.227811,3.445503,-157.846024,14.403994,-10.95849,0.440468,7636.404297,643.255615,-0.96577,1.275553,2.820885,6.708054,-8.19313,5.497596,-0.737361,-7.45577,0.727616,3029.929443,45.137009,-1.090114,-0.124344,0.972053,0.79457,1.85179,-1.770314,-0.155275,0.083748,-1.854062,1.506504,11.768562,3.75511,-0.786614,0.179156,0.3035,0.757228,0.331232,0.502358,-0.620672,0.06446,-0.131875,-0.488796,-1.390865,0.049076,0.127392,-0.57179,0.39398,0.518324,0.214825,0.845196,1.299289,0.400167,8.451959,0.278845,0.772974,'class 1'
-0.0165,0,89.861,110,1900,88.541023,21.458981,0.231824,54450000,4500,-0.016466,0.822213,82.790749,101.275795,1600.532593,81.68084,19.594959,0.237407,39536388,3854.65625,0.172446,3.851722,44.357403,53.86338,427.023163,44.202847,9.660535,0.271497,3461704.5,1193.171265,-0.188913,0.91884,2.735425,5.494426,4.303216,-7.680327,5.660132,-1.356916,0.289673,911.790649,49.238968,-0.935306,-0.746393,0.928508,0.88089,1.138736,-0.858581,-0.282478,0.253914,-1.112495,1.516927,1.376336,1.867074,-0.944975,-0.756062,-0.009668,0.764846,0.310753,0.478586,-0.5917,0.056937,-0.120949,-0.470751,-1.317702,0.04284,0.122361,-0.781312,-0.592399,0.153994,0.163662,0.775898,1.094611,0.509816,7.758977,0.212176,0.794904,'class 1'
-0.0165,7.071068,44.721359,40,-400,48.284271,-8.284271,1.178097,5120000,3200,-0.008343,6.791351,40.554684,38.383831,-228.469635,43.621391,-5.237561,1.188845,3517101.75,2387.197266,0.297269,4.957991,21.482641,27.150152,129.404968,20.983027,6.167127,1.277472,161808.21875,219.510864,-0.305612,0.71822,2.229835,5.443192,6.987036,9.516225,5.133165,1.853871,-0.122388,524.984924,10.753774,-0.726563,-0.420952,0.867539,0.926936,0.542423,0.094842,-0.14397,0.429806,-0.334964,-1.502488,0.005261,0.584874,-0.875882,-0.57027,-0.149319,0.765364,0.297909,0.438379,-0.543077,0.046184,-0.105558,-0.43752,-1.240175,0.032501,0.110199,-0.773707,-0.468095,-0.047144,0.102175,0.819465,1.094611,0.378237,8.19465,0.227689,0.816833,'class 1'
[truncated: 11,160,393 more chars]
