# Supplementary material for: A doxycycline- and light-inducible Cre recombinase mouse model for optogenetic genome editing
Source: Nat Commun. 2022 Oct 28;13:6442. doi: 10.1038/s41467-022-33863-z (PMC9616875; doi:10.1038/s41467-022-33863-z)
Supplement: Supplementary file 11 — Supplementary Software [file 41467_2022_33863_MOESM11_ESM.zip › Supplementary Software/Weka classifiers_Vizoso et al/Small intestine organoids/data YFP and RFP.arff]

@relation TWS-2D-v3.3.1-grayscale

@attribute original numeric
@attribute Sobel_filter_0.0 numeric
@attribute Hessian_0.0 numeric
@attribute Hessian_Trace_0.0 numeric
@attribute Hessian_Determinant_0.0 numeric
@attribute Hessian_Eigenvalue_1_0.0 numeric
@attribute Hessian_Eigenvalue_2_0.0 numeric
@attribute Hessian_Orientation_0.0 numeric
@attribute Hessian_Square_Eigenvalue_Difference_0.0 numeric
@attribute Hessian_Normalized_Eigenvalue_Difference_0.0 numeric
@attribute Gaussian_blur_1.0 numeric
@attribute Sobel_filter_1.0 numeric
@attribute Hessian_1.0 numeric
@attribute Hessian_Trace_1.0 numeric
@attribute Hessian_Determinant_1.0 numeric
@attribute Hessian_Eigenvalue_1_1.0 numeric
@attribute Hessian_Eigenvalue_2_1.0 numeric
@attribute Hessian_Orientation_1.0 numeric
@attribute Hessian_Square_Eigenvalue_Difference_1.0 numeric
@attribute Hessian_Normalized_Eigenvalue_Difference_1.0 numeric
@attribute Gaussian_blur_2.0 numeric
@attribute Sobel_filter_2.0 numeric
@attribute Hessian_2.0 numeric
@attribute Hessian_Trace_2.0 numeric
@attribute Hessian_Determinant_2.0 numeric
@attribute Hessian_Eigenvalue_1_2.0 numeric
@attribute Hessian_Eigenvalue_2_2.0 numeric
@attribute Hessian_Orientation_2.0 numeric
@attribute Hessian_Square_Eigenvalue_Difference_2.0 numeric
@attribute Hessian_Normalized_Eigenvalue_Difference_2.0 numeric
@attribute Difference_of_gaussians_2.0_1.0 numeric
@attribute Gaussian_blur_4.0 numeric
@attribute Sobel_filter_4.0 numeric
@attribute Hessian_4.0 numeric
@attribute Hessian_Trace_4.0 numeric
@attribute Hessian_Determinant_4.0 numeric
@attribute Hessian_Eigenvalue_1_4.0 numeric
@attribute Hessian_Eigenvalue_2_4.0 numeric
@attribute Hessian_Orientation_4.0 numeric
@attribute Hessian_Square_Eigenvalue_Difference_4.0 numeric
@attribute Hessian_Normalized_Eigenvalue_Difference_4.0 numeric
@attribute Difference_of_gaussians_4.0_1.0 numeric
@attribute Difference_of_gaussians_4.0_2.0 numeric
@attribute Gaussian_blur_8.0 numeric
@attribute Sobel_filter_8.0 numeric
@attribute Hessian_8.0 numeric
@attribute Hessian_Trace_8.0 numeric
@attribute Hessian_Determinant_8.0 numeric
@attribute Hessian_Eigenvalue_1_8.0 numeric
@attribute Hessian_Eigenvalue_2_8.0 numeric
@attribute Hessian_Orientation_8.0 numeric
@attribute Hessian_Square_Eigenvalue_Difference_8.0 numeric
@attribute Hessian_Normalized_Eigenvalue_Difference_8.0 numeric
@attribute Difference_of_gaussians_8.0_1.0 numeric
@attribute Difference_of_gaussians_8.0_2.0 numeric
@attribute Difference_of_gaussians_8.0_4.0 numeric
@attribute Gaussian_blur_16.0 numeric
@attribute Sobel_filter_16.0 numeric
@attribute Hessian_16.0 numeric
@attribute Hessian_Trace_16.0 numeric
@attribute Hessian_Determinant_16.0 numeric
@attribute Hessian_Eigenvalue_1_16.0 numeric
@attribute Hessian_Eigenvalue_2_16.0 numeric
@attribute Hessian_Orientation_16.0 numeric
@attribute Hessian_Square_Eigenvalue_Difference_16.0 numeric
@attribute Hessian_Normalized_Eigenvalue_Difference_16.0 numeric
@attribute Difference_of_gaussians_16.0_1.0 numeric
@attribute Difference_of_gaussians_16.0_2.0 numeric
@attribute Difference_of_gaussians_16.0_4.0 numeric
@attribute Difference_of_gaussians_16.0_8.0 numeric
@attribute Membrane_projections_0_19_1 numeric
@attribute Membrane_projections_1_19_1 numeric
@attribute Membrane_projections_2_19_1 numeric
@attribute Membrane_projections_3_19_1 numeric
@attribute Membrane_projections_4_19_1 numeric
@attribute Membrane_projections_5_19_1 numeric
@attribute class {'class 1','class 2'}

@data
-0.0205,0,0,0,0,0,0,0,0,0,-0.0205,0,0,0,0,0,0,0,0,0,-0.0205,0,0.000002,0.000002,0,0.000002,0,-0.790217,0,0,0,-0.020466,0.001549,0.056082,0.077693,0.001383,0.050053,0.027639,-0.840639,0.000003,0.000502,-0.000034,-0.000034,-0.002277,0.067522,0.275328,0.364443,0.024718,0.274346,0.090097,-0.618677,0.004509,0.033948,-0.018223,-0.018223,-0.018189,0.020765,0.020619,0.015343,-0.0063,-0.000202,0.011417,-0.017718,-0.722406,0,0.000849,-0.041265,-0.041265,-0.041231,-0.023043,0.019705,0.118389,-0.0205,0.197047,0.064766,-0.0205,'class 1'
-0.0205,0,8.660254,10,0,10,0,0.785398,10000,100,-0.0205,0.011536,8.622573,9.934731,-0.324596,9.967298,-0.032566,0.785398,9869.620117,99.997276,-0.0181,0.439188,6.740995,7.028163,-8.394716,8.068583,-1.04042,0.785398,4098.503906,82.973938,-0.0024,0.044658,0.546101,1.641427,0.622515,-2.403638,1.892561,-1.270045,0.785606,3.876058,10.002077,-0.065158,-0.062758,0.03755,0.108996,0.155314,-0.172969,0.002874,-0.018618,-0.154351,1.519429,0.000551,0.018423,-0.05805,-0.055649,0.007108,0.02561,0.007314,0.030123,-0.030433,-0.000198,0.005507,-0.03594,-0.878847,0.000002,0.001718,-0.04611,-0.043709,0.019048,0.01194,0.046751,0.118389,-0.0205,0.467515,0.070939,0.045289,'class 1'
-0.0205,0,31.622776,20,-300,30,-10,1.570796,640000,1600,-0.020484,0.387562,28.613739,16.898912,-266.586426,26.833679,-9.934768,0,386071.8125,1351.918701,0.03413,1.656573,13.287403,3.691761,-81.462982,11.058386,-7.366625,0,4626.819336,339.481018,-0.054615,0.121921,0.733627,2.61557,-1.964845,-1.492293,0.585202,-2.550047,-1.550633,37.949032,9.829789,-0.142406,-0.087791,0.054094,0.074113,0.341395,-0.442906,0.032512,-0.092885,-0.35002,-0.960143,0.01297,0.066118,-0.074578,-0.019964,0.067827,0.021612,0.014973,0.024018,-0.03052,0.000123,-0.004776,-0.025744,-0.732273,0,0.00044,-0.042096,0.012519,0.10031,0.032482,0.032863,0.118389,-0.0205,0.328626,0.068923,-0.0205,'class 1'
-0.0205,0,0,0,0,0,0,0,0,0,-0.0205,0,0,0,0,0,0,0,0,0,-0.0205,0.000003,0.004139,0.004424,-0.000001,0.004646,-0.000221,0.529235,0,0.000024,0,-0.019422,0.028332,0.42119,0.399225,-0.025442,0.455125,-0.0559,0.394381,0.041622,0.261147,-0.001078,-0.001078,0.001793,0.08805,0.163003,0.15877,-0.005775,0.189282,-0.030512,0.582121,0.001218,0.04831,-0.022293,-0.022293,-0.021215,0.006938,0.024776,0.005307,-0.002037,-0.000024,0.004018,-0.006055,0.700565,0,0.000101,-0.027438,-0.027438,-0.02636,-0.005144,0.019705,0.118389,-0.0205,0.197047,0.064766,-0.0205,'class 1'
-0.0205,0,0,0,0,0,0,0,0,0,-0.0205,0,0,0,0,0,0,0,0,0,-0.0205,0,0,0,0,0,0,0.785398,0,0,0,-0.020498,0.000188,0.008049,0.009111,-0.000002,0.009336,-0.000225,0.853749,0,0.000091,-0.000002,-0.000002,-0.016472,0.025764,0.104943,0.103548,-0.002694,0.125083,-0.021535,0.900034,0.00023,0.021497,-0.004028,-0.004028,-0.004026,-0.004101,0.01887,0.024157,0.027907,0.000047,0.026091,0.001817,1.08488,0,0.000589,-0.016399,-0.016399,-0.016397,-0.01237,-0.007342,0.111079,-0.0205,-0.073421,0.041609,-0.0205,'class 1'
-0.0205,0,0,0,0,0,0,0,0,0,-0.0205,0,0,0,0,0,0,0,0,0,-0.0205,0,0,0,0,0,0,0,0,0,0,-0.0205,0,0,0,-0,0,-0,0.676064,0,0,0,0,-0.020344,0.001219,0.012823,0.01439,-0.000009,0.014972,-0.000582,0.743942,0,0.000242,-0.000156,-0.000156,-0.000156,-0.010617,0.004894,0.034228,0.044992,0.000356,0.034764,0.010228,0.908435,0.000001,0.000602,-0.009883,-0.009883,-0.009883,-0.009726,-0.0205,-0.0205,-0.0205,-0.205,0,-0.0205,'class 1'
-0.0205,0,0,0,0,0,0,0,0,0,-0.0205,0,0,0,0,0,0,0,0,0,-0.0205,0,0,0,0,0,0,0,0,0,0,-0.0205,0,0,0,0,0,0,0,0,0,0,0,-0.020177,0.002439,0.021123,0.026324,0.00011,0.021123,0.0052,0.356077,0,0.000254,-0.000323,-0.000323,-0.000323,-0.005944,0.013843,0.038615,0.046255,0.000252,0.03996,0.006295,0.399214,0.000002,0.001133,-0.014556,-0.014556,-0.014556,-0.014233,-0.0205,-0.0205,-0.0205,-0.205,0,-0.0205,'class 1'
-0.0205,0,0,0,0,0,0,0,0,0,-0.0205,0,0,0,0,0,0,0,0,0,-0.0205,0,0,0,0,0,0,0,0,0,0,-0.0205,0,0,0,0,0,0,0.902476,0,0,0,0,-0.019627,0.004827,0.053765,0.057625,0.000131,0.055256,0.002369,0.256267,0.000009,0.002797,-0.000873,-0.000873,-0.000873,0.000295,0.003621,0.049093,0.0543,0.000125,0.051887,0.002412,0.37804,0.000007,0.002448,-0.020795,-0.020795,-0.020795,-0.019923,-0.0205,-0.0205,-0.0205,-0.205,0,-0.0205,'class 1'
-0.0205,0,0,0,0,0,0,0,0,0,-0.0205,0,0,0,0,0,0,0,0,0,-0.0205,0.00001,0.008541,0.007601,-0.000011,0.008848,-0.001247,0.273498,0,0.000102,0,-0.018563,0.04274,0.597318,0.49498,-0.065601,0.603654,-0.108674,0.200999,0.124318,0.50741,-0.001937,-0.001937,0.001763,0.082664,0.202444,0.075373,-0.019946,0.183859,-0.108486,0.240957,0.000486,0.085465,-0.022263,-0.022263,-0.020326,0.012054,0.0203,0.036084,0.041562,0.000004,0.041466,0.000096,0.864,0.000003,0.001711,-0.032554,-0.032554,-0.030617,-0.010291,0.006547,0.118389,-0.0205,0.065468,0.057046,-0.0205,'class 1'
-0.0205,0,0,0,0,0,0,0,0,0,-0.0205,0,0.00003,0.000034,-0,0.000034,-0,-0.825659,0,0,-0.0205,0.000786,0.208265,0.223108,-0.002713,0.23467,-0.011562,-1.029238,0.003018,0.06063,-0,-0.014237,0.111806,1.051972,0.972022,-0.229497,1.168436,-0.196414,-1.108126,1.760037,1.862816,-0.006263,-0.006263,0.017058,0.091008,0.146244,0.190306,0.00642,0.146478,0.043828,-1.044169,0.000382,0.010537,-0.037558,-0.037558,-0.031295,0.030638,0.019914,0.041397,0.001995,-0.000971,0.032182,-0.030187,0.255916,0,0.00389,-0.051138,-0.051138,-0.044875,-0.01358,0.034325,0.257278,-0.0205,0.343246,0.09644,-0.0205,'class 1'
-0.0205,0,0,0,0,0,0,0,0,0,-0.0205,0,0,0,0,0,0,0,0,0,-0.0205,0,0,0,0,0,0,0,0,0,0,-0.0205,0.000004,0.000388,0.000539,0,0.00034,0.000199,0.742043,0,0,-0,-0,-0.016915,0.012301,0.130271,0.178779,0.007487,0.111822,0.066957,1.479006,0.000064,0.002013,-0.003585,-0.003585,-0.003585,0.014909,0.018883,0.045521,0.057388,0.000586,0.044094,0.013294,1.335071,0.000003,0.000949,-0.035409,-0.035409,-0.035409,-0.031824,-0.007342,0.111079,-0.0205,-0.073421,0.041609,-0.0205,'class 1'
-0.0205,0,22.36068,20,-100,24.142136,-4.142136,0.392699,320000,800,-0.020499,0.274312,20.481258,17.980284,-92.219475,22.14469,-4.164405,0.397688,223771.5625,692.168457,0.004512,1.289104,10.245239,6.611059,-46.521214,10.884958,-4.273899,0.41938,10043.267578,229.790955,-0.025011,0.096567,0.70496,2.041209,-1.1015,-2.21665,1.036693,-2.138193,0.436591,12.229967,10.079901,-0.117067,-0.092056,0.041199,0.093751,0.349674,-0.466619,0.044476,-0.133522,-0.333097,0.470822,0.008672,0.03983,-0.061698,-0.036688,0.055368,0.025054,0.021736,0.044267,0.058516,0.000693,0.042042,0.016474,-0.385372,0.000002,0.000654,-0.045553,-0.020542,0.071514,0.016146,0.046751,0.257278,-0.0205,0.467515,0.096536,-0.0205,'class 1'
-0.0205,0,22.36068,20,-100,24.142136,-4.142136,-0.392699,320000,800,-0.020499,0.274312,20.481258,17.980284,-92.219475,22.14469,-4.164405,-0.397688,223771.5625,692.168457,0.004512,1.289104,10.245239,6.611059,-46.521214,10.884958,-4.273899,-0.41938,10043.267578,229.790955,-0.025011,0.096567,0.70496,2.041201,-1.101527,-2.216588,1.036665,-2.138192,-0.436591,12.230351,10.079716,-0.117067,-0.092056,0.041368,0.093463,0.329717,-0.442128,0.04044,-0.129251,-0.312877,-0.494534,0.006591,0.033718,-0.061867,-0.036856,0.0552,0.040988,0.054885,0.098865,0.092359,-0.002688,0.115611,-0.023252,-0.591637,0.000164,0.019283,-0.061487,-0.036476,0.05558,0.00038,0.019705,0.118389,-0.0205,0.197047,0.064766,-0.0205,'class 1'
-0.0205,0,0,0,0,0,0,0,0,0,-0.0205,0,0,0,0,0,0,0,0,0,-0.0205,0,0.001058,0.001213,-0,0.001219,-0.000006,-0.864246,0,0.000002,0,-0.020069,0.015348,0.29402,0.318709,-0.006316,0.337426,-0.018717,-0.965772,0.012884,0.126838,-0.000431,-0.000431,0.023595,0.211814,0.897067,0.907084,-0.187627,1.0807,-0.173616,-0.786145,1.294522,1.573308,-0.044095,-0.044095,-0.043664,0.095538,0.138149,0.132868,-0.0005,-0.017335,0.131412,-0.131912,-0.853439,0,0.069339,-0.116038,-0.116038,-0.115607,-0.071943,0.119705,0.716342,-0.0205,1.197047,0.244673,-0.0205,'class 1'
-0.0205,0,0,0,0,0,0,0,0,0,-0.0205,0,0,0,0,0,0,0,0,0,-0.0205,0.000011,0.012112,0.01281,-0.000005,0.013188,-0.000378,-1.130255,0,0.000184,0,-0.017769,0.069272,1.055828,1.092154,-0.064449,1.148281,-0.056127,-1.14268,1.730273,1.450597,-0.002731,-0.002731,0.067355,0.417228,1.259224,1.056603,-0.593233,1.46229,-0.405687,-1.00304,3.895535,3.489341,-0.087855,-0.087855,-0.085124,0.115889,0.157089,0.150842,-0.081293,-0.014514,0.0865,-0.167793,-1.019132,0.000427,0.064665,-0.136389,-0.136389,-0.133658,-0.048534,0.120436,0.847921,-0.0205,1.204357,0.272297,-0.0205,'class 1'
-0.0205,0,0,0,0,0,0,0,0,0,-0.0205,0,0.000121,0.000103,-0,0.000121,-0.000018,1.445888,0,0,-0.020495,0.003838,0.712773,0.642899,-0.053283,0.717192,-0.074293,1.431533,0.258924,0.62645,-0.000005,0.000294,0.321601,3.256604,2.723253,-1.896667,3.298297,-0.575044,1.364337,111.262161,15.002772,-0.020794,-0.020789,0.123204,0.590108,1.584229,0.792538,-1.16322,1.54529,-0.752752,1.261175,3.317081,5.280997,-0.143704,-0.1437,-0.12291,0.125182,0.178392,0.182931,-0.159761,-0.005341,0.028388,-0.188149,1.318363,0.001197,0.046888,-0.145682,-0.145678,-0.124888,-0.001978,0.136956,0.896167,-0.0205,1.369561,0.288323,-0.0205,'class 1'
-0.0205,0,0,0,0,0,0,0,0,0,-0.0205,0,0,0,0,0,0,0,0,0,-0.0205,0,0,0,0,0,0,0,0,0,0,-0.0205,0.000007,0.000519,0.000567,-0,0.000584,-0.000017,1.01716,0,0,0,0,-0.017553,0.025199,0.159493,0.161115,-0.003484,0.180424,-0.019309,1.046767,0.001036,0.039893,-0.002947,-0.002947,-0.002947,0.026197,0.09992,0.136645,0.1006,-0.008467,0.155166,-0.054566,1.040079,0.000445,0.043988,-0.046697,-0.046697,-0.046697,-0.043749,0.005816,0.242658,-0.0205,0.058158,0.083218,-0.0205,'class 1'
-0.0205,0,0,0,0,0,0,0,0,0,-0.0205,0,0,0,0,0,0,0,0,0,-0.0205,0,0,0,0,0,0,0,0,0,0,-0.0205,0,0,0,0,0,0,0,0,0,0,0,-0.020482,0.000224,0.002926,0.003213,-0,0.00329,-0.000077,1.017156,0,0.000011,-0.000018,-0.000018,-0.000018,-0.007768,0.029067,0.078305,0.082162,-0.000697,0.089919,-0.007757,0.988159,0.000064,0.009541,-0.012732,-0.012732,-0.012732,-0.012714,-0.0205,-0.0205,-0.0205,-0.205,0,-0.0205,'class 1'
-0.0205,0,0,0,0,0,0,0,0,0,-0.0205,0,0,0,0,0,0,0,0,0,-0.0205,0,0,0,0,0,0,0,0,0,0,-0.0205,0.000002,0.000148,0.000166,-0,0.000169,-0.000003,0.631531,0,0,0,0,-0.019493,0.008142,0.04611,0.046028,-0.000369,0.052987,-0.006959,0.56146,0.000008,0.003593,-0.001007,-0.001007,-0.001007,-0.011352,0.012079,0.0302,0.033321,-0.00007,0.035295,-0.001974,0.701846,0.000002,0.001389,-0.009148,-0.009148,-0.009148,-0.008141,-0.0205,-0.0205,-0.0205,-0.205,0,-0.0205,'class 1'
-0.0205,0,0,0,0,0,0,0,0,0,-0.0205,0,0.000075,0.000067,-0,0.000081,-0.000013,-0.3771,0,0,-0.020498,0.0024,0.425923,0.376199,-0.029005,0.441845,-0.065646,-0.279638,0.036449,0.257546,-0.000002,-0.009265,0.165289,1.450249,1.064367,-0.575117,1.458648,-0.394281,-0.237757,3.889556,3.433344,-0.011235,-0.011232,0.013642,0.104695,0.200629,-0.069409,-0.019948,0.110734,-0.180143,-0.238592,0.000408,0.08461,-0.034142,-0.03414,-0.022908,0.006299,0.025934,0.010489,0.002722,-0.000069,0.009788,-0.007066,-0.39417,0,0.000284,-0.026799,-0.026797,-0.015565,0.007343,-0.006611,0.118389,-0.0205,-0.066111,0.043921,-0.0205,'class 1'
-0.0205,0,0,0,0,0,0,0,0,0,-0.0205,0,0.014131,0.016317,0,0.016317,0,-0.785398,0,0.000266,-0.020499,0.003531,0.63215,0.724593,-0.005837,0.732561,-0.007968,-0.785398,0.28792,0.548383,-0.000001,-0.011259,0.154043,1.177494,1.168487,-0.362471,1.423178,-0.254691,-0.78549,3.843827,2.815245,-0.009241,-0.00924,0.013946,0.090154,0.176481,0.032526,-0.029434,0.188595,-0.156068,-0.873778,0.000126,0.118792,-0.034446,-0.034446,-0.025205,0.01921,0.002444,0.032571,0.008906,-0.000994,0.036297,-0.027391,-0.743282,0,0.004056,-0.03971,-0.039709,-0.030469,-0.005264,0.018974,0.242658,-0.0205,0.189737,0.088809,-0.0205,'class 1'
-0.0205,0,0,0,0,0,0,0,0,0,-0.0205,0,0,0,0,0,0,0,0,0,-0.0205,0.00001,0.008541,0.007601,-0.000011,0.008848,-0.001247,-0.273498,0,0.000102,0,-0.018563,0.04274,0.597334,0.495018,-0.065595,0.603677,-0.108659,-0.201026,0.12434,0.507422,-0.001937,-0.001937,0.002834,0.07644,0.23599,0.133917,-0.022229,0.230398,-0.096481,-0.262286,0.001916,0.10685,-0.023334,-0.023334,-0.021397,0.017743,0.008837,0.031378,0.01724,-0.000746,0.037262,-0.020021,-0.716168,0.000001,0.003281,-0.038243,-0.038243,-0.036306,-0.014909,0.005816,0.111079,-0.0205,0.058158,0.055479,-0.0205,'class 1'
-0.0205,0,0,0,0,0,0,0,0,0,-0.0205,0,0,0,0,0,0,0,0,0,-0.0205,0,0.000036,0.000032,-0,0.000037,-0.000005,-0.271903,0,0,0,-0.020274,0.007412,0.158244,0.138046,-0.003497,0.159916,-0.02187,-0.178613,0.00063,0.033046,-0.000226,-0.000226,-0.007674,0.059768,0.197849,0.112196,-0.014174,0.187708,-0.075512,-0.163734,0.000872,0.069285,-0.012826,-0.012826,-0.0126,0.000737,0.018713,0.019951,0.02698,0.00016,0.018138,0.008842,-1.216652,0,0.000086,-0.021237,-0.021237,-0.021011,-0.008412,-0.007342,0.111079,-0.0205,-0.073421,0.041609,-0.0205,'class 1'
-0.0205,0,0,0,0,0,0,0,0,0,-0.0205,0,0,0,0,0,0,0,0,0,-0.0205,0,0,0,0,0,0,0.785398,0,0,0,-0.020498,0.000188,0.008049,0.009111,-0.000002,0.009336,-0.000225,0.717048,0,0.000091,-0.000002,-0.000002,-0.015884,0.021872,0.121733,0.137635,-0.000554,0.141547,-0.003912,0.837749,0.000401,0.021158,-0.004616,-0.004616,-0.004614,0.004154,0.021589,0.044389,0.047815,0.000058,0.046561,0.001254,1.234609,0.000005,0.002053,-0.024654,-0.024654,-0.024652,-0.020039,-0.007342,0.111079,-0.0205,-0.073421,0.041609,-0.0205,'class 1'
4.9795,0,84.852814,-120,3600,-60,-60,0,0,0,4.204308,0,75.897392,-107.335121,2880.207031,-53.667561,-53.667561,0,0,0,1.222882,0,32.784206,-46.363869,537.4021,-23.181934,-23.181934,0,0,0,2.981426,0.290374,0.000853,6.407063,-9.060879,20.524525,-4.511544,-4.549335,0.089672,0.117244,0.001428,3.913934,0.932508,0.073954,0.034681,0.391205,-0.438599,0.01214,-0.029688,-0.40891,0.351788,0.027664,0.14381,4.130354,1.148928,0.21642,0.054551,0.050546,0.046781,-0.032661,-0.00117,0.021572,-0.054233,0.585088,0.000006,0.005746,4.149757,1.16833,0.235823,0.019403,0.153477,0.374237,0.111079,1.534766,0.087435,0.118389,'class 1'
-0.0205,0,0,0,0,0,0,0,0,0,-0.0205,0,0.000075,0.000067,-0,0.000081,-0.000013,-0.3771,0,0,-0.020498,0.0024,0.42595,0.376255,-0.028994,0.441872,-0.065617,-0.279618,0.03646,0.257545,-0.000002,-0.008884,0.174391,1.628257,1.393626,-0.429624,1.653459,-0.259834,-0.20857,7.109763,3.660689,-0.011616,-0.011614,0.0564,0.204807,0.529002,0.539666,0.004565,0.53107,0.008596,-0.091622,0.079502,0.272979,-0.0769,-0.076897,-0.065284,0.076013,0.045615,0.061981,-0.065929,0.000245,-0.003947,-0.061982,0.068311,0.000015,0.003368,-0.096513,-0.096511,-0.084898,-0.019614,0.075991,0.535056,-0.0205,0.759912,0.173663,-0.0205,'class 1'
-0.0205,0,0,0,0,0,0,0,0,0,-0.0205,0,0.00003,0.000034,-0,0.000034,-0,-0.825659,0,0,-0.0205,0.000786,0.208265,0.223108,-0.002713,0.23467,-0.011562,-1.029238,0.003018,0.06063,-0,-0.014246,0.111797,1.056227,0.958097,-0.252304,1.17316,-0.215064,-1.108666,1.76904,1.927166,-0.006254,-0.006254,0.014244,0.090382,0.244849,0.188405,-0.028276,0.286946,-0.09854,-0.974257,0.005275,0.148599,-0.034744,-0.034744,-0.02849,0.035104,0.037945,0.041749,0.024043,-0.001057,0.046689,-0.022647,-1.023275,0.000003,0.004807,-0.055604,-0.055604,-0.04935,-0.02086,0.006547,0.118389,-0.0205,0.065468,0.057046,-0.0205,'class 1'
-0.0205,0,0,0,0,0,0,0,0,0,-0.0205,0,0,0,0,0,0,0,0,0,-0.0205,0.00001,0.008541,0.007601,-0.000011,0.008848,-0.001247,0.273498,0,0.000102,0,-0.018562,0.042656,0.600888,0.499643,-0.065742,0.607806,-0.108163,0.203388,0.12797,0.512611,-0.001938,-0.001938,0.004695,0.064062,0.286305,0.144734,-0.036437,0.276509,-0.131774,0.28123,0.003492,0.166695,-0.025195,-0.025195,-0.023257,0.016054,0.008663,0.028879,0.031834,-0.000074,0.034004,-0.00217,-0.775338,0.000001,0.001309,-0.036554,-0.036554,-0.034616,-0.011359,0.006547,0.118389,-0.0205,0.065468,0.057046,-0.0205,'class 1'
-0.0205,0,0,0,0,0,0,0,0,0,-0.0205,0,0,0,0,0,0,0,0,0,-0.0205,0,0.001058,0.001212,-0,0.001218,-0.000006,-0.706499,0,0.000001,0,-0.020094,0.013708,0.238508,0.249334,-0.006071,0.271681,-0.022348,-0.557461,0.005375,0.086453,-0.000406,-0.000406,-0.00453,0.058179,0.215948,0.176095,-0.017316,0.246377,-0.070282,-0.528381,0.003109,0.100273,-0.01597,-0.01597,-0.015564,0.014351,0.017631,0.041815,0.034664,-0.00063,0.047834,-0.01317,-0.533193,0.000004,0.003722,-0.034851,-0.034851,-0.034445,-0.01888,-0.007342,0.111079,-0.0205,-0.073421,0.041609,-0.0205,'class 1'
-0.0205,0,0,0,0,0,0,0,0,0,-0.0205,0,0,0,0,0,0,0,0,0,-0.0205,0,0.000046,0.000037,-0,0.000045,-0.000009,-0.003928,0,0,0,-0.020213,0.009183,0.199213,0.180299,-0.003683,0.198823,-0.018523,-0.063189,0.001536,0.047239,-0.000287,-0.000287,0.002136,0.110675,0.392655,0.315907,-0.029772,0.39188,-0.075973,-0.156112,0.021844,0.218886,-0.022636,-0.022636,-0.02235,0.023017,0.04565,0.034076,0.004032,-0.000679,0.028148,-0.024116,-0.296075,0,0.002732,-0.043517,-0.043517,-0.043231,-0.020881,0.005816,0.111079,-0.0205,0.058158,0.055479,-0.0205,'class 1'
-0.0205,0,0,0,0,0,0,0,0,0,-0.0205,0,0.000049,0.000069,0,0.000037,0.000031,0,0,0,-0.0205,0.001201,0.355217,0.446216,0.036465,0.338487,0.10773,0,0.010602,0.053249,-0,-0.007982,0.196462,1.815946,1.936839,0.226753,1.811676,0.125162,0.007907,10.670061,2.84433,-0.012518,-0.012518,0.046503,0.217299,0.332241,0.128269,-0.047565,0.291463,-0.163194,0.07644,0.003401,0.206712,-0.067003,-0.067002,-0.054484,0.034652,0.048912,0.036533,-0.048346,0.000498,-0.014898,-0.033448,0.134482,0.000001,0.000344,-0.055152,-0.055152,-0.042634,0.01185,0.033594,0.118389,-0.0205,0.335936,0.069877,-0.0205,'class 1'
-0.0205,0,8.660254,10,0,10,0,0.785398,10000,100,-0.0205,0.011536,8.622573,9.934731,-0.324596,9.967298,-0.032566,0.785398,9869.620117,99.997276,-0.0181,0.439188,6.741014,7.028199,-8.394586,8.068601,-1.040402,0.785401,4098.54541,82.973923,-0.0024,0.044933,0.552143,1.679779,0.769708,-2.366932,1.970743,-1.201035,0.81755,5.960161,10.06018,-0.065433,-0.063032,0.046764,0.1602,0.304064,-0.197443,-0.031571,0.104545,-0.301988,1.318286,0.006443,0.165269,-0.067264,-0.064863,-0.001831,0.031027,0.025957,0.055853,-0.023638,-0.001298,0.026096,-0.049734,1.492626,0.000003,0.00575,-0.051527,-0.049127,0.013906,0.015737,0.032863,0.118389,-0.0205,0.328626,0.068923,-0.0205,'class 1'
-0.0205,0,0,0,0,0,0,0,0,0,-0.0205,0,0,0,0,0,0,0,0,0,-0.0205,0,0.000106,0.000125,0,0.00012,0.000005,-0.846831,0,0,0,-0.020223,0.001103,0.243033,0.284175,0.008074,0.252154,0.032022,-1.199395,0.003913,0.048458,-0.000277,-0.000277,0.009925,0.028755,0.399891,0.36092,-0.021018,0.411941,-0.051021,-1.320028,0.02792,0.214334,-0.030425,-0.030425,-0.030149,0.025329,0.005135,0.035939,0.00062,-0.000731,0.02735,-0.02673,-1.31848,0,0.002925,-0.045829,-0.045829,-0.045552,-0.015403,0.020436,0.118389,-0.0205,0.204357,0.065943,-0.0205,'class 1'
-0.0205,0,0,0,0,0,0,0,0,0,-0.0205,0.000001,0.350579,0.403939,-0.000266,0.404596,-0.000657,0.825621,0.026797,0.16423,-0.020452,0.039572,2.30187,2.481635,-0.413231,2.638265,-0.15663,0.974583,48.106842,7.811437,-0.000048,0.004039,0.29951,1.65103,1.326733,-1.146698,1.92303,-0.596297,0.993364,11.172144,6.347013,-0.024539,-0.02449,0.021844,0.113802,0.163652,-0.115379,-0.015896,0.08096,-0.196339,0.89457,0.001024,0.076895,-0.042344,-0.042296,-0.017805,0.0232,0.006513,0.037687,0.038285,0.000018,0.037801,0.000483,0.080014,0.000002,0.001393,-0.0437,-0.043652,-0.019161,-0.001356,0.006547,0.118389,-0.0205,0.065468,0.057046,-0.0205,'class 1'
-0.0205,0,0,0,0,0,0,0,0,0,-0.0205,0,0,0,0,0,0,0,0,0,-0.0205,0,0.000036,0.000032,-0,0.000037,-0.000005,0.271903,0,0,0,-0.02027,0.007155,0.167867,0.149142,-0.003638,0.17048,-0.021339,0.195764,0.000818,0.036794,-0.00023,-0.00023,-0.000637,0.02511,0.339371,0.314396,-0.015609,0.357996,-0.0436,0.326571,0.015942,0.161279,-0.019863,-0.019863,-0.019634,0.030464,0.021951,0.046254,0.047348,-0.00024,0.051958,-0.00461,0.510415,0.000007,0.0032,-0.050964,-0.050964,-0.050734,-0.031101,0.020436,0.257278,-0.0205,0.204357,0.092925,-0.0205,'class 1'
-0.0205,0,0,0,0,0,0,0,0,0,-0.0205,0,0.014131,0.016317,0,0.016317,0,0.785398,0,0.000266,-0.020499,0.003531,0.632237,0.724694,-0.005838,0.732662,-0.007968,0.7854,0.28808,0.548533,-0.000001,-0.011155,0.158771,1.281332,1.285849,-0.401613,1.545678,-0.259829,0.792027,5.389869,3.259857,-0.009345,-0.009344,0.026244,0.16118,0.362419,0.216045,-0.09634,0.436669,-0.220624,0.786712,0.020165,0.432035,-0.046744,-0.046743,-0.037399,0.045173,0.038853,0.050917,0.023114,-0.00205,0.05829,-0.035176,0.91405,0.000005,0.008736,-0.065673,-0.065672,-0.056328,-0.018929,0.019705,0.118389,-0.0205,0.197047,0.064766,-0.0205,'class 1'
-0.0205,0,0,0,0,0,0,0,0,0,-0.0205,0.000023,0.885107,0.791437,-0.150519,0.949895,-0.158459,-1.193671,0.769465,1.228448,-0.019997,0.120078,4.52011,3.893171,-3.879886,4.715896,-0.822725,-1.267998,464.954254,30.676323,-0.000503,0.028298,0.492592,2.736618,2.182165,-1.48072,2.725457,-0.543292,-1.420489,50.878975,10.684724,-0.048798,-0.048295,0.074612,0.256618,0.364166,-0.122955,-0.065465,0.201667,-0.324621,1.342761,0.004187,0.276979,-0.095112,-0.094609,-0.046314,0.059626,0.047136,0.07316,-0.017171,-0.003308,0.04957,-0.066741,1.19761,0.000004,0.013528,-0.080126,-0.079622,-0.031328,0.014987,0.04602,0.242658,-0.0205,0.460205,0.093641,-0.0205,'class 1'
-0.0205,0,0,0,0,0,0,0,0,0,-0.0205,0.000033,1.236105,0.807624,-0.43785,1.178998,-0.371375,1.57073,1.567799,2.403657,-0.019401,0.159271,5.734375,4.011507,-8.395432,5.52974,-1.518233,-1.570684,799.362061,49.67392,-0.001099,0.033607,0.480575,2.427369,1.100148,-2.35979,2.181751,-1.081604,-1.511089,12.889347,10.649487,-0.054107,-0.053008,0.060272,0.234978,0.324257,0.073668,-0.067584,0.2994,-0.225732,-1.170973,0.001497,0.275763,-0.080772,-0.079673,-0.026665,0.061991,0.055418,0.074164,-0.016591,-0.002615,0.043514,-0.060105,1.547802,0.000003,0.010737,-0.082491,-0.081392,-0.028384,-0.001719,0.04602,0.118389,-0.0205,0.460205,0.070153,0.045289,'class 1'
-0.0205,0,0,0,0,0,0,0,0,0,-0.0205,0.000001,0.350579,0.403939,-0.000266,0.404596,-0.000657,-0.825621,0.026797,0.16423,-0.020452,0.039572,2.30187,2.481635,-0.413231,2.638265,-0.15663,-0.974583,48.106842,7.811437,-0.000048,0.004044,0.300022,1.6667,1.351671,-1.150084,1.943446,-0.591775,-0.991348,11.742858,6.42735,-0.024544,-0.024496,0.036369,0.190236,0.352925,0.236925,-0.066249,0.401804,-0.164878,-1.018392,0.018026,0.321129,-0.056869,-0.056821,-0.032325,0.057473,0.057399,0.068258,0.001082,-0.002524,0.050785,-0.049703,-1.368737,0,0.010098,-0.077973,-0.077925,-0.053429,-0.021104,0.033594,0.118389,-0.0205,0.335936,0.069877,-0.0205,'class 1'
-0.0205,0,0,0,0,0,0,0,0,0,-0.0205,0,0.000075,0.000067,-0,0.000081,-0.000013,-0.3771,0,0,-0.020498,0.0024,0.425915,0.376241,-0.028986,0.441843,-0.065603,-0.279671,0.036451,0.257502,-0.000002,-0.008943,0.169651,1.418518,1.281652,-0.288451,1.476954,-0.195301,-0.287952,4.59352,2.796438,-0.011557,-0.011555,0.043153,0.216289,0.378263,0.389633,-0.023759,0.443237,-0.053604,-0.936456,0.037475,0.246851,-0.063653,-0.06365,-0.052096,0.062575,0.067383,0.052973,-0.02758,-0.001554,0.027977,-0.055557,-1.12294,0.000005,0.006978,-0.083075,-0.083073,-0.071518,-0.019422,0.047482,0.257278,-0.0205,0.474824,0.115223,-0.0205,'class 1'
-0.0205,0,0,0,0,0,0,0,0,0,-0.0205,0,0.00003,0.000034,-0,0.000034,-0,-0.745133,0,0,-0.0205,0.000786,0.208346,0.223209,-0.002713,0.234766,-0.011557,-0.54165,0.003023,0.060675,-0,-0.014133,0.117107,1.170902,1.091408,-0.283399,1.308063,-0.216655,-0.477198,2.769192,2.324766,-0.006367,-0.006366,0.030351,0.210863,0.513324,0.389946,-0.101707,0.568766,-0.17882,-0.473199,0.084983,0.558884,-0.050851,-0.050851,-0.044485,0.055567,0.072889,0.037169,-0.010016,-0.00088,0.025083,-0.035099,-0.407486,0,0.003622,-0.076067,-0.076066,-0.0697,-0.025215,0.046751,0.242658,-0.0205,0.467515,0.094232,-0.0205,'class 1'
-0.0205,0,0,0,0,0,0,0,0,0,-0.0205,0,0.000105,0.000069,-0,0.0001,-0.000031,0,0,0,-0.020495,0.003207,0.547551,0.424092,-0.059981,0.535998,-0.111906,-0.003274,0.075499,0.419779,-0.000005,-0.00573,0.214348,2.048997,1.522555,-0.959146,2.001717,-0.479162,-0.078986,14.267805,6.154759,-0.01477,-0.014765,0.051676,0.259213,0.564682,0.351613,-0.107467,0.547795,-0.196182,-0.193447,0.06843,0.553501,-0.072176,-0.072172,-0.057407,0.062473,0.071977,0.051478,-0.045031,-0.000311,0.006086,-0.051117,-0.00185,0.000007,0.003272,-0.082973,-0.082968,-0.068203,-0.010797,0.087687,0.257278,-0.0205,0.876871,0.123469,0.048944,'class 1'
-0.0205,0,0,0,0,0,0,0,0,0,-0.0205,0,0,0,0,0,0,0,0,0,-0.0205,0,0.000046,0.000036,-0,0.000045,-0.000009,0,0,0,0,-0.020215,0.009028,0.196796,0.172267,-0.004546,0.195519,-0.023252,-0.028671,0.00142,0.047861,-0.000285,-0.000285,0.005986,0.122875,0.443946,0.461297,0.004997,0.450198,0.011099,-0.175735,0.041029,0.192808,-0.026486,-0.026486,-0.026202,0.045795,0.064878,0.056481,0.015954,-0.001518,0.047745,-0.031791,-0.127203,0.000002,0.006326,-0.066295,-0.066295,-0.066011,-0.039809,0.046751,0.242658,-0.0205,0.467515,0.094232,-0.0205,'class 1'
-0.0205,0,0,0,0,0,0,0,0,0,-0.0205,0,0,0,0,0,0,0,0,0,-0.0205,0,0.000045,0.000051,0,0.000049,0.000002,1.077031,0,0,0,-0.020126,0.006721,0.209914,0.277419,0.013986,0.211194,0.066225,0.911928,0.001617,0.021016,-0.000374,-0.000374,0.01777,0.133729,0.432634,0.549801,0.056357,0.413513,0.136287,0.180423,0.023232,0.076854,-0.03827,-0.03827,-0.037896,0.049836,0.062706,0.060551,-0.012533,-0.001789,0.036494,-0.049027,0.097723,0.000001,0.007314,-0.070336,-0.070336,-0.069962,-0.032066,0.034325,0.118389,-0.0205,0.343246,0.07081,-0.0205,'class 1'
-0.0205,0,0,0,0,0,0,0,0,0,-0.0205,0,0.000075,0.000067,-0,0.000081,-0.000013,-1.193695,0,0,-0.020498,0.0024,0.425923,0.376199,-0.029005,0.441845,-0.065646,-1.291158,0.036449,0.257546,-0.000002,-0.009263,0.165447,1.454183,1.07418,-0.572229,1.464826,-0.390646,-1.3307,3.97249,3.442778,-0.011237,-0.011235,0.020987,0.12865,0.162751,0.168377,-0.003794,0.188502,-0.020125,-0.970953,0.001234,0.043525,-0.041487,-0.041485,-0.03025,0.037395,0.047968,0.069298,0.008276,-0.002416,0.053467,-0.045191,0.101368,0.000001,0.009733,-0.057895,-0.057893,-0.046659,-0.016408,0.019705,0.118389,-0.0205,0.197047,0.064766,-0.0205,'class 1'
-0.0205,0,0,0,0,0,0,0,0,0,-0.0205,0.000001,0.350579,0.403939,-0.000266,0.404596,-0.000657,-0.745175,0.026797,0.16423,-0.020452,0.039572,2.30187,2.481636,-0.413231,2.638265,-0.15663,-0.596213,48.106861,7.811438,-0.000048,0.004039,0.29953,1.652151,1.327938,-1.147535,1.924283,-0.596344,-0.577349,11.203999,6.353561,-0.024539,-0.02449,0.023508,0.124021,0.224484,-0.069481,-0.035576,0.157047,-0.226528,-0.493182,0.00071,0.14713,-0.044008,-0.043959,-0.019469,0.026686,0.032263,0.070696,0.019617,-0.002339,0.059154,-0.039537,0.081676,0.000004,0.00974,-0.047186,-0.047138,-0.022647,-0.003179,0.019705,0.118389,-0.0205,0.197047,0.064766,-0.0205,'class 1'
-0.0205,0,0,0,0,0,0,0,0,0,-0.0205,0,0,0,0,0,0,0,0,0,-0.0205,0.000014,0.010926,0.008578,-0.000023,0.010715,-0.002137,0.000065,0,0.000165,0,-0.018145,0.048783,0.673536,0.526204,-0.08838,0.660094,-0.13389,0,0.174555,0.630412,-0.002355,-0.002355,0.003834,0.085067,0.283016,0.115571,-0.033417,0.249504,-0.133932,-0.024971,0.001964,0.147023,-0.024334,-0.024334,-0.021979,0.018208,0.020597,0.064902,0.02651,-0.001772,0.057387,-0.030877,0.066713,0.000005,0.007791,-0.038708,-0.038708,-0.036353,-0.014373,-0.007342,0.111079,-0.0205,-0.073421,0.041609,-0.0205,'class 1'
-0.0205,0,0,0,0,0,0,0,0,0,-0.0205,0,0,0,0,0,0,0,0,0,-0.0205,0.000003,0.004139,0.004424,-0.000001,0.004646,-0.000221,0.529235,0,0.000024,0,-0.019422,0.028298,0.421388,0.395909,-0.026843,0.454916,-0.059007,0.391551,0.041399,0.264117,-0.001078,-0.001078,-0.000464,0.077811,0.249751,0.137211,-0.026671,0.245743,-0.108531,0.296384,0.002363,0.12551,-0.020036,-0.020036,-0.018958,0.013811,0.024558,0.05394,0.026238,-0.001166,0.049695,-0.023457,0.145644,0.000004,0.005351,-0.034311,-0.034311,-0.033232,-0.014274,0.006547,0.118389,-0.0205,0.065468,0.057046,-0.0205,'class 1'
-0.0205,0,0,0,0,0,0,0,0,0,-0.0205,0,0,0,0,0,0,0,0,0,-0.0205,0,0,0,0,0,0,0,0,0,0,-0.020499,0.000083,0.004971,0.005902,0.000004,0.005231,0.000671,0.441708,0,0.000021,-0.000001,-0.000001,-0.014898,0.017464,0.164235,0.172173,0.001135,0.165309,0.006864,0.12776,0.000744,0.025105,-0.005602,-0.005602,-0.005601,0.006805,0.022524,0.039991,0.034068,-0.000226,0.039762,-0.005694,0.083317,0.000002,0.002066,-0.027305,-0.027305,-0.027304,-0.021703,0.006547,0.118389,-0.0205,0.065468,0.057046,-0.0205,'class 1'
-0.0205,0,0,0,0,0,0,0,0,0,-0.0205,0,0,0,0,0,0,0,0,0,-0.0205,0,0.000004,0.000005,-0,0.000005,-0,-0.702884,0,0,0,-0.020453,0.002317,0.060281,0.062873,-0.000293,0.067238,-0.004365,-0.499417,0.00002,0.005127,-0.000047,-0.000047,-0.010482,0.04815,0.210029,0.187727,-0.008372,0.224947,-0.03722,-0.371804,0.002422,0.068731,-0.010018,-0.010018,-0.00997,0.008035,0.024219,0.028306,0.022464,-0.000152,0.027916,-0.005452,-0.083838,0.000001,0.001113,-0.028535,-0.028535,-0.028487,-0.018517,-0.006611,0.118389,-0.0205,-0.066111,0.043921,-0.0205,'class 1'
-0.0205,0,0,0,0,0,0,0,0,0,-0.0205,0,0,0,0,0,0,0,0,0,-0.0205,0,0.000088,0.000101,-0,0.000101,-0,-0.800655,0,0,0,-0.020397,0.004725,0.105486,0.11667,-0.000766,0.1229,-0.00623,-0.881704,0.000227,0.016675,-0.000103,-0.000103,-0.008741,0.062274,0.19563,0.173313,-0.01531,0.237717,-0.064404,-0.854492,0.002742,0.091277,-0.011759,-0.011759,-0.011656,0.00503,0.025797,0.015985,0.019715,0.000047,0.016911,0.002804,-1.035392,0,0.000199,-0.02553,-0.02553,-0.025427,-0.013771,-0.007342,0.111079,-0.0205,-0.073421,0.041609,-0.0205,'class 1'
-0.0205,0,0,0,0,0,0,0,0,0,-0.0205,0,0,0,0,0,0,0,0,0,-0.0205,0.000003,0.004139,0.004424,-0.000001,0.004646,-0.000221,-1.041562,0,0.000024,0,-0.01942,0.028478,0.428289,0.40502,-0.026996,0.463291,-0.05827,-1.173691,0.044623,0.272026,-0.00108,-0.00108,0.002319,0.101874,0.272025,0.169244,-0.037537,0.29604,-0.126796,-1.094074,0.005121,0.17879,-0.022819,-0.022819,-0.021739,0.008071,0.026888,0.017097,0.002231,-0.000153,0.013519,-0.011288,-1.396792,0,0.000615,-0.028571,-0.028571,-0.027491,-0.005751,0.006547,0.118389,-0.0205,0.065468,0.057046,-0.0205,'class 1'
-0.0205,0,0,0,0,0,0,0,0,0,-0.0205,0,0,0,0,0,0,0,0,0,-0.0205,0.000014,0.010929,0.008584,-0.000023,0.010718,-0.002135,-1.570608,0,0.000165,0,-0.018098,0.050773,0.721842,0.588995,-0.087523,0.711933,-0.122937,-1.534708,0.241803,0.697008,-0.002402,-0.002402,0.011067,0.128876,0.345058,0.150287,-0.05214,0.315532,-0.165245,-1.382674,0.005221,0.231147,-0.031567,-0.031567,-0.029164,0.010457,0.025708,0.024501,-0.00962,-0.000258,0.011954,-0.021574,1.486032,0,0.001124,-0.030957,-0.030957,-0.028555,0.000609,0.005816,0.111079,-0.0205,0.058158,0.055479,-0.0205,'class 1'
-0.0205,0,0,0,0,0,0,0,0,0,-0.0205,0,0,0,0,0,0,0,0,0,-0.0205,0,0,0,0,0,0,0,0,0,0,-0.020478,0.00102,0.032478,0.02855,-0.00012,0.032268,-0.003718,-1.556273,0.000001,0.001295,-0.000022,-0.000022,-0.011132,0.053006,0.243427,0.184933,-0.013061,0.239474,-0.054541,-1.45883,0.002956,0.086445,-0.009368,-0.009368,-0.009347,0.00479,0.020455,0.034729,0.019677,-0.000411,0.032365,-0.012688,1.53652,0.000001,0.00203,-0.02529,-0.02529,-0.025268,-0.015922,0.006547,0.118389,-0.0205,0.065468,0.057046,-0.0205,'class 1'
-0.0205,0,0,0,0,0,0,0,0,0,-0.0205,0,0,0,0,0,0,0,0,0,-0.0205,0,0,0,0,0,0,0,0,0,0,-0.0205,0,0.000294,0.000269,-0,0.000293,-0.000024,0,0,0,0,0,-0.018071,0.009682,0.124553,0.107485,-0.001989,0.123582,-0.016097,-1.540301,0.000225,0.01951,-0.002429,-0.002429,-0.002429,0.001158,0.011876,0.044808,0.038543,-0.000261,0.044421,-0.005878,-1.570119,0.000004,0.00253,-0.021658,-0.021658,-0.021658,-0.019229,-0.007342,0.111079,-0.0205,-0.073421,0.041609,-0.0205,'class 1'
-0.0205,0,0,0,0,0,0,0,0,0,-0.0205,0,0,0,0,0,0,0,0,0,-0.0205,0,0,0,0,0,0,0,0,0,0,-0.0205,0.000068,0.003287,0.002996,-0.000001,0.003317,-0.000321,-1.416694,0,0.000013,0,0,-0.016989,0.018716,0.127287,0.10503,-0.002681,0.126261,-0.021231,-1.476626,0.00024,0.021754,-0.003511,-0.003511,-0.003511,0.002161,0.007923,0.041119,0.045124,0.000172,0.040915,0.004209,1.543988,0.000003,0.001347,-0.022661,-0.022661,-0.022661,-0.01915,-0.007342,0.111079,-0.0205,-0.073421,0.041609,-0.0205,'class 1'
-0.0205,0,0,0,0,0,0,0,0,0,-0.0205,0,0,0,0,0,0,0,0,0,-0.0205,0,0,0,0,0,0,0,0,0,0,-0.0205,0.00002,0.001198,0.001239,-0,0.001305,-0.000066,-1.137608,0,0.000002,0,0,-0.017913,0.013195,0.093155,0.102424,0.000447,0.097852,0.004572,-1.217246,0.000091,0.008701,-0.002587,-0.002587,-0.002587,0.004287,0.010279,0.036492,0.047021,0.000428,0.03468,0.012342,1.347064,0.000001,0.000499,-0.024787,-0.024787,-0.024787,-0.0222,-0.006611,0.118389,-0.0205,-0.066111,0.043921,-0.0205,'class 1'
-0.0205,0,0,0,0,0,0,0,0,0,-0.0205,0,0,0,0,0,0,0,0,0,-0.0205,0,0,0,0,0,0,0,0,0,0,-0.0205,0.000002,0.000347,0.000407,0,0.000365,0.000042,-0.417563,0,0,0,0,-0.017767,0.00947,0.101618,0.125758,0.00234,0.103049,0.02271,-0.393229,0.000102,0.006454,-0.002733,-0.002733,-0.002733,0.007278,0.014954,0.031371,0.042816,0.000394,0.029445,0.013371,0.892572,0,0.000258,-0.027778,-0.027778,-0.027778,-0.025046,-0.007342,0.111079,-0.0205,-0.073421,0.041609,-0.0205,'class 1'
-0.0205,0,0,0,0,0,0,0,0,0,-0.0205,0,0,0,0,0,0,0,0,0,-0.0205,0,0.000088,0.000101,-0,0.000101,-0,-0.770103,0,0,0,-0.020397,0.004722,0.105223,0.116384,-0.00076,0.122581,-0.006197,-0.688646,0.000225,0.016584,-0.000103,-0.000103,-0.008795,0.047047,0.187699,0.190934,-0.005918,0.218071,-0.027137,-0.600132,0.002192,0.060127,-0.011705,-0.011705,-0.011602,0.012077,0.018383,0.023243,0.026838,0.00004,0.025267,0.001571,-0.50504,0,0.000561,-0.032577,-0.032577,-0.032473,-0.020871,0.005816,0.111079,-0.0205,0.058158,0.055479,-0.0205,'class 1'
-0.0205,0,22.36068,20,-100,24.142136,-4.142136,0.392699,320000,800,-0.020499,0.274312,20.481258,17.980284,-92.219475,22.14469,-4.164405,0.397688,223771.5625,692.168457,0.004512,1.289104,10.245239,6.611059,-46.521214,10.884958,-4.273899,0.41938,10043.267578,229.790955,-0.025011,0.096567,0.70496,2.041195,-1.101527,-2.216578,1.036661,-2.138189,0.436592,12.230301,10.079674,-0.117067,-0.092056,0.040838,0.096583,0.357357,-0.489054,0.053029,-0.162278,-0.326776,0.553638,0.006472,0.02706,-0.061337,-0.036326,0.05573,0.01011,0.00972,0.028174,-0.006142,-0.000492,0.019318,-0.02546,1.201119,0,0.002005,-0.03061,-0.005599,0.086457,0.030727,0.032863,0.118389,-0.0205,0.328626,0.068923,-0.0205,'class 1'
-0.0205,0,0,0,0,0,0,0,0,0,-0.0205,0,0,0,0,0,0,0,0,0,-0.0205,0,0,0,0,0,0,0,0,0,0,-0.0205,0,0.000301,0.000412,0,0.000259,0.000153,-0.107743,0,0,0,0,-0.017854,0.01494,0.073826,0.103428,0.002606,0.059971,0.043457,-0.398019,0.000003,0.000273,-0.002646,-0.002646,-0.002646,-0.002542,0.01514,0.021311,0.028932,0.000174,0.0204,0.008532,0.73217,0,0.000141,-0.017958,-0.017958,-0.017958,-0.015313,-0.0205,-0.0205,-0.0205,-0.205,0,-0.0205,'class 1'
-0.0205,0,0,0,0,0,0,0,0,0,-0.0205,0,0,0,0,0,0,0,0,0,-0.0205,0,0.000017,0.000019,-0,0.00002,-0.000001,-0.526074,0,0,0,-0.020374,0.004847,0.110009,0.105084,-0.001385,0.116931,-0.011847,-0.348831,0.000183,0.016584,-0.000126,-0.000126,-0.008705,0.060758,0.218871,0.158604,-0.015975,0.228513,-0.069909,-0.349108,0.00224,0.089056,-0.011795,-0.011795,-0.01167,0.00687,0.034866,0.047861,0.023875,-0.000888,0.04404,-0.020164,-0.11701,0.000002,0.004122,-0.02737,-0.02737,-0.027244,-0.015575,0.006547,0.118389,-0.0205,0.065468,0.057046,-0.0205,'class 1'
-0.0205,0,0,0,0,0,0,0,0,0,-0.0205,0,0,0,0,0,0,0,0,0,-0.0205,0,0,0,0,0,0,0,0,0,0,-0.0205,0,0,0,0,0,0,0,0,0,0,0,-0.020445,0.000151,0.00683,0.006976,0,0.00693,0.000047,-1.397169,0,0.000047,-0.000055,-0.000055,-0.000055,-0.008273,0.012767,0.061956,0.064835,0.000163,0.062219,0.002616,1.464528,0.000015,0.003553,-0.012227,-0.012227,-0.012227,-0.012173,-0.0205,-0.0205,-0.0205,-0.205,0,-0.0205,'class 1'
-0.0205,0,0,0,0,0,0,0,0,0,-0.0205,0,0,0,0,0,0,0,0,0,-0.0205,0.00001,0.008541,0.007601,-0.000011,0.008848,-0.001247,0.273498,0,0.000102,0,-0.018563,0.042753,0.597467,0.49622,-0.065149,0.60407,-0.10785,0.201919,0.124799,0.50683,-0.001937,-0.001937,0.003618,0.09421,0.199318,0.124242,-0.016269,0.203993,-0.07975,0.347278,0.001243,0.08051,-0.024118,-0.024118,-0.022181,0.011361,0.019315,0.024331,0.009861,-0.000263,0.02187,-0.012009,0.16609,0,0.001148,-0.031861,-0.031861,-0.029924,-0.007743,0.020436,0.118389,-0.0205,0.204357,0.065943,-0.0205,'class 1'
-0.0205,0,22.36068,20,-100,24.142136,-4.142136,-0.392699,320000,800,-0.020499,0.274312,20.309847,18.771717,-70.687302,21.986717,-3.215,-0.398592,223804.234375,635.126587,0.005015,1.301659,9.288186,10.435053,3.190916,10.119737,0.315316,-0.482463,10467.262695,96.126656,-0.025514,0.141201,0.872963,0.356793,0.281954,-0.048323,0.402124,-0.12017,-1.066306,0.021686,0.272791,-0.161701,-0.136187,0.12469,0.191907,0.410884,-0.346993,-0.052545,0.113986,-0.460979,0.487817,0.039804,0.330584,-0.145189,-0.119675,0.016512,0.076551,0.042575,0.083801,-0.105304,0.001565,-0.017903,-0.087401,0.538858,0.000054,0.00483,-0.09705,-0.071536,0.06465,0.048139,0.100114,0.374237,-0.0205,1.00114,0.132803,0.111079,'class 1'
-0.0205,0,0,0,0,0,0,0,0,0,-0.0205,0,0,0,0,0,0,0,0,0,-0.0205,0,0,0,0,0,0,0,0,0,0,-0.020499,0.00009,0.004259,0.004669,-0.000001,0.004832,-0.000163,0.991849,0,0.000025,-0.000001,-0.000001,-0.016882,0.02449,0.11425,0.116139,-0.001956,0.131062,-0.014923,1.007145,0.000287,0.021311,-0.003618,-0.003618,-0.003617,0.004532,0.03398,0.039958,0.056486,0.000796,0.029404,0.027081,0.763324,0,0.000005,-0.025032,-0.025032,-0.025031,-0.021414,-0.0205,-0.0205,-0.0205,-0.205,0,-0.0205,'class 1'
-0.0205,0,0,0,0,0,0,0,0,0,-0.0205,0,0,0,0,0,0,0,0,0,-0.0205,0,0,0,0,0,0,0,0,0,0,-0.0205,0.000021,0.001323,0.001519,0,0.001512,0.000007,-0.90197,0,0.000002,-0,-0,-0.017223,0.011812,0.102713,0.137403,0.003664,0.10119,0.036214,-0.670649,0.00008,0.004222,-0.003277,-0.003277,-0.003276,0.006978,0.008368,0.036216,0.050708,0.00062,0.030142,0.020566,-0.598741,0,0.000092,-0.027478,-0.027478,-0.027478,-0.024201,0.005816,0.111079,-0.0205,0.058158,0.055479,-0.0205,'class 1'
-0.0205,0,0,0,0,0,0,0,0,0,-0.0205,0,0,0,0,0,0,0,0,0,-0.0205,0,0,0,0,0,0,-0.785398,0,0,0,-0.020498,0.000188,0.008231,0.009352,-0.000002,0.009514,-0.000162,-0.703795,0,0.000094,-0.000002,-0.000002,-0.01502,0.018526,0.155592,0.160443,-0.002805,0.176351,-0.015908,-0.537144,0.000952,0.036964,-0.00548,-0.00548,-0.005478,0.00648,0.0158,0.047721,0.044265,-0.00078,0.057764,-0.013498,-0.710867,0.00001,0.005078,-0.02698,-0.02698,-0.026978,-0.0215,-0.007342,0.111079,-0.0205,-0.073421,0.041609,-0.0205,'class 1'
-0.0205,0,0,0,0,0,0,0,0,0,-0.0205,0,0,0,0,0,0,0,0,0,-0.0205,0,0,0,0,0,0,0,0,0,0,-0.0205,0,0,0,0,0,0,0,0,0,0,0,-0.019964,0.002997,0.030848,0.041879,0.000384,0.02831,0.013568,0.456136,0,0.000217,-0.000536,-0.000536,-0.000536,0.000105,0.012125,0.049775,0.06864,0.001112,0.042424,0.026216,1.375066,0.000001,0.000263,-0.020605,-0.020605,-0.020605,-0.020069,-0.0205,-0.0205,-0.0205,-0.205,0,-0.0205,'class 1'
-0.0205,0,0,0,0,0,0,0,0,0,-0.0205,0,0,0,0,0,0,0,0,0,-0.0205,0,0.000004,0.000005,-0,0.000005,-0,0.702884,0,0,0,-0.020452,0.002354,0.062273,0.067457,-0.000051,0.0682,-0.000743,0.469519,0.000022,0.004753,-0.000048,-0.000048,-0.008482,0.060696,0.209622,0.215331,0.000601,0.212503,0.002829,0.170114,0.002038,0.043963,-0.012018,-0.012018,-0.01197,0.010748,0.025995,0.018779,0.026419,0.000171,0.014993,0.011426,0.986855,0,0.000013,-0.031248,-0.031248,-0.031199,-0.019229,0.005816,0.111079,-0.0205,0.058158,0.055479,-0.0205,'class 1'
-0.0205,0,22.36068,20,-100,24.142136,-4.142136,-0.392699,320000,800,-0.020499,0.274312,20.481258,17.980284,-92.219475,22.14469,-4.164405,-0.397688,223771.5625,692.168457,0.004512,1.289104,10.245239,6.611059,-46.521214,10.884958,-4.273899,-0.41938,10043.267578,229.790955,-0.025011,0.096585,0.705654,2.04593,-1.075277,-2.249435,1.055626,-2.130902,-0.432261,11.740211,10.153961,-0.117085,-0.092074,0.050352,0.135916,0.261326,-0.293876,0.004735,-0.017108,-0.276768,-0.397864,0.005823,0.067423,-0.070851,-0.045841,0.046233,0.025793,0.016666,0.035082,-0.039989,-0.00003,0.000743,-0.040732,-0.810965,0.000003,0.00172,-0.046292,-0.021281,0.070793,0.02456,0.06064,0.118389,-0.0205,0.606403,0.069898,0.111079,'class 1'
-0.0205,0,0,0,0,0,0,0,0,0,-0.0205,0,0,0,0,0,0,0,0,0,-0.0205,0.000003,0.004218,0.004526,-0.000001,0.00474,-0.000214,-1.036278,0,0.000025,0,-0.019315,0.024268,0.504042,0.522933,-0.021363,0.561012,-0.03808,-1.079353,0.098147,0.358911,-0.001185,-0.001185,0.013514,0.052113,0.351466,0.295558,-0.057215,0.428944,-0.133386,-0.835707,0.027623,0.316214,-0.034014,-0.034014,-0.032828,0.023911,0.006013,0.033072,-0.008374,-0.001025,0.028104,-0.036477,-0.847575,0,0.004171,-0.044411,-0.044411,-0.043225,-0.010397,0.006547,0.118389,-0.0205,0.065468,0.057046,-0.0205,'class 1'
-0.0205,0,0,0,0,0,0,0,0,0,-0.0205,0,0,0,0,0,0,0,0,0,-0.0205,0.000003,0.004139,0.004424,-0.000001,0.004646,-0.000221,-0.529235,0,0.000024,0,-0.019412,0.027868,0.426906,0.415814,-0.022456,0.46419,-0.048376,-0.413459,0.045425,0.262725,-0.001088,-0.001088,0.006418,0.052357,0.279487,0.259781,-0.025094,0.334745,-0.074964,-0.664533,0.011328,0.167861,-0.026918,-0.026918,-0.02583,0.022594,0.006766,0.031171,0.011262,-0.000813,0.03469,-0.023428,-0.924632,0,0.003378,-0.043094,-0.043094,-0.042006,-0.016176,0.020436,0.118389,-0.0205,0.204357,0.065943,-0.0205,'class 1'
-0.0205,0,0,0,0,0,0,0,0,0,-0.0205,0,0,0,0,0,0,0,0,0,-0.0205,0,0.000088,0.000101,-0,0.000101,-0,0.770103,0,0,0,-0.020387,0.004218,0.118976,0.136938,-0.000085,0.137553,-0.000615,0.76672,0.000358,0.01909,-0.000113,-0.000113,-0.00113,0.041335,0.299498,0.319903,-0.003465,0.33039,-0.010487,1.08944,0.011891,0.116197,-0.01937,-0.01937,-0.019257,0.026971,0.024369,0.039476,0.037685,-0.000074,0.039549,-0.001864,1.497034,0.000002,0.001715,-0.047471,-0.047471,-0.047357,-0.0281,0.020436,0.118389,-0.0205,0.204357,0.065943,-0.0205,'class 1'
-0.0205,0,0,0,0,0,0,0,0,0,-0.0205,0,0.00008,0.00011,0,0.000076,0.000034,-0.891437,0,0,-0.020499,0.001771,0.587079,0.71837,0.0769,0.587469,0.130901,-1.260807,0.107574,0.208454,-0.000001,0.000606,0.186068,3.387783,3.471558,-0.072624,3.492353,-0.020795,-1.318745,148.744858,12.342213,-0.021106,-0.021105,0.100743,0.134562,0.710841,0.175461,-0.279632,0.623761,-0.448299,-1.283725,0.035384,1.149313,-0.121243,-0.121243,-0.100138,0.072843,0.02328,0.08402,-0.11628,0.003104,-0.041533,-0.074748,-0.639052,0.000015,0.001103,-0.093343,-0.093342,-0.072237,0.027901,0.063272,0.268974,-0.0205,0.632719,0.118968,-0.0205,'class 1'
-0.0205,0,0,0,0,0,0,0,0,0,-0.0205,0,0,0,0,0,0,0,0,0,-0.0205,0.00001,0.008541,0.007601,-0.000011,0.008848,-0.001247,-1.297299,0,0.000102,0,-0.018563,0.042909,0.605295,0.502281,-0.066757,0.611458,-0.109176,-1.372249,0.131016,0.519314,-0.001937,-0.001937,0.009165,0.133609,0.448523,0.25431,-0.069262,0.41944,-0.16513,-1.493522,0.0221,0.341722,-0.029665,-0.029665,-0.027727,0.024165,0.054988,0.054102,0.002486,-0.001488,0.039841,-0.037355,1.47355,0,0.005959,-0.044665,-0.044665,-0.042728,-0.015,0.021605,0.400553,-0.0205,0.216053,0.133149,-0.0205,'class 1'
-0.0205,0,0,0,0,0,0,0,0,0,-0.0205,0,0,0,0,0,0,0,0,0,-0.0205,0,0,0,-0,0,-0,0.802935,0,0,0,-0.020488,0.000786,0.026095,0.030201,0.000027,0.02929,0.00091,0.959903,0.000001,0.000805,-0.000012,-0.000012,-0.011993,0.036027,0.149475,0.193589,0.007064,0.144807,0.048782,1.209985,0.000346,0.009221,-0.008507,-0.008507,-0.008495,0.010379,0.024455,0.033263,0.045516,0.000456,0.03062,0.014896,-0.978411,0.000001,0.000247,-0.030879,-0.030879,-0.030867,-0.022372,0.005816,0.111079,-0.0205,0.058158,0.055479,-0.0205,'class 1'
-0.0205,0,22.36068,20,-100,24.142136,-4.142136,-1.178097,320000,800,-0.020499,0.274334,20.173702,18.787907,-71.120224,22.018002,-3.230094,-1.151175,225016.328125,637.466309,0.005611,1.376275,9.641738,10.622465,-5.95838,11.156536,-0.534071,-0.918861,15421.433594,136.670288,-0.02611,0.150589,0.996535,1.703944,-0.096394,-2.363164,1.489817,-1.586211,-0.538022,0.087918,9.46195,-0.171088,-0.144978,0.112687,0.145342,0.568171,-0.592263,-0.006237,0.010351,-0.602614,-0.357809,0.131796,0.375726,-0.133186,-0.107076,0.037902,0.054718,0.01531,0.074904,-0.096769,0.001842,-0.026055,-0.070714,-0.190139,0.000019,0.001994,-0.075217,-0.049108,0.095871,0.057969,0.088418,0.396167,-0.0205,0.884181,0.127148,0.111079,'class 1'
-0.0205,0,0,0,0,0,0,0,0,0,-0.0205,0,0,0,0,0,0,0,0,0,-0.0205,0,0.000017,0.000019,-0,0.00002,-0.000001,1.044971,0,0,0,-0.02037,0.005014,0.116788,0.116005,-0.00076,0.122223,-0.006218,1.267834,0.000222,0.016497,-0.00013,-0.00013,-0.003352,0.078257,0.25525,0.271778,0.004166,0.25547,0.016308,1.489104,0.004225,0.057198,-0.017148,-0.017148,-0.017018,0.017241,0.02494,0.024898,0.016564,-0.000173,0.02382,-0.007255,-1.558836,0,0.000966,-0.037741,-0.037741,-0.037611,-0.020593,0.020436,0.118389,-0.0205,0.204357,0.065943,-0.0205,'class 1'
-0.0205,0,0,0,0,0,0,0,0,0,-0.0205,0,0,0,0,0,0,0,0,0,-0.0205,0,0,0,0,0,0,0,0,0,0,-0.0205,0.000068,0.003287,0.002996,-0.000001,0.003317,-0.000321,1.416694,0,0.000013,0,0,-0.017163,0.020712,0.10827,0.093305,-0.001644,0.108462,-0.015157,1.435891,0.000133,0.015282,-0.003337,-0.003337,-0.003337,-0.000038,0.005543,0.036806,0.049974,0.000568,0.032485,0.017489,1.39794,0.000001,0.000225,-0.020462,-0.020462,-0.020462,-0.017125,-0.0205,-0.0205,-0.0205,-0.205,0,-0.0205,'class 1'
-0.0205,0,0,0,0,0,0,0,0,0,-0.0205,0,0.000075,0.000067,-0,0.000081,-0.000013,-0.3771,0,0,-0.020498,0.0024,0.425923,0.376199,-0.029005,0.441845,-0.065646,-0.279638,0.036449,0.257546,-0.000002,-0.009265,0.165289,1.450249,1.064367,-0.575117,1.458648,-0.394281,-0.237757,3.889556,3.433344,-0.011235,-0.011232,0.013467,0.104088,0.210941,-0.079464,-0.021698,0.112834,-0.192298,-0.246514,0.000588,0.093105,-0.033967,-0.033965,-0.022732,0.007068,0.016857,0.015021,0.018144,0.000047,0.014978,0.003166,-0.262108,0,0.00014,-0.027568,-0.027566,-0.016334,0.006399,0.006547,0.118389,-0.0205,0.065468,0.057046,-0.0205,'class 1'
-0.0205,0,0,0,0,0,0,0,0,0,-0.0205,0,0.000075,0.000067,-0,0.000081,-0.000013,-0.3771,0,0,-0.020498,0.002388,0.436218,0.384778,-0.030179,0.451603,-0.066826,-0.273062,0.039792,0.268768,-0.000002,-0.006893,0.118386,2.12909,1.615426,-1.049531,2.112294,-0.496868,-0.163523,17.765446,6.807725,-0.013607,-0.013605,0.043183,0.039559,0.54563,0.062846,-0.147585,0.416874,-0.354029,-0.048754,0.002347,0.594291,-0.063683,-0.063681,-0.050076,0.028715,0.024048,0.039468,-0.037247,-0.000143,0.003516,-0.040763,0.25431,0.000003,0.001961,-0.049215,-0.049213,-0.035608,0.014468,0.006547,0.118389,-0.0205,0.065468,0.057046,-0.0205,'class 1'
-0.0205,7.071068,20,0,-400,20,-20,-0.785398,0,1600,-0.012344,6.499829,17.692629,-0.791564,-311.958282,17.270992,-18.062557,-0.763452,782.251099,1248.459717,0.241226,3.408866,9.116979,-4.37755,-56.327934,5.629068,-10.006618,-0.551582,4684.855469,244.474701,-0.25357,0.243447,1.120268,3.799018,-3.984299,0.264133,-0.067435,-3.916864,-0.259878,235.232025,14.818103,-0.255792,-0.002221,0.107557,0.137904,0.647637,-0.866909,0.155404,-0.253236,-0.613673,-0.471767,0.097635,0.129915,-0.119901,0.133669,0.135891,0.045618,0.005736,0.046982,-0.058327,0.000388,-0.007657,-0.05067,-0.629093,0.000006,0.00185,-0.057963,0.195608,0.197829,0.061938,0.14105,0.257278,0.111079,1.410497,0.057605,0.114734,'class 1'
-0.0205,0,0,0,0,0,0,0,0,0,-0.0205,0,0,0,0,0,0,0,0,0,-0.0205,0.000001,0.005546,0.0064,-0,0.006404,-0.000003,0.800419,0,0.000041,0,-0.019494,0.006442,0.534227,0.585421,-0.023921,0.62377,-0.038349,0.886712,0.150248,0.438401,-0.001006,-0.001006,0.0166,0.033337,0.383618,0.404453,-0.018265,0.445457,-0.041004,0.950374,0.038711,0.236644,-0.0371,-0.0371,-0.036094,0.047836,0.018778,0.023369,0.018287,-0.00011,0.023051,-0.004764,-0.101996,0,0.000774,-0.068336,-0.068336,-0.06733,-0.031236,0.019705,0.118389,-0.0205,0.197047,0.064766,-0.0205,'class 1'
-0.0205,0,0,0,0,0,0,0,0,0,-0.0205,0,0.000075,0.000067,-0,0.000081,-0.000013,-1.193695,0,0,-0.020498,0.002398,0.430544,0.386576,-0.027026,0.447033,-0.060457,-1.291158,0.038488,0.257546,-0.000002,-0.008054,0.139033,1.741575,1.752522,-0.067111,1.790013,-0.037492,-1.334896,10.257558,3.339775,-0.012446,-0.012444,0.056165,0.080198,0.261474,0.361799,0.030017,0.232932,0.128866,0.927193,0.001418,0.01083,-0.076665,-0.076663,-0.064219,0.065383,0.019952,0.048587,-0.049762,-0.000466,0.008054,-0.057815,0.691369,0.000011,0.004339,-0.085883,-0.085881,-0.073437,-0.009218,0.033594,0.118389,-0.0205,0.335936,0.069877,-0.0205,'class 1'
-0.0205,10,40,-40,0,0,-40,1.570796,2560000,1600,0.165125,8.820832,36.19315,-37.172264,35.89616,-0.992153,-36.180111,-1.565056,1710906,1238.192383,0.54881,3.440113,16.527866,-20.545879,73.597466,-4.621761,-15.924118,-1.452043,53924.675781,127.743286,-0.383685,0.262104,0.488266,3.670942,-4.673365,2.952394,-0.753113,-3.920252,-0.854761,219.075348,10.030766,-0.096979,0.286705,0.124455,0.202745,0.645941,-0.772003,0.031584,-0.043346,-0.728658,-0.722785,0.279908,0.469652,0.04067,0.424355,0.137649,0.050885,0.053238,0.079948,-0.107462,0.002494,-0.033915,-0.073548,-0.356101,0.000018,0.001571,0.11424,0.497925,0.211219,0.07357,0.12643,0.374237,-0.0205,1.264298,0.144625,0.114734,'class 1'
-0.0205,0,0,0,0,0,0,0,0,0,-0.0205,0,0,0,0,0,0,0,0,0,-0.0205,0,0.000004,0.000005,-0,0.000005,-0,0.702884,0,0,0,-0.020453,0.002317,0.060585,0.063235,-0.000288,0.067496,-0.004261,0.496496,0.000021,0.005149,-0.000047,-0.000047,-0.009092,0.064151,0.264536,0.225232,-0.012259,0.270543,-0.045311,0.238749,0.005061,0.099764,-0.011408,-0.011408,-0.011361,0.012084,0.043722,0.068998,0.02091,-0.002173,0.058226,-0.037316,-0.049255,0.000004,0.009128,-0.032584,-0.032584,-0.032537,-0.021176,0.019705,0.118389,-0.0205,0.197047,0.064766,-0.0205,'class 1'
-0.0205,0,0,0,0,0,0,0,0,0,-0.0205,0,0,0,0,0,0,0,0,0,-0.0205,0,0,0,0,0,0,0,0,0,0,-0.0205,0.000004,0.000294,0.000336,-0,0.00034,-0.000004,-0.736823,0,0,-0,-0,-0.019164,0.009693,0.056875,0.064821,0.000028,0.064388,0.000433,-0.617274,0.000017,0.00409,-0.001336,-0.001336,-0.001336,-0.001275,0.012222,0.064413,0.053326,-0.000689,0.064079,-0.010752,-0.114941,0.000016,0.0056,-0.019225,-0.019225,-0.019225,-0.017889,-0.0205,-0.0205,-0.0205,-0.205,0,-0.0205,'class 1'
-0.0205,0,0,0,0,0,0,0,0,0,-0.0205,0,0,0,0,0,0,0,0,0,-0.0205,0,0.000037,0.000034,-0,0.000038,-0.000004,-1.319312,0,0,0,-0.020256,0.006881,0.17422,0.178144,0.000625,0.174566,0.003578,-1.503087,0.000928,0.029237,-0.000244,-0.000244,0.001482,0.066166,0.253481,0.307238,0.014996,0.24637,0.060868,1.50448,0.003248,0.034411,-0.021982,-0.021982,-0.021738,0.018346,0.038802,0.010496,-0.002717,-0.000081,0.007735,-0.010452,-0.502265,0,0.000331,-0.038846,-0.038846,-0.038602,-0.016864,0.020436,0.118389,-0.0205,0.204357,0.065943,-0.0205,'class 1'
-0.0205,0,0,0,0,0,0,0,0,0,-0.0205,0,0.000001,0.000001,0,0.000001,0,-0.785398,0,0,-0.0205,0.000067,0.056714,0.069436,0.0004,0.063103,0.006333,-0.791196,0.000016,0.003223,-0,-0.016161,0.052526,0.953343,1.221859,0.265055,0.939836,0.282023,-1.178675,0.646021,0.432718,-0.004339,-0.004339,0.034227,0.071763,0.328859,0.258744,-0.020655,0.322743,-0.063999,-1.543536,0.010013,0.14957,-0.054727,-0.054727,-0.050388,0.034997,0.033281,0.029854,-0.036567,0.00022,-0.007607,-0.02896,-1.462393,0.000001,0.000456,-0.055497,-0.055497,-0.051158,-0.00077,0.020436,0.257278,-0.0205,0.204357,0.092925,-0.0205,'class 1'
-0.0205,0,0,0,0,0,0,0,0,0,-0.0205,0,0.014131,0.016317,0,0.016317,0,-0.785398,0,0.000266,-0.020499,0.003522,0.637141,0.733171,-0.002752,0.736906,-0.003735,-0.794075,0.294867,0.548548,-0.000001,-0.008894,0.124067,1.568803,1.71281,-0.110124,1.774857,-0.062047,-1.003617,9.898995,3.374215,-0.011606,-0.011605,0.04154,0.039595,0.170435,0.138914,-0.009261,0.188138,-0.049225,-1.116117,0.001087,0.056341,-0.06204,-0.062039,-0.050434,0.040344,0.02327,0.026335,-0.029388,0.000085,-0.003233,-0.026155,1.526398,0,0.000525,-0.060844,-0.060843,-0.049238,0.001196,0.019705,0.118389,-0.0205,0.197047,0.064766,-0.0205,'class 1'
-0.0205,0,0,0,0,0,0,0,0,0,-0.0205,0.000001,0.350579,0.403939,-0.000266,0.404596,-0.000657,0.745175,0.026797,0.16423,-0.020452,0.039572,2.30196,2.481755,-0.413194,2.638365,-0.15661,0.596217,48.11425,7.811885,-0.000048,0.004272,0.297439,1.784991,1.558764,-1.061893,2.071407,-0.512643,0.565734,16.224165,6.677314,-0.024772,-0.024723,0.046901,0.085245,0.295002,0.148912,-0.038726,0.284859,-0.135947,0.281369,0.003927,0.177077,-0.067401,-0.067353,-0.04263,0.04403,0.017871,0.018955,-0.024547,0.000105,-0.005534,-0.019013,1.062746,0,0.000182,-0.06453,-0.064482,-0.039758,0.002871,0.033594,0.118389,-0.0205,0.335936,0.069877,-0.0205,'class 1'
-0.0205,0,22.36068,20,-100,24.142136,-4.142136,1.178097,320000,800,-0.020499,0.274312,20.481264,17.980318,-92.218819,22.144693,-4.164375,1.173109,223771.953125,692.167053,0.004512,1.28897,10.202349,6.834167,-43.975578,10.877113,-4.042946,1.153412,10397.102539,222.60817,-0.025011,0.102823,0.710194,1.085218,-0.139015,-0.803312,0.829461,-0.968476,1.150708,0.06247,3.232575,-0.123322,-0.098311,0.074679,0.110598,0.301911,-0.395928,0.032772,-0.117856,-0.278072,-0.049765,0.004024,0.025669,-0.095178,-0.070167,0.028143,0.044248,0.015922,0.019782,-0.024874,0.000079,-0.003746,-0.021129,0.933478,0,0.000302,-0.064747,-0.039736,0.058575,0.030431,0.047482,0.257278,-0.0205,0.474825,0.097103,-0.0205,'class 1'
-0.0205,10,40,-40,0,0,-40,0,2560000,1600,0.165125,8.820833,36.416275,-37.576168,42.911652,-1.178982,-36.397186,0,1751295.375,1240.321899,0.548762,3.465496,18.225805,-22.866238,95.336487,-5.485034,-17.381203,-0.009143,73995.226563,141.518845,-0.383637,0.241452,0.568683,4.104965,-5.738794,7.889301,-2.282764,-3.45603,-0.612088,45.335068,1.376553,-0.076327,0.30731,0.083554,0.090045,0.540641,-0.740127,0.122003,-0.247816,-0.492311,-1.036167,0.032746,0.059778,0.081571,0.465208,0.157898,0.039848,0.015498,0.017619,-0.01571,-0.000106,0.005084,-0.020794,0.960078,0,0.00067,0.125277,0.508914,0.201604,0.043706,0.127161,0.242658,0.111079,1.271608,0.040744,0.114734,'class 1'
-0.0205,0,0,0,0,0,0,0,0,0,-0.0205,0.000033,1.236045,0.807692,-0.437721,1.178967,-0.371275,0,1.567799,2.403249,-0.019396,0.159303,5.505348,4.429861,-5.342591,5.41626,-0.986399,0,804.453369,40.994034,-0.001104,0.046755,0.504814,1.570282,1.800888,0.388706,1.550131,0.250757,0,5.475733,1.688374,-0.067255,-0.066152,0.066792,0.144801,0.260561,-0.36796,0.033656,-0.170099,-0.197861,0.834573,0.000104,0.000771,-0.087292,-0.086189,-0.020037,0.038953,0.012988,0.019323,-0.013776,-0.000201,0.008889,-0.022665,0.961344,0,0.000996,-0.059453,-0.05835,0.007802,0.027839,0.047482,0.118389,-0.0205,0.474825,0.071709,0.045289,'class 1'
-0.0205,0,0,0,0,0,0,0,0,0,-0.0205,0,0.00003,0.000034,-0,0.000034,-0,0.825659,0,0,-0.0205,0.000794,0.209582,0.231686,-0.001038,0.236082,-0.004396,1.005622,0.003104,0.05783,-0,-0.011874,0.141315,1.200706,1.504378,0.255724,1.309023,0.195355,0.792041,2.806886,1.240255,-0.008626,-0.008626,0.038724,0.123763,0.273112,0.135136,-0.03956,0.27763,-0.142493,0.400966,0.003223,0.176503,-0.059224,-0.059224,-0.050599,0.037289,0.011429,0.017864,-0.009948,-0.000216,0.01053,-0.020478,0.963642,0,0.000961,-0.057789,-0.057788,-0.049163,0.001436,0.006547,0.118389,-0.0205,0.065468,0.057046,-0.0205,'class 1'
-0.0205,0,0,0,0,0,0,0,0,0,-0.0205,0,0,0,0,0,0,0,0,0,-0.0205,0.000009,0.012093,0.01279,-0.000005,0.013167,-0.000377,0.440359,0,0.000183,0,-0.017941,0.027043,0.844911,0.854825,-0.046589,0.906235,-0.05141,0.382653,0.670137,0.917083,-0.002559,-0.002559,0.025123,0.032909,0.431815,0.277767,-0.073817,0.444016,-0.16625,0.348281,0.028734,0.372424,-0.045623,-0.045623,-0.043064,0.034988,0.011317,0.013224,-0.006825,-0.000123,0.008177,-0.015002,0.968695,0,0.000537,-0.055488,-0.055488,-0.052929,-0.009865,0.005816,0.111079,-0.0205,0.058158,0.055479,-0.0205,'class 1'
-0.0205,7.071068,20,0,-400,20,-20,0.785398,0,1600,-0.012344,6.499806,17.685946,-1.599187,-310.874664,16.850166,-18.449352,0.785398,3186.664551,1246.05603,0.240127,3.294384,9.15842,-8.387747,-31.110941,2.78463,-11.172377,0.785398,13704.879883,194.79805,-0.252471,0.189833,0.739579,3.485264,-4.748959,4.767391,-1.441333,-3.307625,0.784791,78.551765,3.483046,-0.202177,0.050294,0.055143,0.067282,0.380841,-0.524715,0.065109,-0.201345,-0.32337,0.067809,0.0041,0.01489,-0.067487,0.184984,0.13469,0.02913,0.013487,0.008536,-0.011365,0.000024,-0.002829,-0.008536,-0.852935,0,0.000033,-0.041474,0.210997,0.160703,0.026014,0.032863,0.242658,-0.0205,0.328626,0.092724,-0.0205,'class 1'
-0.0205,7.071068,20,0,-400,20,-20,-0.785398,0,1600,-0.012344,6.499806,17.685946,-1.599187,-310.874664,16.850166,-18.449352,-0.785398,3186.664551,1246.05603,0.240127,3.294384,9.158412,-8.387645,-31.112072,2.784732,-11.172377,-0.785398,13704.745117,194.800873,-0.252471,0.189936,0.734863,3.428082,-4.637817,4.380421,-1.320452,-3.317365,-0.7792,85.772049,3.987663,-0.20228,0.050191,0.06082,0.021921,0.421958,-0.555889,0.054906,-0.128456,-0.427433,-0.668693,0.027622,0.089387,-0.073164,0.179307,0.129116,0.025651,0.015441,0.014876,-0.01664,-0.000011,0.000648,-0.017288,-0.698348,0,0.000322,-0.037995,0.214476,0.164285,0.035169,0.100114,0.242658,-0.0205,1.00114,0.075201,0.111079,'class 1'
-0.0205,0,0,0,0,0,0,0,0,0,-0.0205,0.000023,0.885107,0.791437,-0.15052,0.949896,-0.15846,-0.377126,0.769468,1.228453,-0.019997,0.11998,4.531996,3.884593,-4.066741,4.742163,-0.857571,-0.312558,473.179321,31.357023,-0.000503,0.025943,0.378041,2.395504,1.655796,-2.327154,2.563574,-0.907777,-0.417844,33.037785,12.050277,-0.046443,-0.04594,0.050163,0.063642,0.289158,-0.246893,-0.034667,0.099949,-0.346842,-0.65681,0.012168,0.199623,-0.070663,-0.070159,-0.02422,0.02174,0.017906,0.018821,-0.018761,-0.000074,0.003342,-0.022103,-0.623605,0,0.000647,-0.04224,-0.041737,0.004203,0.028422,0.032863,0.242658,-0.0205,0.328626,0.092724,-0.0205,'class 1'
-0.0205,0,0,0,0,0,0,0,0,0,-0.0205,0,0.000075,0.000067,-0,0.000081,-0.000013,-1.193695,0,0,-0.020498,0.002392,0.425842,0.3838,-0.026439,0.443424,-0.059624,-1.282187,0.037276,0.253058,-0.000002,-0.007328,0.148941,1.423077,1.559347,0.044451,1.5303,0.029047,-1.146248,5.480158,2.253758,-0.013172,-0.01317,0.035227,0.101888,0.131614,-0.042804,-0.015875,0.106398,-0.149203,-0.751895,0.00012,0.065332,-0.055727,-0.055724,-0.042555,0.017479,0.020041,0.019224,-0.01474,-0.00015,0.006925,-0.021665,-0.508352,0,0.000817,-0.037979,-0.037976,-0.024807,0.017748,0.007278,0.118389,-0.0205,0.072778,0.058561,-0.0205,'class 1'
-0.0205,0,0,0,0,0,0,0,0,0,-0.0205,0,0.000075,0.000067,-0,0.000081,-0.000013,1.193695,0,0,-0.020498,0.0024,0.425923,0.376199,-0.029005,0.441845,-0.065646,1.291158,0.036449,0.257546,-0.000002,-0.009248,0.165359,1.441371,1.089224,-0.53339,1.455652,-0.366427,1.331789,3.938846,3.319971,-0.011252,-0.01125,0.020193,0.114306,0.068436,0.023094,-0.002901,0.066633,-0.043539,1.155836,0.000006,0.012138,-0.040693,-0.040691,-0.02944,0.013208,0.020766,0.019462,-0.005132,-0.000225,0.012655,-0.017787,-0.353532,0,0.000927,-0.033708,-0.033706,-0.022456,0.006985,0.020436,0.118389,-0.0205,0.204357,0.065943,-0.0205,'class 1'
-0.0205,0,0,0,0,0,0,0,0,0,-0.0205,0,0.000001,0.000001,0,0.000001,0,0.785398,0,0,-0.0205,0.00007,0.053897,0.06183,-0.000022,0.062181,-0.000351,0.849259,0.000015,0.00391,-0,-0.018145,0.055406,0.63874,0.664154,-0.064114,0.749677,-0.085523,0.923938,0.307693,0.697558,-0.002355,-0.002355,0.004224,0.091766,0.152735,0.115589,-0.013283,0.186724,-0.071135,0.766054,0.000888,0.066491,-0.024724,-0.024724,-0.02237,0.009488,0.019703,0.022625,0.006351,-0.000257,0.019516,-0.013164,-0.204626,0,0.001068,-0.029988,-0.029988,-0.027633,-0.005264,-0.007342,0.111079,-0.0205,-0.073421,0.041609,-0.0205,'class 1'
-0.0205,0,0,0,0,0,0,0,0,0,-0.0205,0,0,0,0,0,0,0,0,0,-0.0205,0,0.000088,0.000101,-0,0.000101,-0,0.770103,0,0,0,-0.020397,0.004714,0.105683,0.117574,-0.000637,0.122762,-0.005189,0.684519,0.000226,0.016371,-0.000103,-0.000103,-0.007602,0.048062,0.194645,0.200886,-0.002194,0.21127,-0.010383,0.421867,0.001983,0.04913,-0.012898,-0.012898,-0.012795,0.006899,0.017747,0.025136,0.014483,-0.000215,0.023603,-0.00912,-0.089275,0,0.001071,-0.027399,-0.027399,-0.027296,-0.014501,0.006547,0.118389,-0.0205,0.065468,0.057046,-0.0205,'class 1'
-0.0205,0,0,0,0,0,0,0,0,0,-0.0205,0,0,0,0,0,0,0,0,0,-0.0205,0,0.000004,0.000005,-0,0.000005,-0,-0.702884,0,0,0,-0.020452,0.002283,0.062273,0.067457,-0.000051,0.0682,-0.000743,-0.469519,0.000022,0.004753,-0.000048,-0.000048,-0.008593,0.038417,0.206777,0.205106,-0.000878,0.209301,-0.004194,-0.155531,0.001917,0.04558,-0.011907,-0.011907,-0.011859,0.00577,0.016425,0.02233,0.015545,-0.000129,0.021527,-0.005982,0.028045,0,0.000757,-0.02627,-0.02627,-0.026222,-0.014362,0.006547,0.118389,-0.0205,0.065468,0.057046,-0.0205,'class 1'
-0.0205,0,0,0,0,0,0,0,0,0,-0.0205,0,0.000001,0.000001,0,0.000001,0,-0.785398,0,0,-0.0205,0.00007,0.053897,0.06183,-0.000022,0.062181,-0.000351,-0.721538,0.000015,0.00391,-0,-0.018145,0.055406,0.638701,0.663952,-0.064231,0.749636,-0.085683,-0.646696,0.307594,0.697758,-0.002355,-0.002355,0.003128,0.084852,0.161705,0.077164,-0.018176,0.178812,-0.101648,-0.567414,0.000468,0.078658,-0.023628,-0.023628,-0.021273,0.005987,0.015877,0.014021,0.009416,-0.000066,0.014107,-0.004691,0.27683,0,0.000353,-0.026487,-0.026487,-0.024132,-0.002859,-0.007342,0.111079,-0.0205,-0.073421,0.041609,-0.0205,'class 1'
-0.0205,0,0,0,0,0,0,0,0,0,-0.0205,0.000001,0.350579,0.403939,-0.000266,0.404596,-0.000657,-0.825621,0.026797,0.16423,-0.020452,0.039572,2.30187,2.481635,-0.413231,2.638265,-0.15663,-0.974583,48.106842,7.811437,-0.000048,0.004039,0.29951,1.65101,1.326694,-1.146697,1.923,-0.596306,-0.99337,11.171286,6.346904,-0.024539,-0.02449,0.020925,0.110236,0.179615,-0.169602,-0.008331,0.039788,-0.209391,-0.985514,0.001786,0.06209,-0.041425,-0.041377,-0.016887,0.006998,0.014459,0.009915,-0.000469,-0.000098,0.009668,-0.010137,0.766574,0,0.000392,-0.027498,-0.02745,-0.002959,0.013927,0.005816,0.111079,-0.0205,0.058158,0.055479,-0.0205,'class 1'
-0.0205,0,22.36068,20,-100,24.142136,-4.142136,-0.392699,320000,800,-0.020499,0.274312,20.481258,17.980284,-92.219475,22.14469,-4.164405,-0.397688,223771.5625,692.168457,0.004512,1.289104,10.245239,6.611059,-46.521214,10.884958,-4.273899,-0.41938,10043.267578,229.790955,-0.025011,0.096567,0.70496,2.041198,-1.101539,-2.216563,1.036653,-2.138192,-0.436591,12.230525,10.07964,-0.117067,-0.092056,0.040593,0.098605,0.365627,-0.5,0.05666,-0.173583,-0.326417,-0.399246,0.005839,0.023358,-0.061092,-0.036081,0.055974,0.010427,0.013908,0.007843,-0.002907,-0.000043,0.005263,-0.00817,1.058548,0,0.00018,-0.030926,-0.005915,0.086141,0.030166,0.019705,0.118389,-0.0205,0.197047,0.064766,-0.0205,'class 1'
-0.0205,0,35.707142,30,-200,35.615528,-5.615528,-1.448307,1530000,1700,-0.020484,0.379492,32.238861,28.045307,-139.932419,32.368423,-4.323116,-1.42705,1058893.5,1346.269043,0.037683,1.373718,15.952356,17.871317,14.669159,17.008875,0.862441,-1.155208,83265.742188,260.707336,-0.058167,0.289889,0.411919,5.176558,5.050989,-7.656353,6.271756,-1.220767,-0.79576,1432.217773,56.137901,-0.310373,-0.252206,0.45525,0.158105,0.998972,0.90808,-0.378114,1.218414,-0.310333,-0.809641,1.92717,2.337068,-0.475735,-0.417568,-0.165362,0.498437,0.152218,0.170962,-0.024733,-0.015578,0.113057,-0.137791,-0.206766,0.000038,0.062925,-0.518921,-0.460754,-0.208548,-0.043187,0.45143,0.768974,0.118389,4.514297,0.1687,0.450991,'class 1'
4.9795,0,84.852814,-120,3600,-60,-60,0,0,0,4.204308,0.000052,74.483238,-105.332054,2773.528809,-52.239716,-53.092339,-0.214761,8065.620605,0.72697,1.224532,0.256631,25.263653,-35.566608,313.223022,-16.044662,-19.521946,-0.156165,15295.543945,12.091496,2.979776,0.434464,0.978908,1.566758,-0.810676,-1.859369,1.017219,-1.827895,-0.671917,5.31978,8.094673,3.769844,0.790068,0.476631,0.368901,0.72093,0.593318,-0.252119,0.879862,-0.286544,-0.733861,0.478933,1.360503,3.727677,0.747901,-0.042167,0.506281,0.157915,0.212042,-0.033513,-0.023145,0.136298,-0.169811,-0.164697,0.000105,0.093703,3.698028,0.718252,-0.071816,-0.029649,0.581108,0.821605,0.242658,5.811081,0.195306,0.637395,'class 1'
-0.0205,0,59.160793,39.999996,-1400,62.426403,-22.426407,0.392699,11519997,7199.999512,-0.004172,0.618065,52.406147,32.472389,-1171.763916,54.122581,-21.65019,0.369638,6054173,5741.512695,0.580906,2.960644,23.703739,-1.780813,-302.993225,16.539053,-18.319866,0.202789,3853.581787,1215.144287,-0.585078,0.734315,1.77357,6.262455,-7.378554,7.250462,-1.167313,-6.211242,0.172046,1385.097778,25.441217,-0.738487,-0.15341,0.525452,0.423184,0.916741,-0.761454,-0.181334,0.190488,-0.951943,0.29677,0.756742,1.305149,-0.529624,0.055454,0.208863,0.489338,0.191103,0.279097,-0.055533,-0.037435,0.167696,-0.223229,0.019475,0.000471,0.152822,-0.49351,0.091568,0.244978,0.036115,0.592219,1.146167,0.374237,5.922193,0.255351,0.516781,'class 1'
-0.0205,0,8.660254,10,0,10,0,0.785398,10000,100,-0.0205,0.01156,9.541072,11.937883,15.978775,10.401716,1.536167,0.745309,11201.235352,78.597954,-0.016448,0.595997,13.258741,18.459099,80.530991,11.386765,7.072334,0.575721,6342.609375,18.614311,-0.004052,0.202431,1.527926,7.771553,10.477447,23.58905,7.202183,3.275264,0.42838,1692.835449,15.420691,-0.222931,-0.218879,0.481821,0.789186,1.274607,0.970304,-0.560662,1.37736,-0.407056,0.417975,2.997833,3.184137,-0.502321,-0.498269,-0.27939,0.513265,0.328389,0.300403,-0.090304,-0.044709,0.171061,-0.261365,0.20359,0.001525,0.186992,-0.533765,-0.529713,-0.310834,-0.031444,0.459763,1.111079,0.111079,4.597631,0.315184,0.396167,'class 1'
-0.0205,0,0,0,0,0,0,0,0,0,-0.0205,0,0.70119,0.807914,-0.001063,0.809227,-0.001313,0.745179,0.428824,0.656976,-0.020403,0.000725,4.8293,5.282426,-1.460068,5.545705,-0.263279,0.61579,941.601563,33.744293,-0.000097,0.043661,0.188979,6.054243,7.098467,1.149611,6.932641,0.165826,0.769013,2307.266602,45.789791,-0.064161,-0.064064,0.315483,0.573368,1.700162,2.042904,0.240172,1.917662,0.125242,0.771368,13.40834,3.212766,-0.335983,-0.335887,-0.271822,0.447618,0.345972,0.241817,0.042929,-0.03689,0.214729,-0.1718,0.372228,0.000275,0.149404,-0.468118,-0.468021,-0.403957,-0.132134,0.354646,1.242658,0.111079,3.546462,0.345843,0.255816,'class 1'
-0.0205,0,0,0,0,0,0,0,0,0,-0.0205,0.000001,0.35065,0.404073,-0.000236,0.404657,-0.000584,0.745344,0.026813,0.164221,-0.020447,0.038002,2.643699,3.246984,0.925412,2.931281,0.315702,0.752523,72.126671,6.841254,-0.000053,0.030063,0.328676,4.745395,5.618526,2.991085,5.023055,0.595471,1.114521,618.840149,19.6035,-0.050563,-0.05051,0.299611,0.815812,2.070739,2.532137,0.619225,2.257887,0.27425,0.946294,25.228949,3.934818,-0.320111,-0.320058,-0.269548,0.475781,0.439697,0.17297,0.046447,-0.025155,0.183518,-0.137071,0.606668,0.000222,0.102777,-0.496281,-0.496229,-0.445718,-0.176171,0.326722,0.795289,-0.0205,3.267222,0.281742,0.257278,'class 1'
-0.0205,0,0,0,0,0,0,0,0,0,-0.0205,0.000001,0.350699,0.404082,-0.000264,0.404734,-0.000653,0.745266,0.026833,0.164338,-0.020449,0.035642,2.962517,3.353153,-0.161578,3.400667,-0.047514,0.660306,133.686249,11.889948,-0.000051,0.030575,0.104523,4.746946,5.419276,-0.418743,5.495474,-0.076198,0.731952,911.70343,31.043524,-0.051075,-0.051024,0.251645,0.676761,1.926433,2.139871,-0.121666,2.195292,-0.055421,0.964216,23.196131,5.065711,-0.272145,-0.272094,-0.22107,0.432697,0.451585,0.206141,0.122877,-0.028282,0.240483,-0.117607,0.937817,0.001936,0.128228,-0.453197,-0.453146,-0.402123,-0.181052,0.331693,0.926868,-0.0205,3.31693,0.357478,0.242658,'class 1'
-0.0205,0,0,0,0,0,0,0,0,0,-0.0205,0.000033,1.236134,0.807699,-0.437825,1.179039,-0.37134,0,1.568104,2.403676,-0.019401,0.157953,6.065701,4.509848,-8.25565,5.907366,-1.397518,1.538004,1085.301392,53.361324,-0.001099,0.049691,0.249847,4.443638,3.858447,-3.356182,4.589691,-0.731243,1.302154,421.503265,28.312342,-0.070191,-0.069091,0.208066,0.501923,1.760488,1.633901,-0.637589,1.959315,-0.325414,1.10303,13.935453,5.219989,-0.228566,-0.227466,-0.158375,0.376114,0.428299,0.306599,0.187751,-0.043882,0.323428,-0.135677,1.152778,0.00743,0.210778,-0.396614,-0.395514,-0.326423,-0.168048,0.252453,0.768974,-0.0205,2.524532,0.293296,0.184178,'class 1'
-0.0205,0,22.36068,20,-100,24.142136,-4.142136,-0.392699,320000,800,-0.020499,0.274312,20.481279,17.980318,-92.21946,22.144718,-4.164399,-0.397689,223772.78125,692.169617,0.004512,1.288359,10.327096,6.84187,-46.414391,11.044398,-4.202528,-0.426635,10882.136719,232.46875,-0.025011,0.104862,0.582316,2.057476,0.477903,-3.230074,2.052007,-1.574105,-0.521838,3.00304,13.148688,-0.125361,-0.10035,0.124851,0.050741,0.428959,0.450266,0.001623,0.446633,0.003633,1.272471,0.039788,0.196249,-0.14535,-0.120339,-0.019989,0.229756,0.283571,0.368773,0.277611,-0.03703,0.376074,-0.098463,1.298266,0.017355,0.225186,-0.250255,-0.225244,-0.124894,-0.104905,0.144412,0.268974,-0.0205,1.444123,0.109855,0.118389,'class 1'
-0.0205,0,0,0,0,0,0,0,0,0,-0.0205,0.000023,0.885107,0.791437,-0.150519,0.949895,-0.158459,-1.193671,0.769465,1.228448,-0.019997,0.120066,4.509945,3.884595,-3.867343,4.706327,-0.821733,-1.267336,461.144379,30.559448,-0.000503,0.025973,0.446201,2.098957,1.729343,-0.828004,2.119925,-0.390582,-1.369881,18.848856,6.302644,-0.046473,-0.04597,0.071765,0.207589,0.260989,0.254638,-0.002686,0.264782,-0.010144,0.169809,0.004901,0.075584,-0.092265,-0.091762,-0.045792,0.1315,0.156318,0.24597,0.265895,0.004728,0.246733,0.019162,-1.449814,0.003661,0.051789,-0.152,-0.151497,-0.105527,-0.059735,0.085494,0.242658,-0.0205,0.854941,0.104022,0.111079,'class 1'
-0.0205,0,0,0,0,0,0,0,0,0,-0.0205,0,0,0,0,0,0,0,0,0,-0.0205,0.000003,0.004651,0.005669,0.000004,0.004821,0.000847,1.132401,0,0.000016,0,-0.018768,0.041305,0.636263,0.830099,0.136913,0.603074,0.227025,1.284037,0.097442,0.141413,-0.001732,-0.001732,0.040705,0.196898,0.467829,0.632483,0.081929,0.450703,0.18178,0.889131,0.02893,0.072319,-0.061205,-0.061205,-0.059472,0.103067,0.100879,0.176291,0.19261,0.00296,0.175768,0.016842,-1.507881,0.000937,0.025258,-0.123567,-0.123567,-0.121834,-0.062362,0.073798,0.257278,-0.0205,0.737982,0.092365,0.111079,'class 1'
-0.0205,0,0,0,0,0,0,0,0,0,-0.0205,0,0.000075,0.000067,-0,0.000081,-0.000013,0.3771,0,0,-0.020498,0.002409,0.427225,0.389223,-0.024865,0.445088,-0.055865,0.288789,0.038018,0.250954,-0.000002,-0.005689,0.216484,1.81311,2.130552,0.429978,1.904821,0.225732,0.420787,12.797701,2.819341,-0.014811,-0.014809,0.075006,0.268145,0.30028,0.357097,0.006095,0.339124,0.017974,0.863543,0.013152,0.103137,-0.095506,-0.095503,-0.080694,0.10767,0.099197,0.15328,0.152446,-0.000157,0.153472,-0.001026,-1.5206,0.000555,0.02387,-0.12817,-0.128168,-0.113358,-0.032664,0.087687,0.257278,-0.0205,0.876871,0.108796,0.111079,'class 1'
-0.0205,0,22.36068,20,-100,24.142136,-4.142136,0.392699,320000,800,-0.020499,0.274312,20.766853,18.384222,-92.682785,22.502922,-4.118701,0.402562,239529.8125,708.710815,0.00456,1.328002,12.318956,9.097155,-58.540642,13.449712,-4.352557,0.446552,26227.800781,316.920776,-0.025059,0.122459,1.009441,2.860999,0.773832,-6.185435,2.903886,-2.130054,0.526618,15.174341,25.340555,-0.142958,-0.117899,0.120078,0.295059,0.242005,-0.281527,0.007106,-0.028032,-0.253495,1.173184,0.004029,0.050833,-0.140577,-0.115518,0.002381,0.112255,0.097089,0.130112,0.10723,-0.002737,0.128524,-0.021294,-1.527171,0.000258,0.022445,-0.132754,-0.107695,0.010205,0.007824,0.12643,0.257278,-0.0205,1.264298,0.099064,0.111079,'class 1'
-0.0205,10,45.825756,-20,-900,21.622776,-41.622776,1.409921,1600000,4000,0.165126,9.024681,41.456051,-19.595922,-711.425781,18.617277,-38.2132,1.402328,1240206.625,3229.703125,0.573773,4.625243,20.314316,-16.478161,-86.46228,4.184475,-20.662636,1.335292,167636.78125,617.378967,-0.408647,0.352543,1.290769,5.923769,-7.50429,9.959637,-1.722624,-5.781666,1.271991,927.825439,16.475822,-0.187417,0.22123,0.151549,0.261804,0.510094,-0.715756,0.124341,-0.296762,-0.418994,-0.930893,0.007654,0.014941,0.013577,0.422224,0.200994,0.115529,0.094444,0.109616,0.066129,-0.003855,0.103405,-0.037276,-1.512743,0.000087,0.019791,0.049596,0.458244,0.237013,0.03602,0.181254,0.257278,-0.0205,1.812544,0.096683,0.242658,'class 1'
-0.0205,0,0,0,0,0,0,0,0,0,-0.0205,0.000001,0.571375,0.808047,0.163235,0.404095,0.403951,-0.120154,0,0,-0.020399,0.057534,4.257039,5.938777,8.567434,3.469223,2.469554,-0.109677,35.245735,0.999338,-0.000101,0.0573,0.453695,5.03065,5.737698,3.654016,5.008073,0.729625,-0.130715,602.625916,18.305113,-0.0778,-0.077699,0.162887,0.181754,0.649476,-0.422388,-0.139674,0.218081,-0.640469,-0.228706,0.131508,0.737108,-0.183387,-0.183286,-0.105587,0.114693,0.088374,0.073697,0.017614,-0.00276,0.062074,-0.04446,-1.378699,0.000004,0.011349,-0.135193,-0.135092,-0.057393,0.048194,0.114003,0.374237,-0.0205,1.140029,0.140322,0.114734,'class 1'
-0.0205,10,58.309521,-20,-1500,30,-50,1.570796,2560000,6400,0.165141,8.433272,52.904907,-20.273352,-1193.980591,25.873501,-46.146851,-1.56799,2131874.25,5186.931152,0.60344,1.839471,25.295235,-16.916031,-177.691544,7.328991,-24.245022,-1.529621,285270.28125,996.918335,-0.438299,0.402191,0.20914,6.484447,-7.320138,5.14321,-0.787284,-6.532854,-1.37093,1768.905762,33.011574,-0.23705,0.201249,0.179004,0.104945,0.872205,-1.203277,0.336176,-0.441038,-0.76224,-0.42939,0.149379,0.103171,-0.013864,0.424436,0.223187,0.104227,0.078022,0.046939,0.0285,-0.001301,0.053029,-0.02453,-1.014101,0.000005,0.006015,0.060914,0.499214,0.297964,0.074778,0.181254,0.257278,-0.0205,1.812544,0.094384,0.242658,'class 1'
-0.0205,0,8.660254,10,0,10,0,0.785398,10000,100,-0.0205,0.011536,8.622622,9.934834,-0.32394,9.967334,-0.0325,0.785395,9869.762695,99.996666,-0.018097,0.437638,7.05312,7.627475,-6.038318,8.350576,-0.723102,0.755318,4789.920898,82.331642,-0.002403,0.062193,0.399188,3.107555,2.701662,-2.58911,3.451748,-0.750087,0.463108,128.86644,17.655415,-0.082693,-0.08029,0.106505,0.158899,0.485208,-0.257527,-0.084786,0.189617,-0.447144,0.033887,0.02689,0.405464,-0.127005,-0.124603,-0.044312,0.093458,0.054735,0.087166,0.097902,0.000091,0.096961,0.000941,-0.543011,0.000088,0.00922,-0.113958,-0.111556,-0.031265,0.013047,0.087687,0.257278,-0.0205,0.876871,0.08689,0.111079,'class 1'
-0.0205,0,31.622776,20,-300,30,-10,0,640000,1600,-0.020484,0.387562,28.613802,16.898979,-266.587097,26.833748,-9.934769,0.00006,386076.3125,1351.923828,0.034132,1.654419,13.640875,4.073078,-84.75116,11.465147,-7.392069,0.007277,5899.302246,355.594604,-0.054617,0.133879,0.55966,3.586997,-0.546085,-6.455113,2.282278,-2.828363,0.115433,7.788804,26.118656,-0.154363,-0.099746,0.109038,0.124976,0.499966,-0.308887,-0.091629,0.185382,-0.49427,0.260964,0.044073,0.461927,-0.129523,-0.074906,0.02484,0.107913,0.067224,0.102158,0.130282,0.002341,0.108755,0.021527,-0.706133,0.000129,0.007609,-0.128397,-0.07378,0.025966,0.001126,0.086956,0.257278,-0.0205,0.869561,0.123288,0.045289,'class 1'
4.9795,0,84.852814,-120,3600,-60,-60,0,0,0,4.204308,0,75.897392,-107.335121,2880.207031,-53.667561,-53.667561,0,0,0,1.222882,0,32.784184,-46.363838,537.401367,-23.181896,-23.181942,0.265589,0.000004,0,2.981426,0.290589,0.008185,6.314109,-8.927401,19.91424,-4.361826,-4.565574,0.228393,3.308519,0.041513,3.913719,0.932293,0.084428,0.095782,0.334893,-0.320161,-0.007369,0.021565,-0.341726,0.201784,0.013528,0.13198,4.11988,1.138453,0.206161,0.105327,0.053599,0.138771,0.175875,0.005023,0.139995,0.03588,-0.443529,0.000335,0.01084,4.098981,1.117555,0.185262,-0.020899,0.166635,0.242658,0.111079,1.666345,0.065491,0.118389,'class 1'
-0.0205,0,31.622776,20,-300,30,-10,1.570796,640000,1600,-0.020484,0.387562,28.613739,16.898912,-266.586426,26.833679,-9.934768,0,386071.8125,1351.918701,0.03413,1.656573,13.287391,3.691665,-81.463181,11.05834,-7.366675,1.570704,4626.581055,339.481171,-0.054615,0.121883,0.737007,2.632457,-1.984867,-1.495743,0.58258,-2.567447,1.559111,39.092297,9.922668,-0.142368,-0.087753,0.070626,0.084598,0.2498,0.051105,-0.043954,0.236757,-0.185651,1.112139,0.000466,0.178428,-0.091111,-0.036496,0.051257,0.120661,0.071625,0.157733,0.2091,0.008283,0.156001,0.053099,-0.593509,0.000463,0.010589,-0.141145,-0.08653,0.001223,-0.050034,0.086225,0.505816,-0.0205,0.862251,0.16204,0.045289,'class 1'
-0.0205,0,0,0,0,0,0,0,0,0,-0.0205,0,0.00003,0.000034,-0,0.000034,-0,0.825659,0,0,-0.0205,0.000782,0.213472,0.230728,-0.001799,0.238279,-0.007551,1.049776,0.003217,0.060432,-0,-0.012165,0.083615,1.64347,1.583202,-0.165053,1.681368,-0.098166,1.357417,7.937527,3.16674,-0.008335,-0.008334,0.055389,0.110122,0.64053,0.55337,-0.052064,0.635319,-0.08195,1.559348,0.157541,0.514475,-0.075889,-0.075888,-0.067554,0.140424,0.081678,0.204738,0.260968,0.011119,0.20734,0.053627,-0.478594,0.001609,0.023628,-0.160924,-0.160924,-0.15259,-0.085036,0.06064,0.396167,-0.0205,0.606403,0.133214,-0.0205,'class 1'
-0.0205,0,0,0,0,0,0,0,0,0,-0.0205,0,0.014131,0.016317,0,0.016317,0,-0.785398,0,0.000266,-0.020499,0.003532,0.638999,0.735418,-0.002689,0.739056,-0.003638,-0.783922,0.298324,0.551594,-0.000001,-0.009162,0.179575,1.82401,2.175108,0.233962,2.061623,0.113485,-0.727527,17.955656,3.795244,-0.011338,-0.011337,0.074159,0.20314,0.534421,0.646766,0.028739,0.598769,0.047997,-0.740312,0.126893,0.30335,-0.094659,-0.094658,-0.083322,0.16855,0.092994,0.237269,0.275225,0.005732,0.252526,0.022698,-0.445549,0.004001,0.052821,-0.18905,-0.189049,-0.177713,-0.094391,0.100114,0.242658,-0.0205,1.00114,0.097481,0.114734,'class 1'
-0.0205,0,0,0,0,0,0,0,0,0,-0.0205,0.000023,0.89597,0.807787,-0.150256,0.963702,-0.155915,-0.382446,0.81796,1.253542,-0.019996,0.124162,5.168184,4.779043,-4.112132,5.52352,-0.744477,-0.364253,897.303223,39.287773,-0.000504,0.041449,0.635525,4.536491,3.669118,-6.116922,4.913931,-1.244812,-0.412507,510.631561,37.930119,-0.061949,-0.061445,0.126666,0.25985,0.507291,0.208439,-0.15164,0.507335,-0.298896,-0.417763,0.028241,0.650008,-0.147166,-0.146661,-0.085216,0.19078,0.098538,0.225963,0.248664,0.000189,0.2479,0.000764,-0.485201,0.003777,0.061076,-0.21128,-0.210776,-0.149331,-0.064114,0.073067,0.257278,-0.0205,0.730672,0.127117,-0.0205,'class 1'
-0.0205,0,0,0,0,0,0,0,0,0,-0.0205,0.000033,1.236105,0.807624,-0.43785,1.178998,-0.371375,0.000066,1.567799,2.403657,-0.019401,0.159261,5.742546,4.019044,-8.412063,5.538012,-1.518968,-0.000468,804.420837,49.800972,-0.001099,0.035693,0.41438,3.166647,1.693054,-3.617803,2.928452,-1.235398,-0.065689,49.697212,17.337648,-0.056193,-0.055094,0.102356,0.129802,0.710372,0.638202,-0.080234,0.745785,-0.107583,-0.314852,0.296612,0.728236,-0.122856,-0.121757,-0.066663,0.202647,0.100176,0.25049,0.258958,-0.005426,0.278444,-0.019486,-0.486599,0.005952,0.088762,-0.223147,-0.222048,-0.166954,-0.100291,0.143243,0.396167,-0.0205,1.432427,0.142589,0.114734,'class 1'
-0.0205,0,0,0,0,0,0,0,0,0,-0.0205,0.000001,0.350589,0.403973,-0.000252,0.404596,-0.000622,-0.745175,0.026797,0.164202,-0.020452,0.039554,2.356142,2.719987,0.215607,2.638264,0.081723,-0.598322,48.35474,6.535901,-0.000048,0.014493,0.221421,2.795573,3.502072,2.06352,2.752339,0.749733,-0.301386,49.185982,4.010432,-0.034993,-0.034944,0.133597,0.136494,0.631029,0.715144,0.056443,0.624807,0.090337,-0.034882,0.146095,0.285659,-0.154097,-0.154048,-0.119104,0.221143,0.089773,0.229711,0.231241,-0.007619,0.260489,-0.029248,-0.529211,0.004489,0.083947,-0.241643,-0.241595,-0.206651,-0.087547,0.113272,0.396167,-0.0205,1.132719,0.168113,0.045289,'class 1'
-0.0205,0,8.660254,10,0,10,0,0.785398,10000,100,-0.0205,0.011536,8.622575,9.934735,-0.324577,9.967299,-0.032564,0.785398,9869.62793,99.997276,-0.0181,0.439247,6.813586,7.161967,-7.954618,8.139279,-0.977312,0.785799,4263.140137,83.112244,-0.0024,0.052378,0.555324,3.002106,3.212455,-1.260224,3.565868,-0.353413,0.756837,158.520996,15.360761,-0.072878,-0.070477,0.171993,0.188879,0.574937,0.748011,0.091793,0.593293,0.154717,0.665664,0.107623,0.192349,-0.192493,-0.190093,-0.119616,0.242479,0.09055,0.192199,0.189689,-0.006508,0.219358,-0.029669,-0.539941,0.002231,0.062015,-0.262979,-0.260579,-0.190102,-0.070486,0.141781,0.257278,-0.0205,1.417807,0.106813,0.118389,'class 1'
-0.0205,0,31.622776,20,-300,30,-10,0,640000,1600,-0.020484,0.387562,28.76071,17.319172,-263.634491,27.061295,-9.742123,0.00571,406284.78125,1354.491577,0.03418,1.689116,14.702186,6.97394,-85.098022,13.348866,-6.374926,0.083348,18920.699219,389.027924,-0.054664,0.161869,1.091812,3.291425,2.386711,-3.758529,3.469894,-1.083183,0.372286,118.089027,20.730507,-0.182354,-0.12769,0.231682,0.272373,0.25816,0.291044,-0.000924,0.294185,-0.003141,0.945619,0.007488,0.088403,-0.252166,-0.197502,-0.069812,0.266092,0.097592,0.142474,0.13668,-0.003794,0.160344,-0.023664,-0.498549,0.000633,0.033859,-0.286577,-0.231913,-0.104223,-0.034411,0.247775,0.505816,-0.0205,2.477749,0.141244,0.242658,'class 1'
-0.0205,0,8.660254,10,0,10,0,-0.785398,10000,100,-0.0205,0.011536,10.23619,12.745421,17.205004,11.210731,1.534691,-0.745295,15209.106445,93.625748,-0.015348,0.552703,16.218901,21.729172,94.95858,15.668817,6.060355,-0.573772,43590.726563,92.32254,-0.005152,0.231877,1.057907,5.112306,5.664004,0.303036,5.609987,0.054017,-0.491152,990.299988,30.868795,-0.252377,-0.247225,0.303173,0.268767,0.320585,-0.409583,0.023061,-0.067391,-0.342192,-0.770381,0.012668,0.075515,-0.323673,-0.318521,-0.071296,0.290828,0.101538,0.093996,0.076767,-0.0021,0.098159,-0.021392,-0.317555,0.000084,0.014292,-0.311328,-0.306177,-0.058952,0.012344,0.288711,0.535056,0.111079,2.887105,0.155871,0.257278,'class 1'
-0.0205,7.071068,35.707142,30,-500,41.925823,-11.925824,-0.595145,2610000,2900,-0.012344,6.225756,31.572407,27.139837,-373.269165,37.179489,-10.039653,-0.602766,1642293.125,2229.647461,0.268641,2.044158,11.547282,10.424646,-48.761742,13.926108,-3.501462,-0.684119,33006.261719,303.720215,-0.280984,0.449078,0.602208,1.650891,-1.022545,-1.927355,0.968172,-1.990716,-0.74553,9.154227,8.755018,-0.461421,-0.180437,0.389085,0.142941,0.504106,-0.428871,-0.049091,0.093904,-0.522776,-0.286758,0.069948,0.380294,-0.401429,-0.120444,0.059992,0.355434,0.078606,0.157428,-0.024701,-0.013033,0.102476,-0.127177,0.194242,0.000032,0.052741,-0.367778,-0.086794,0.093643,0.033651,0.316196,0.663711,-0.0205,3.161959,0.22248,0.308447,'class 1'
-0.0205,7.071068,44.045429,44,-4,44.090721,-0.090722,-0.04533,3779072,1952,-0.012343,6.552932,39.378807,38.748966,-30.37232,39.517544,-0.768579,-0.084717,2436863.5,1622.971802,0.295658,4.832034,16.636477,10.649307,-107.922043,16.998299,-6.348991,-0.334732,61818.101563,545.095947,-0.308001,0.514188,1.743776,5.22053,-2.446045,-15.882772,2.945737,-5.391782,-0.445026,415.913147,69.514229,-0.526531,-0.21853,0.418133,0.175394,0.743926,-0.715495,-0.058929,0.074586,-0.790082,-0.346723,0.382748,0.747651,-0.430476,-0.122475,0.096055,0.378994,0.069111,0.165849,0.02718,-0.013664,0.131271,-0.104092,0.101337,0.000041,0.055396,-0.391337,-0.083336,0.135194,0.039139,0.323067,0.562833,0.111079,3.230672,0.189216,0.385202,'class 1'
-0.0205,22,68.731361,-68,-100,1.44009,-69.440094,1.427771,23230976,5024,0.387876,19.592545,62.568905,-63.89579,43.271286,-0.684549,-63.211243,1.424549,15961562,3909.587158,1.257394,8.4456,31.902803,-39.609066,267.425446,-8.633408,-30.975658,1.386276,783146.5,499.176147,-0.869519,0.726614,1.961235,8.799786,-11.990593,33.139935,-4.320888,-7.669705,1.498493,1612.36853,11.21458,-0.338738,0.530781,0.419417,0.242632,0.702526,-0.92326,0.151258,-0.212945,-0.710315,-0.634065,0.210867,0.247377,-0.031542,0.837977,0.307196,0.392105,0.107478,0.163971,0.075647,-0.010588,0.147453,-0.071806,-0.015643,0.000275,0.048074,-0.004229,0.86529,0.334509,0.027313,0.454792,0.701722,0.111079,4.547924,0.185579,0.466342,'class 1'
-0.0205,0,22.36068,20,-100,24.142136,-4.142136,0.392699,320000,800,-0.020499,0.274333,20.66268,20.080547,-53.735165,22.471777,-2.391229,0.413693,249263.3125,618.169067,0.005765,1.331944,14.026624,18.923473,72.786949,13.552887,5.370586,0.664493,23974.666016,66.950043,-0.026265,0.243543,1.056231,5.34536,7.419291,12.993614,4.585917,2.833373,-1.110979,169.068527,3.071412,-0.264042,-0.237777,0.395421,0.278237,0.536381,0.051525,-0.229159,0.505161,-0.453635,-0.525868,0.002441,0.919291,-0.415921,-0.389656,-0.151879,0.410299,0.150324,0.162025,0.087125,-0.00957,0.150648,-0.063523,-0.102802,0.000348,0.04587,-0.430798,-0.404534,-0.166756,-0.014877,0.334325,0.663711,0.242658,3.343246,0.136393,0.257278,'class 1'
-0.0205,10,35.707142,-30,-200,5.615528,-35.615528,-1.448307,1530000,1700,0.165125,8.812681,30.503069,-26.0259,-139.044708,4.547847,-30.573748,-1.426437,835525.9375,1233.526367,0.55236,3.244101,7.64599,-6.50786,-19.505405,2.231821,-8.739681,-1.040784,5098.103027,120.373863,-0.387234,0.423871,1.056213,3.471495,1.614345,-9.067863,3.924766,-2.310421,-0.619706,101.319199,38.87756,-0.258746,0.128488,0.453609,0.28927,0.871479,-0.126541,-0.565523,0.691399,-0.81794,-0.485053,0.036479,2.278103,-0.288483,0.098751,-0.029737,0.449976,0.180384,0.137925,0.057316,-0.008397,0.124671,-0.067356,-0.172683,0.000121,0.036874,-0.284851,0.102384,-0.026104,0.003633,0.414588,0.663711,0.118389,4.145877,0.170635,0.450991,'class 1'
-0.0205,10,17.320509,0,-200,14.142136,-14.142136,0.392699,0,800,0.165142,8.637934,14.261432,-1.485382,-142.838211,11.231857,-12.717238,0.437571,1265.477173,573.559204,0.629553,3.146185,6.408716,-5.840116,-13.621697,1.786155,-7.62627,0.932798,3021.662354,88.593742,-0.464411,0.591342,0.683219,4.499238,-4.067065,-2.159803,0.475463,-4.542528,1.411521,416.506561,25.180229,-0.4262,0.038211,0.505512,0.464669,0.226883,-0.20851,-0.004713,0.020573,-0.229084,1.417089,0.00271,0.062328,-0.34037,0.124041,0.08583,0.468859,0.232488,0.158182,-0.01952,-0.012548,0.102681,-0.122201,-0.095428,0.000019,0.050572,-0.303717,0.160694,0.122483,0.036653,0.493097,0.673944,0.242658,4.930965,0.15597,0.520436,'class 1'
-0.0205,10,45.55217,-10,-1100,28.541019,-38.541019,-1.338973,450000,4500,0.165126,8.628878,39.848171,-8.045485,-859.433716,25.568069,-33.613552,-1.324574,226713.890625,3502.464355,0.577378,2.672742,13.936028,0.725203,-125.665344,11.57852,-10.853317,-1.199007,264.635986,503.187317,-0.412252,0.564798,0.56351,1.728436,2.382133,1.270571,1.575864,0.806269,-0.845703,3.360903,0.592276,-0.399673,0.01258,0.610254,0.401137,0.405013,-0.55561,0.071548,-0.202788,-0.352821,-0.278245,0.006949,0.02251,-0.445129,-0.032877,-0.045456,0.526005,0.247674,0.154235,-0.08747,-0.008996,0.060709,-0.148179,-0.212476,0.000334,0.043634,-0.36088,0.051372,0.038793,0.084249,0.545289,0.812833,0.242658,5.452895,0.16942,0.505816,'class 1'
4.9795,14.142136,109.886299,-150,5199.999512,-54.384476,-95.615524,-1.448307,38249988,1699.99939,4.406245,12.740025,100.13887,-136.962952,4351.997559,-50.104473,-86.858482,-1.427301,25340526,1350.857056,2.315947,5.847773,50.997368,-70.487137,1166.537354,-26.550375,-43.936764,-1.199003,1501891.125,302.286469,2.090298,1.148746,1.32096,10.249521,-13.989359,42.059425,-4.374352,-9.615006,-0.896841,5374.85498,27.464464,3.257499,1.167201,0.783611,0.270504,1.250472,-1.538348,0.346404,-0.273972,-1.264376,-0.366993,2.32131,0.980898,3.622633,1.532336,0.365134,0.646541,0.23988,0.176924,-0.195261,-0.000475,0.002403,-0.197664,-0.539475,0.001526,0.040027,3.759704,1.669406,0.502205,0.13707,0.777307,1.058447,0.374237,7.77307,0.220443,0.790903,'class 1'
-0.0205,7.071068,56.568539,80,1599.999878,40.000004,39.999996,1.338973,0,0,-0.012311,7.069204,50.195984,70.969864,1258.080811,36.53355,34.436314,-0.991526,22153.5625,4.398409,0.40216,6.17982,19.828695,26.907547,157.909012,18.259501,8.648046,-1.101717,66884.640625,92.380051,-0.414472,0.898953,2.136783,3.744308,-3.063468,-2.813101,0.739678,-3.803145,-1.343936,193.677124,20.637241,-0.911265,-0.496793,0.747214,0.423095,0.952348,-1.203088,0.26359,-0.288072,-0.915017,-0.18818,0.568923,0.39306,-0.759526,-0.345054,0.151739,0.6312,0.271882,0.20382,-0.211994,-0.001823,0.008275,-0.220269,-0.412443,0.002347,0.052232,-0.643511,-0.22904,0.267753,0.116014,0.658447,0.953184,0.374237,6.584474,0.184566,0.65567,'class 1'
-0.0205,0,66.895439,70,100.000031,68.541023,1.45898,-0.231824,22050000,4500,-0.020498,0.275082,63.660683,66.702713,91.765137,65.297371,1.40534,-0.237249,18162700,4082.191895,0.059093,1.586224,42.500671,42.918873,-46.269783,43.971149,-1.052275,-0.263582,3733994.25,2027.108643,-0.079591,0.603282,0.744048,11.193677,9.336428,-24.194948,11.449597,-2.11317,-0.245977,16034.599609,183.948669,-0.62378,-0.54419,0.825077,0.496217,0.799453,0.276918,-0.348893,0.745142,-0.468224,-0.325763,0.112898,1.472255,-0.845574,-0.765984,-0.221794,0.736458,0.25043,0.308472,-0.421018,0.038533,-0.134478,-0.28654,-0.601619,0.004099,0.023123,-0.756956,-0.677365,-0.133175,0.088619,0.770582,1.507278,0.242658,7.705818,0.360584,0.703184,'class 1'
-0.0205,7.071068,104.403069,84,-3844,116.886581,-32.886581,1.083103,158280192,22432,0.173285,5.977314,95.173859,74.725685,-3345.477295,106.2211,-31.495415,1.086863,105903872,18965.837891,0.966161,1.856677,46.278347,23.577625,-1203.159424,48.423981,-24.846355,1.121943,2984396.25,5368.541992,-0.792875,1.352254,1.304841,9.131345,-6.131333,-30.001202,3.211236,-9.34257,1.248645,5924.622559,157.598053,-1.178969,-0.386093,1.118496,0.623899,1.61958,-2.032959,0.737185,-0.472379,-1.56058,-0.176833,4.894126,1.184181,-0.945211,-0.152336,0.233757,0.822921,0.117545,0.471057,-0.66506,0.110104,-0.310811,-0.354249,-1.215061,0.000835,0.001887,-0.649636,0.14324,0.529333,0.295575,1.013272,1.321605,0.532132,10.13272,0.238071,1.018974,'class 1'
-0.0205,10,99.799797,84,-1964,103.05735,-19.05735,-1.294969,105219072,14912,0.165129,9.06636,93.327843,80.217407,-1595.793945,96.717026,-16.499619,-1.288693,82481736,12818.008789,0.685975,4.729331,54.193077,51.224468,-352.050659,57.361835,-6.137366,-1.234557,10580140,4032.148438,-0.520846,1.292871,0.900256,8.408184,7.232399,-23.447838,9.65977,-2.42737,-1.029229,7642.085938,146.098953,-1.127742,-0.606896,1.24895,0.380382,2.582101,-3.531717,2.901437,-1.30022,-2.231497,-0.058035,10.817574,0.867277,-1.083822,-0.562976,0.04392,0.835597,0.069496,0.511212,-0.721234,0.129123,-0.330251,-0.390983,1.103715,0.001919,0.003688,-0.670468,-0.149622,0.457274,0.413353,1.044558,1.742658,0.535056,10.445584,0.377075,0.939295,'class 1'
-0.0205,0,122.065552,140,2299.999756,120.990189,19.009809,-1.472099,203839968,10399.998047,-0.020465,0.274384,112.064056,130.529327,2202.659424,110.616806,19.912518,-1.475227,140175424,8227.268555,0.219158,1.599216,59.682663,78.192604,1271.914063,55.115253,23.077351,-1.480739,6275661.5,1026.427246,-0.239623,1.32793,1.219972,7.478314,10.532379,27.280199,5.938909,4.59347,0.722485,200.807846,1.810205,-1.348395,-1.108771,1.296505,0.143927,3.290526,-4.536039,4.825984,-1.704168,-2.831871,0.291095,26.166342,1.271714,-1.31697,-1.077347,0.031425,0.824454,0.120797,0.498864,-0.700749,0.119422,-0.29258,-0.40817,0.785701,0.006561,0.013361,-0.844919,-0.605296,0.503476,0.472051,0.919412,1.4795,0.396167,9.194123,0.317042,0.88374,'class 1'
-0.0205,28.635643,105.166534,-68,-4676,42.367531,-110.367531,-0.392699,107868672,23328,0.413974,25.682159,94.104424,-66.993652,-3300.630859,33.006317,-99.999969,-0.395235,79398376,17690.671875,2.092644,11.874358,45.910767,-54.120918,262.010864,-5.375034,-48.745884,-0.459547,5509677.5,1881.03064,-1.678669,1.553809,3.483888,11.88475,-16.427504,61.972153,-5.869915,-10.557588,-0.586773,5930.040527,21.974274,-1.139834,0.538835,1.045969,0.924011,2.643525,-3.187199,1.576299,-0.612141,-2.575058,0.067437,39.140125,3.853043,-0.631994,1.046675,0.50784,0.741238,0.251263,0.344901,-0.447879,0.037495,-0.11145,-0.336429,0.405432,0.010153,0.050616,-0.327264,1.351406,0.812571,0.304731,1.224383,1.874237,0.868389,12.243831,0.32555,1.181254,'class 1'
-0.0205,10,43.588989,0,-1000,31.622776,-31.622776,-1.409921,0,4000,0.165142,9.396184,37.553066,1.91976,-737.858398,28.140383,-26.220623,-1.41531,10891.024414,2955.118896,0.630674,5.727248,10.430452,12.115311,18.816593,10.285965,1.829346,-1.500282,10496.936523,71.514397,-0.465532,0.790364,2.40567,7.454671,4.736813,-18.435862,7.271998,-2.535185,0.202614,2158.047607,96.180847,-0.625222,-0.15969,0.836963,0.776472,2.005335,-1.037425,-1.717905,0.890886,-1.928311,0.260038,8.553903,7.947872,-0.671822,-0.206289,-0.046599,0.708556,0.233084,0.227133,-0.235451,-0.004618,0.018206,-0.253658,0.500029,0.004097,0.07391,-0.543415,-0.077882,0.081808,0.128407,0.743974,1.611079,0.118389,7.439736,0.412219,0.721459,'class 1'
4.9795,10,100.498756,-140,4700,-55.857864,-84.142136,1.178097,15679999,799.999939,4.389934,9.008769,90.40416,-126.087143,3814.51123,-50.395222,-75.691917,1.127617,10173473,639.922852,1.81767,4.34718,40.001076,-55.139107,683.076599,-18.79438,-36.344727,0.687373,936463.625,308.014709,2.572263,0.792067,1.702945,8.046902,-3.730078,-45.187042,5.111021,-8.841099,0.561407,2708.421631,194.661652,3.597867,1.025604,0.745029,0.667426,1.522668,0.014649,-2.143031,1.471252,-1.456604,0.640361,0.001839,8.572339,3.644905,1.072641,0.047037,0.723164,0.19245,0.158834,-0.109927,-0.016145,0.083477,-0.193404,0.801761,0.000926,0.076663,3.66677,1.094506,0.068903,0.021865,0.778623,1.347921,0.374237,7.786227,0.357259,0.721459,'class 1'
-0.0205,0,75.332596,70,-400,75.311287,-5.311289,0.062177,31850000,6500,-0.020483,0.525171,68.556694,63.585846,-342.899414,68.585442,-4.999593,0.073367,21892728,5414.756836,0.087062,1.565227,32.285904,29.045532,-118.191116,32.663933,-3.618399,0.172509,1110577.875,1316.407471,-0.107545,0.509203,0.314177,5.630193,4.693015,-8.577499,6.099319,-1.406304,0.408278,1240.730591,56.334389,-0.529685,-0.422141,0.646448,0.340889,1.095765,0.60413,-0.766046,1.227964,-0.623834,0.561345,1.251548,3.429156,-0.666931,-0.559386,-0.137245,0.675174,0.208807,0.120787,-0.040682,-0.012868,0.094906,-0.135588,0.689752,0.000088,0.053127,-0.695657,-0.588112,-0.165972,-0.028726,0.61488,1.16371,0.111079,6.148801,0.372676,0.505816,'class 1'
-0.0205,7.071068,40.926765,50,300,43.027756,6.972244,0.491397,3250000,1300,-0.012328,6.773829,36.220337,44.022755,225.188629,38.114548,5.908206,0.483487,2010190.75,1037.248535,0.322275,4.316766,12.81702,14.817749,10.080963,14.102936,0.714813,0.543668,39355.355469,179.241837,-0.334603,0.596859,0.828388,2.15014,-0.04806,-3.970344,1.968687,-2.016747,0.993836,0.036688,15.883685,-0.609187,-0.274584,0.611741,0.10854,1.096093,0.714972,-0.626705,1.226107,-0.511134,1.049258,1.542761,3.018006,-0.624069,-0.289466,-0.014882,0.694855,0.185345,0.131889,0.041311,-0.013105,0.136981,-0.095669,1.030963,0.000092,0.054126,-0.707183,-0.37258,-0.097996,-0.083114,0.58564,1.347921,0.111079,5.856403,0.376638,0.520436,'class 1'
-0.0205,0,41.231056,40,-100,42.36068,-2.36068,1.338973,3200000,2000,-0.020484,0.387545,39.335823,38.367573,-91.482811,40.619747,-2.252175,1.318073,2705668.25,1838.001709,0.040536,1.55321,26.086723,26.495094,-42.660728,28.017729,-1.522634,1.183334,612579.6875,872.633057,-0.06102,0.383256,0.537828,6.312388,7.468633,5.1035,6.707802,0.76083,1.103098,1972.758667,35.366474,-0.403741,-0.342721,0.575463,0.240983,0.748845,0.768831,0.010573,0.754825,0.014007,-1.439917,0.324403,0.548811,-0.595948,-0.534928,-0.192207,0.640873,0.207637,0.039548,0.00942,-0.00092,0.035412,-0.025991,-1.234697,0,0.00377,-0.661358,-0.600338,-0.257617,-0.06541,0.504061,0.768974,0.242658,5.040614,0.177858,0.520436,'class 1'
-0.0205,10,17.320509,0,-200,14.142136,-14.142136,-1.178097,0,800,0.165142,9.025028,15.28051,-2.644557,-157.129181,11.282387,-13.926944,-1.151868,4444.557129,635.510376,0.628418,4.688383,8.14109,-8.996918,-2.709948,0.291748,-9.288666,-0.965777,7429.438965,91.784325,-0.463277,0.576196,1.168905,2.127584,0.89651,-2.596822,2.120904,-1.224394,0.405552,8.99455,11.191018,-0.411055,0.052222,0.640173,0.382963,0.526548,0.62626,0.053502,0.524194,0.102066,-1.352818,0.069887,0.178193,-0.475032,-0.011755,-0.063977,0.672628,0.217803,0.088,-0.078514,-0.003037,0.028408,-0.106922,-0.853052,0.000113,0.018314,-0.507486,-0.044209,-0.096432,-0.032454,0.63564,1.084763,0.374237,6.356403,0.242513,0.535056,'class 1'
-0.0205,14.142136,49.749371,-70,1200,-30,-40,-0.785398,490000,100,0.35075,12.474496,45.094879,-63.476307,989.172729,-27.479322,-35.996986,-0.680306,292323.78125,72.550575,1.121533,4.682306,22.081556,-29.391083,187.485992,-9.359537,-20.031546,-0.106341,98383.789063,113.891777,-0.770783,0.701923,0.485817,5.478991,-1.634574,-13.819219,2.988915,-4.62349,-0.071095,154.8293,57.948708,-0.351173,0.41961,0.736521,0.483334,0.433017,0.468351,-0.021828,0.511061,-0.042711,-0.847093,0.067267,0.306664,-0.385771,0.385012,-0.034598,0.702403,0.225513,0.198175,-0.220507,-0.000802,0.003577,-0.224084,-0.583301,0.00252,0.05183,-0.351653,0.41913,-0.00048,0.034118,0.775699,1.058447,0.111079,7.756988,0.2666,0.790903,'class 1'
-0.0205,11.045361,51.487862,-10,-2476,45.009998,-55.009998,-0.68474,1000400,10004,0.183069,9.963591,45.77494,-13.162916,-1894.824829,37.44286,-50.605774,-0.689398,1343227.25,7752.562012,1.149561,3.929744,24.409966,-26.138834,-81.401443,2.811739,-28.950573,-0.740636,689281.5,1008.844421,-0.966492,0.926538,0.575551,8.056766,-11.291459,31.257185,-4.860187,-6.431272,0.173298,314.702148,2.468309,-0.743469,0.223023,0.644331,0.391673,0.514346,-0.650159,0.058633,-0.108184,-0.541975,-0.970446,0.079543,0.188174,-0.461263,0.50523,0.282207,0.598654,0.210446,0.207886,-0.129048,-0.0178,0.083675,-0.212723,-0.348172,0.001463,0.087852,-0.415585,0.550907,0.327884,0.045677,0.786664,1.111079,0.532132,7.866637,0.190366,0.782132,'class 1'
-0.0205,10,40,-40,-0,0,-40,0,2560000,1600,0.165125,8.820833,36.416294,-37.576202,42.912247,-1.178997,-36.397205,0,1751298.875,1240.322144,0.548762,3.466003,18.375072,-23.060631,97.074677,-5.540867,-17.519764,-0.000386,76309.046875,143.493973,-0.383637,0.242485,0.623094,3.121175,-4.283164,4.258883,-1.569315,-2.713849,-1.301795,24.031815,1.309958,-0.07736,0.306277,0.233996,0.231173,1.537575,1.669688,0.156397,1.570077,0.099611,-1.335735,6.028101,2.16227,-0.068871,0.314766,0.008489,0.45405,0.193083,0.327423,0.427944,0.037164,0.306815,0.12113,-1.347935,0.006314,0.034479,-0.288925,0.094711,-0.211565,-0.220054,0.306839,0.795289,0.111079,3.068392,0.224624,0.249968,'class 1'
-0.0205,0,22.36068,20,-100,24.142136,-4.142136,-1.178097,320000,800,-0.020499,0.274312,20.481279,17.980318,-92.219429,22.144716,-4.164399,-1.173108,223772.765625,692.169556,0.004512,1.288341,10.33,6.910039,-45.798477,11.053416,-4.143377,-1.145365,11027.191406,230.942535,-0.025011,0.108049,0.561799,1.85409,1.828457,-0.790788,2.189611,-0.361154,-0.933958,21.752562,6.506405,-0.128548,-0.103537,0.218237,0.081199,1.167843,1.61642,0.596105,1.047162,0.569258,-0.746011,0.596747,0.228393,-0.238737,-0.213726,-0.110189,0.415065,0.121947,0.296588,0.395276,0.03326,0.273803,0.121473,-1.279166,0.003626,0.023205,-0.435565,-0.410554,-0.307017,-0.196828,0.304208,0.637395,-0.0205,3.042076,0.226243,0.257278,'class 1'
-0.0205,0,0,0,0,0,0,0,0,0,-0.0205,0.000001,0.350672,0.404109,-0.000226,0.404668,-0.000559,0.745091,0.026816,0.16421,-0.020445,0.037327,2.961904,3.518024,0.991753,3.208967,0.309057,0.535672,104.079842,8.409479,-0.000055,0.040429,0.212371,5.293739,6.010807,3.169284,5.426801,0.584006,0.29062,847.340027,23.452662,-0.060929,-0.060873,0.251674,0.164795,1.485952,1.340367,-0.206237,1.479741,-0.139374,-0.019574,4.7098,2.621531,-0.272174,-0.272118,-0.211245,0.392454,0.069898,0.228777,0.313298,0.02188,0.208217,0.105081,-1.033347,0.001044,0.010637,-0.412954,-0.412899,-0.352025,-0.14078,0.258009,0.701722,-0.0205,2.580088,0.20332,0.263126,'class 1'
-0.0205,0,0,0,0,0,0,0,0,0,-0.0205,0.000033,1.119377,1.583039,0.626503,0.791537,0.791502,0.744577,0,0,-0.019489,0.173586,6.103054,8.629054,18.601017,4.433377,4.195677,0.552315,4.207144,0.056502,-0.001011,0.099503,0.914668,4.723214,6.624442,10.67526,3.855865,2.768577,0.528127,51.878567,1.182196,-0.120003,-0.118992,0.327623,0.416874,0.997649,1.327088,0.33991,0.980372,0.346715,0.591592,0.707144,0.401521,-0.348123,-0.347112,-0.22812,0.390982,0.07514,0.0444,0.049872,0.000144,0.046802,0.00307,-0.381595,0.000005,0.001912,-0.411482,-0.410471,-0.291479,-0.063359,0.375845,0.535056,-0.0205,3.75845,0.199746,0.453184,'class 1'
-0.0205,7.071068,65.383484,50,-1500,71.097725,-21.097723,-1.139711,21250000,8500,-0.012328,6.493602,61.235683,45.589111,-1361.351196,66.164391,-20.575283,-1.148578,15637159,7523.771484,0.323681,3.049118,37.897499,20.859081,-673.763306,38.403435,-17.544352,-1.206825,1361934.375,3130.154785,-0.336009,0.662071,0.907805,9.013116,-1.706212,-46.103127,5.990206,-7.696418,-1.282938,545.329102,187.323669,-0.674399,-0.338391,0.511748,0.203898,1.366091,-1.688605,0.478979,-0.360704,-1.327901,1.396705,2.667389,0.935471,-0.524076,-0.188068,0.150323,0.408497,0.070151,0.045193,-0.033725,-0.001063,0.019838,-0.053563,0.629472,0.000006,0.005388,-0.420825,-0.084817,0.253574,0.103251,0.410787,0.812833,0.111079,4.107865,0.193249,0.374237,'class 1'
-0.0205,10,45.825756,-20,-900,21.622776,-41.622776,-1.409921,1600000,4000,0.165126,8.620913,41.882954,-18.787998,-748.437012,19.531496,-38.319492,-1.398312,1181361,3346.737061,0.574287,2.535334,21.838434,-10.802227,-209.690613,10.054069,-20.856295,-1.310361,111489.71875,955.450562,-0.409161,0.44268,0.770684,5.553925,-1.321094,-18.964308,3.744068,-5.065162,-1.200614,135.438873,77.602524,-0.277554,0.131607,0.395921,0.330177,0.565699,-0.205351,-0.225442,0.383107,-0.588458,-1.056758,0.039805,0.943939,-0.230795,0.178366,0.04676,0.398777,0.057605,0.102445,0.048254,-0.007027,0.111356,-0.063102,0.537525,0.000071,0.030436,-0.233651,0.17551,0.043904,-0.002856,0.394705,0.812833,0.118389,3.947047,0.22459,0.374237,'class 1'
-0.0205,0,31.622776,20,-300,30,-10,0,640000,1600,-0.020484,0.387578,29.618,18.498327,-267.590881,28.041126,-9.5428,0.010097,483358.34375,1412.551514,0.034732,1.710081,18.971537,13.143488,-94.887497,18.322289,-5.178801,0.068922,95410.734375,552.301208,-0.055217,0.236365,0.790025,5.620819,5.067082,-4.102613,5.777219,-0.710136,0.242506,1080.565918,42.085777,-0.25685,-0.201633,0.343389,0.096065,0.30363,0.09339,-0.084272,0.340724,-0.247334,0.848677,0.003016,0.345812,-0.363873,-0.308656,-0.107023,0.381678,0.100854,0.164454,0.152505,-0.004346,0.177054,-0.024549,0.38409,0.000945,0.040644,-0.402162,-0.346945,-0.145312,-0.038289,0.380816,0.637395,-0.0205,3.808158,0.224871,0.450991,'class 1'
-0.0205,0,37.416573,40,-100,42.36068,-2.36068,0.553574,3200000,2000,-0.020499,0.274313,36.189888,38.674011,-103.153534,41.179012,-2.505002,0.567798,2854194.25,1908.293213,0.009412,1.359788,27.0693,26.855106,-163.959824,31.981771,-5.126665,0.641089,993113.875,1377.036011,-0.029911,0.301157,0.959571,8.839778,6.379119,-44.200996,10.563452,-4.184333,0.658633,8850.645508,217.497147,-0.321656,-0.291745,0.364775,0.089854,0.757353,-0.782688,-0.091072,0.102844,-0.885532,0.629228,0.598443,0.976888,-0.385274,-0.355363,-0.063618,0.35996,0.089536,0.170126,0.175741,-0.001746,0.18517,-0.009428,0.429825,0.00117,0.037868,-0.38046,-0.350549,-0.058803,0.004815,0.286518,0.637395,-0.0205,2.865175,0.234602,0.180523,'class 1'
-0.0205,0,33.166248,40,200,34.142136,5.857864,1.178097,1280000,800,-0.020484,0.607769,30.437977,36.074669,141.648224,31.59083,4.48384,1.178733,956240.8125,734.788879,0.059696,2.663014,16.630991,17.272779,-8.48344,17.7507,-0.477921,1.19502,99136.164063,332.282654,-0.080179,0.328548,1.232509,3.173546,2.366088,-5.252905,3.762288,-1.3962,0.940478,148.972717,26.609997,-0.349032,-0.268852,0.33827,0.150456,0.6429,-0.423393,-0.219889,0.302798,-0.726191,0.539589,0.189806,1.058819,-0.358753,-0.278574,-0.009721,0.372601,0.126114,0.199004,0.206755,-0.001064,0.211779,-0.005024,0.367018,0.002009,0.047003,-0.393085,-0.312905,-0.044053,-0.034332,0.263126,0.673944,-0.0205,2.631257,0.190551,0.242658,'class 1'
-0.0205,10,35.707142,-30,-200,5.615528,-35.615528,-1.448307,1530000,1700,0.165125,8.828979,32.772427,-26.042416,-212.381317,6.521902,-32.564316,-1.431367,1036119.5625,1527.732544,0.552764,3.742163,18.717176,-8.22371,-160.323288,9.200945,-17.424656,-1.330278,47944.015625,708.922607,-0.387639,0.399806,1.067626,5.521015,-3.404388,-11.817024,2.133753,-5.538141,-1.268939,682.155334,58.857956,-0.234681,0.152958,0.312821,0.209632,0.518621,0.115678,-0.158733,0.460429,-0.344751,0.33303,0.008675,0.648314,-0.147696,0.239943,0.086984,0.396812,0.170827,0.203705,0.205392,-0.001542,0.212645,-0.007253,0.296464,0.00204,0.048355,-0.231687,0.155952,0.002994,-0.083991,0.331108,0.535056,0.111079,3.311082,0.135204,0.374237,'class 1'
-0.0205,0,22.36068,20,-100,24.142136,-4.142136,0.392699,320000,800,-0.020499,0.274312,20.481422,17.980486,-92.220085,22.144882,-4.164397,0.39769,223779.75,692.178223,0.004518,1.29109,11.06924,7.807257,-48.867256,11.910224,-4.102967,0.42482,15629.772461,256.422272,-0.025017,0.135107,0.870358,5.165928,4.235074,-7.088862,5.519423,-1.284349,0.377151,830.273926,46.291302,-0.155606,-0.130589,0.322285,0.575437,1.759212,1.560762,-0.335694,1.752332,-0.19157,0.057733,9.20496,3.778754,-0.342784,-0.317767,-0.187179,0.44421,0.238677,0.1237,0.151614,0.003532,0.12287,0.028744,0.279152,0.000204,0.00886,-0.464709,-0.439692,-0.309103,-0.121925,0.36912,0.673944,-0.0205,3.691199,0.23397,0.381547,'class 1'
-0.0205,0,75.332596,70,-400,75.311287,-5.311289,0.062178,31850000,6500,-0.020483,0.799684,69.612335,66.008942,-253.238251,69.645073,-3.636129,0.057667,23398644,5370.134277,0.089358,4.431621,38.232475,41.836796,144.101196,38.049603,3.787195,0.0183,2054719.5,1173.912476,-0.109841,0.657094,3.512382,4.913669,5.891201,5.278976,4.788855,1.102346,-0.017481,471.669922,13.590345,-0.677576,-0.567735,0.635336,0.940355,1.675934,-2.2552,1.105316,-0.719965,-1.535235,1.228203,3.380441,0.664666,-0.655818,-0.545977,0.021758,0.516258,0.244814,0.126581,0.061421,-0.008408,0.127414,-0.065993,-1.183934,0.000141,0.037406,-0.53674,-0.426899,0.140836,0.119078,0.573652,0.673944,0.505816,5.73652,0.065954,0.548944,'class 1'
4.9795,10,86.458084,-70,-1299.999878,15.249378,-85.249374,0.049834,49490000,10100,4.389951,9.807998,77.27272,-63.312862,-990.967285,12.987681,-76.300545,0.049384,31957462,7972.387207,1.925309,8.337752,33.635185,-33.817368,5.322491,-0.158128,-33.659241,0.038307,1283506.375,1122.324463,2.464643,1.179547,3.567467,11.19686,-15.608143,58.553337,-6.271038,-9.337105,-0.384753,2290.158936,9.400764,3.210404,0.745762,0.704823,0.645001,1.625895,-2.094141,0.680118,-0.401905,-1.692236,-0.931593,7.301541,1.664955,3.685128,1.220486,0.474725,0.613423,0.171871,0.248858,-0.027263,-0.044393,0.197505,-0.224768,-1.117969,0.000133,0.178314,3.776529,1.311886,0.566125,0.0914,0.629208,1.118389,0.242658,6.292076,0.248372,0.586225,'class 1'
-0.0205,0,31.622776,20,-300,30,-10,0,640000,1600,-0.020484,0.387596,30.09284,18.514719,-281.39209,28.416973,-9.902255,0,503347.3125,1468.363281,0.03534,1.876579,22.136141,14.497509,-139.922073,21.121986,-6.624476,-0.004142,161808.75,769.86615,-0.055824,0.285207,1.993897,12.881588,9.008533,-42.987358,12.458874,-3.450341,-0.068875,20540.248047,253.103104,-0.305692,-0.249868,0.565046,0.463384,1.901996,1.425604,-1.132491,1.993652,-0.568048,-0.349652,13.336894,6.562311,-0.585531,-0.529707,-0.279839,0.649546,0.12649,0.266315,-0.021897,-0.052092,0.217551,-0.239448,-1.103907,0.0001,0.208847,-0.670031,-0.614207,-0.364339,-0.0845,0.585494,1.190026,0.111079,5.854941,0.397424,0.493389,'class 1'
-0.0205,0,25.980762,30,100,26.18034,3.81966,-0.231824,450000,500,-0.020499,0.275037,24.264271,28.319265,97.826111,24.292208,4.027058,-0.213271,329354.46875,410.67627,0.006972,1.493388,15.370252,18.152554,46.58952,15.058692,3.093862,0.025303,47172.460938,143.157166,-0.027472,0.254457,1.777656,9.828312,11.100077,11.574394,9.935073,1.165003,0.21928,9476.719727,76.914124,-0.274957,-0.247485,0.614589,0.562231,1.439566,1.591557,0.222121,1.436983,0.154574,-0.100729,4.16579,1.644572,-0.635088,-0.607616,-0.360131,0.655422,0.087516,0.233141,-0.095946,-0.036849,0.149892,-0.245838,-1.059038,0.001442,0.156602,-0.675921,-0.648449,-0.400964,-0.040833,0.520143,0.900553,-0.0205,5.201433,0.288861,0.535056,'class 1'
-0.0205,0,8.660254,10,0,10,0,-0.785398,10000,100,-0.0205,0.011536,9.784226,11.534063,4.182789,11.159236,0.374827,-0.819862,15472.386719,116.303467,-0.016488,0.467372,13.405002,16.563248,28.521866,14.611192,1.952056,-0.910601,43964.199219,160.253738,-0.004012,0.198986,1.01996,8.578568,11.427129,25.668444,8.354847,3.072282,-1.01094,3643.879639,27.905499,-0.219486,-0.215474,0.598872,0.357499,1.611264,2.127271,0.876062,1.568867,0.558404,-0.491969,4.620469,1.021034,-0.619372,-0.61536,-0.399885,0.670616,0.010573,0.162566,-0.092515,-0.017809,0.094981,-0.187496,-0.954648,0.000683,0.079793,-0.691116,-0.687105,-0.47163,-0.071745,0.550699,0.9795,0.111079,5.506989,0.309958,0.529939,'class 1'
4.9795,14.142136,99.498741,-140,4800,-60,-80,0.785398,7839999,399.999939,4.57556,12.191789,89.520889,-125.865891,3867.841553,-53.304123,-72.561768,0.764414,5875197.5,370.856903,2.416739,3.520594,43.416023,-60.277359,848.379578,-22.395269,-37.882092,0.594655,871430.9375,239.841614,2.158821,1.249751,0.894154,13.00719,-16.502472,51.548443,-4.184979,-12.317492,0.026855,18011.402344,66.137764,3.325808,1.166987,0.784995,0.348726,1.605173,-1.860348,0.390649,-0.241281,-1.619067,-0.242328,6.569796,1.898295,3.790564,1.631743,0.464756,0.665267,0.049072,0.13782,-0.172804,0.004205,-0.029306,-0.143498,-0.525586,0.000389,0.01304,3.910293,1.751472,0.584484,0.119729,0.801576,1.16371,0.505816,8.01576,0.22015,0.804061,'class 1'
-0.0205,10,14.142136,-20,100,-10,-10,0,0,0,0.165141,8.829379,13.003001,-18.286472,82.370537,-8.034978,-10.251494,-0.377165,1642.864258,4.912944,0.604499,4.101053,7.747513,-6.227157,-15.595397,1.915315,-8.142471,-0.338892,3922.693604,101.159065,-0.439359,0.53862,1.761281,1.537161,0.065412,-1.612121,1.302821,-1.237408,-0.411021,0.02761,6.452763,-0.373479,0.065879,0.553882,0.262636,0.702597,0.465531,-0.307757,0.834377,-0.368846,0.913794,0.313754,1.447747,-0.388742,0.050617,-0.015262,0.599722,0.105561,0.094853,-0.021409,-0.005491,0.064164,-0.085572,0.360488,0.00001,0.022421,-0.434581,0.004778,-0.061102,-0.045839,0.583155,1.032132,0.285056,5.83155,0.231246,0.520436,'class 1'
-0.0205,7.071068,29.580399,30,-100,33.027756,-3.027756,0.491397,1170000,1300,-0.012344,6.505558,26.502346,28.30278,-31.292007,29.368284,-1.065503,0.493624,741942.375,926.215393,0.268596,3.385115,12.174192,16.320883,51.690369,12.020808,4.300075,0.830873,15878.316406,59.60973,-0.280939,0.516026,0.902922,6.851185,3.466333,-17.590277,6.271243,-2.80491,-1.514793,989.792603,82.376564,-0.52837,-0.24743,0.557498,0.129762,1.16429,-0.522893,-0.582541,0.545335,-1.068227,-1.388301,0.711863,2.603581,-0.569842,-0.288902,-0.041472,0.511108,0.125976,0.070039,-0.026759,-0.002257,0.035981,-0.062741,-1.383712,0.000007,0.009746,-0.523451,-0.242512,0.004919,0.04639,0.48067,0.951722,0.242658,4.806696,0.197333,0.396167,'class 1'
-0.0205,7.071068,81.749619,82,-40.000023,82.48494,-0.484937,-0.134183,46288016,6884,-0.012327,6.25714,74.214905,74.328392,-38.382866,74.841248,-0.512857,-0.129861,31370636,5678.241211,0.350614,3.267463,33.541122,31.025869,-93.931824,33.804543,-2.778675,-0.139742,1288284.375,1338.331909,-0.362941,0.790459,1.517894,4.055386,-2.960165,-4.79065,1.162131,-4.122296,-0.27423,244.696503,27.925177,-0.802786,-0.439845,0.600289,0.168561,1.369771,-1.766044,0.595377,-0.45366,-1.312384,-1.291183,2.299905,0.737406,-0.612616,-0.249675,0.19017,0.480907,0.115511,0.115461,-0.018277,-0.008426,0.083106,-0.101383,-1.201669,0.000011,0.034036,-0.493234,-0.130294,0.309551,0.119382,0.569851,1.118389,0.118389,5.698508,0.282345,0.584763,'class 1'
-0.0205,0,93.781662,74,-1772,93.044624,-19.044624,1.435323,68800464,12564,-0.020465,1.061378,85.907761,65.91996,-1615.302734,84.9375,-19.017542,1.434473,46959668,10806.651367,0.127604,4.558153,44.217136,27.281784,-635.389038,42.302067,-15.020282,1.43406,2445645.25,3285.851563,-0.148069,0.551916,2.10973,7.010123,2.25385,-22.099091,5.96108,-3.707229,-1.532589,474.844299,93.476196,-0.572381,-0.424312,0.544205,0.321472,1.094229,-1.237943,-0.046101,0.036182,-1.274125,-0.752455,2.631161,1.716905,-0.564669,-0.416601,0.007711,0.445931,0.053128,0.225971,0.055255,-0.032849,0.210963,-0.155708,-1.164979,0.00041,0.134448,-0.466395,-0.318327,0.105985,0.098274,0.40757,0.663711,0.111079,4.075702,0.170119,0.39836,'class 1'
-0.0205,15.556349,44,0,-1936,44,-44,-0.785398,0,7744,-0.002557,14.299596,39.251858,-2.710182,-1535.036377,37.847878,-40.55806,-0.780246,45153.839844,6147.490723,0.553393,7.357881,19.480967,-12.241507,-261.015747,11.155802,-23.397308,-0.713665,178913.875,1193.917358,-0.55595,0.546372,1.69553,5.060918,-2.341819,-19.732199,3.422915,-5.764735,-0.638591,462.930328,84.41291,-0.548929,0.007021,0.481713,0.19435,1.123841,-0.424802,-1.126832,0.870164,-1.294965,-0.79883,0.845941,4.687783,-0.484271,0.071679,0.064659,0.457666,0.070328,0.267305,0.103466,-0.045012,0.27011,-0.166644,-1.120626,0.002042,0.190754,-0.460223,0.095727,0.088706,0.024048,0.412541,1.118389,-0.0205,4.125409,0.411399,0.193681,'class 1'
-0.0205,0,22.36068,20,-100,24.142136,-4.142136,-1.178097,320000,800,-0.020499,0.274312,23.767618,22.846312,-65.535728,25.424021,-2.577708,-1.203358,409262.4375,784.096802,0.008509,1.294327,29.169466,34.424446,151.250641,29.254232,5.170214,-1.327605,687372,580.039978,-0.029008,0.434483,0.76133,10.206483,12.402252,21.340981,10.337911,2.064342,-1.22497,10528.994141,68.451942,-0.454983,-0.425975,0.632498,0.421056,1.246703,-0.740884,-0.967914,0.680815,-1.421699,-0.989827,2.42649,4.420565,-0.652997,-0.623989,-0.198014,0.564151,0.232505,0.207026,-0.060804,-0.031887,0.150736,-0.21154,-1.047153,0.000485,0.131244,-0.58465,-0.555642,-0.129667,0.068347,0.53374,1.216342,0.242658,5.337398,0.303369,0.396167,'class 1'
-0.0205,14.142136,45.825756,-60,700,-15.857864,-44.142136,0.392699,2880000,800,0.350751,12.466043,42.943478,-55.136417,551.977844,-13.145024,-41.991394,0.36358,2529644,832.113037,1.145291,4.74155,27.07477,-27.074919,-21.323713,0.765916,-27.840836,0.237093,599889.6875,818.346191,-0.79454,0.796338,1.231869,6.407712,-3.575056,-14.485108,2.417274,-5.992331,0.09961,903.892822,70.721458,-0.445588,0.348953,0.705823,0.598292,0.914875,-0.70241,-0.422713,0.387752,-1.090163,-0.929725,1.077657,2.184231,-0.355073,0.439467,0.090515,0.617745,0.249536,0.183229,-0.190656,-0.005202,0.02421,-0.214865,-0.926549,0.002078,0.057157,-0.266994,0.527546,0.178593,0.088078,0.657424,1.032132,0.242658,6.57424,0.245407,0.687833,'class 1'
-0.0205,7.071068,82.915619,110,2300,81.925827,28.074177,-0.595145,35090000,2900,-0.012341,6.249817,74.87925,99.836472,1945.536621,73.291161,26.545307,-0.593036,21780342,2185.175049,0.36819,3.132693,30.343384,41.711647,387.298462,27.759949,13.951698,-0.655971,331735.5,190.667755,-0.38053,0.976394,1.105859,1.597708,1.583681,-0.61007,1.904082,-0.320401,-0.89789,12.410619,4.948324,-0.988735,-0.608204,0.924457,0.644213,1.366488,-1.584803,0.023851,-0.015196,-1.569607,-0.729788,6.068517,2.416195,-0.936798,-0.556268,0.051936,0.70204,0.224618,0.328787,-0.452437,0.046304,-0.156424,-0.296014,-0.565899,0.003989,0.019485,-0.71438,-0.33385,0.274354,0.222418,0.754354,1.673944,0.257278,7.543538,0.428269,0.637395,'class 1'
-0.0205,7.071068,66.332497,-40,-1600,24.721359,-64.721359,-1.338973,12800000,8000,0.358938,5.951658,57.256283,-37.610279,-1092.574951,19.223906,-56.834183,-1.325346,8182837.5,5784.833008,1.49228,0.730123,16.423203,-18.737946,1.366234,-0.073198,-18.664747,-0.93752,121359.867188,345.645691,-1.133342,1.370928,1.818109,7.058093,-4.655614,-21.442417,2.854963,-7.510577,-0.417167,2328.830322,107.444412,-1.01199,0.121352,1.139478,0.557871,2.430845,-3.230992,2.054761,-0.870469,-2.360523,-0.528285,23.17802,2.220264,-0.78054,0.352802,0.23145,0.766194,0.138336,0.482487,-0.653397,0.096238,-0.22426,-0.429137,-0.204312,0.01792,0.041974,-0.407256,0.726086,0.604734,0.373284,0.967804,1.453184,0.505816,9.678041,0.307687,0.870582,'class 1'
-0.0205,11.045361,116.858887,84,-4268,119.665955,-35.665951,1.269653,170247168,24128,0.183135,9.783011,103.631058,69.460602,-3748.621826,105.12075,-35.660149,1.27048,95623480,19819.261719,1.402867,3.592063,42.336555,8.835262,-1045.100464,37.046085,-28.210823,1.252665,332423.625,4258.463867,-1.219732,1.781917,1.816911,10.857261,-13.375772,23.255865,-2.054102,-11.321671,1.08806,15366.302734,85.887833,-1.598782,-0.37905,1.228482,0.393436,3.289496,-4.577334,5.048909,-1.853825,-2.723509,-0.216836,15.847068,0.756352,-1.045346,0.174385,0.553435,0.794976,0.029559,0.541466,-0.703931,0.099133,-0.194656,-0.509275,-0.208707,0.049049,0.098985,-0.611841,0.607891,0.986941,0.433506,1.045289,1.368389,0.768974,10.452894,0.181656,1.058447,'class 1'
-0.0205,17.088007,111.964279,152,4892,105.73214,46.267864,-0.613886,81695744,3536,0.005618,15.354259,99.362823,135.073334,3874.584961,93.740036,41.333298,-0.630331,50108744,2746.466309,1.002487,7.327698,31.111576,41.548256,327.55072,30.972836,10.57542,-0.828967,718217.3125,416.054565,-0.996869,1.734097,2.389536,8.745935,-11.915351,30.703825,-3.769052,-8.146299,-0.58728,2720.293945,19.160294,-1.72848,-0.731611,1.214167,0.356142,3.457168,-4.418663,3.477425,-1.024544,-3.394118,-0.362656,109.628174,5.614881,-1.208549,-0.211681,0.51993,0.795154,0.041944,0.536517,-0.67327,0.076651,-0.145135,-0.528135,-0.306527,0.066493,0.146689,-0.789536,0.207332,0.938943,0.419013,1.11064,1.347921,0.795289,11.106404,0.165382,1.1045,'class 1'
-0.0205,14.142136,31.622776,-20,-299.999969,10,-30,-0,640000,1600,0.350767,11.914939,30.469524,-17.882828,-305.185608,10.683431,-28.566257,-0.033969,492657.1875,1540.538086,1.225431,2.189875,23.129786,-5.232133,-271.393799,14.064389,-19.296522,-0.181757,30467.257813,1112.950439,-0.874664,1.158158,0.958118,10.457613,-2.502806,-63.522362,6.816333,-9.319139,-0.325864,1630.863525,260.353455,-0.807391,0.067273,1.013109,0.484454,2.840726,-2.106142,-2.409576,0.822705,-2.928847,-0.309609,62.430561,14.074139,-0.662342,0.212322,0.145049,0.765724,0.130187,0.450839,-0.434096,-0.019979,0.041966,-0.476062,-0.329395,0.050568,0.268354,-0.414956,0.459707,0.392435,0.247386,0.860056,1.812833,0.257278,8.600555,0.531896,0.834763,'class 1'
-0.0205,7.071068,65.383484,-30,-2000,32.169907,-62.169907,-0.2793,8010000,8900,0.358907,6.255333,56.087978,-28.045311,-1423.525391,26.228561,-54.273872,-0.290386,5097280.5,6480.641602,1.433237,3.412511,17.217337,-17.976288,-30.700214,1.570594,-19.546881,-0.547579,144106.640625,445.947754,-1.07433,1.226383,2.056395,5.758421,-7.540568,9.809273,-1.671291,-5.869277,-0.922612,1002.051514,17.623083,-0.867476,0.206854,0.943516,0.642714,2.232198,-2.215997,-0.187914,0.081781,-2.297778,-0.240822,27.805536,5.662301,-0.584608,0.489722,0.282867,0.746712,0.161227,0.41116,-0.283313,-0.058319,0.138317,-0.42163,-0.319306,0.025167,0.313541,-0.387805,0.686525,0.479671,0.196803,0.921313,1.951722,0.374237,9.213129,0.489986,0.743389,'class 1'
-0.0205,7.071068,53.851646,60,-100,61.622776,-1.622777,0.946273,14400000,4000,-0.012342,5.946496,48.527245,53.924702,-89.19342,55.530895,-1.606195,0.949492,9493181,3264.647217,0.316171,1.501952,20.56443,20.297895,-85.390442,23.874529,-3.576633,0.98515,310472.75,753.566284,-0.328513,0.67407,1.737493,3.983596,2.317773,-7.423435,4.119706,-1.801933,1.179998,188.375977,35.065807,-0.686412,-0.357899,0.736525,1.001032,0.741444,-0.028988,-0.277305,0.512303,-0.54129,-0.071966,0.000933,1.110059,-0.748867,-0.420354,-0.062455,0.699393,0.24556,0.263914,-0.15326,-0.028221,0.108014,-0.261274,-0.290663,0.003203,0.136373,-0.711735,-0.383222,-0.025323,0.037132,0.671751,1.058447,0.396167,6.717514,0.230958,0.586225,'class 1'
-0.0205,10,0,0,0,0,0,0,0,0,-0.004188,9.192114,2.261495,-3.198236,2.557179,-1.599087,-1.59915,-1.560065,0,0,0.500756,4.661224,11.188579,-15.821651,62.57,-7.805201,-8.016449,-1.483773,11.170916,0.044626,-0.504945,0.431785,1.357326,2.734526,-3.785301,3.411103,-1.479102,-2.306199,1.359895,9.801974,0.684089,-0.435974,0.068971,0.441293,0.79757,1.296078,1.739098,0.641205,1.208533,0.530565,1.157278,1.390166,0.459641,-0.445481,0.059464,-0.009507,0.610771,0.282681,0.143298,0.155856,0.000774,0.15072,0.005136,-0.350917,0.000515,0.021195,-0.614959,-0.110014,-0.178985,-0.169478,0.561517,1.058447,0.118389,5.615175,0.301647,0.535056,'class 1'
-0.0205,0,0,0,0,0,0,0,0,0,-0.0205,0.000001,0.582911,0.824278,0.169792,0.420339,0.403939,-0.785213,0.000183,0.000269,-0.020402,0.060455,4.709603,6.559076,10.106125,4.085295,2.473781,-0.696339,111.725883,2.596979,-0.000098,0.07827,1.454706,14.155683,16.845535,21.155159,15.478819,1.366716,-0.569641,56513.621094,199.151459,-0.09877,-0.098672,1.068555,4.513089,11.139362,11.171646,-24.383713,13.041367,-1.86972,-0.616609,27749.359375,222.340515,-1.089055,-1.088957,-0.990285,1.716988,2.336179,1.431995,-0.442042,-1.75013,1.12024,-1.562282,-0.933826,1.406089,7.195922,-1.737488,-1.73739,-1.638718,-0.648433,1.671605,3.79529,-0.0205,16.716053,1.489575,1.213418,'class 2'
-0.0205,0,22.36068,20,-100,24.142136,-4.142136,-0.392699,320000,800,-0.020499,0.274338,22.258213,20.064934,-100.701599,24.222322,-4.157388,-0.412338,324258.5,805.407959,0.005192,1.552848,23.76782,22.421795,-110.01062,26.563253,-4.141459,-0.479278,473970,942.779419,-0.025691,0.375145,4.465838,29.075741,32.151443,-6.407257,32.349506,-0.198063,-0.529093,1095060.375,1059.344238,-0.395645,-0.369954,1.775233,6.385074,11.566236,10.697241,-31.714756,13.115376,-2.418135,-0.512639,27611.044922,241.289978,-1.795732,-1.770041,-1.400088,2.130174,2.550826,1.484554,-1.262944,-0.901158,0.508666,-1.77161,-0.930523,8.293603,5.199659,-2.150673,-2.124982,-1.755028,-0.354941,2.36795,4.646167,0.111079,23.679502,1.717787,2.798213,'class 2'
-0.0205,0,81.945107,106,1716,86.060547,19.939449,-0.815664,49123792,4372,-0.020497,0.95036,80.397308,103.997787,1650.166748,84.459923,19.537865,-0.808453,45586132,4214.873535,0.095462,6.138047,66.297249,84.320877,938.079651,71.133232,13.187646,-0.769046,23873218,3357.690918,-0.115959,1.222105,9.537361,35.622097,39.77562,25.238983,39.130627,0.644994,-0.500741,2343317.5,1481.143799,-1.242602,-1.126643,2.583444,7.773978,9.892297,7.309606,-34.110062,10.544479,-3.234874,-0.393322,10144.848633,189.870575,-2.603941,-2.487982,-1.361339,2.524775,2.671257,1.713791,-2.012171,0.226821,-0.119865,-1.892306,-0.992553,12.719604,3.141548,-2.545272,-2.429313,-1.30267,0.058669,2.782717,5.090611,0.242658,27.827166,1.606111,3.108155,'class 2'
-0.0205,31.112698,125.77758,24,-9304,109.200821,-85.200821,-0.319693,21768192,37792,0.79629,29.935806,116.660721,16.6521,-8138.428223,98.922691,-82.270592,-0.321093,9103790,32831.007813,2.801915,23.046217,68.974518,-8.727646,-2865.234863,49.341652,-58.069298,-0.323702,878802.5625,11537.111328,-2.005625,2.841034,13.45752,27.689482,8.80921,-413.766052,25.217258,-16.408049,-0.300401,134458.671875,1732.66626,-2.044744,-0.039119,3.330972,8.544925,7.322175,2.884161,-27.120882,6.845828,-3.961666,-0.29328,971.603516,116.80191,-2.534682,-0.529057,-0.489938,2.8791,2.71741,2.022022,-2.56338,1.114966,-0.555217,-2.008164,-1.188967,13.87157,2.111055,-2.082809,-0.077185,-0.038066,0.451872,3.671459,5.396167,1.146167,36.714588,1.379172,3.624237,'class 2'
-0.0205,0,49.193497,44,-484,53.112698,-9.112699,-0.392699,7496192,3872,-0.020498,0.603564,48.163723,43.014027,-465.695435,51.974159,-8.960135,-0.391476,6869795,3712.988281,0.037575,3.345313,41.555954,35.99419,-367.585052,44.293114,-8.298923,-0.362338,3583478.5,2765.922363,-0.058073,0.571073,5.278482,28.369589,22.098206,-208.008316,29.217508,-7.119303,-0.290623,644774.1875,1320.363892,-0.591571,-0.533498,1.568383,5.765881,12.868905,10.451734,-36.583366,13.21918,-2.767446,-0.269179,27918.384766,255.572205,-1.588882,-1.530809,-0.997311,2.241982,2.831369,0.987041,-0.443063,-0.763676,0.679997,-1.123059,-0.643931,0.638188,3.251009,-2.262481,-2.204408,-1.67091,-0.673599,2.279061,3.9795,-0.0205,22.790613,1.670594,2.771167,'class 2'
-0.0205,7.071068,44.045429,44,-4,44.090721,-0.090722,0.04533,3779072,1952,-0.012343,6.552991,42.924412,41.528427,-63.474567,43.004429,-1.476002,0.067856,3412156.25,1978.508667,0.297797,5.354944,39.008842,30.311964,-315.60553,38.507843,-8.195877,0.114989,2004153.875,2181.237305,-0.310139,0.811973,6.270797,32.541595,25.090475,-215.276733,31.849634,-6.75916,-0.027548,938404.875,1490.639038,-0.824316,-0.514177,1.907693,6.53727,12.937716,10.523239,-32.258862,13.003938,-2.480699,-0.185411,26552.226563,239.773987,-1.920035,-1.609896,-1.095719,2.513022,2.964453,0.773154,-0.630741,-0.296349,0.313762,-0.944503,-0.741502,0.629864,1.58323,-2.525365,-2.215226,-1.701049,-0.60533,2.469997,4.400553,0.118389,24.69997,1.522932,3.16371,'class 2'
-0.0205,7.071068,20,0,-400,20,-20,0.785398,0,1600,-0.012344,6.499863,18.342678,3.15082,-324.488617,19.657738,-16.506918,0.726478,12984.216797,1307.882202,0.243331,3.791066,25.069057,21.447124,-129.706146,26.366482,-4.919357,0.327778,450229.3125,978.803711,-0.255676,0.641451,5.736084,35.010201,35.283054,6.972621,35.084316,0.198739,0.065773,1515040.125,1217.003418,-0.653795,-0.39812,2.127907,7.057809,12.539481,12.038731,-7.523616,12.634226,-0.595495,-0.126456,25366.628906,175.025513,-2.140251,-1.884576,-1.486456,2.761268,3.071954,0.759417,-0.695112,-0.152117,0.174854,-0.869966,-1.034269,0.527465,1.09165,-2.773612,-2.517937,-2.119817,-0.633361,2.717512,4.312833,0.423944,27.175116,1.295406,2.796751,'class 2'
-0.0205,0,0,0,0,0,0,0,0,0,-0.0205,0.000023,0.885108,0.791438,-0.15052,0.949898,-0.158459,0.377126,0.769473,1.228455,-0.019997,0.120235,4.63151,4.009651,-4.082766,4.851243,-0.841592,0.313688,521.039063,32.408363,-0.000503,0.043928,0.8712,8.77781,8.881835,0.009406,8.880776,0.001059,0.154291,6220.189941,78.849373,-0.064428,-0.063925,0.80162,3.65684,12.144502,12.197092,-0.41305,12.230864,-0.033771,-0.119465,22378.029297,150.421265,-0.82212,-0.821616,-0.757692,2.02938,2.936551,1.398162,1.199376,-0.520296,1.537729,-0.338353,-0.440886,5.063076,3.519685,-2.04988,-2.049377,-1.985453,-1.227761,1.502745,3.190026,-0.0205,15.027454,1.159575,1.7295,'class 2'
-0.0205,0,0,0,0,0,0,0,0,0,-0.0205,0.000001,0.35556,0.420292,0.006326,0.404659,0.015633,-0.827299,0.026734,0.151341,-0.020451,0.040356,2.787987,3.533507,1.785625,2.922519,0.610988,-0.981014,66.713173,5.343177,-0.000049,0.034644,0.794496,8.592186,10.912139,21.330421,8.36094,2.551199,-0.29348,4019.140625,33.753082,-0.055144,-0.055095,0.907656,4.051713,12.615442,13.677612,12.594525,12.684723,0.992889,-0.143504,25573.244141,136.698975,-0.928156,-0.928107,-0.873012,2.235438,3.115561,1.246527,1.265174,-0.213825,1.416163,-0.150989,-0.536969,3.93118,2.455967,-2.255938,-2.255889,-2.200794,-1.327782,1.780669,3.321605,-0.0205,17.806694,1.234885,1.861079,'class 2'
-0.0205,0,22.36068,20,-100,24.142136,-4.142136,-0.392699,320000,800,-0.020499,0.274312,20.481478,17.980499,-92.220772,22.14492,-4.164421,-0.397687,223781.109375,692.181396,0.004519,1.296305,11.727983,8.217167,-53.988327,12.526944,-4.309777,-0.410483,19140.761719,283.475159,-0.025018,0.159727,1.856559,13.75606,13.048701,-24.477129,14.712408,-1.663707,-0.366336,45662.144531,268.177124,-0.180226,-0.155208,1.091756,4.619101,12.958738,13.958596,10.693073,13.145134,0.813462,-0.195601,29629.707031,152.070114,-1.112255,-1.087237,-0.932028,2.457913,3.314451,1.185261,1.27439,-0.164349,1.392421,-0.118031,-0.685557,3.705263,2.281468,-2.478413,-2.453395,-2.298186,-1.366158,1.858886,3.4795,-0.0205,18.58886,1.350684,2.342073,'class 2'
-0.0205,0,0,0,0,0,0,0,0,0,-0.0205,0,0.000076,0.000069,-0,0.000082,-0.000013,1.18839,0,0,-0.020498,0.002316,0.458024,0.48175,-0.001596,0.48504,-0.00329,1.214454,0.055344,0.238466,-0.000002,0.006183,0.349928,5.302708,6.555583,7.424472,5.099727,1.455857,0.024577,570.621826,13.277786,-0.026683,-0.026681,0.58795,2.901235,10.647517,10.835031,-0.381545,10.870131,-0.0351,-0.206546,13961.43457,118.924072,-0.60845,-0.608448,-0.581767,2.126437,3.413716,2.460961,2.564,-0.364192,2.698939,-0.134939,-0.453642,52.795673,8.030864,-2.146937,-2.146935,-2.120255,-1.538487,1.260933,3.242658,-0.0205,12.609328,1.259546,0.997775,'class 2'
-0.0205,0,22.36068,20,-100,24.142136,-4.142136,1.178097,320000,800,-0.020499,0.274312,20.481262,17.980318,-92.218781,22.144691,-4.164374,1.173109,223771.9375,692.166992,0.004512,1.289237,10.202435,6.937611,-43.103867,10.894199,-3.956589,1.153753,10614.97168,220.545914,-0.025011,0.117642,0.725224,5.210315,6.065918,4.80289,5.129611,0.936307,0.049072,647.002502,17.583803,-0.138142,-0.113131,0.75226,3.50166,12.378001,12.448895,-2.719461,12.66364,-0.214746,-0.214896,25703.035156,165.852814,-0.772759,-0.747748,-0.634618,2.378233,3.720173,2.463445,2.340586,-1.02162,2.716646,-0.376059,-0.44695,52.399399,9.564825,-2.398732,-2.373721,-2.26059,-1.625973,1.577599,3.321605,-0.0205,15.775993,1.286149,1.782132,'class 2'
-0.0205,10,40,-40,-0,0,-40,0,2560000,1600,0.165125,8.820833,36.416325,-37.576069,42.906178,-1.178829,-36.39724,0,1751306.625,1240.336426,0.548768,3.460594,18.270428,-22.250347,80.625229,-4.556746,-17.693602,-0.01046,85439.054688,172.576981,-0.383643,0.274569,0.12506,8.033964,1.96973,-30.925966,6.632513,-4.662783,-0.097072,495.004059,127.583702,-0.109444,0.274199,0.935138,4.248348,14.670639,14.551862,-7.414377,15.044685,-0.492824,-0.224356,51121.066406,241.414185,-0.770013,-0.38637,-0.660569,2.642592,4.020008,2.4502,1.990116,-1.748911,2.650066,-0.65995,-0.408295,43.39275,10.956205,-2.477467,-2.093823,-2.368023,-1.707453,1.787541,4.611079,-0.0205,17.875408,1.60393,1.741196,'class 2'
-0.0205,10,40,-40,0,0,-40,0,2560000,1600,0.165125,8.820833,36.416294,-37.576202,42.912247,-1.178997,-36.397205,0,1751298.875,1240.322144,0.548762,3.466002,18.403076,-23.089277,97.220772,-5.539814,-17.549463,0,76892.03125,144.231674,-0.383637,0.23581,0.636422,4.550428,-6.166491,8.658393,-2.162371,-4.00412,-0.026774,128.984467,3.392042,-0.070685,0.312952,0.285909,1.533524,7.221055,6.945418,-2.848457,7.333819,-0.3884,-0.177033,2876.610596,59.632668,-0.120784,0.262852,-0.0501,1.752974,3.24891,3.520028,3.249799,-1.546068,3.67096,-0.421162,-0.290708,176.852005,16.745461,-1.587849,-1.204212,-1.517164,-1.467064,0.917219,2.618389,0.111079,9.172193,0.931282,0.683447,'class 2'
-0.0205,0,22.36068,20,-100,24.142136,-4.142136,1.178097,320000,800,-0.020499,0.274312,20.481258,17.980284,-92.219475,22.14469,-4.164405,1.173108,223771.5625,692.168457,0.004512,1.289104,10.245244,6.611113,-46.521019,10.884984,-4.273871,1.151414,10043.425781,229.790878,-0.025011,0.097076,0.716258,1.648315,-0.489547,-1.995276,1.18882,-1.678367,1.055029,1.970159,8.22076,-0.117576,-0.092565,0.3343,1.868258,8.893249,8.908474,-1.062161,9.026151,-0.117676,-0.172673,6635.331055,83.609566,-0.3548,-0.329789,-0.237224,1.936013,3.503576,3.654333,3.115694,-2.340235,3.741221,-0.625527,-0.242212,185.108307,19.068489,-1.956513,-1.931502,-1.838937,-1.601713,0.98564,2.646167,-0.0205,9.856404,0.999622,0.699529,'class 2'
-0.0205,0,0,0,0,0,0,0,0,0,-0.0205,0,0.000075,0.000067,-0,0.000081,-0.000013,1.193695,0,0,-0.020498,0.0024,0.426177,0.377445,-0.028561,0.442055,-0.06461,1.292081,0.036572,0.256709,-0.000002,-0.008416,0.165235,1.640443,2.080134,0.799813,1.571035,0.5091,1.387346,4.879536,1.127706,-0.012084,-0.012082,0.39044,2.267358,10.750443,10.972409,0.966487,10.883607,0.088802,-0.160176,14029.220703,116.527802,-0.41094,-0.410938,-0.398856,2.095914,3.708778,3.757912,2.956255,-3.006799,3.756649,-0.800394,-0.178074,181.488953,20.766642,-2.116414,-2.116412,-2.104331,-1.705474,1.299675,3.874237,-0.0205,12.996755,1.428766,0.755816,'class 2'
-0.0205,0,0,0,0,0,0,0,0,0,-0.0205,0,0,0,0,0,0,0,0,0,-0.0205,0.00001,0.012832,0.015576,0.000038,0.012544,0.003032,-0.145892,0,0.00009,0,-0.015936,0.09934,2.21656,2.531435,0.669393,2.231454,0.299981,-0.210838,23.906219,3.73059,-0.004564,-0.004564,0.470203,2.668916,12.38033,12.09259,-4.55184,12.457967,-0.365376,-0.112934,24045.90625,164.43811,-0.490703,-0.490703,-0.486139,2.215117,3.845777,3.820414,2.819192,-3.436936,3.738522,-0.91933,-0.102821,172.433167,21.695589,-2.235617,-2.235617,-2.231053,-1.744914,1.312541,4.396167,-0.0205,13.12541,1.514267,0.627892,'class 2'
-0.0205,0,0,0,0,0,0,0,0,0,-0.0205,0,0.00003,0.000034,-0,0.000034,-0,0.745133,0,0,-0.0205,0.000767,0.228125,0.247592,-0.000945,0.251352,-0.00376,0.487633,0.00399,0.065082,-0,-0.006515,0.119124,4.277661,4.076281,-0.865552,4.278579,-0.202299,0.04937,333.621765,20.078268,-0.013985,-0.013985,0.542952,2.906547,13.307764,12.248382,-13.655279,13.276882,-1.0285,-0.034044,30701.269531,204.643951,-0.563452,-0.563452,-0.549466,2.280383,3.903648,3.834379,2.74242,-3.595886,3.711318,-0.968897,-0.021567,164.74025,21.904415,-2.300883,-2.300883,-2.286898,-1.737431,1.394559,4.163711,-0.0205,13.945585,1.600441,0.782132,'class 2'
-0.0205,0,0,0,0,0,0,0,0,0,-0.0205,0,0.000105,0.00007,-0,0.000101,-0.000031,-0.005256,0,0,-0.020495,0.003136,0.584116,0.499611,-0.046094,0.579193,-0.079583,-0.037423,0.108328,0.433986,-0.000005,0.001911,0.017312,4.837843,4.619782,-1.039059,4.834699,-0.214917,0.024884,544.201538,25.498621,-0.022411,-0.022407,0.562534,2.874209,13.093431,12.157268,-12.044051,13.078195,-0.920927,0.047956,28964.996094,195.975388,-0.583034,-0.583029,-0.560623,2.285684,3.879044,3.801108,2.733075,-3.529097,3.689579,-0.956504,0.060824,161.241486,21.586081,-2.306184,-2.306179,-2.283772,-1.72315,1.342366,3.646167,-0.0205,13.423655,1.580956,0.795289,'class 2'
-0.0205,0,0,0,0,0,0,0,0,0,-0.0205,0.000001,0.350609,0.403973,-0.000266,0.40463,-0.000657,-0.745175,0.026806,0.164257,-0.020452,0.038789,2.510961,2.715134,-0.451226,2.872233,-0.157099,-0.592538,67.651321,9.176855,-0.000048,0.014237,0.247426,3.904624,4.608848,2.382414,4.015551,0.593297,-0.352668,248.776398,11.711823,-0.034737,-0.034689,0.535436,2.627875,11.869053,11.872928,-0.710827,11.932499,-0.059571,0.103327,20272.341797,143.809738,-0.555936,-0.555888,-0.521199,2.232694,3.774374,3.729285,2.767132,-3.327326,3.673016,-0.905884,0.14068,160.539536,20.966324,-2.253194,-2.253146,-2.218457,-1.697258,1.221167,2.953184,-0.0205,12.211666,1.188282,0.861079,'class 2'
-0.0205,0,22.36068,20,-100,24.142136,-4.142136,-1.178097,320000,800,-0.020499,0.274312,20.488832,18.016401,-91.555443,22.149857,-4.133455,-1.173587,224231.328125,690.8125,0.004517,1.287754,10.413828,9.728524,-16.784456,11.22394,-1.495415,-1.183753,15311.723633,161.781982,-0.025016,0.189942,1.962459,18.880995,21.318874,42.055595,19.119225,2.199649,0.228115,130109.039063,286.272034,-0.210441,-0.185425,1.632934,6.713314,19.664492,19.171448,-14.518729,19.900995,-0.729548,0.154899,156434,425.619324,-1.653433,-1.628417,-1.442992,3.279336,4.532295,2.464384,0.895533,-2.876264,2.201836,-1.306303,0.203318,9.869985,12.307034,-3.299835,-3.274819,-3.089394,-1.646402,2.617658,5.584763,0.111079,26.176577,1.781087,2.953184,'class 2'
-0.0205,10,40,-40,0,0,-40,0,2560000,1600,0.165125,8.820833,36.39949,-37.54343,42.293232,-1.16251,-36.38092,0,1748265.5,1240.336426,0.54877,3.471579,17.266066,-20.573753,62.569942,-3.710411,-16.863342,-0.011394,73227.15625,172.999603,-0.383645,0.310058,1.706721,12.636912,11.857094,-9.766644,12.630362,-0.773268,0.04914,25258.136719,179.657272,-0.144933,0.238713,1.479256,5.900147,17.478045,18.28397,10.058523,17.716211,0.567758,0.175636,98308.46875,294.069458,-1.314131,-0.930486,-1.169199,3.121888,4.351963,2.492455,1.123964,-3.005362,2.384394,-1.26043,0.300455,16.782534,13.284739,-2.956763,-2.573118,-2.81183,-1.642632,2.625553,4.558447,0.111079,26.255526,1.701884,2.90567,'class 2'
-0.0205,0,22.36068,20,-100,24.142136,-4.142136,1.178097,320000,800,-0.020499,0.274288,20.601767,19.9673,-55.116714,22.425112,-2.457812,1.155135,246854.78125,619.159912,0.005571,1.194613,13.627417,18.274023,65.07,13.428279,4.845744,0.719133,24597.984375,73.659912,-0.02607,0.2768,1.728764,18.025471,18.878603,14.440422,18.079903,0.798701,-0.093915,106435.757813,298.639923,-0.297299,-0.271229,1.391439,5.247025,15.343068,15.247248,-4.14745,15.514574,-0.267326,0.148942,57903.058594,249.068375,-1.411938,-1.385868,-1.114639,2.905734,4.099827,2.54857,1.35637,-3.217608,2.595877,-1.239507,0.384673,27.062899,14.710175,-2.926234,-2.900163,-2.628934,-1.514295,2.209471,4.29529,-0.0205,22.094707,1.565402,2.597921,'class 2'
-0.0205,0,0,0,0,0,0,0,0,0,-0.0205,0.000045,3.49138,3.683374,0.659388,3.494691,0.188683,-0.073566,148.285706,10.929688,-0.018229,0.205845,21.12776,21.458937,5.988688,21.176132,0.282804,-0.070021,201016.484375,436.531189,-0.002271,0.286013,2.151958,25.171383,22.821651,-56.926079,25.090483,-2.268832,-0.038047,389856.3125,748.532104,-0.306513,-0.304242,1.305987,4.69695,13.735944,11.727688,-29.026266,13.826942,-2.099254,0.168273,34885.820313,253.643738,-1.326487,-1.324216,-1.019975,2.646199,3.777158,2.607036,1.568461,-3.462569,2.803534,-1.235073,0.460959,40.124603,16.310345,-2.666699,-2.664428,-2.360187,-1.340212,1.873652,4.032132,-0.0205,18.736521,1.417348,2.124237,'class 2'
-0.0205,22,93.48262,6,-4356,69.068146,-63.068146,0.022712,628560,17460,0.387878,20.245964,86.519325,9.876945,-3713.189209,66.074203,-56.197262,0.050727,1458463.5,14950.311523,1.342984,12.996813,59.671524,27.224098,-1613.234131,56.021034,-28.796936,0.24786,5331909.5,7194.088379,-0.955106,1.65979,10.225995,36.312244,20.821739,-568.4953,36.427818,-15.606077,0.328098,1173833.875,2707.526123,-1.271912,-0.316806,2.475975,7.299578,13.127026,8.375014,-67.500732,13.409001,-5.033987,0.335191,23857.980469,340.143799,-2.088096,-1.132991,-0.816184,3.204628,3.844158,1.904657,-0.062884,-3.506842,1.841478,-1.904362,0.693206,0.055485,14.031323,-2.81675,-1.861645,-1.544838,-0.728654,2.93374,5.201722,0.532132,29.337397,1.784052,3.2295,'class 2'
-0.0205,0,76.210236,88,0,88,0,0.785398,59969536,7744,-0.020497,1.205908,70.652916,80.381165,-145.985596,82.158051,-1.776889,0.785589,45519156,7045.074707,0.089722,5.554999,43.320103,43.109257,-481.858398,52.319225,-9.209968,0.769413,7035638.5,3785.841553,-0.110218,0.745166,5.862198,27.960051,26.930813,-193.637909,32.829163,-5.89835,0.610216,1087772.75,1499.820313,-0.765663,-0.655444,1.842007,5.8654,12.401376,10.578996,-47.360325,13.969309,-3.390313,0.496334,33726.351563,301.356445,-1.862504,-1.752285,-1.096841,2.784584,3.42034,2.120087,0.482518,-4.283654,2.324972,-1.842454,0.739491,4.043544,17.367441,-2.80508,-2.694862,-2.039418,-0.942577,2.277892,4.690026,-0.0205,22.778915,1.773578,2.437833,'class 2'
-0.0205,0,22.36068,20,-100,24.142136,-4.142136,0.392699,320000,800,-0.020499,0.274309,21.04982,18.869347,-91.919189,22.885778,-4.016433,0.410205,257685.328125,723.729004,0.00463,1.195272,15.04325,14.717636,-47.212246,17.426809,-2.709174,0.576881,87825.734375,405.457825,-0.025129,0.242271,1.267811,16.558622,18.890661,-5.448959,19.174833,-0.284173,0.731488,135124.984375,378.652924,-0.26277,-0.237641,1.2505,3.860069,11.451572,12.264116,-15.792038,13.43919,-1.175074,0.675459,32123.759766,213.576691,-1.270999,-1.24587,-1.008229,2.368407,2.921851,2.276259,0.944498,-4.512209,2.648307,-1.703809,0.787549,16.896744,18.940912,-2.388906,-2.363777,-2.126136,-1.117907,1.862687,3.716342,0.242658,18.626871,1.291338,1.883009,'class 2'
-0.0205,0,64.521317,62,-380,67.619667,-5.619667,0.305363,20619216,5364,-0.020484,0.640707,61.292469,61.58279,-222.244781,65.001846,-3.419054,0.34759,17754002,4681.419434,0.067636,4.179878,49.006493,56.953556,95.381348,55.22646,1.727095,0.63325,9284082,2862.182129,-0.088119,0.847942,6.928181,33.293247,37.895576,-31.327209,38.70496,-0.809385,0.779358,2242263.5,1561.383545,-0.868426,-0.780306,2.333976,6.632399,12.086562,11.408104,-48.149277,14.686562,-3.278458,0.753542,42003.195313,322.741943,-2.35446,-2.26634,-1.486034,2.982455,3.215949,2.244168,-0.496048,-4.406925,1.865845,-2.361893,0.945895,4.398083,17.873764,-3.002939,-2.91482,-2.134513,-0.648479,2.677745,5.505816,0.111079,26.777454,1.759082,3.027746,'class 2'
-0.0205,0,35.707142,30,-200,35.615528,-5.615528,1.448307,1530000,1700,-0.020484,0.379525,34.159775,28.465679,-190.838074,34.067451,-5.601772,1.443169,1275118.375,1573.647339,0.03773,1.544231,25.451406,22.158974,-91.684189,25.72323,-3.564257,1.390785,421175.875,857.756897,-0.058214,0.377569,1.424413,20.012501,23.25444,39.642181,21.402191,1.852249,1.108062,206682.03125,382.200226,-0.398054,-0.339839,1.539121,3.782327,11.88624,12.286766,-25.811901,14.1154,-1.828634,0.879985,38377.050781,254.212219,-1.559605,-1.50139,-1.161551,2.46081,2.724244,2.304518,0.330604,-4.634222,2.324364,-1.993759,0.968005,2.038013,18.646187,-2.481295,-2.42308,-2.083241,-0.92169,2.004061,3.7295,-0.0205,20.040613,1.50112,2.100845,'class 2'
-0.0205,0,41.231056,40,-100,42.36068,-2.36068,1.338973,3200000,2000,-0.020484,0.387598,42.680401,43.457054,-39.756279,44.353405,-0.896352,1.288653,3866812.25,2047.540527,0.043578,2.004059,50.427284,58.728992,212.743927,54.850368,3.878623,1.052895,8961158,2598.118896,-0.064062,0.839062,4.91611,40.066017,44.078316,-54.680756,45.285778,-1.207461,0.99981,4199809,2161.621094,-0.859546,-0.795484,2.42871,5.929993,13.104689,10.427553,-73.255096,15.235681,-4.808128,0.996916,43684.296875,401.754272,-2.449194,-2.385132,-1.589648,2.90152,2.908007,2.54528,-0.768587,-4.190421,1.698518,-2.467105,1.140606,10.250522,17.352409,-2.922004,-2.857942,-2.062458,-0.47281,2.566488,5.532132,0.118389,25.664883,1.839821,2.562833,'class 2'
-0.0205,15.811387,114.978256,112,-2516,131.179779,-19.179785,1.035071,283594752,22608,0.173301,15.705229,108.603271,106.545746,-2137.145508,123.807579,-17.261831,1.035398,225911280,19900.578125,1.013932,14.721296,76.84362,77.756866,-810.276306,87.063583,-9.306716,1.042098,56151828,9287.234375,-0.840631,2.157149,12.214353,45.165436,42.66243,-418.466675,50.886036,-8.223606,1.071673,6359278,3493.949707,-1.983848,-1.143217,3.402027,7.553014,12.903143,4.285453,-101.284058,12.432301,-8.146848,1.170991,7777.646973,423.501343,-3.228727,-2.388096,-1.244879,3.234201,2.935956,2.937961,-1.765016,-3.107599,1.088892,-2.853908,1.351838,48.429165,15.545677,-3.060901,-2.22027,-1.077053,0.167826,3.338564,6.646167,0.768974,33.385643,1.947295,3.173944,'class 2'
-0.0205,16.552944,81.651703,110,2604,75.51828,34.481716,-1.160863,20376398,1683.999878,0.767339,16.641499,75.829926,99.991249,2070.994873,70.697495,29.293751,-1.310426,17139702,1714.270264,3.071435,18.093206,62.733807,51.502415,-692.776733,62.573772,-11.071359,1.431514,14386107,5423.605469,-2.304096,3.916154,16.090761,38.358418,9.949406,-744.610962,32.712017,-22.762611,1.370639,304637.3125,3077.43457,-3.148816,-0.844719,4.072954,8.198789,13.119058,-2.180406,-86.873878,8.293955,-10.47436,1.4344,1674.655029,352.249664,-3.305615,-1.001519,-0.1568,3.400935,2.866667,3.170833,-2.350194,-2.268257,0.735168,-3.085361,-1.550953,80.622108,14.596438,-2.633596,-0.3295,0.515219,0.672019,3.894705,6.768974,1.611079,38.947048,1.758839,4.137394,'class 2'
10.9795,16.552944,136.821045,-188,8112,-67.092751,-120.907249,1.151806,102356224,2896,10.061882,16.513935,119.395302,-161.163483,5736.950684,-53.077824,-108.085655,1.268426,78592728,3025.861572,5.691441,18.367243,65.20636,-42.485897,-1229.169922,19.750132,-62.236027,-1.529347,12133069,6721.730469,4.370441,4.434881,15.782333,36.986404,-8.523783,-690.744385,22.363436,-30.887218,-1.392756,206022.5,2835.632324,5.627001,1.25656,4.111942,8.0727,12.083751,-3.361027,-72.324333,6.988307,-10.349335,-1.384799,3395.659668,300.593842,5.94994,1.579498,0.322938,3.375434,2.760972,3.058196,-2.355168,-2.3734,0.761515,-3.116683,-1.308839,83.42646,15.040419,6.686448,2.316007,1.059447,0.736509,3.996021,6.558447,1.611079,39.960205,1.820599,3.642512,'class 2'
4.9795,57.706154,111.498878,4,-6336,81.624115,-77.624115,0.101161,405760,25360,5.287923,52.425316,102.410011,1.191986,-5340.921875,73.680031,-72.488045,0.09624,30356.203125,21365.107422,6.34431,29.093639,54.340645,-13.657215,-1416.091675,31.416933,-45.07415,0.106857,1091304.375,5850.885742,-1.056387,6.222991,15.988641,18.548815,-18.468241,-11.989791,0.627866,-19.096107,-0.241613,132690.515625,389.035126,-0.935068,0.121319,5.291075,8.260448,10.827689,-11.797469,-12.578293,0.984097,-12.781566,-0.823554,26373.751953,189.493454,-0.003152,1.053235,0.931916,3.769329,2.801033,3.272261,-3.279268,-1.704881,0.456381,-3.735649,-1.025508,188.974258,17.57312,1.518594,2.574981,2.453662,1.521746,4.548798,6.923944,2.646167,45.48798,1.480929,4.337687,'class 2'
10.9795,18.973665,203.830811,-286,19944,-120.527794,-165.472198,-1.067056,165227920,2020,10.748124,17.198368,187.969223,-263.991852,17009.472656,-111.662422,-152.329437,-1.002438,115256544,1653.805908,8.453631,12.356688,104.909409,-145.91423,5084.04541,-57.507343,-88.406891,-0.387548,20328228,954.781982,2.294493,6.101595,10.873863,36.45866,-38.784164,76.823196,-2.093824,-36.690342,-0.135138,1800419.125,1196.918945,4.646529,2.352036,4.919867,7.661468,11.896426,-9.267635,-42.013443,3.333974,-12.601609,-0.366251,21810.912109,253.942825,5.828258,3.533765,1.181728,3.731188,3.008545,2.833308,-2.665821,-2.695708,0.781885,-3.447706,-0.774893,127.133095,17.889435,7.016936,4.722443,2.370407,1.188678,4.423067,6.505816,2.190026,44.230671,1.717928,4.69295,'class 2'
4.9795,24.166092,145.739487,-24,-10404,90.703453,-114.703453,0.058554,24302592,42192,4.81469,22.446552,135.27092,-23.05291,-8922.225586,83.63176,-106.684669,0.046373,19248818,36220.34375,3.942838,14.433427,80.721901,-17.994137,-3113.262207,47.520267,-65.514404,-0.051896,4136998.75,12776.836914,0.871852,3.565002,9.032767,31.996126,-13.955065,-463.494019,15.653862,-29.608927,-0.22634,398975.59375,2048.719971,1.249688,0.377836,3.215321,6.218372,10.916681,-0.832602,-71.439133,8.046113,-8.878715,-0.31163,198.574234,286.449768,1.599369,0.727517,0.349681,3.056432,2.880608,2.347212,-0.831721,-4.42609,1.728675,-2.560395,-0.606428,12.725692,18.39612,1.758258,0.886406,0.508569,0.158888,2.911664,5.451722,0.673944,29.116636,1.852895,2.357424,'class 2'
4.9795,22.36068,39.93745,14.000004,-1384,44.854988,-30.854984,0.891867,1123472.625,5732,4.591891,19.259872,37.454704,18.897692,-1122.354736,44.257401,-25.359709,0.836593,1730810.375,4846.541992,3.146212,8.659069,35.949635,28.032049,-455.979218,39.558697,-11.526649,0.45398,2050701.25,2609.712646,1.445679,3.266752,9.811969,19.422842,3.419623,-185.213028,15.426097,-12.006474,0.080822,8800.139648,752.545898,1.325139,-0.12054,3.321327,6.880723,10.136571,0.317183,-52.31459,7.393213,-7.07603,-0.097866,21.062574,209.358978,1.270563,-0.175116,-0.054576,3.267841,3.239393,2.232195,-0.737312,-3.633169,1.572755,-2.310067,-0.52367,8.195923,15.076303,1.32405,-0.121629,-0.001089,0.053487,3.016342,5.007277,1.257278,30.163418,1.334324,2.926868,'class 2'
-0.0205,7.071068,52.564247,42,-1340,63.201897,-21.201895,-0.905014,12566736,7124,0.35894,6.067633,48.516758,41.923126,-974.068115,58.55751,-16.634384,-0.890592,9936864,5653.820801,1.573772,5.490221,33.293777,42.759453,267.094299,35.163719,7.595735,-0.709965,1389550.25,759.993652,-1.214832,2.215252,8.72394,19.733522,24.59779,100.855453,19.39871,5.19908,0.276745,121996.1875,201.629501,-1.856312,-0.64148,2.992783,7.033593,8.761856,5.313035,-25.444172,8.357505,-3.04447,0.136021,3669.826416,130.005035,-2.633843,-1.419011,-0.777531,3.395005,3.556851,2.00079,-0.283488,-2.780979,1.531896,-1.815384,-0.435503,0.900439,11.204282,-3.036065,-1.821233,-1.179753,-0.402222,2.962395,5.7295,1.2295,29.623947,1.449557,2.821605,'class 2'
-0.0205,14.142136,41.892719,34,-312,41.515301,-7.515301,0.102698,2779024,2404,0.350802,13.150009,37.301903,27.72826,-327.227722,36.655396,-8.927135,0.125171,1597504.5,2077.76709,1.346453,9.772915,21.106894,7.860552,-229.65831,19.586117,-11.725566,0.294414,60578.554688,980.421509,-0.995651,1.608739,7.333776,18.720089,17.319778,-53.356552,19.989067,-2.669288,0.361732,154007.328125,513.401001,-1.257937,-0.262286,2.485471,6.478206,9.774211,10.231122,0.163621,10.215104,0.016017,0.31069,10888.527344,104.021378,-2.134669,-1.139017,-0.876732,3.445588,3.810359,1.834708,0.39297,-2.002008,1.624986,-1.232016,-0.336353,1.26049,8.162458,-3.094786,-2.099135,-1.836849,-0.960118,2.485494,4.562833,0.812833,24.85494,1.320662,2.263126,'class 2'
4.9795,0,51.410114,-58,-120,2,-60,0.785398,12931216,3844,4.204309,0.573543,44.085335,-46.997139,-286.855835,5.467595,-52.464733,0.791186,7412843.5,3356.154785,1.279915,3.633396,17.697033,1.226248,-310.364227,18.240948,-17.0147,0.748458,1869.019165,1242.960571,2.924395,0.980586,5.198223,20.047647,21.15696,-3.377174,21.315397,-0.158438,0.370212,206407.640625,461.125641,3.223723,0.299329,2.035623,5.542794,11.484061,13.333215,18.013521,11.807631,1.525583,0.328603,18794.427734,105.720535,2.168687,-0.755708,-1.055037,3.438574,3.989636,1.889315,1.084717,-1.354222,1.826249,-0.741532,-0.226422,7.757982,6.593497,0.765735,-2.158659,-2.457988,-1.402951,2.347775,4.768974,0.505816,23.477747,1.434131,2.285056,'class 2'
-0.0205,0,31.622776,20,-300,30,-10,1.570796,640000,1600,-0.020484,0.387562,26.801569,20.662966,-145.703384,26.219936,-5.55697,1.564438,431130.28125,1009.771729,0.03762,1.795812,19.102501,25.96315,152.672729,16.962599,9.000552,0.25711,42733.074219,63.39418,-0.058104,0.476395,3.4178,23.893644,26.722368,53.998627,24.520155,2.202213,0.280207,355678.9375,498.090515,-0.49688,-0.438776,1.745622,4.638034,12.921463,14.69488,20.888836,13.100355,1.594524,0.242577,28586.962891,132.38414,-1.766106,-1.708002,-1.269227,3.393604,4.099902,2.106701,1.623523,-0.946739,2.078922,-0.455399,-0.120264,16.929342,6.422784,-3.414088,-3.355984,-2.917208,-1.647981,2.044851,3.847921,0.111079,20.448509,1.254098,2.17029,'class 2'
-0.0205,0,0,0,0,0,0,0,0,0,-0.0205,0.000024,2.039864,2.504874,0.710554,2.178744,0.32613,0.557832,21.534853,3.43218,-0.019776,0.180871,14.683124,18.573078,51.92878,15.144099,3.428979,0.519817,47343.601563,137.244049,-0.000724,0.267749,1.461826,24.800323,29.866096,121.020737,25.031326,4.83477,0.312377,363840.9375,407.900879,-0.288249,-0.287525,1.600295,3.97643,13.851874,14.665054,9.993979,13.948566,0.716488,0.136926,37655.070313,175.087891,-1.620795,-1.620071,-1.332546,3.323063,4.152808,2.341821,1.94908,-0.846362,2.314723,-0.365643,-0.03236,27.292763,7.184361,-3.343563,-3.342839,-3.055314,-1.722768,2.106986,5.173944,0.396167,21.069855,1.7358,1.6564,'class 2'
-0.0205,0,53.619026,70,900,53.027756,16.972244,-0.491397,6369999.5,1299.999878,-0.020498,0.61286,49.177975,63.908653,729.561523,49.028206,14.880447,-0.500573,4762596,1166.069458,0.056953,2.885125,25.592991,31.052803,105.967209,27.149738,3.903065,-0.506878,521102.5625,540.407776,-0.077451,0.521033,1.787587,17.309246,18.046753,12.119343,17.348158,0.698595,-0.08176,90282.5625,277.207977,-0.541531,-0.46408,1.524862,3.6468,13.897031,13.913671,0.085625,13.907514,0.006157,0.03888,37410.871094,193.247726,-1.54536,-1.467909,-1.003829,3.230671,4.156698,2.509839,2.100972,-0.948997,2.483147,-0.382175,0.039501,36.239937,8.210072,-3.251169,-3.173718,-2.709638,-1.705809,1.889441,4.005816,0.374237,18.894413,1.262242,1.953184,'class 2'
-0.0205,10,44.721355,39.999996,-400,48.284267,-8.284272,1.178097,5119998.5,3199.999756,0.165158,9.233499,40.193001,38.596073,-260.809509,44.461975,-5.865901,1.1149,3773144.5,2532.89502,0.712264,6.12607,33.02277,36.40028,-46.099243,37.625492,-1.225213,0.597809,1999895.375,1509.377319,-0.547106,1.321496,6.270017,31.317484,32.590031,-14.446793,33.027451,-0.437418,0.339128,1189454.25,1119.897339,-1.156337,-0.609231,2.915726,7.749132,17.095057,17.718592,10.838853,17.084152,0.634439,0.010496,84952.28125,270.593048,-2.750568,-2.203462,-1.594231,4.331385,4.54792,0.728224,-0.276627,-0.226921,0.357723,-0.634349,-0.007393,0.075314,0.984207,-4.166227,-3.61912,-3.009889,-1.415658,3.348506,5.896167,1.118389,33.485058,1.766042,2.829646,'class 2'
4.9795,14.142136,109.886299,-149.999985,5199.999023,-54.384464,-95.615517,1.448307,38249988,1699.999756,4.57556,12.19199,97.247826,-132.47226,4028.873535,-47.305969,-85.16629,1.414212,25154664,1433.404053,2.416747,3.14371,34.974422,-45.928848,399.63916,-11.662847,-34.266003,1.085538,1077728.125,510.902588,2.158813,1.509632,3.572375,18.42832,17.773207,-27.496225,19.204935,-1.431728,0.286407,134527.328125,425.871826,3.065928,0.907115,2.830578,7.660727,17.499317,17.731539,4.054888,17.499828,0.23171,0.015498,93752.507813,298.187927,1.744982,-0.413831,-1.320946,4.204781,4.528227,0.806546,-0.184574,-0.354125,0.509911,-0.694485,0.263613,0.049417,1.450569,0.370779,-1.788034,-2.695149,-1.374203,3.5045,5.618389,1.032132,35.044998,1.619266,3.716342,'class 2'
-0.0205,15.811387,159.962494,188,3420,167.593475,20.406523,0.41192,765692416,21664,0.173333,15.184499,152.475403,178.908264,3101.164307,159.460403,19.447861,0.403583,627472448,19603.511719,1.17355,12.797372,110.989182,132.494034,2182.213135,113.219925,19.274109,0.339827,154934288,8825.816406,-1.000216,3.136017,13.423784,55.438179,67.658356,725.55719,54.295151,13.363207,0.182104,7669509.5,1675.42395,-2.962684,-1.962468,5.305682,11.830765,12.443228,11.746509,-8.465322,12.427675,-0.681167,0.021199,23710.804688,171.841751,-5.132349,-4.132132,-2.169665,5.321542,4.290913,2.779197,-3.552713,2.41098,-0.913534,-2.63918,1.408329,37.585789,2.977854,-5.148209,-4.147992,-2.185525,-0.01586,5.002599,8.062833,1.923944,50.02599,2.131071,5.071605,'class 2'
-0.0205,14.142136,172.589111,190,1644,180.91275,9.087254,-0.347369,1065816384,29524,0.350774,12.124625,165.745377,182.869827,1619.081055,173.5401,9.329727,-0.345019,901748224,26965.046875,1.462231,11.55769,121.968987,135.389313,1156.801636,126.224686,9.164629,-0.307477,251180672,13703.056641,-1.111458,3.260813,13.653038,55.394096,62.034649,371.762329,55.313663,6.720984,-0.125238,9086787,2361.248535,-2.910039,-1.798581,5.197271,11.556952,11.949873,10.057705,-22.673687,11.954389,-1.896684,0.140828,19407.275391,191.852203,-4.846498,-3.73504,-1.936459,5.128263,4.216397,2.759027,-3.331352,1.545479,-0.557074,-2.774277,1.269538,54.557148,4.915987,-4.77749,-3.666032,-1.867451,0.069008,5.033447,7.9795,2.035055,50.334473,2.083666,4.999237,'class 2'
-0.0205,11.045361,170.99707,132,-7708,175.836243,-43.836243,0.288951,840812544,48256,0.591481,10.711933,163.099945,124.201691,-7087.817383,166.716003,-42.514317,0.275517,675311680,43777.328125,2.722934,12.564151,117.892418,77.506866,-4279.968262,114.791557,-37.284695,0.173492,138932288,23127.1875,-2.131453,3.895582,14.36081,53.619175,30.940767,-965.316895,50.178448,-19.237682,0.051932,4612994.5,4818.599121,-3.304101,-1.172648,4.997904,10.965636,10.396073,7.567401,-29.881639,10.43186,-2.864459,0.233388,10124.098633,176.792114,-4.406424,-2.274971,-1.102322,4.888265,4.059199,2.776879,-2.972408,0.159967,-0.054829,-2.917579,1.232258,72.407524,8.19534,-4.296784,-2.165331,-0.992683,0.109639,4.75026,7.590611,1.453184,47.502602,1.954775,4.818681,'class 2'
4.9795,17.088007,122.81694,84,-4016,118.026314,-34.02631,0.013155,163134720,23120,4.230464,13.995183,118.979889,83.605675,-3586.586914,114.837517,-31.231842,0.017943,149138496,21336.257813,2.387183,5.339068,93.62606,79.206322,-1264.278931,92.826172,-13.619851,0.056769,71085096,11330.755859,1.84328,3.360232,12.679569,44.320469,43.203922,-66.834129,44.699123,-1.495199,0.131287,3983121.25,2133.915283,0.870231,-0.973049,4.664253,10.23129,8.281871,7.227473,-13.026593,8.721151,-1.493678,0.327905,5450.486328,104.342751,-0.433789,-2.27707,-1.30402,4.625301,3.826645,2.855641,-2.543159,-1.402847,0.466167,-3.009326,1.24362,78.123184,12.079049,-0.394837,-2.238118,-1.265069,0.038952,4.401137,7.953184,1.584763,44.011372,1.869551,4.389587,'class 2'
-0.0205,7.071068,189.103149,256,13536,181.366653,74.633347,-0.671999,746586112,11392,-0.012274,5.318279,178.824966,242.209747,12200.672852,170.76088,71.448875,-0.648656,578611008,9862.873047,0.624668,7.117375,116.179726,156.243408,5146.642578,109.046738,47.196667,-0.468519,93386440,3825.431396,-0.636942,2.771127,12.357449,39.799232,50.795578,492.46701,37.750145,13.045433,-0.137669,1574749.125,610.322754,-2.783401,-2.146459,4.298372,9.499731,6.882131,7.914068,4.427672,7.30822,0.605848,0.428356,2813.562988,44.921791,-4.310647,-3.673705,-1.527246,4.369209,3.536652,2.990992,-2.171935,-2.733277,0.892063,-3.063997,1.272114,73.827675,15.65041,-4.381484,-3.744542,-1.598083,-0.070837,4.281108,6.4795,1.453184,42.811081,1.686047,4.097921,'class 2'
4.9795,30.88689,173.481995,-96,-10640,65.771698,-161.771698,-0.088354,477167616,51776,4.806519,29.044136,157.244492,-84.347313,-8974.197266,61.522121,-145.869431,-0.08899,306002272,43011.257813,3.555048,20.592327,73.737267,-19.540638,-2571.984375,41.876976,-61.417614,-0.091649,4074109,10669.772461,1.251472,3.082749,13.63671,29.404964,22.563602,-177.782806,28.74782,-6.184218,-0.004936,621247.625,1220.247314,1.72377,0.472299,4.038115,8.88218,6.124205,7.776183,9.480908,6.26219,1.513992,0.501012,1363.296997,22.545382,0.768404,-0.483068,-0.955366,4.14767,3.21993,3.132495,-1.992304,-3.512272,1.12625,-3.118554,1.301985,71.519836,18.018364,0.658849,-0.592623,-1.064922,-0.109555,3.999091,5.690026,2.005816,39.990906,1.316344,3.951722,'class 2'
-0.0205,0,51.961521,39.999996,-599.999939,51.622772,-11.622777,-0.160875,6399998,3999.999512,-0.020484,0.618133,49.896973,39.486954,-507.656189,49.701134,-10.214179,-0.156248,5597355.5,3589.844482,0.063741,3.314651,39.23616,39.103748,-18.386301,39.56842,-0.464671,-0.129798,2450614.5,1602.648315,-0.084225,0.697603,5.085314,27.352215,31.237741,113.467659,27.041719,4.196021,-0.037112,509293.53125,521.925964,-0.718086,-0.633861,2.090216,6.313399,12.51323,14.501103,26.08609,12.396852,2.104251,0.12132,22276.78125,105.937653,-2.110699,-2.026474,-1.392613,3.299746,3.54477,1.218551,0.450592,-1.04883,1.273909,-0.823317,1.051828,0.893012,4.398355,-3.320229,-3.236004,-2.602143,-1.20953,2.375553,4.637394,0.673944,23.755526,1.406459,2.400553,'class 2'
4.9795,0,53.619026,-30,-1300,24.051249,-54.051247,-0.347369,5490000,6100,4.204326,0.602878,49.073235,-24.398607,-1151.472656,23.860312,-48.258919,-0.330499,3096223,5201.183105,1.356118,2.60499,26.76943,-0.052166,-384.791321,19.590033,-19.642199,-0.19008,4.188522,1539.167969,2.848208,1.130198,3.7039,17.031824,19.498154,44.557388,16.854506,2.643649,0.069896,76776.351563,201.948425,3.074128,0.225921,2.229595,6.072369,10.840199,12.903571,24.415678,10.600262,2.303309,-0.048419,11461.913086,68.839432,1.974731,-0.873477,-1.099397,3.131135,3.10129,1.228083,-0.295635,-0.973035,0.849622,-1.145257,1.164099,0.347811,3.979539,1.073192,-1.775016,-2.000937,-0.90154,2.591342,4.007277,0.673944,25.91342,1.151655,2.887395,'class 2'
-0.0205,10,28.284271,0,-400,20,-20,1.570796,0,1600,0.165157,8.442171,24.994776,-3.374128,-306.697418,15.906786,-19.280914,-1.565055,14096.293945,1238.174194,0.658084,2.454418,10.647739,-11.181742,4.369899,-0.405513,-10.776229,-1.40297,13447.337891,107.551735,-0.492928,0.616231,1.693925,4.853507,2.300685,-13.00337,4.9354,-2.634715,-0.412964,303.332733,57.306633,-0.451075,0.041853,1.07784,3.444252,9.228548,10.195594,8.846471,9.237973,0.95762,-0.127526,7127.263672,68.564255,-0.912684,-0.419756,-0.461609,2.348476,3.045609,1.256568,1.549218,0.315665,1.307857,0.241361,0.478055,2.729879,1.137414,-2.183319,-1.690392,-1.732244,-1.270636,1.613126,3.340611,0.374237,16.131258,1.039928,1.505816,'class 2'
4.9795,0,59.160797,-80,1400,-25.857864,-54.142136,-1.178097,5120000,800,4.204309,0.285608,50.073689,-66.964905,939.984802,-20.025496,-46.939407,-1.160386,3248240.75,724.358704,1.255002,1.812173,12.560296,-9.818148,-71.916084,4.889655,-14.707803,-0.977939,37021.890625,384.060364,2.949307,0.763003,2.887563,8.960731,7.979451,-29.027542,10.693863,-2.714411,-0.643714,11447.00293,179.781815,3.441306,0.491999,1.278295,3.877247,9.275555,9.336041,-1.409124,9.484612,-0.14857,-0.212497,8088.444336,92.79818,2.926014,-0.023293,-0.515292,2.35613,2.944901,0.897234,0.915277,-0.063335,0.979911,-0.064633,0.435041,0.914027,1.091072,1.848179,-1.101128,-1.593127,-1.077835,1.742512,3.216342,0.242658,17.425116,1.079697,1.742658,'class 2'
-0.0205,10,34.102787,22,-400,33.825424,-11.825424,-0.251422,1008656,2084,0.165157,9.233847,33.763096,22.649601,-380.250916,33.87479,-11.225189,-0.269045,1043455.125,2034.008057,0.666877,6.39979,30.42832,24.486443,-233.247009,31.817272,-7.33083,-0.324825,918909.6875,1532.573975,-0.50172,0.982175,4.687561,14.023234,7.865809,-78.762283,13.64012,-5.77431,-0.256788,23320.404297,376.920074,-0.817019,-0.315299,1.492365,4.441075,9.751914,9.163678,-8.447044,10.00773,-0.844052,-0.229249,9888.760742,117.761192,-1.327208,-0.825488,-0.510189,2.371372,2.841367,0.751214,0.183918,-0.369811,0.706993,-0.523076,0.419173,0.051181,1.513069,-2.206215,-1.704495,-1.389196,-0.879007,1.778623,3.874237,0.118389,17.786226,1.127152,1.742658,'class 2'
-0.0205,7.071068,71.239037,74,187.999969,71.365677,2.63432,-0.073006,25868624,4724,-0.012309,7.146649,66.666069,66.78907,5.250473,66.710365,0.078704,-0.036533,19804874,4439.77832,0.390541,7.155713,43.344944,32.590164,-435.015991,42.762905,-10.17274,0.139817,2976250.5,2802.182373,-0.402849,0.966688,4.815847,16.106201,11.568071,-65.794212,15.746429,-4.178358,0.1242,53126.269531,396.997162,-0.978997,-0.576148,1.68641,5.061399,10.388176,10.093731,-6.123785,10.667776,-0.574045,-0.229797,12875.876953,126.378548,-1.698719,-1.295869,-0.719721,2.366634,2.712189,1.000701,-0.54155,-0.544243,0.515076,-1.056626,0.451184,0.724464,2.470246,-2.378942,-1.976093,-1.399945,-0.680224,1.90333,3.4795,0.374237,19.033304,1.137008,2.150553,'class 2'
-0.0205,7.071068,42,56,588,42,14,0.785398,2458624,784,-0.012344,6.525304,40.992916,55.764778,651.863647,39.087921,16.676857,0.785543,1561870.25,502.255829,0.253778,4.571036,31.763334,44.880821,501.81311,23.766634,21.114187,-0.815985,14171.467773,7.035472,-0.266123,0.757918,4.516959,19.978054,26.543509,138.19165,19.431934,7.111575,-0.532689,106945.726563,151.79126,-0.770263,-0.50414,1.882076,5.690025,10.745338,10.285924,-7.06108,10.931843,-0.645919,-0.186719,14181.945313,134.044556,-1.89442,-1.628298,-1.124158,2.314396,2.550725,1.381085,-1.137967,-0.669185,0.427474,-1.565441,0.512827,5.143244,3.971711,-2.32674,-2.060617,-1.556477,-0.43232,2.346313,4.285056,0.257278,23.463129,1.501385,2.518974,'class 2'
-0.0205,0,22.36068,20,-100,24.142136,-4.142136,-1.178097,320000,800,-0.020499,0.274312,20.30994,18.771915,-70.685699,21.986826,-3.214911,-1.172203,223809.3125,635.127563,0.005016,1.285583,10.026097,11.89884,11.727318,10.814425,1.084414,-1.050747,13404.047852,94.673126,-0.025515,0.187723,1.110063,8.997308,10.610302,14.797192,8.958565,1.651737,-0.200442,6010.536133,53.389729,-0.208222,-0.182707,0.813192,3.04102,9.133956,9.326855,0.81094,9.239081,0.087773,-0.154622,7285.121582,83.746445,-0.833691,-0.808176,-0.625469,1.69246,2.35975,1.635419,0.469782,-1.39861,1.440621,-0.970838,0.25373,1.283372,5.815135,-1.712959,-1.687444,-1.504737,-0.879268,1.251722,2.785056,0.257278,12.517223,1.022445,0.821605,'class 2'
-0.0205,0,0,0,0,0,0,0,0,0,-0.0205,0,0.01435,0.016802,0.000006,0.016444,0.000358,0.768858,0,0.000259,-0.020476,0.017773,3.324745,3.747262,1.478197,3.299217,0.448045,-0.062557,114.149689,8.12918,-0.000024,0.092419,1.379965,13.856692,15.651745,24.644716,13.875629,1.776115,-0.161325,35864.222656,146.398254,-0.112919,-0.112895,0.900772,3.341382,9.678611,9.419258,-2.712419,9.69892,-0.279662,-0.069052,8834.279297,99.572113,-0.921272,-0.921248,-0.808353,1.625855,2.207634,1.628204,0.07829,-1.694147,1.341327,-1.263038,0.361817,0.041573,6.782716,-1.646355,-1.646332,-1.533436,-0.725083,1.199529,3.663711,0.111079,11.995293,1.230885,0.83988,'class 2'
-0.0205,0,0,0,0,0,0,0,0,0,-0.0205,0.000023,1.034066,1.212167,0.182804,1.035656,0.17651,-1.347414,1.084573,0.738132,-0.019935,0.139655,7.073555,9.952444,24.433031,5.550462,4.401982,-1.200853,130.649246,1.319008,-0.000565,0.158126,1.638515,15.963917,19.097137,54.830215,15.577247,3.519891,0.036528,53020.121094,145.379837,-0.178626,-0.178061,0.985451,3.32777,9.042618,7.603439,-12.425109,8.986137,-1.382698,0.09168,6215.557129,107.512733,-1.005951,-1.005386,-0.827325,1.500724,2.020793,1.589968,-0.12043,-1.876124,1.310825,-1.431255,0.473603,0.10905,7.519,-1.521224,-1.520659,-1.342598,-0.515273,1.23257,3.7295,0.118389,12.325702,1.237125,0.755816,'class 2'
-0.0205,15.811387,44.721359,-40,-400,8.284271,-48.284271,1.178097,5120000,3200,0.189592,14.182278,40.747692,-39.966625,-180.090759,4.087904,-44.054527,1.171688,3702124.5,2317.693848,1.331747,6.333877,24.727324,-34.340797,274.745422,-12.68965,-21.651148,0.933841,94706.992188,80.308456,-1.142154,1.036458,2.119507,8.937004,-9.212967,2.476461,-0.277139,-8.935828,0.027294,6363.607422,74.972908,-0.846865,0.295289,0.903265,2.240625,5.12795,1.817757,-16.757338,5.102135,-3.284378,0.442255,232.399185,70.333595,-0.713673,0.428481,0.133192,1.104831,1.578776,1.361578,0.053892,-1.79256,1.366083,-1.31219,0.69408,0.020834,7.173144,-0.915238,0.226916,-0.068373,-0.201565,1.035202,2.812833,0.242658,10.352016,0.911202,0.768974,'class 2'
-0.0205,0,39.025631,42,-100,44.259407,-2.259407,0.563189,3817296,2164,0.012124,0.248948,36.776527,38.027752,-165.466064,41.970219,-3.942465,0.557073,3048362.75,2107.974365,1.056882,0.268578,24.582264,14.088277,-363.576965,27.371382,-13.283105,0.539914,328044.46875,1652.787354,-1.044758,1.44544,2.36304,15.172606,1.86409,-187.275726,14.648621,-12.784531,0.54473,2615.080811,752.577759,-1.433316,-0.388558,1.544226,3.497719,6.716013,0.763822,-41.769878,6.856147,-6.092325,0.652377,97.818649,167.662949,-1.532102,-0.487344,-0.098785,1.429564,1.779548,1.536912,-0.741632,-1.904666,1.058229,-1.799861,0.859829,4.492917,8.16868,-1.41744,-0.372682,0.015876,0.114661,1.497921,4.268974,0.374237,14.97921,1.418715,0.836225,'class 2'
-0.0205,12,68.607582,30,-2268,64.929955,-34.929951,0.285669,8974800,9972,0.404239,11.126344,61.845264,24.664719,-1997.022217,58.690845,-34.026127,0.322689,5229628,8596.436523,1.989753,9.382492,36.564331,6.764546,-1096.811279,36.672676,-29.908131,0.562627,202850.21875,4433.003906,-1.585514,2.304677,7.060041,23.904747,4.634489,-552.721436,25.941195,-21.306705,0.7512,47947.804688,2232.364014,-1.900439,-0.314924,2.306556,4.767766,8.396892,-3.043085,-60.736267,6.418946,-9.46203,0.892064,2335.51416,252.205429,-1.902318,-0.316803,-0.001879,1.717363,1.887438,1.983287,-1.557474,-1.566717,0.695423,-2.252897,1.048293,21.085838,8.692593,-1.313124,0.27239,0.587314,0.589193,1.922921,5.505816,0.242658,19.22921,1.746752,1.492658,'class 2'
-0.0205,0,77.846001,64,-1224,79.413078,-15.413078,-1.32954,36831232,8992,-0.020483,0.926782,75.616943,63.657085,-1009.837769,76.805138,-13.148049,-1.355003,32788880,8091.575195,0.094355,4.919192,61.329765,58.097996,-197.672668,61.321541,-3.223544,-1.523269,14062050,4166.067871,-0.114838,0.906919,5.816471,28.782108,24.100004,-139.781067,28.931459,-4.831456,1.400049,662085.5625,1139.934448,-0.927402,-0.812564,1.574736,4.253178,9.030589,1.786936,-42.73093,7.491136,-5.704199,1.362872,555.979736,174.116867,-1.595219,-1.480381,-0.667817,1.446492,1.790963,2.003091,-0.923023,-1.80548,0.959218,-1.882241,1.324758,6.878722,8.07389,-1.466975,-1.352137,-0.539573,0.128244,1.501722,5.396167,0.242658,15.017221,1.734228,0.535056,'class 2'
-0.0205,7.071068,20,0,-400,20,-20,0.785398,0,1600,-0.012344,6.499807,17.280529,-0.79115,-297.984222,16.871176,-17.662327,0.773705,746.447632,1192.562744,0.240642,3.330772,5.38582,-2.106992,-22.91124,3.847636,-5.954628,0.612284,426.558319,96.084366,-0.252987,0.309498,1.394803,7.425051,7.671075,1.206672,7.510409,0.160667,-1.413019,3178.752441,54.018711,-0.321842,-0.068855,0.735045,2.422659,6.980323,4.258302,-15.499329,6.604931,-2.34663,1.499294,1453.015991,80.13044,-0.747389,-0.494402,-0.425547,1.032882,1.511823,1.793695,-0.007278,-1.716472,1.306508,-1.313786,1.389631,0.000364,6.865942,-1.045226,-0.792239,-0.723384,-0.297837,0.989734,3.9795,-0.0205,9.897339,1.244933,0.450991,'class 2'
-0.0205,0,0,0,0,0,0,0,0,0,-0.0205,0.000023,0.885127,0.791541,-0.15046,0.949932,-0.158391,0.377157,0.769625,1.228379,-0.019995,0.118304,4.600657,4.674281,-0.910566,4.861579,-0.187298,0.338741,556.954102,25.491169,-0.000505,0.064569,0.808995,8.201241,10.365952,19.735096,7.852834,2.513118,-1.408802,3063.76001,28.512571,-0.085069,-0.084564,0.608495,2.405609,7.337249,5.571923,-12.446277,7.281277,-1.709353,-1.406534,2509.519043,80.831429,-0.628995,-0.628489,-0.543925,1.034764,1.565722,1.856892,0.117761,-1.717401,1.370699,-1.252938,-1.561274,0.095458,6.883473,-1.055264,-1.054759,-0.970195,-0.42627,0.830962,3.216342,0.111079,8.30962,0.999451,0.388857,'class 2'
-0.0205,0,0,0,0,0,0,0,0,0,-0.0205,0,0.000136,0.000134,-0,0.000136,-0.000001,0,0,0,-0.020496,0.00431,0.818747,0.778102,-0.032471,0.817807,-0.039705,-1.563537,0.445198,0.735328,-0.000004,0.008833,0.458036,5.123597,5.584092,1.654767,5.2701,0.313991,-1.300974,765.925903,24.563015,-0.029333,-0.029328,0.406333,1.922704,6.339357,5.829831,-7.149249,6.870416,-1.040585,-1.169307,2127.035645,62.583931,-0.426833,-0.426829,-0.397501,0.959286,1.550745,1.791382,0.418721,-1.648665,1.51032,-1.091599,-1.367951,1.186964,6.769986,-0.979786,-0.979782,-0.950453,-0.552953,0.734325,3.201722,-0.0205,7.343245,1.008047,0.257278,'class 2'
-0.0205,0,40,40,0,40,0,1.570796,2560000,1600,-0.020499,0.403876,36.898155,36.885284,-0.581663,36.901047,-0.015763,-1.55827,1854191.75,1362.850952,0.029632,2.301593,22.587236,21.511488,-32.848427,22.943216,-1.431728,-1.391691,274933.8125,594.137878,-0.050131,0.338094,3.114237,17.479193,16.048199,-77.86554,19.951031,-3.902833,-1.042854,146544.6875,569.006836,-0.358592,-0.308461,1.042357,3.932441,9.045208,6.367658,-33.085712,9.75821,-3.390552,-1.139873,7010.179688,172.889923,-1.062855,-1.012724,-0.704263,1.376126,1.896542,1.912304,-0.416042,-1.867685,1.174353,-1.590395,-1.385151,1.323078,7.643829,-1.396624,-1.346493,-1.038032,-0.333769,1.326722,4.173944,0.111079,13.267221,1.54184,0.548944,'class 2'
-0.0205,0,95.973953,-2,-5364,72.246162,-74.246162,-0.280747,85840,21460,0.350752,0.642783,88.256645,3.96312,-4706.298828,70.61264,-66.649521,-0.315467,295921.125,18840.900391,1.183718,5.034467,56.662445,28.085241,-2175.176758,62.749622,-34.664383,-0.561738,7485126,9489.488281,-0.832967,1.45873,8.999345,31.727861,23.359848,-590.86969,38.648243,-15.288396,-0.832831,1587478.375,2909.161133,-1.107978,-0.275011,2.158019,6.275031,9.303308,1.872428,-59.886627,8.731284,-6.858856,-1.12549,852.138916,243.05249,-1.807267,-0.9743,-0.699289,1.861323,2.128412,2.206048,-1.609213,-1.218389,0.561329,-2.170542,-1.422343,19.326254,7.463122,-1.510571,-0.677605,-0.402593,0.296696,2.121605,4.951722,0.111079,21.216051,1.674654,1.977307,'class 2'
-0.0205,10,40,-40,0,0,-40,0,2560000,1600,0.165125,8.820867,36.750542,-36.732334,-0.669165,0.018209,-36.750542,-0.000497,1824126,1351.941162,0.549869,3.638994,17.869986,-14.991725,-49.135548,2.766861,-17.758587,-0.094098,94686.585938,421.293976,-0.384743,0.401043,2.962847,17.377445,16.218117,-83.76207,20.336849,-4.118733,-0.5936,157310.203125,598.075562,-0.235918,0.148826,1.259257,4.775603,9.709471,8.264556,-42.123116,11.826356,-3.5618,-0.848013,16173.804688,236.795334,-1.094131,-0.709388,-0.858214,1.628779,2.151005,1.745841,-0.695544,-1.76182,1.024367,-1.719911,-1.173297,3.643382,7.531059,-1.463654,-1.078911,-1.227737,-0.369523,1.689003,4.007277,0.111079,16.890028,1.544048,1.374237,'class 2'
-0.0205,0,0,0,0,0,0,0,0,0,-0.0205,0.000023,0.909061,0.827404,-0.149856,0.980276,-0.152871,-0.388672,0.879039,1.284021,-0.019993,0.127779,5.679143,6.01557,-0.909449,6.163133,-0.147563,-0.431789,1441.146362,39.824883,-0.000507,0.070183,1.18771,9.636544,11.117324,0.846573,11.040647,0.076678,-0.877738,14857.168945,120.208603,-0.090683,-0.090175,0.77503,3.578127,11.37841,10.621891,-21.709362,12.376036,-1.754145,-1.159877,22526.78125,199.662018,-0.79553,-0.795022,-0.704847,2.102343,3.674353,4.096408,2.060013,-7.025063,3.873592,-1.813578,-1.34711,137.256363,32.343903,-2.122843,-2.122336,-2.032161,-1.327313,1.480962,4.868389,-0.0205,14.809619,1.613019,1.095728,'class 2'
-0.0205,10,100.374298,102,-1696,116.551506,-14.551506,-0.597978,178823952,17188,0.165144,8.018431,102.968849,108.785339,-1293.267334,119.598724,-10.813385,-0.622875,201268864,17007.318359,0.733094,8.176694,107.40847,127.109207,594.943848,122.242279,4.866925,-0.753543,222591136,13776.974609,-0.56795,2.353874,15.990256,51.989548,57.182335,-152.452393,59.734501,-2.552167,-0.947221,12685687,3879.62915,-2.18873,-1.62078,3.965759,10.975713,13.900698,8.385837,-90.659729,14.596778,-6.210941,-1.158249,30446.804688,432.961151,-3.800615,-3.232665,-1.611885,4.276841,5.168743,3.626404,-1.984018,-4.968933,1.447871,-3.431889,-1.392762,93.732101,23.812061,-4.111697,-3.543747,-1.922967,-0.311082,4.325699,8.535055,1.058447,43.256989,2.388693,4.687833,'class 2'
-0.0205,10,35.707142,-30,-200,5.615528,-35.615528,-0.122489,1530000,1700,0.165125,8.829012,29.428576,-24.250359,-156.216461,5.288507,-29.538864,-0.171952,713309.0625,1212.945801,0.553001,3.986095,15.435993,12.251767,-122.492142,18.775728,-6.523962,-0.856325,96078.867188,640.074341,-0.387876,0.773833,6.807413,39.037712,45.659119,78.808899,43.862389,1.796731,-0.936499,3689014.75,1769.519409,-0.608708,-0.220832,2.62144,8.878777,15.886428,15.623771,-51.168938,18.404076,-2.780305,-0.99226,109547.6875,448.777954,-2.456315,-2.068439,-1.847607,3.786108,5.103231,3.154607,-0.305576,-6.490305,2.399397,-2.704973,-1.188416,2.432893,26.054596,-3.620983,-3.233107,-3.012275,-1.164668,3.269997,6.505816,0.505816,32.69997,2.087314,3.590611,'class 2'
-0.0205,15.811387,182.197693,216,6152,182.242844,33.757156,-1.332949,1028671488,22048,0.173354,16.487123,171.734604,203.523666,5369.811523,172.371033,31.15263,-1.315641,826061632,19942.638672,1.226612,19.095377,108.700089,132.731171,2320.507568,112.015152,20.716021,-1.149508,146851760,8335.53125,-1.053257,3.21209,17.803858,38.964546,47.556393,183.851074,43.311543,4.244852,-0.847624,3451684,1526.206177,-3.038736,-1.985479,4.82861,12.502345,11.90331,9.964151,-55.86837,13.964807,-4.000655,-0.977688,32044.787109,322.757813,-4.655255,-3.601998,-1.616519,4.974814,5.457415,3.143807,-3.167677,-0.73756,0.217856,-3.385534,-1.177678,130.287994,12.984419,-4.80146,-3.748202,-1.762724,-0.146204,5.568243,8.005816,2.4795,55.682426,1.970946,6.173944,'class 2'
4.9795,15.811387,191.486298,178,-8004,215.19429,-37.194294,-0.491397,2018270848,63700,4.583792,16.670292,176.709229,162.718796,-7380.723633,199.68132,-36.962521,-0.503927,1482742784,56000.304688,3.210041,24.536207,95.535309,78.914703,-3884.198242,113.221039,-34.306332,-0.620276,135537984,21764.324219,1.373751,4.244017,19.317032,30.3545,21.95224,-559.966553,37.061398,-15.109158,-0.786534,1311621.75,2721.766846,0.339775,-1.033976,5.27408,12.951444,10.907109,9.767539,-47.321182,13.320143,-3.552603,-0.76759,27160.753906,284.689545,-0.690288,-2.064039,-1.030063,5.318177,5.494869,2.945259,-3.692668,1.553175,-0.484066,-3.208602,-0.796274,101.219826,7.423096,-0.734385,-2.108136,-1.07416,-0.044096,6.243243,10.190026,3.868389,62.432426,2.066331,5.865465,'class 2'
-0.0205,14.142136,29.580399,-10.000001,-399.999969,15.615528,-25.615528,-0.122489,170000.03125,1700,0.350767,11.951595,27.936678,-7.147902,-387.67157,16.437162,-23.585066,-0.172845,81838.898438,1601.778809,1.228165,4.735611,28.382969,17.608654,-394.387939,30.527681,-12.919027,-0.454019,585283.25,1887.616455,-0.877398,1.583541,9.282393,36.665203,42.697712,38.493896,41.776283,0.921429,-0.688394,3042962,1669.119019,-1.232774,-0.355376,3.305618,9.915983,14.51823,15.572247,-27.612259,17.179523,-1.607277,-0.724661,85587.085938,352.943909,-2.954851,-2.077453,-1.722077,4.375094,5.332767,2.250605,-1.042198,-4.009098,1.547872,-2.59007,-0.665493,18.59815,17.12257,-4.024327,-3.14693,-2.791553,-1.069476,4.218243,6.847921,0.926868,42.182426,2.025051,4.396167,'class 2'
-0.0205,10,162.490005,142,-3180,161.669724,-19.669731,-1.509987,663072960,32884,0.536466,9.543885,152.314041,140.878448,-1738.141113,152.291687,-11.413241,-1.502714,531878752,26799.304688,2.127898,14.085172,102.901512,128.582642,2922.746826,99.085396,29.49725,-1.425578,80063616,4842.509766,-1.591432,3.873958,16.818369,36.177898,48.88792,508.110901,33.898918,14.989,-0.510358,854638.5625,357.585052,-3.337492,-1.74606,5.292822,12.060725,10.900496,7.723354,-53.286884,12.119971,-4.396618,-0.492893,16272.4375,272.797729,-4.756355,-3.164924,-1.418864,5.263145,5.319983,3.159194,-3.504401,0.52002,-0.15527,-3.349131,-0.389794,125.273575,10.200745,-4.726679,-3.135247,-1.389187,0.029676,5.872336,9.716342,3.9795,58.723366,2.026725,5.4795,'class 2'
22.9795,47.074409,295.220245,-362,21944,-76.995193,-285.004822,0.004808,5670011904,43268,20.451973,43.249947,268.672791,-324.492828,16551.230469,-63.389599,-261.103241,0.014364,4116076288,39090.679688,10.548016,24.239073,137.234177,-141.561386,548.53894,-3.987219,-137.574173,0.078595,357616608,17845.472656,9.903957,7.625909,15.53209,36.767811,-17.240238,-547.723206,16.320402,-33.560642,0.129498,739533,2488.118408,12.826064,2.922107,7.249074,12.224763,11.577391,-2.98547,-65.734871,6.75124,-9.736711,-0.155279,2423.029541,271.852509,13.202898,3.298941,0.376834,5.971662,4.938516,4.673626,-5.803149,5.916834,-1.319708,-4.483441,-0.00295,337.075287,10.009202,14.480311,4.576354,1.654247,1.277413,7.765611,10.084763,5.005816,77.656113,1.677963,7.785055,'class 2'
4.9795,39.623226,272.095581,-12,-37828,188.586746,-200.586746,1.462019,21809664,151456,5.493125,35.848423,246.80162,-16.283066,-31058.582031,168.280869,-184.563934,1.461213,33009566,124499.460938,7.530187,19.665762,115.504478,-42.632141,-5956.397949,58.751228,-101.383369,1.446348,46606300,25643.089844,-2.037062,7.101629,12.540557,24.165192,-32.270462,224.298798,-10.131328,-22.139133,1.311941,150154.28125,144.187408,-1.608504,0.428558,6.215607,9.734197,11.346513,-3.673465,-57.992363,5.99691,-9.670375,-0.054857,3312.372803,245.463806,-0.722482,1.31458,0.886022,5.292098,4.645261,4.326772,-4.353652,0.018992,-0.004367,-4.349285,0.102437,357.825012,18.878317,0.201027,2.238089,1.809531,0.923509,6.879354,8.400553,5.562833,68.793533,0.890819,7.016049,'class 2'
-0.0205,1.414214,154.544495,200,6600,158.309525,41.690479,-0.59196,544000000,13600,0.368779,2.915499,142.817184,184.194489,5535.526367,146.377777,37.816715,-0.576156,399853984,11785.503906,2.157239,10.945415,84.915375,104.53476,1452.058105,88.041962,16.4928,-0.461084,55941040,5119.282227,-1.78846,3.7122,12.179347,24.052876,23.581539,-62.611572,25.990551,-2.409012,-0.397546,448505.34375,806.535217,-3.34342,-1.55496,4.17353,8.003224,9.647971,1.728827,-49.353039,7.942566,-6.21374,-0.213747,598.966736,200.401001,-3.804751,-2.016291,-0.46133,4.181297,4.462379,3.556918,-1.739339,-4.827318,1.493304,-3.232643,-0.035607,67.56881,22.334572,-3.812517,-2.024058,-0.469097,-0.007767,4.535348,6.505816,2.451722,45.353477,1.426836,4.946605,'class 2'
4.9795,10,52.611786,-68,800,-15.132038,-52.867962,0.506099,6584576,1424,4.389935,8.679784,41.053951,-53.007828,464.763947,-11.086603,-41.921223,0.566231,2671512.75,950.773865,1.879753,4.569435,12.941435,11.019861,-30.935078,13.339005,-2.319144,1.304283,29773.724609,245.177673,2.510182,1.702232,5.484016,19.86455,27.181259,160.717834,18.488321,8.692939,-0.672491,70889.492188,95.949501,2.687703,0.177521,2.5918,5.869267,8.832674,5.653504,-30.24412,9.010169,-3.356665,-0.330828,4888.240234,152.938583,1.798135,-0.712047,-0.889568,3.164561,3.943659,3.382996,0.137249,-5.893683,2.497285,-2.360036,-0.12509,0.444436,23.593569,1.225374,-1.284808,-1.462329,-0.572761,2.954354,4.558447,1.701722,29.543537,1.070981,3.090611,'class 2'
-0.0205,22.36068,108.166542,84,-2564,107.787537,-23.787537,1.400307,122153472,17312,0.367112,20.322872,98.343597,77.157387,-2055.754883,98.110786,-20.953403,1.400985,84395128,14176.282227,1.91887,11.757131,45.900867,44.425468,-106.988525,46.715675,-2.290206,1.383097,4739804.5,2401.576416,-1.551758,2.711038,7.903453,14.46262,15.790732,19.042601,14.4752,1.315533,0.110886,43181.164063,173.176834,-2.343926,-0.792169,3.15733,6.126261,8.005082,2.858051,-28.246962,6.932577,-4.074525,-0.069475,989.660095,121.156303,-2.790218,-1.238461,-0.446292,3.381861,3.849242,3.389654,-0.708951,-5.529987,2.023683,-2.732635,0.056861,11.370375,22.622561,-3.014749,-1.462991,-0.670822,-0.22453,3.511079,5.673944,1.701722,35.110786,1.213993,3.353769,'class 2'
4.9795,1.414214,178.87146,-218,6564,-36.082237,-181.917755,-0.368446,1010740416,21268,5.203846,1.267205,167.320816,-203.438004,5768.06543,-34.052982,-169.385025,-0.344938,757993344,18314.759766,5.471708,1.768779,99.631104,-116.838654,1734.920532,-17.457178,-99.381477,-0.20026,91621736,6711.590332,-0.267862,3.929119,4.922648,29.435501,-25.061581,-122.258141,4.180847,-29.242428,0.074475,701640.875,1117.115234,1.274727,1.542589,3.476588,5.788887,6.97651,1.196174,-24.448797,5.5787,-4.382526,0.130699,141.975693,99.226013,1.727259,1.995121,0.452532,3.430318,3.645216,3.31275,-1.290454,-5.240343,1.733146,-3.0236,0.236249,37.679493,22.62664,1.773529,2.04139,0.498801,0.04627,3.914734,5.690026,2.257278,39.147339,0.978445,4.035787,'class 2'
-0.0205,11.045361,99.894943,102,128,100.729263,1.270733,1.438552,102916368,9892,0.554355,10.502393,90.478752,91.056412,7.97496,90.968742,0.08767,1.466281,68480664,8259.369141,2.572316,9.600845,42.090797,36.517368,-224.635712,41.881031,-5.363662,-1.499866,2976494,2232.061035,-2.017961,3.244532,5.97572,10.673286,9.821373,-10.8285,10.821976,-1.000602,-1.393835,13482.448242,139.773346,-2.690177,-0.672216,3.533371,5.320631,5.064195,0.938328,-14.39819,4.292553,-3.354225,0.276419,51.483276,58.473221,-2.979017,-0.961056,-0.28884,3.306396,3.387827,3.104265,-1.530099,-5.114034,1.622278,-3.152378,0.399994,53.373226,22.79734,-2.752041,-0.73408,-0.061864,0.226976,3.590611,4.840611,2.451722,35.906109,0.693096,3.492658,'class 2'
-0.0205,10,130.456894,178,7320,113.515305,64.484695,1.468099,76168336,2404,0.165177,8.889034,119.126869,162.567444,6097.846191,103.849129,58.718315,1.426451,53828648,2036.790283,0.882795,6.659924,58.510559,79.285553,1371.667603,53.780743,25.504812,1.129163,5025993.5,799.528198,-0.717619,2.003131,5.010488,9.873802,11.979137,16.544069,10.386256,1.592881,0.478547,11095.894531,77.323448,-1.837954,-1.120335,2.330502,4.226729,5.563835,2.422648,-12.821632,4.991395,-2.568747,0.099301,335.459808,57.155754,-2.165325,-1.447706,-0.327371,2.518863,2.982893,2.815531,-0.202927,-4.631906,2.053113,-2.25604,0.288068,0.764648,18.568802,-2.353686,-1.636068,-0.515733,-0.188362,2.279792,3.637395,1.584763,22.797924,0.605508,2.150553,'class 2'
4.9795,0,73.702103,24,-2500,63.419842,-39.419842,-0.117772,6091776,10576,4.204342,0.635824,69.1633,27.239426,-2115.001465,61.583221,-34.343796,-0.145127,6827752,9201.992188,1.418139,3.79948,46.937744,38.539722,-583.096375,50.163612,-11.623892,-0.37757,5670462.5,3817.695801,2.786202,1.618325,5.062397,22.261593,26.600811,46.744263,24.709023,1.891789,-0.633682,368396.65625,520.626099,2.586017,-0.200185,2.294416,4.052619,4.945178,1.822004,-11.126242,4.368771,-2.546767,0.155342,158.763458,47.824669,1.909926,-0.876276,-0.676091,2.347898,2.745944,2.502236,-0.302412,-4.355604,1.941273,-2.243685,0.433099,1.601699,17.51387,1.856444,-0.929758,-0.729573,-0.053482,2.231254,3.216342,1.321605,22.312542,0.621155,2.236079,'class 2'
-0.0205,0,209.272552,238,5412,212.536087,25.463911,-0.250953,1982313472,34996,-0.020427,2.424069,193.009415,216.93866,3991.619141,196.639481,20.299179,-0.25302,1463447296,31095.902344,0.368501,12.361315,102.713127,103.391602,-330.535553,106.495361,-3.103756,-0.27134,128405792,12011.96582,-0.388928,1.85331,8.852828,22.819059,12.31629,-208.76355,21.864395,-9.548104,-0.229718,149680.34375,986.745117,-1.873737,-1.484809,2.113238,3.849746,4.900303,-0.020096,-14.235895,3.763014,-3.78311,0.296997,0.022996,56.943985,-2.133665,-1.744736,-0.259928,2.08244,2.477217,2.155987,-0.177851,-3.931715,1.895923,-2.073774,0.569027,0.498456,15.758492,-2.102867,-1.713938,-0.22913,0.030798,2.102599,3.558447,1.146167,21.025993,0.803366,1.808447,'class 2'
-0.0205,7.071068,164.763474,126,-7496,170.074738,-44.074741,0.303068,728073344,45860,0.173319,7.270569,150.576157,113.769447,-6537.669922,155.745956,-41.976501,0.312488,506014848,39094.167969,1.048963,10.534086,76.879868,47.933632,-2624.626709,80.526833,-32.593197,0.39846,29400836,12796.140625,-0.875644,1.754063,7.781387,20.586582,2.219231,-316.780273,18.942492,-16.723261,0.482126,6264.807129,1272.046021,-1.580745,-0.7051,1.739193,3.50925,4.449794,-0.408072,-15.928518,3.792231,-4.200303,0.532561,10.637598,63.880596,-1.565875,-0.69023,0.01487,1.758696,2.179143,1.862058,0.106533,-3.358771,1.886735,-1.780202,0.698737,0.152608,13.446432,-1.585378,-0.709733,-0.004633,-0.019503,1.784909,3.400553,0.673944,17.849094,0.97525,1.576722,'class 2'
-0.0205,10,23.727619,2,-459.999939,22.470909,-20.470909,-0.543159,7375.999023,1843.999756,0.181437,9.027117,18.652878,0.856058,-277.461182,17.090694,-16.234636,-0.522544,813.870728,1110.577637,1.100531,5.268087,6.431748,-3.985724,-29.408829,3.784709,-7.770433,0.767231,2121.119141,133.521317,-0.919094,1.10453,4.337933,11.039879,3.47947,-112.540443,12.48995,-9.01048,0.809052,5596.552246,462.268494,-0.923093,-0.003999,1.228869,2.873947,3.964385,1.394324,-14.253654,4.536392,-3.142068,0.794221,114.623993,58.958755,-1.047432,-0.128338,-0.124339,1.417662,1.848117,1.686031,0.441789,-2.682194,1.873464,-1.431676,0.821388,2.132109,10.923951,-1.236224,-0.31713,-0.313131,-0.188792,1.332716,2.66371,0.535056,13.327164,0.803706,1.005816,'class 2'
-0.0205,15.811387,62.569962,74,768,61.515301,12.484698,1.468099,13164304,2404,0.173333,13.546291,59.422249,66.450943,433.940216,59.109673,7.341271,1.491181,11834006,2679.967285,1.041551,4.474234,49.111675,34.415817,-616.882568,47.42371,-13.007893,1.529357,4325580.5,3651.978516,-0.868218,1.676654,5.448845,22.092936,6.164087,-244.586227,19.022095,-12.858007,1.369321,38616.859375,1016.340881,-1.503322,-0.635103,1.719647,3.565049,4.936708,-0.812717,-20.1003,4.095355,-4.908072,1.008543,53.542007,81.061707,-1.546314,-0.678096,-0.042993,1.732895,2.161122,1.951406,0.156106,-3.500893,1.950748,-1.794641,0.930931,0.34185,14.027941,-1.559563,-0.691344,-0.056241,-0.013248,1.555962,2.532131,0.374237,15.55962,0.737534,1.6045,'class 2'
-0.0205,7.071068,45.55217,10,-1600,45.311287,-35.311287,-0.525825,650000,6500,0.173282,6.277326,41.111065,7.52791,-1323.156494,40.333393,-32.805485,-0.527881,303141.53125,5349.29541,0.862329,3.66515,19.069647,-5.037718,-291.743988,14.746384,-19.784101,-0.568037,30260.294922,1192.354492,-0.689046,0.864774,2.541543,6.009646,0.355631,-18.883337,4.526949,-4.171318,-1.415022,9.568976,75.659836,-0.691492,-0.002446,1.018871,2.471431,5.192081,2.416811,-14.216579,5.167802,-2.750991,1.194758,366.271729,62.707291,-0.845589,-0.156542,-0.154097,1.31195,1.759166,1.876161,0.627031,-2.59755,1.955418,-1.328387,1.037139,4.239676,10.78337,-1.138668,-0.449622,-0.447176,-0.293079,1.039441,2.111079,0.242658,10.394415,0.668504,0.870582,'class 2'
-0.0205,15.811387,54.772255,-60,100,-1.715729,-58.284271,-1.178097,11520000,3200,0.358922,13.697147,51.629684,-58.217297,199.611053,-3.658653,-54.558643,-1.177668,8780909,2590.809082,1.433888,4.205715,30.685438,-39.175735,265.330322,-8.708795,-30.46694,-1.164131,726571,473.416901,-1.074966,1.013374,1.428899,8.19407,-1.945846,-32.124439,4.777818,-6.723664,-1.488287,500.869415,132.284073,-0.654452,0.420514,1.170387,2.859374,6.167038,3.136858,-15.260896,5.778045,-2.641187,1.385293,697.484924,70.883469,-0.811465,0.263501,-0.157013,1.496359,2.013498,2.200667,0.607808,-3.114488,2.094671,-1.486863,1.154355,4.738819,12.827381,-1.137438,-0.062472,-0.482986,-0.325973,1.234178,2.340611,0.374237,12.341784,0.77024,1.071605,'class 2'
-0.0205,7.071068,35.707142,30,-500,41.925823,-11.925824,0.595145,2610000,2900,-0.012344,6.773863,33.52272,30.092659,-375.647614,39.582825,-9.490168,0.612781,2180751.75,2408.158691,0.2709,4.378638,22.538643,26.031956,0.665039,26.006384,0.025572,0.810006,457424.0625,675.002563,-0.283243,0.660829,2.273279,10.989693,11.764462,7.315417,11.105757,0.658705,1.401852,15105.380859,109.140892,-0.673172,-0.389929,1.175314,3.03865,7.080276,4.837501,-13.379694,6.803958,-1.966457,1.550881,1800.041016,76.920189,-1.187657,-0.904414,-0.514485,1.624112,2.238313,2.528998,0.727939,-3.467413,2.261307,-1.533367,1.282657,7.630259,14.399548,-1.636456,-1.353212,-0.963283,-0.448798,1.203623,2.374237,0.257278,12.036227,0.86428,1.057716,'class 2'
-0.0205,0,22.36068,20,-100,24.142136,-4.142136,-0.392699,320000,800,-0.020499,0.274235,21.456696,22.516144,-23.479561,23.514652,-0.998508,-0.454688,304639.75,600.894958,0.007781,0.932621,23.613699,30.820599,168.21106,23.732937,7.087662,-1.012977,263186.78125,277.065155,-0.028281,0.421286,1.751341,13.57255,15.905939,27.144459,13.961735,1.944204,-1.227677,36538.363281,144.421036,-0.441785,-0.413504,1.061451,2.955617,7.851651,6.050723,-13.167096,7.749757,-1.699034,-1.449067,3268.63916,89.27964,-1.08195,-1.05367,-0.640165,1.67521,2.412237,2.819771,1.03166,-3.615364,2.485968,-1.454308,1.419667,16.524441,15.52578,-1.695709,-1.667429,-1.253924,-0.613759,1.168974,2.558447,-0.0205,11.689737,0.945698,1.112541,'class 2'
-0.0205,10,14.142136,-20,100,-10,-10,0,0,0,0.165141,8.829325,13.77257,-19.445951,94.051056,-9.026411,-10.41954,-0.518074,733.90802,1.940811,0.603948,3.677481,8.587288,-11.009427,17.198816,-1.884899,-9.124528,-0.759652,6352.753418,52.41222,-0.438807,0.4948,0.422139,6.733946,3.06501,-26.4202,6.896158,-3.831148,-1.13435,1081.048584,115.075089,-0.329659,0.109148,0.858607,2.607512,7.849429,6.326185,-13.571125,8.018634,-1.692449,-1.317525,3774.148438,94.305115,-0.693467,-0.25466,-0.363808,1.641502,2.506756,3.050537,1.508719,-3.515585,2.77541,-1.26669,1.560805,37.190411,16.338573,-1.476361,-1.037554,-1.146702,-0.782895,1.077746,3.190026,0.242658,10.777455,0.960579,0.771167,'class 2'
4.9795,0,72.801102,-100,2300,-35.857864,-64.142136,0.392699,8000000,800,4.204309,0.274312,65.179512,-89.338516,1822.453735,-31.520538,-57.817978,0.397471,5519560,691.55542,1.247894,1.290087,28.884769,-38.87471,324.632355,-12.145003,-26.729708,0.402661,321461.9375,212.713593,2.956414,0.429979,0.893834,3.091665,-4.152125,3.454115,-1.150903,-3.001222,-0.943142,59.0247,3.423678,3.77433,0.817916,0.597611,2.042381,6.78438,6.15999,-8.529711,7.32453,-1.16454,-1.178956,2734.515137,72.064316,3.606697,0.650283,-0.167633,1.529612,2.492564,3.220563,2.087998,-3.142653,3.101325,-1.013326,-1.442401,73.811882,16.930351,2.674696,-0.281718,-1.099634,-0.932001,0.877892,2.396167,0.118389,8.778918,0.786127,0.548944,'class 2'
-0.0205,0,31.622776,20,-300,30,-10,0,640000,1600,-0.020484,0.387562,28.613802,16.898979,-266.587067,26.833748,-9.934769,0.00006,386076.3125,1351.923828,0.034132,1.658729,13.639402,4.075079,-84.722122,11.464824,-7.389745,0.00696,5903.441406,355.494751,-0.054617,0.135735,0.940451,3.022435,0.773936,-4.289341,2.493881,-1.719946,-0.049027,10.635638,17.756338,-0.156219,-0.101602,0.345829,1.343885,5.135494,5.548764,-1.316213,5.776616,-0.227852,-1.028331,1110.047241,36.053631,-0.366314,-0.311697,-0.210095,1.359872,2.35109,3.33139,2.653408,-2.545825,3.401787,-0.748379,-1.314724,121.265938,17.223873,-1.380356,-1.32574,-1.224138,-1.014043,0.456839,1.9795,-0.0205,4.568391,0.608482,0.246313,'class 2'
-0.0205,0,8.660254,10,0,10,0,0.785398,10000,100,-0.0205,0.011536,8.749609,10.354992,3.864008,9.967324,0.387667,0.787098,9840.099609,91.769836,-0.01805,0.438642,7.955449,10.463245,19.075403,8.111636,2.351609,0.873512,3632.300293,33.177902,-0.00245,0.095423,0.980044,7.824406,10.186735,17.082357,8.069949,2.116786,-0.902417,3677.608643,35.440144,-0.115923,-0.113473,0.747224,3.090818,9.430874,9.866124,-8.127316,10.630642,-0.764518,-1.041705,12639.619141,129.84967,-0.767724,-0.765274,-0.651801,2.019942,3.208397,3.575169,2.291443,-4.188904,3.491266,-1.199824,-1.369232,115.548851,22.006327,-2.040442,-2.037992,-1.924519,-1.272718,0.968681,2.453184,0.111079,9.686813,0.848212,0.679061,'class 2'
-0.0205,0,22.36068,20,-100,24.142136,-4.142136,-0.392699,320000,800,-0.020499,0.274359,21.846113,20.022976,-92.06813,23.878645,-3.855668,-0.423076,308384.15625,769.192078,0.005579,1.572455,20.764603,21.911388,-50.972931,24.032398,-2.121009,-0.610361,328394.84375,684.000671,-0.026079,0.34889,3.980788,25.20746,28.555813,-21.746399,29.298059,-0.742247,-0.833641,735864.375,902.420044,-0.369389,-0.343311,1.636638,5.926783,12.804319,12.839846,-22.306131,14.389963,-1.550117,-1.066054,41889.058594,254.086151,-1.657138,-1.631059,-1.287748,2.888111,4.036496,3.485967,1.205883,-5.544929,3.033675,-1.827792,-1.440532,34.367275,23.633869,-2.90861,-2.882532,-2.539221,-1.251473,1.769704,3.321605,-0.0205,17.697044,1.333741,1.913711,'class 2'
-0.0205,0,0,0,0,0,0,0,0,0,-0.0205,0.000028,2.318079,2.60505,-0.120688,2.650583,-0.045533,-0.633275,49.329788,7.269039,-0.019771,0.307547,16.393736,19.212809,12.537979,18.536411,0.676398,-0.666246,117745.757813,318.980072,-0.000729,0.271349,3.815776,29.181019,35.432755,90.078293,32.676048,2.756706,-0.785348,1123864.375,895.167053,-0.291849,-0.29112,1.994211,7.290572,15.806122,18.118164,11.404633,17.465172,0.652993,-1.025132,92784.703125,282.649353,-2.014711,-2.013982,-1.722862,3.537302,4.710712,3.17804,0.690743,-5.418586,2.698639,-2.007896,-1.327127,10.569047,22.151472,-3.557802,-3.557073,-3.265954,-1.543092,2.433155,4.611079,0.111079,24.331551,1.648135,2.732424,'class 2'
-0.0205,0,0,0,0,0,0,0,0,0,-0.0205,0.000001,0.350669,0.404081,-0.00024,0.404674,-0.000594,-0.825789,0.026818,0.164242,-0.020447,0.036109,3.201357,3.59304,0.329895,3.498751,0.094289,-1.080252,149.630798,11.590358,-0.000053,0.051813,0.57935,11.809682,14.138586,16.919027,12.818717,1.319869,-1.014407,26431.425781,132.223495,-0.072313,-0.07226,1.129383,4.866362,14.770549,17.095499,10.993446,16.426237,0.669261,-0.991587,72562.015625,248.282318,-1.149883,-1.14983,-1.07757,3.02566,4.489231,3.393335,2.070753,-5.458343,3.590831,-1.520078,-1.145479,112.008926,26.121386,-3.04616,-3.046107,-2.973846,-1.896277,1.737833,3.7295,0.111079,17.378332,1.310574,2.084763,'class 2'
-0.0205,0,0,0,0,0,0,0,0,0,-0.0205,0.000033,1.236236,0.807761,-0.437901,1.179135,-0.371375,0,1.568608,2.404081,-0.019396,0.154864,6.58135,4.881758,-9.741308,6.4031,-1.521342,-1.57043,1496.545288,62.796787,-0.001104,0.060991,0.055733,6.715954,5.688928,-6.796218,6.702857,-1.013929,-1.44999,1927.230347,59.548771,-0.081491,-0.080387,0.616388,2.86383,10.972783,12.363581,0.229607,12.344981,0.0186,-0.989543,23225.214844,151.939682,-0.636888,-0.635784,-0.555396,2.475438,4.021883,3.709832,3.098441,-5.086561,4.285394,-1.186953,-1.01544,287.497162,29.946579,-2.495938,-2.494834,-2.414447,-1.85905,1.100406,2.953184,-0.0205,11.004064,1.066585,0.966342,'class 2'
-0.0205,0,40,40,0,40,0,1.570796,2560000,1600,-0.020484,0.403876,36.768448,36.768448,0.000057,36.768448,0,0,1827684.25,1351.918701,0.038931,2.279128,18.580027,18.657122,1.342404,18.58489,0.072231,-1.547492,119296.296875,342.718597,-0.059416,0.307174,2.541171,16.153248,17.291721,-10.039726,17.854044,-0.562322,-1.082875,101410.820313,339.162506,-0.327658,-0.268242,1.513995,6.191093,16.546133,17.991022,-18.126602,18.947687,-0.956666,-0.969937,128235.367188,396.183289,-1.534479,-1.475064,-1.206821,3.403208,4.855168,2.940279,1.558555,-5.959195,3.341789,-1.783235,-0.971025,63.802258,26.265873,-3.423692,-3.364277,-3.096034,-1.889213,2.116927,5.505816,0.111079,21.169268,1.809417,2.261664,'class 2'
4.9795,0,76.15773,-100,2100,-30,-70,0,16000000,1600,4.204324,0.387563,68.395279,-89.491623,1665.306396,-26.391491,-63.100132,-0.012864,10791986,1347.524292,1.277641,1.731385,25.064734,-31.644123,174.761551,-7.128612,-24.515511,-0.296378,302712.53125,302.30426,2.926682,0.634629,3.464132,18.735302,17.977499,-102.125099,22.513641,-4.536143,-0.880171,236475.515625,731.690857,3.569695,0.643013,1.869045,7.022421,16.415945,17.643837,-35.054405,19.446449,-1.802612,-0.831336,140561.234375,451.522583,2.335279,-0.591404,-1.234416,3.581374,4.942017,2.734279,0.977036,-6.750367,3.132193,-2.155157,-0.766514,26.686869,27.956066,0.62295,-2.303732,-2.946745,-1.712329,2.457132,5.663711,0.111079,24.571316,1.876163,2.46488,'class 2'
-0.0205,0,31.622776,20,-300,30,-10,0,640000,1600,-0.020484,0.387545,29.370241,17.690498,-274.900635,27.637243,-9.946746,0.010096,442064.75,1412.556274,0.034639,1.555071,17.676332,8.728839,-118.882423,16.108805,-7.379965,0.05232,42037.171875,551.72229,-0.055123,0.21357,1.144212,9.171143,10.549276,7.84656,9.744006,0.805271,-0.430303,8891.959961,79.900986,-0.234054,-0.178931,1.027461,4.000473,12.394735,14.003405,-6.531433,14.455243,-0.451839,-0.774478,43576.519531,222.221085,-1.047945,-0.992822,-0.813891,2.761515,4.232004,3.369321,2.258353,-7.27554,4.053314,-1.794961,-0.699192,174.437286,34.20232,-2.782,-2.726877,-2.547945,-1.734054,1.502599,3.2295,0.118389,15.025995,1.169163,1.453184,'class 2'
-0.0205,7.071068,20,0,-400,20,-20,0.785398,0,1600,-0.012344,6.499808,18.101156,-0.710419,-327.272095,17.738941,-18.44936,0.784406,660.944458,1309.593018,0.240238,3.379752,10.290744,-2.266644,-99.744453,8.91799,-11.184633,0.709639,2076.213623,404.115479,-0.252582,0.268437,1.395386,5.215105,3.270267,-12.394814,5.516947,-2.24668,0.417717,644.608093,60.273903,-0.280781,-0.028199,0.634087,1.934262,7.508478,8.422126,-2.980019,8.762224,-0.340098,-0.736426,5876.894531,82.85228,-0.646431,-0.393849,-0.36565,2.045075,3.385827,3.569337,2.842086,-6.134348,4.276514,-1.434427,-0.654311,263.444977,32.614849,-2.057419,-1.804837,-1.776638,-1.410988,0.867804,2.118389,-0.0205,8.678041,0.727611,0.584763,'class 2'
-0.0205,17.720045,104.422218,-68,-3340,33.052219,-101.052216,0.151442,83158016,17984,0.396047,15.877129,94.740021,-66.576492,-2434.147217,26.2286,-92.805092,0.153881,62803176,14169.019531,1.547636,7.350586,46.97916,-51.460655,184.613815,-3.880022,-47.580631,0.19931,5057380.5,1909.743408,-1.15159,0.949772,1.657791,11.509539,-15.935384,60.561951,-6.258258,-9.677126,-0.174864,2968.176758,11.68866,-0.553725,0.597864,0.766041,1.607639,6.307227,5.294265,-17.845459,7.632388,-2.338123,-0.688929,2786.416992,99.411079,-0.369994,0.781595,0.183731,1.855105,3.074773,3.552272,2.458723,-6.041767,3.977651,-1.518928,-0.511934,182.643433,30.212383,-1.459058,-0.307468,-0.905332,-1.089064,1.177599,2.716342,0.400553,11.775994,0.888534,0.868389,'class 2'
4.9795,22,159.699722,-208,8880,-60,-148,0,335036416,7744,4.612683,19.405867,143.802368,-188.015869,7335.401367,-55.251133,-132.76474,-0.002605,212395264,6008.358398,2.476314,7.75515,63.990322,-86.37191,1681.435303,-29.636368,-56.735542,-0.058182,5478444,734.365356,2.136369,0.985786,1.525822,12.617069,-17.357134,67.365265,-5.858591,-11.498543,-0.645899,9583.120117,31.809065,3.626898,1.490529,0.58059,0.645861,2.819001,1.048344,-6.829035,3.189466,-2.141122,-0.68306,31.228998,28.415167,4.032093,1.895724,0.405195,1.277786,2.236557,3.144853,2.431649,-3.795433,3.51227,-1.080621,-0.487576,124.730865,21.094646,3.334897,1.198528,-0.292001,-0.697196,0.580231,1.400553,0.111079,5.80231,0.443444,0.467804,'class 2'
-0.0205,7.071068,74.699394,64,-744,74.047592,-10.047592,1.547005,28966912,7072,-0.012327,6.262146,67.090775,54.872665,-749.657288,66.197266,-11.324598,1.531732,18095080,6009.63916,0.349784,4.16094,30.322073,10.706662,-418.801697,26.506578,-15.799916,1.433696,205173.984375,1789.839478,-0.362111,0.607199,2.183956,6.114626,-4.637584,-8.356929,1.387112,-6.024696,1.446423,1181.494873,54.934898,-0.619526,-0.257415,0.633489,1.400627,5.195156,4.421131,-10.056786,6.076233,-1.655102,-0.585074,1168.3573,59.77354,-0.645816,-0.283705,-0.026291,1.527431,2.615653,3.474464,2.228753,-4.972563,3.607246,-1.378493,-0.37122,123.476128,24.857594,-1.539758,-1.177647,-0.920233,-0.893942,0.854646,2.257278,0.242658,8.546462,0.735097,0.412249,'class 2'
-0.0205,7.071068,20,0,-400,20,-20,0.785398,0,1600,-0.012344,6.499806,17.468327,-1.195032,-304.071106,16.850353,-18.045385,0.784936,1739.017456,1217.712524,0.240185,3.30461,6.805407,-4.609745,-30.307146,3.663342,-8.273087,0.807428,3027.628174,142.478333,-0.252529,0.264769,1.387306,3.869406,5.230415,5.832839,3.618439,1.611976,-1.067175,110.137321,4.025892,-0.277113,-0.024585,0.723276,2.371523,8.16556,7.561593,-12.534922,8.960501,-1.398908,-0.433063,6136.158203,107.317368,-0.73562,-0.483092,-0.458507,1.733114,2.892808,3.715092,1.902083,-5.808252,3.541935,-1.639853,-0.240099,97.144463,26.850929,-1.745458,-1.49293,-1.468345,-1.009838,0.906547,2.396167,0.118389,9.065467,0.99612,0.399091,'class 2'
-0.0205,0,0,0,0,0,0,0,0,0,-0.0205,0.000052,1.303222,1.599178,0.357517,1.330462,0.268716,0.39809,2.882937,1.127305,-0.018897,0.240087,6.64508,8.767131,15.668307,6.267004,2.500127,0.335137,1090.630493,14.189356,-0.001603,0.117365,1.354302,11.009236,12.27284,12.073034,11.194345,1.078494,-0.235631,15413.277344,102.330452,-0.137865,-0.136262,0.84246,3.257103,10.673548,8.995844,-20.997154,10.91886,-1.923017,-0.242998,13345.68457,164.913818,-0.86296,-0.861357,-0.725095,1.856201,3.043879,3.823923,1.572159,-6.196631,3.396549,-1.82439,-0.094901,67.37365,27.258207,-1.876701,-1.875098,-1.738836,-1.013741,0.94412,2.923944,-0.0205,9.441198,1.063849,0.410056,'class 2'
-0.0205,0,0,0,0,0,0,0,0,0,-0.0205,0,0.014189,0.016386,0,0.016383,0.000003,0.783307,0,0.000268,-0.020497,0.001517,1.006095,1.171304,0.06759,1.110436,0.060868,0.563312,1.511334,1.101592,-0.000003,0.005548,0.098815,3.86038,4.367463,1.807622,3.904505,0.462958,0.224296,225.925842,11.844246,-0.026048,-0.026045,0.322555,1.201131,5.787952,5.583222,-1.66913,5.867683,-0.284461,-0.16643,1179.839355,37.848885,-0.343055,-0.343052,-0.317007,1.201152,2.209545,3.340849,2.016342,-3.645316,3.167274,-1.150932,-0.102987,75.811501,18.6469,-1.221652,-1.221649,-1.195604,-0.878597,0.546605,2.007278,-0.0205,5.466052,0.712297,0.246313,'class 2'
-0.0205,0,0,0,0,0,0,0,0,0,-0.0205,0,0.000075,0.000067,-0,0.000081,-0.000013,-0.3771,0,0,-0.020498,0.002399,0.428969,0.382136,-0.027703,0.444465,-0.062329,-0.273924,0.037506,0.25684,-0.000002,-0.006082,0.100609,3.087723,2.95602,-0.441251,3.098431,-0.142411,-0.09127,91.776291,10.503057,-0.014418,-0.014416,0.302901,1.36856,6.611573,5.962665,-4.111816,6.586905,-0.624241,-0.03514,1848.797607,52.000629,-0.323401,-0.323399,-0.308983,1.2058,2.24614,3.334008,1.939497,-3.688268,3.121185,-1.181688,0.03495,69.645874,18.514721,-1.2263,-1.226297,-1.211882,-0.902899,0.537541,2.637395,-0.0205,5.375409,0.854661,0.111079,'class 2'
-0.0205,0,0,0,0,0,0,0,0,0,-0.0205,0,0.000001,0.000001,0,0.000001,0,-0.785398,0,0,-0.0205,0.00007,0.054112,0.062217,-0.000008,0.062351,-0.000134,-0.720142,0.000015,0.003904,-0,-0.016563,0.043529,1.757441,1.995314,0.417552,1.757767,0.237547,-0.160584,9.201011,2.311069,-0.003937,-0.003937,0.255285,1.328483,6.272235,5.768607,-3.312157,6.294782,-0.526175,0.110631,1548.219116,46.525448,-0.275785,-0.275785,-0.271847,1.138516,2.170854,3.16574,1.899087,-3.467096,3.039694,-1.140607,0.175912,63.023834,17.474915,-1.159016,-1.159016,-1.155079,-0.883231,0.404939,1.673944,-0.0205,4.049386,0.606607,0.114734,'class 2'
-0.0205,0,0,0,0,0,0,0,0,0,-0.0205,0,0,0,0,0,0,0,0,0,-0.0205,0.000003,0.00428,0.004607,-0.000001,0.004788,-0.000181,-0.524705,0,0.000025,0,-0.01862,0.047793,1.066206,1.179114,0.124035,1.06236,0.116754,-0.07836,1.243174,0.894171,-0.00188,-0.00188,0.187609,1.07812,5.106498,4.973342,-1.624516,5.28096,-0.307618,0.258446,772.50116,31.232195,-0.208109,-0.208109,-0.206229,1.00923,1.991382,2.875966,1.888953,-3.025797,2.923828,-1.034875,0.313485,55.917542,15.671331,-1.02973,-1.02973,-1.02785,-0.821621,0.511079,2.618389,-0.0205,5.110789,0.800955,0.118389,'class 2'
-0.0205,0,0,0,0,0,0,0,0,0,-0.0205,0,0,0,0,0,0,0,0,0,-0.0205,0.000014,0.010984,0.008703,-0.000022,0.010785,-0.002082,0.004824,0,0.000166,0,-0.017799,0.055123,1.017921,0.944717,-0.082165,1.024887,-0.08017,0.131577,1.089866,1.221151,-0.002701,-0.002701,0.125008,0.728392,3.697907,3.679968,-1.130973,3.965194,-0.285225,0.378448,244.653595,18.066059,-0.145508,-0.145508,-0.142807,0.83957,1.727223,2.523586,1.868286,-2.425019,2.750084,-0.881798,0.442027,46.041603,13.190569,-0.86007,-0.86007,-0.857369,-0.714562,0.328769,1.426868,-0.0205,3.28769,0.548819,0.045289,'class 2'
-0.0205,0,0,0,0,0,0,0,0,0,-0.0205,0.000001,0.350579,0.403939,-0.000266,0.404596,-0.000657,0.745175,0.026797,0.16423,-0.020452,0.039598,2.326891,2.508104,-0.418838,2.665252,-0.157148,0.594071,50.110435,7.965939,-0.000048,0.010362,0.44789,3.819684,3.548457,-2.835696,4.220365,-0.671908,0.450122,301.37027,23.93433,-0.030862,-0.030813,0.245013,1.253397,4.598746,4.530567,-4.007857,5.288422,-0.757855,0.559216,750.379944,36.557465,-0.265513,-0.265465,-0.234652,1.008225,1.974702,2.460925,1.785477,-3.286286,2.913448,-1.127971,0.630624,52.068657,16.333073,-1.028725,-1.028676,-0.997863,-0.763211,0.466927,1.590611,-0.0205,4.669269,0.706314,-0.0205,'class 2'
-0.0205,0,0,0,0,0,0,0,0,0,-0.0205,0,0.000001,0.000001,0,0.000001,0,0.785398,0,0,-0.0205,0.000071,0.056273,0.064629,-0.00002,0.064935,-0.000305,0.843022,0.000018,0.004256,-0,-0.016866,0.09661,1.389484,1.57055,-0.058338,1.606856,-0.036305,0.693888,6.659841,2.699978,-0.003634,-0.003634,0.121852,0.671821,2.763127,2.914953,-1.028478,3.233066,-0.318112,0.647533,107.153915,12.610865,-0.142352,-0.142352,-0.138718,0.735224,1.531685,2.144344,1.780149,-2.192549,2.617727,-0.837577,0.736065,37.834286,11.939128,-0.755724,-0.755724,-0.75209,-0.613372,0.334178,1.242658,-0.0205,3.341784,0.524664,-0.0205,'class 2'
-0.0205,0,0,0,0,0,0,0,0,0,-0.0205,0,0.031204,0.036033,0,0.036031,0.000003,0.785398,0.000002,0.001298,-0.020494,0.012392,2.041378,2.415961,0.210427,2.325473,0.090488,0.785253,29.156063,4.995157,-0.000006,0.02689,0.731956,5.614309,6.297485,-1.740074,6.562634,-0.265149,0.757345,1848.815552,46.61861,-0.04739,-0.047384,0.314557,1.450035,4.418014,4.333962,-5.404489,5.345078,-1.011115,0.81123,758.864746,40.401184,-0.335057,-0.335051,-0.287667,1.050868,2.031509,2.430301,1.741682,-3.598512,2.958154,-1.216472,0.828809,52.865543,17.427504,-1.071368,-1.071362,-1.023978,-0.736311,0.611956,2.584763,-0.0205,6.119561,0.869144,0.180523,'class 2'
-0.0205,0,22.36068,20,-100,24.142136,-4.142136,0.392699,320000,800,-0.020499,0.274386,21.797552,20.513012,-83.443054,23.991096,-3.478085,0.44129,317504.78125,754.555908,0.006126,1.639122,17.83773,19.684036,-23.909782,20.831791,-1.147755,0.697685,187182.71875,483.100464,-0.026625,0.268525,2.336177,8.240162,7.786826,-19.297684,9.763366,-1.97654,0.93839,8356.996094,137.825394,-0.289025,-0.262399,0.626016,2.440367,6.406629,5.391672,-16.126223,7.532545,-2.140873,0.972197,2720.237061,93.575012,-0.646515,-0.61989,-0.357491,1.408955,2.523827,2.70899,1.50543,-5.128413,3.139133,-1.633703,0.937426,51.62669,22.77997,-1.429454,-1.402829,-1.14043,-0.782939,1.073652,3.347921,-0.0205,10.736521,1.28966,0.456839,'class 2'
-0.0205,15.811387,44.721359,-40,-400,8.284271,-48.284271,1.178097,5120000,3200,0.173281,14.182304,39.574593,-35.818588,-289.833344,6.800545,-42.619133,1.185303,3133406.75,2442.304688,0.811693,6.555524,15.679721,-13.025803,-57.195133,3.467731,-16.493534,1.236854,67605.976563,398.452087,-0.638413,0.683131,3.34389,8.059258,2.65118,-35.952774,7.466434,-4.815254,1.243441,1060.216187,150.839844,-0.50985,0.128563,0.990455,3.484627,8.738855,6.257285,-30.514605,9.477108,-3.219823,1.132391,6312.03418,161.212036,-0.817174,-0.178762,-0.307324,1.768911,2.965304,3.057217,1.163814,-6.467856,3.190828,-2.027015,1.060673,36.876438,27.225887,-1.59563,-0.957217,-1.08578,-0.778455,1.4045,3.584763,-0.0205,14.045,1.496434,0.840611,'class 2'
-0.0205,7.071068,34.641018,0,-800,28.284271,-28.284271,-0.392699,0,3200,0.173282,6.522924,29.540468,-1.96714,-586.910339,23.262621,-25.229761,-0.402152,9099.501953,2351.510986,0.860573,4.352413,8.893625,-8.622637,-22.300615,2.083061,-10.705697,-0.705565,12160.092773,163.552322,-0.687291,0.844856,3.528409,10.803003,3.919955,-51.25499,9.382679,-5.462725,1.497638,3386.46167,220.386017,-0.671574,0.015717,1.295714,4.414299,11.037081,7.456257,-40.759117,11.121237,-3.66498,1.292072,12155.026367,218.632233,-1.122432,-0.435141,-0.450858,2.079715,3.327863,3.468978,0.867531,-7.394773,3.187477,-2.319946,1.196783,22.827944,30.331699,-1.906432,-1.219141,-1.234858,-0.784001,1.66795,3.716342,0.111079,16.679504,1.474186,0.984617,'class 2'
-0.0205,10,22.36068,-20,-100,4.142136,-24.142136,-0.392699,320000,800,0.165126,9.008754,19.049957,-16.361336,-91.559586,4.408332,-20.769669,-0.420108,169699.28125,633.931702,0.575984,4.36237,5.730268,3.778971,-21.887514,6.935045,-3.156074,-0.736979,1454.2052,101.830681,-0.410858,0.643442,3.498648,15.096195,16.25312,18.028793,15.055642,1.197478,1.537608,50732.34375,192.048721,-0.478316,-0.067458,1.446527,5.037448,12.819504,8.815366,-44.873806,12.426503,-3.611137,1.459773,19987.644531,257.205902,-1.281401,-0.870543,-0.803085,2.291694,3.596528,3.846054,0.769372,-7.874772,3.217133,-2.447761,1.343301,18.99572,32.091022,-2.126568,-1.71571,-1.648252,-0.845167,2.012833,5.005816,0.111079,20.128332,1.937732,0.874237,'class 2'
-0.0205,7.071068,20,0,-400,20,-20,0.785398,0,1600,-0.012344,6.499858,18.214869,2.565381,-326.055786,19.385206,-16.819826,0.809954,8626.640625,1310.804321,0.24354,3.575144,15.727914,14.842819,-45.634995,17.456963,-2.614143,1.108409,88751.429688,402.849243,-0.255884,0.522,3.622798,18.983089,17.10367,-33.946354,18.899794,-1.796124,-1.557959,125299.109375,428.320984,-0.534344,-0.27846,1.394019,5.150142,13.707767,9.769312,-46.872372,13.294901,-3.525589,-1.503295,27002.580078,282.928894,-1.406364,-1.15048,-0.87202,2.369433,3.75776,4.086117,0.960824,-7.976992,3.345335,-2.384512,1.496309,30.309137,32.83115,-2.381778,-2.125894,-1.847434,-0.975414,1.772483,4.923944,0.111079,17.724825,1.698784,1.440026,'class 2'
-0.0205,7.071068,20,0,-400,20,-20,-0.785398,0,1600,-0.012344,6.499858,18.734402,0.546095,-349.935272,18.981598,-18.435503,-0.809591,417.519379,1400.039307,0.241287,3.591954,15.220116,3.811547,-183.74086,15.594193,-11.782646,-1.015686,10888.529297,749.491333,-0.253631,0.37151,2.995831,16.767155,11.779911,-98.733521,17.440933,-5.661022,-1.221853,74059.617188,533.700317,-0.383854,-0.130223,1.140309,4.641617,13.232197,10.481902,-40.149731,13.463925,-2.982023,-1.324887,29716.525391,270.469208,-1.152653,-0.899022,-0.768799,2.30133,3.791036,4.156721,1.42958,-7.718336,3.583459,-2.153879,-1.492127,67.272552,32.917046,-2.313674,-2.060043,-1.92982,-1.161022,1.728477,5.005816,0.118389,17.284765,1.665638,1.137395,'class 2'
-0.0205,0,0,0,0,0,0,0,0,0,-0.0205,0.000023,0.909061,0.827404,-0.149856,0.980276,-0.152871,-0.388672,0.879039,1.284021,-0.019993,0.127779,5.679143,6.01557,-0.909449,6.163133,-0.147563,-0.431789,1441.146362,39.824883,-0.000507,0.070183,1.18771,9.636544,11.117324,0.846573,11.040647,0.076678,-0.877738,14857.168945,120.208603,-0.090683,-0.090175,0.77503,3.578127,11.37841,10.621891,-21.709362,12.376036,-1.754145,-1.159877,22526.78125,199.662018,-0.79553,-0.795022,-0.704847,2.102343,3.674353,4.096408,2.060013,-7.025063,3.873592,-1.813578,-1.34711,137.256363,32.343903,-2.122843,-2.122336,-2.032161,-1.327313,1.480962,4.868389,-0.0205,14.809619,1.613019,1.095728,'class 2'
4.9795,7.071068,87.177979,-120,3200,-40,-80,-0.785398,23040000,1600,4.212464,6.499808,77.250702,-106.462769,2533.071289,-35.896191,-70.566582,-0.786431,13624261,1202.035889,1.484621,3.388526,30.221401,-41.638428,388.278931,-14.099043,-27.539385,-0.870417,313191.03125,180.642807,2.727843,0.645226,1.557859,6.142954,-7.6309,8.209846,-1.295964,-6.334937,-1.106126,1478.548706,25.391249,3.567238,0.839395,0.461212,0.705031,1.956473,0.548863,-2.248414,1.798809,-1.249946,-1.219507,2.800099,9.294908,3.751252,1.023409,0.184014,0.889099,1.247723,2.193226,1.665986,-1.250442,2.227382,-0.561395,-1.314955,21.585917,7.777277,3.323365,0.595522,-0.243873,-0.427887,0.621459,1.423944,0.257278,6.214591,0.360375,0.450991,'class 2'
-0.0205,0,31.622776,20,-300,30,-10,0,640000,1600,-0.020484,0.387579,29.374928,17.706669,-274.749115,27.645103,-9.938436,-0.00988,442862.6875,1412.522461,0.034634,1.76698,17.365786,8.398924,-116.366402,15.77538,-7.376457,-0.056507,37811.003906,536.007568,-0.055119,0.186701,1.329298,5.538897,3.274045,-10.481155,5.264831,-1.990787,-0.139797,564.310364,52.64399,-0.207185,-0.152067,0.301528,0.639968,1.204048,1.290848,-0.198059,1.429409,-0.13856,-0.813604,4.096619,2.458527,-0.322012,-0.266894,-0.114827,0.774034,1.079086,2.244794,1.995961,-0.968395,2.399537,-0.403576,-1.203756,31.30295,7.857442,-0.794518,-0.739399,-0.587333,-0.472506,0.374383,0.812833,0.111079,3.74383,0.231054,0.315757,'class 2'
-0.0205,0,8.660254,10,0,10,0,0.785398,10000,100,-0.0205,0.011559,9.31614,10.726316,-0.336897,10.757633,-0.031317,0.747922,13392.435547,116.401443,-0.017592,0.556617,10.872107,11.749788,-7.082006,12.324421,-0.574632,0.564916,22970.779297,166.385559,-0.002908,0.118855,1.261744,6.517494,6.414568,-0.97135,6.562582,-0.148014,0.117626,1852.921021,45.032089,-0.139355,-0.136447,0.370711,1.023507,2.936636,3.324808,0.00984,3.321846,0.002962,-0.965722,121.763535,11.014989,-0.391211,-0.388303,-0.251856,1.082364,1.662825,2.395165,1.875595,-1.588932,2.508911,-0.633316,-1.234333,34.733875,9.873587,-1.102864,-1.099956,-0.963509,-0.711653,0.550991,1.423944,0.111079,5.509912,0.477048,0.385202,'class 2'
-0.0205,0,0,0,0,0,0,0,0,0,-0.0205,0,0.000001,0.000001,0,0.000001,0,-0.785398,0,0,-0.0205,0.000065,0.065506,0.079271,0.000446,0.073175,0.006096,-0.859059,0.000028,0.0045,-0,-0.014028,0.061181,2.340006,3.139838,1.925157,2.304418,0.83542,-0.728948,21.274395,2.157956,-0.006472,-0.006472,0.294335,1.173043,4.862188,6.057475,4.441556,5.203984,0.853492,-0.961433,694.480469,18.926781,-0.314835,-0.314835,-0.308363,1.270307,2.042107,2.439273,1.998464,-1.814551,2.676436,-0.677972,-1.130458,44.939133,11.25206,-1.290807,-1.290807,-1.284335,-0.975972,0.744997,1.785056,0.242658,7.44997,0.612954,0.410056,'class 2'
-0.0205,0,0,0,0,0,0,0,0,0,-0.0205,0,0.000001,0.000001,0,0.000001,0,-0.785398,0,0,-0.0205,0.000084,0.064342,0.078572,0.000513,0.071392,0.00718,-0.85931,0.000025,0.004123,-0,-0.012637,0.158956,2.590945,3.120852,1.043581,2.73998,0.380872,-1.088551,54.205299,5.565389,-0.007863,-0.007863,0.336981,1.562044,6.193178,7.20009,2.192833,6.881431,0.31866,-0.98762,2232.80249,43.069962,-0.357481,-0.357481,-0.349618,1.42181,2.333709,2.369655,2.016559,-2.000397,2.745238,-0.728679,-1.009165,49.075047,12.068097,-1.44231,-1.44231,-1.434446,-1.084829,0.850553,2.062833,0.111079,8.505527,0.74537,0.593535,'class 2'
-0.0205,0,0,0,0,0,0,0,0,0,-0.0205,0.000034,1.607408,1.599295,-0.013042,1.607409,-0.008114,-1.565714,6.675487,2.609912,-0.01949,0.218552,9.075627,9.267246,1.469821,9.105831,0.161415,-1.485593,6870.769043,80.002571,-0.00101,0.113389,1.541395,11.210739,12.596363,4.056435,12.265648,0.330715,-1.076024,22601.138672,142.442627,-0.133889,-0.13288,0.828435,3.39905,9.0763,9.809639,-6.22267,10.407539,-0.5979,-0.971015,11655.230469,121.119705,-0.848935,-0.847925,-0.715046,1.944298,2.881577,1.955932,1.235221,-2.283533,2.250086,-1.014865,-0.983738,16.264582,10.659904,-1.964798,-1.963788,-1.830909,-1.115863,1.320728,2.584763,-0.0205,13.20728,1.076985,1.062833,'class 2'
-0.0205,0,0,0,0,0,0,0,0,0,-0.0205,0.000023,0.895967,0.807787,-0.150253,0.9637,-0.155913,-1.188348,0.817954,1.253533,-0.019996,0.122686,5.064308,4.78187,-3.578863,5.439776,-0.657906,-1.192678,850.207886,37.181732,-0.000504,0.042697,0.593507,5.523644,5.658863,-5.166302,6.458755,-0.799891,-0.946911,1687.211792,52.687943,-0.063197,-0.062693,0.448803,2.008197,6.834171,7.162498,-7.141655,8.049694,-0.887196,-0.903212,4097.338379,79.867996,-0.469303,-0.468798,-0.406106,1.504411,2.505389,2.289958,1.998531,-2.135195,2.769499,-0.770968,-0.880976,50.065975,12.534904,-1.524911,-1.524407,-1.461714,-1.055609,0.887249,2.896167,-0.0205,8.872485,1.075055,0.454646,'class 2'
-0.0205,7.071068,20,0,-400,20,-20,-0.785398,0,1600,-0.012344,6.499831,18.241779,-0.403594,-332.490112,18.033632,-18.437225,-0.774771,216.661026,1330.123413,0.240681,3.453968,10.750868,-0.595024,-113.338074,10.352679,-10.947703,-0.719185,160.636536,453.706329,-0.253026,0.316768,2.491097,12.405795,11.197354,-58.342041,15.069011,-3.871657,-0.850808,44980.203125,358.748901,-0.329112,-0.076086,0.997826,3.898541,9.103597,8.82593,-23.881815,10.997498,-2.171568,-0.8429,13509.237305,173.424286,-1.010171,-0.757145,-0.681059,2.005653,2.999943,1.850192,1.24016,-2.246749,2.242193,-1.002032,-0.832176,16.18741,10.524994,-2.017998,-1.764972,-1.688886,-1.007827,1.616488,4.423944,0.111079,16.164883,1.588771,1.029939,'class 2'
-0.0205,7.071068,55.018177,74,1080,54,20,-0.785398,6330256,1156,-0.012343,6.526294,53.610165,71.167793,924.773438,54.062,17.105795,-0.796944,6917381,1365.760986,0.300093,5.409173,43.416298,50.119591,7.255005,49.974415,0.145174,-0.843169,6237113,2482.953369,-0.312436,0.964536,6.966346,26.522408,25.330141,-221.343079,32.203419,-6.873279,-0.809455,979740.25,1526.988403,-0.976879,-0.664443,1.87548,6.030466,9.161982,7.447126,-42.225925,11.212946,-3.765819,-0.762148,12443.124023,224.363388,-1.887822,-1.575387,-0.910944,2.556506,3.343179,1.25499,0.148779,-1.557631,1.324656,-1.175876,-0.774326,0.138405,6.25266,-2.568849,-2.256413,-1.591971,-0.681027,2.219412,5.111079,0.111079,22.194122,1.662848,2.374237,'class 2'
-0.0205,0,0,0,0,0,0,0,0,0,-0.0205,0.000023,1.267322,1.599505,0.475853,1.204414,0.395091,-0.030374,1.675772,0.655004,-0.019897,0.167428,8.386409,10.302008,16.49276,8.319613,1.982395,-0.278953,4262.270508,40.160332,-0.000603,0.128432,1.927768,15.051549,16.616756,-5.112305,16.918922,-0.302165,-0.557636,81886.742188,296.565826,-0.148932,-0.148329,0.915722,3.796237,9.295376,9.012382,-22.782856,11.070382,-2.058001,-0.658798,13999.148438,172.354446,-0.936222,-0.93562,-0.78729,1.943847,2.990711,1.930826,1.464432,-2.03532,2.335794,-0.871361,-0.69434,22.058636,10.285844,-1.964347,-1.963744,-1.815415,-1.028125,1.412395,3.505816,-0.0205,14.123946,1.315014,1.346459,'class 2'
-0.0205,0,22.36068,20,-100,24.142136,-4.142136,-0.392699,320000,800,-0.020499,0.274363,22.923374,21.373589,-91.080475,25.014671,-3.641083,-0.419214,375127.21875,821.152222,0.006353,1.717119,27.562407,29.812754,-22.840134,30.560137,-0.747384,-0.502898,871167.25,980.160889,-0.026852,0.443801,4.736083,27.181219,27.715219,-58.440834,29.683987,-1.968766,-0.434736,769590.3125,1001.896729,-0.4643,-0.437448,1.542294,5.534919,10.4151,9.576797,-29.722868,12.044542,-2.467746,-0.560353,19315.783203,210.606506,-1.562793,-1.535941,-1.098493,2.42092,3.301218,1.379992,0.631869,-1.432611,1.553846,-0.921977,-0.614417,2.447336,6.129703,-2.44142,-2.414568,-1.97712,-0.878627,2.036956,4.084763,0.111079,20.36956,1.520825,2.003623,'class 2'
-0.0205,0,0,0,0,0,0,0,0,0,-0.0205,0,0.014191,0.016387,0,0.016386,0.000001,-0.783308,0,0.000268,-0.020497,0.006027,1.115081,1.263169,0.007611,1.257115,0.006054,-0.594499,2.49735,1.565153,-0.000003,0.013966,0.660095,7.585609,8.086361,-1.374095,8.25286,-0.166499,-0.441977,4635.15625,70.88562,-0.034466,-0.034463,0.61728,2.975395,9.126718,9.379482,-8.067301,10.17253,-0.793048,-0.491413,10578.418945,120.243896,-0.63778,-0.637777,-0.603314,1.777375,2.862056,2.14277,1.883915,-1.537791,2.499223,-0.615308,-0.578571,34.427681,9.700301,-1.797875,-1.797872,-1.763409,-1.160095,1.173944,3.201722,-0.0205,11.739444,1.226858,0.840611,'class 2'
-0.0205,0,0,0,0,0,0,0,0,0,-0.0205,0.000023,0.896206,0.808038,-0.150286,0.963945,-0.155907,-0.382416,0.818814,1.254069,-0.019989,0.131787,6.625023,6.373556,-4.586414,7.026305,-0.652749,-0.342613,2395.405762,58.967873,-0.000511,0.101085,1.708757,14.598315,15.568326,-0.279715,15.586272,-0.017946,-0.387647,59015.742188,243.491638,-0.121585,-0.121074,0.997934,4.230903,10.954307,11.442774,-5.686382,11.919827,-0.477053,-0.433255,20122.751953,153.682617,-1.018434,-1.017922,-0.896848,2.179492,3.149922,1.68502,1.297733,-1.107731,1.885296,-0.587563,-0.492074,10.2984,6.115034,-2.199992,-2.199481,-2.078407,-1.181558,1.670874,3.032131,-0.0205,16.708742,1.207406,2.201722,'class 2'
-0.0205,0,0,0,0,0,0,0,0,0,-0.0205,0,0,0,0,0,0,0,0,0,-0.0205,0.00001,0.011291,0.014803,0.000046,0.010432,0.004371,-0.109342,0,0.000037,0,-0.015351,0.111206,2.002115,2.731762,1.632891,1.848313,0.88345,-0.559228,6.947317,0.930961,-0.005149,-0.005149,0.360024,1.851088,6.942608,8.317535,6.631536,7.424317,0.893218,-0.508722,2950.949951,42.655254,-0.380524,-0.380524,-0.375375,1.600468,2.578775,2.2246,2.132308,-0.608716,2.38729,-0.254982,-0.376251,31.743513,6.981601,-1.620968,-1.620968,-1.615819,-1.240444,0.909471,2.032131,-0.0205,9.094707,0.768171,0.8545,'class 2'
-0.0205,0,0,0,0,0,0,0,0,0,-0.0205,0.000001,0.369648,0.436652,0.006625,0.420913,0.015738,0.825636,0.031301,0.164167,-0.020449,0.043908,3.497511,4.573012,3.849864,3.460494,1.112519,1.069104,115.290024,5.512987,-0.000051,0.047412,0.838147,7.763004,10.644419,24.847105,7.187365,3.457054,-0.884024,1576.64502,13.915218,-0.067912,-0.067861,0.702036,2.945843,8.611588,10.102882,6.453122,9.417668,0.685214,-0.54552,7783.290039,76.255753,-0.722536,-0.722486,-0.654624,1.896346,2.749194,1.841701,1.442692,-0.84742,1.890858,-0.448167,-0.279353,11.387192,5.471037,-1.916846,-1.916795,-1.848934,-1.194309,1.357716,2.396167,-0.0205,13.577164,0.92678,1.469997,'class 2'
-0.0205,15.811387,44.721359,-40,-400,8.284271,-48.284271,1.178097,5120000,3200,0.173281,14.182266,41.219246,-39.175316,-237.916779,5.34411,-44.519428,1.177521,3815849,2486.372314,0.809389,6.2467,24.322857,-30.909311,159.40567,-6.541703,-24.367607,1.144941,303586.0625,317.762878,-0.636108,0.46674,1.389286,4.533096,-5.915626,6.12918,-1.339333,-4.576293,-0.576264,366.670654,10.477912,-0.293459,0.342649,0.598119,2.274359,6.812552,6.810627,-7.781693,7.807342,-0.996715,-0.554701,3595.339111,77.511414,-0.424838,0.21127,-0.131379,1.569483,2.373929,2.090833,1.526487,-1.22138,2.106345,-0.579858,-0.245598,16.813723,7.215683,-1.396202,-0.760094,-1.102743,-0.971363,1.153038,2.423944,0.242658,11.530379,0.936925,0.766781,'class 2'
-0.0205,7.071068,36.055511,20,-900,41.622776,-21.622776,-0.624523,1600000,4000,-0.012344,6.773885,32.173359,16.381096,-749.075378,36.759068,-20.377974,-0.621305,876034.9375,3264.641602,0.265139,4.552935,14.557835,-1.768054,-183.986832,12.708925,-14.476978,-0.594698,2310.353271,739.073364,-0.277482,0.309697,1.471061,4.2905,-4.781755,-0.633012,0.128906,-4.910661,-0.625634,580.712402,25.397232,-0.322041,-0.044559,0.289734,1.009129,3.779894,3.443475,-3.925056,4.34651,-0.903036,-0.545371,326.766388,27.557741,-0.302078,-0.024596,0.019963,1.08503,1.817695,2.279141,1.978207,-0.921546,2.367462,-0.389255,-0.287504,29.739096,7.599486,-1.097373,-0.819891,-0.775332,-0.795295,0.525114,1.66371,-0.0205,5.251139,0.624255,0.180523,'class 2'
-0.0205,10,40,-40,-0,0,-40,1.570796,2560000,1600,0.165125,8.820816,36.224701,-36.380829,5.498807,-0.151778,-36.22905,1.554677,1722711.5,1301.56958,0.549313,3.330085,17.404377,-16.749258,-15.366478,0.87204,-17.621298,1.4118,95944.875,342.003571,-0.384188,0.3137,0.559927,1.079799,-0.052294,-0.744248,0.836947,-0.889241,1.209864,0.008149,2.979727,-0.148575,0.235613,0.594507,2.246672,7.317412,6.614859,-8.302256,7.693925,-1.079066,-0.318753,3367.724854,76.965378,-0.429382,-0.045194,-0.280807,1.404175,1.962041,2.129496,1.129682,-1.634185,1.962421,-0.832739,-0.035443,9.970695,7.81292,-1.23905,-0.854862,-1.090476,-0.809669,1.042219,2.768974,0.242658,10.422193,0.902859,0.701722,'class 2'
-0.0205,10,40,-40,0,0,-40,1.570796,2560000,1600,0.165125,8.820833,36.407864,-37.559853,42.605083,-1.170821,-36.38903,-1.570589,1749775.5,1240.322388,0.548763,3.46301,17.717403,-22.071222,86.502411,-5.095719,-16.975502,-1.530589,68749.546875,141.129257,-0.383638,0.271166,0.765862,3.807789,2.414174,-5.845224,3.909361,-1.495186,-0.349226,170.237747,29.209129,-0.106041,0.277597,0.740469,2.747403,8.657441,7.849695,-7.703176,8.731885,-0.882189,-0.152085,5695.351074,92.43042,-0.575343,-0.191706,-0.469303,1.496882,1.890404,2.05372,0.718821,-1.910361,1.787534,-1.068713,0.122327,4.215345,8.158146,-1.331757,-0.948119,-1.225717,-0.756414,1.175406,2.923944,0.111079,11.754065,0.957456,0.650553,'class 2'
-0.0205,0,22.36068,20,-100,24.142136,-4.142136,0.392699,320000,800,-0.020499,0.274312,20.481258,17.980284,-92.219475,22.14469,-4.164405,0.397688,223771.5625,692.168457,0.004512,1.289104,10.246911,6.614927,-46.516117,10.8874,-4.272472,0.419402,10056.370117,229.821732,-0.025011,0.098392,0.722137,2.132612,0.426659,-2.989038,1.955325,-1.528666,0.408331,2.209606,12.138191,-0.118891,-0.09388,0.305465,1.043522,5.008528,5.432093,2.112736,5.010425,0.421668,-0.097289,621.332947,21.056686,-0.325964,-0.300954,-0.207073,1.084863,1.4274,2.056097,1.344798,-1.219649,1.965369,-0.62057,0.055135,12.093468,6.68708,-1.105362,-1.080351,-0.986471,-0.779398,0.785348,2.312833,0.111079,7.853478,0.804706,0.453184,'class 2'
-0.0205,0,0,0,0,0,0,0,0,0,-0.0205,0.000001,0.350581,0.403943,-0.000265,0.404597,-0.000654,0.825621,0.026797,0.164228,-0.020452,0.039485,2.396514,2.689249,-0.056301,2.710024,-0.020775,0.977891,53.931358,7.457263,-0.000048,0.017559,0.251144,4.184119,5.8634,8.280671,3.492228,2.371171,0.833798,43.206997,1.256768,-0.038059,-0.038011,0.402372,1.135798,5.302823,6.034251,4.11031,5.251569,0.782682,0.060037,727.186035,19.970951,-0.422872,-0.422824,-0.384814,1.14125,1.322762,1.934073,1.074723,-1.415759,1.842932,-0.76821,0.194805,7.875058,6.818064,-1.16175,-1.161702,-1.123692,-0.738878,0.747921,2.032131,0.118389,7.479209,0.605074,0.518974,'class 2'
-0.0205,0,34.641018,40,0,40,0,-0.785398,2560000,1600,-0.020499,0.548141,33.398468,40.108658,92.206055,37.660297,2.448362,-0.755117,1994600.875,1239.880249,0.033344,2.570584,26.001217,35.01667,257.732544,24.494701,10.521969,-0.500885,239393.5,195.237244,-0.053842,0.515721,2.504156,6.775784,9.281847,18.705057,6.324109,2.957738,0.772801,976.321533,11.332457,-0.536219,-0.482377,0.775505,1.008727,2.675872,2.173304,-2.726939,3.063455,-0.890151,0.536506,73.829117,15.631004,-0.796004,-0.742161,-0.259784,1.133386,0.947784,1.523007,0.601681,-1.421768,1.530586,-0.928905,0.435851,2.189894,6.049093,-1.153885,-1.100042,-0.617665,-0.357881,0.917804,1.868389,0.242658,9.178041,0.597653,0.738272,'class 2'
-0.0205,11.045361,66.715813,34,-3388,77.638275,-43.638271,0.901888,17002448,14708,0.183103,10.842092,59.424248,26.405283,-2813.24707,67.861191,-41.455906,0.914593,8332163.5,11950.226563,1.271441,8.54126,28.306784,-6.032595,-678.744751,23.210459,-29.243053,0.976031,100128.445313,2751.371094,-1.088338,1.373322,3.363117,11.225147,-11.420089,-16.6227,1.306173,-12.726262,1.038435,25680.591797,196.909225,-1.190219,-0.101881,1.002593,0.780124,2.117975,-1.411911,-2.913757,1.14124,-2.55315,0.710031,27.208214,13.648519,-0.81949,0.268848,0.370729,1.079677,0.741351,1.253008,0.404845,-1.160887,1.298717,-0.893872,0.530499,0.787937,4.807446,-0.896574,0.191764,0.293645,-0.077084,0.999822,2.29529,0.111079,9.998216,0.660518,0.735348,'class 2'
-0.0205,14.142136,36.918831,-38,-180,4.259407,-42.259407,1.007608,3124816,2164,0.350751,12.488532,33.825115,-32.750259,-269.941223,6.821554,-39.571812,0.969569,2308560.5,2152.344482,1.149522,5.309371,23.172163,-9.231103,-472.356232,17.6029,-26.834003,0.804,168265.375,1974.638306,-0.798771,0.941826,1.873841,11.940121,0.824299,-137.991653,12.166363,-11.342064,0.699205,375.50592,552.646118,-0.591075,0.207696,1.00895,0.212303,4.488317,1.893537,-16.042286,5.062428,-3.168891,0.638868,242.933105,67.754631,-0.658199,0.140572,-0.067124,1.274725,1.020673,1.404868,0.293888,-1.747466,1.477003,-1.183116,0.631971,0.611174,7.076235,-0.923974,-0.125203,-0.332899,-0.265775,0.988857,2.347921,0.118389,9.888567,0.829496,0.716342,'class 2'
-0.0205,0,86.023254,84,-172.000015,86,-2,0,54641664,7744,-0.020464,1.240374,77.81424,77.884254,5.255392,77.816719,0.067537,-0.008034,36668316,6044.935059,0.154392,5.688525,39.699345,47.46933,337.733521,38.754677,8.714653,-0.045123,2033418.5,902.403076,-0.174856,0.882812,3.992152,7.855366,8.074615,-1.698998,8.279813,-0.205198,0.333568,4694.058594,71.995407,-0.903276,-0.72842,1.009967,0.596937,2.455672,0.030458,-5.416778,2.342676,-2.312218,0.613877,0.020101,21.668039,-1.030431,-0.855574,-0.127154,1.132499,0.804207,1.139669,0.320572,-1.199814,1.267312,-0.94674,0.718271,0.503763,4.902022,-1.152963,-0.978106,-0.249686,-0.122532,0.791488,1.558447,0.111079,7.914883,0.374452,0.748506,'class 2'
-0.0205,0,22.36068,20,-100,24.142136,-4.142136,0.392699,320000,800,-0.020499,0.274309,21.245132,19.693466,-76.342415,23.011101,-3.317634,0.399946,268846.4375,693.202271,0.00473,1.183241,16.672905,19.830027,39.007942,17.615633,2.214394,0.457317,93273.429688,237.198181,-0.025229,0.286491,0.713289,13.279927,17.62434,65.131195,12.350974,5.273366,0.30025,15559.610352,50.092533,-0.30699,-0.281761,0.900979,0.738688,4.312697,4.435845,-3.491666,5.118068,-0.682223,0.682658,661.991455,33.643383,-0.921478,-0.896249,-0.614488,1.278913,1.063404,1.265952,0.272263,-1.528525,1.379939,-1.107676,0.840204,0.458716,6.188227,-1.299412,-1.274183,-0.992422,-0.377934,0.821459,1.532132,0.118389,8.21459,0.436589,0.757278,'class 2'
-0.0205,10,35.707142,-30,-200,5.615528,-35.615528,-1.448307,1530000,1700,0.165125,8.812697,31.770704,-26.042019,-176.270035,5.57514,-31.617159,-1.445248,938113.4375,1383.26709,0.551766,3.282947,12.889736,-6.136853,-69.283508,5.802805,-11.939658,-1.387769,11855.481445,314.794983,-0.386641,0.445701,1.280491,7.624087,9.496952,15.972377,7.312778,2.184173,-1.502861,2372.285889,26.302591,-0.280576,0.106065,0.966367,1.588511,5.449163,5.957331,-1.547152,6.206606,-0.249275,0.981949,1479.157959,41.678402,-0.801242,-0.414601,-0.520666,1.424996,1.308213,1.407035,0.109458,-1.701281,1.360208,-1.25075,0.989872,0.081676,6.817104,-1.259871,-0.87323,-0.979295,-0.458629,1.205377,3.035055,0.673944,12.053771,0.720333,0.952453,'class 2'
-0.0205,0,59.160797,80,1400,54.142136,25.857864,-1.178097,5120000,800,-0.020482,0.262559,54.931194,74.021866,1183.140381,50.673611,23.348257,-1.172244,4091208.25,746.674866,0.111778,1.005011,30.350763,40.099403,319.617645,29.125652,10.973751,-1.139266,529809.9375,329.491547,-0.13226,0.707485,1.16469,9.417096,8.497287,-8.592704,9.410395,-0.913108,-1.488949,7695.108398,106.574715,-0.727968,-0.595707,1.144461,2.249058,6.812024,5.335764,-11.51004,6.983856,-1.648092,1.295866,2121.343018,74.510536,-1.164943,-1.032683,-0.436975,1.541997,1.509672,1.610346,-0.071178,-1.746489,1.286438,-1.357616,1.16924,0.035418,6.991022,-1.562479,-1.430219,-0.834512,-0.397536,1.339588,3.584763,0.374237,13.395877,1.023266,0.812833,'class 2'
-0.0205,14.142136,43.30127,-10,-900,25.413813,-35.413815,-1.488222,370000,3700,0.181437,12.465796,37.976437,-11.22747,-667.766907,20.830185,-32.057655,-1.487169,352594.5,2797.123779,1.098635,4.713422,16.24744,-14.795756,-23.795664,1.463514,-16.25927,-1.480623,68760.375,314.097076,-0.917198,1.019039,0.700212,6.079485,0.306293,-18.692772,4.479372,-4.173079,-1.487127,7.023503,74.864899,-0.837601,0.079596,1.26725,2.513056,8.097002,4.554819,-22.659187,7.55432,-2.999501,1.50337,2310.796387,111.383133,-1.085813,-0.168615,-0.248211,1.59966,1.654821,1.813707,-0.136169,-1.771757,1.264729,-1.400898,1.369568,0.131751,7.105569,-1.418223,-0.501025,-0.580621,-0.33241,1.561225,3.007278,0.637395,15.612249,0.867238,1.308447,'class 2'
-0.0205,0,60,0,-2000,44.721359,-44.721359,0.231824,0,8000,0.181438,0.37128,53.225018,-3.198338,-1580.32373,38.186268,-41.384605,0.24017,64767.460938,6331.524414,1.121237,1.203315,23.784971,-16.389826,-186.247833,7.723769,-24.113594,0.288475,272284.46875,1013.617737,-0.939799,1.045388,0.575173,3.878514,-3.0912,-2.769235,0.725548,-3.816748,1.520939,197.153839,20.63246,-0.86395,0.075849,1.215995,2.518448,8.04769,4.421701,-23.273272,7.517557,-3.095856,-1.461151,2202.362793,112.644539,-1.034557,-0.094758,-0.170607,1.576993,1.736807,1.920006,0.011759,-1.843186,1.363532,-1.351773,-1.567335,0.001019,7.372881,-1.395555,-0.455756,-0.531604,-0.360998,1.478769,4.058447,0.505816,14.78769,1.165175,0.966342,'class 2'
-0.0205,14.142136,45.825756,-60,700,-15.857864,-44.142136,-1.178097,2880000,800,0.350751,12.200502,41.819603,-55.185047,606.009094,-15.129046,-40.056,-1.156108,1892262,621.353027,1.1441,3.841814,20.206385,-27.846872,175.771591,-9.670147,-18.176725,-0.975175,56112.902344,72.361885,-0.79335,0.781168,1.488765,3.108308,-1.463225,-3.800995,1.350754,-2.81398,-1.502058,37.136158,17.345009,-0.430417,0.362932,0.989016,2.269741,6.76044,4.82898,-14.742052,6.950107,-2.121126,-1.256836,1918.860962,82.287262,-0.638265,0.155085,-0.207848,1.470628,1.742596,1.912408,0.371444,-1.901117,1.576984,-1.20554,-1.374653,1.068227,7.742439,-1.119878,-0.326528,-0.68946,-0.481613,1.114588,2.701722,0.111079,11.145877,0.902373,0.673944,'class 2'
-0.0205,10,88.317612,20,-3900,73.245552,-53.245552,1.409921,6400000,16000,0.165142,8.433249,80.810326,18.721405,-3250.050293,67.133301,-48.411896,1.413319,4679297.5,13350.692383,0.655145,1.580313,45.168755,15.935507,-913.183838,39.219456,-23.283949,1.468787,992062.6875,3906.675537,-0.490003,0.947437,3.319851,26.192533,19.184298,-172.579697,25.858341,-6.674044,-1.407763,389514.5,1058.356079,-0.782295,-0.292292,1.706778,4.421345,9.899175,5.510703,-44.431316,9.968068,-4.457365,-1.22425,6319.338867,208.093109,-1.541636,-1.051633,-0.759341,1.928501,2.09384,1.992293,-0.561928,-1.908523,1.12881,-1.690738,-1.425308,2.510268,7.949854,-1.763359,-1.273356,-0.981064,-0.221723,1.675553,3.785055,0.242658,16.755527,1.234022,1.562833,'class 2'
-0.0205,0,35.707142,50,600,30,20,-0.785398,250000,100,-0.020499,0.396504,33.428528,46.739372,520.961243,28.387751,18.351622,-0.782168,220038.25,100.723877,0.032032,2.209207,21.128614,28.726948,172.516083,20.176674,8.550273,-0.778587,111550,135.173203,-0.05253,0.420384,2.518263,15.369182,17.19117,-0.663925,17.229704,-0.038533,-1.008608,88126.5625,298.191986,-0.440882,-0.388352,1.140373,3.424223,8.306966,7.125875,-24.528751,9.664026,-2.538151,-0.999059,7560.509766,148.893112,-1.160871,-1.108341,-0.719989,1.706918,2.076905,1.835791,0.224368,-2.075467,1.557194,-1.332825,-1.229433,0.42046,8.352209,-1.727417,-1.674886,-1.286534,-0.566545,1.271898,3.137395,0.118389,12.718977,1.165322,0.879354,'class 2'
-0.0205,0,0,0,0,0,0,0,0,0,-0.0205,0.000035,2.095601,2.2367,0.050384,2.213943,0.022758,-0.355217,24.020037,4.801291,-0.019225,0.289288,14.877436,16.246893,3.549206,16.025419,0.221474,-0.427277,65928.273438,249.764694,-0.001275,0.200893,2.483258,18.010986,19.849741,-14.26049,20.543888,-0.694147,-0.601186,177720.859375,451.054169,-0.221393,-0.220118,1.064609,3.801,8.821344,8.949022,-17.413443,10.592901,-1.643879,-0.73775,11991.829102,149.73877,-1.085109,-1.083834,-0.863716,1.844746,2.359007,1.62793,0.47715,-1.837571,1.614979,-1.137829,-1.096025,1.725291,7.577955,-1.865246,-1.863971,-1.643853,-0.780137,1.217804,3.347921,0.118389,12.178041,1.110819,1.005816,'class 2'
-0.0205,0,22.36068,20,-100,24.142136,-4.142136,-1.178097,320000,800,-0.020499,0.274468,21.889807,24.709997,6.014168,24.464161,0.245837,-1.008205,358124.125,586.527222,0.010123,2.126662,38.600727,43.320045,107.534348,40.676388,2.643656,-0.379877,2714519,1446.48877,-0.030622,0.599598,5.529275,27.042267,29.004913,1.04425,28.968866,0.036047,-0.400522,704246.4375,837.108032,-0.620097,-0.589475,1.736716,5.564723,8.964657,9.053035,-15.197903,10.5004,-1.447364,-0.621503,11699.34668,142.749054,-1.757215,-1.726593,-1.137118,2.332421,2.682509,1.395155,-0.329663,-1.222462,0.953037,-1.282701,-1.185169,0.54323,4.998526,-2.35292,-2.322298,-1.732823,-0.595705,1.637249,3.201722,0.242658,16.372486,1.21003,2.005816,'class 2'
-0.0205,0,25.980762,30,100,26.18034,3.81966,1.338973,450000,500,-0.020499,0.275016,24.384655,29.547192,131.284927,24.099594,5.447598,1.350229,303726.71875,347.896912,0.008118,1.494718,18.51194,25.757891,157.114395,15.837465,9.920425,-1.048281,23228.949219,35.01136,-0.028617,0.360786,3.143871,16.932758,20.728218,42.612774,18.414078,2.314141,-0.616877,111371.03125,259.207947,-0.381285,-0.352668,1.357839,4.734426,9.433416,11.347542,11.145418,10.261392,1.086151,-0.573478,10840.230469,84.185043,-1.378338,-1.349721,-0.997053,2.3523,2.906443,1.11041,0.393756,-0.841216,1.134948,-0.741193,-1.082316,0.545738,3.519907,-2.372799,-2.344182,-1.991514,-0.994461,1.568097,2.900553,0.111079,15.680965,0.938075,1.830377,'class 2'
-0.0205,0,22.36068,20,-100,24.142136,-4.142136,-1.178097,320000,800,-0.020499,0.274312,20.481356,17.980387,-92.220085,22.1448,-4.164413,-1.173108,223776.140625,692.174683,0.004514,1.292385,10.808916,7.35395,-49.069183,11.588317,-4.234367,-1.145317,13539.467773,250.35733,-0.025013,0.12505,1.208414,5.651446,5.526402,-8.625347,6.795648,-1.269246,-0.864901,1986.470825,65.042503,-0.145549,-0.120536,0.618771,2.71343,7.724524,9.242048,5.555461,8.595745,0.646303,-0.648068,5397.711914,63.193619,-0.63927,-0.614257,-0.493721,1.824675,2.70027,1.718289,1.719512,-0.679869,2.050995,-0.331482,-0.884577,16.782948,5.676198,-1.845175,-1.820161,-1.699625,-1.205904,0.962102,2.032131,-0.0205,9.621023,0.739824,1.035056,'class 2'
-0.0205,0,0,0,0,0,0,0,0,0,-0.0205,0,0,0,0,0,0,0,0,0,-0.0205,0.000003,0.004224,0.004531,-0.000001,0.004746,-0.000215,-0.534314,0,0.000025,0,-0.019258,0.035872,0.582614,0.620463,-0.02122,0.652961,-0.032498,-0.522998,0.180882,0.469855,-0.001242,-0.001242,0.074987,0.548648,2.566293,2.967038,0.093312,2.935248,0.03179,-0.689432,74.212502,8.430064,-0.095487,-0.095487,-0.094244,0.92915,1.814965,2.347017,2.702029,-0.01832,2.708792,-0.006763,-0.741074,53.839031,7.37424,-0.94965,-0.94965,-0.948408,-0.854164,0.174237,0.663711,-0.0205,1.742369,0.246045,0.111079,'class 2'
-0.0205,0,0,0,0,0,0,0,0,0,-0.0205,0,0.000001,0.000001,0,0.000001,0,-0.785398,0,0,-0.0205,0.000085,0.067131,0.080037,0.000311,0.07594,0.004097,-0.734709,0.000033,0.005162,-0,-0.013939,0.149872,1.936748,2.240882,0.201658,2.146955,0.093927,-0.568298,21.165462,4.214923,-0.006561,-0.006561,0.192567,1.145854,4.355093,4.818488,-1.131577,5.042879,-0.224391,-0.660797,644.158508,27.744133,-0.213067,-0.213067,-0.206506,1.240309,2.285932,2.402411,2.739671,-0.128157,2.785677,-0.046006,-0.743457,60.184708,8.018427,-1.260809,-1.260809,-1.254248,-1.047742,0.27029,0.795289,-0.0205,2.702895,0.377624,-0.0205,'class 2'
-0.0205,0,0,0,0,0,0,0,0,0,-0.0205,0.000001,0.350612,0.403976,-0.000266,0.404633,-0.000657,-0.745176,0.026807,0.16426,-0.020452,0.040523,2.633398,2.861856,-0.463804,3.015655,-0.153799,-0.600423,82.274384,10.04544,-0.000048,0.020773,0.650243,5.750666,6.130002,-2.743565,6.548935,-0.418933,-0.568524,1824.404053,48.551182,-0.041273,-0.041225,0.415721,2.101721,6.726871,7.340659,-3.436821,7.78228,-0.441621,-0.639459,3644.398926,67.632553,-0.436221,-0.436172,-0.394948,1.631039,2.753615,2.215806,2.466577,-0.336835,2.596313,-0.129736,-0.748753,45.212276,7.431341,-1.651539,-1.651491,-1.610266,-1.215318,0.672629,2.453184,-0.0205,6.726286,0.830315,0.326722,'class 2'
-0.0205,0,0,0,0,0,0,0,0,0,-0.0205,0,0,0,0,0,0,0,0,0,-0.0205,0.000003,0.004336,0.004666,-0.000001,0.004876,-0.00021,-0.539396,0,0.000026,0,-0.01901,0.046384,0.850588,0.885266,-0.047704,0.93622,-0.050954,-0.46297,0.763722,0.974512,-0.00149,-0.00149,0.127886,0.87707,3.847644,4.23432,-0.614437,4.37477,-0.14045,-0.589545,365.531708,20.387209,-0.148386,-0.148386,-0.146897,1.137498,2.222486,2.514874,2.825929,-0.270507,2.918612,-0.092683,-0.700536,72.415131,9.067901,-1.157998,-1.157998,-1.156509,-1.009612,0.187395,0.701722,-0.0205,1.873948,0.275417,0.114734,'class 2'
-0.0205,0,0,0,0,0,0,0,0,0,-0.0205,0,0,0,0,0,0,0,0,0,-0.0205,0,0,0,0,0,0,-0.785398,0,0,0,-0.020486,0.00066,0.03911,0.043044,-0.000005,0.043162,-0.000118,-0.502136,0.000003,0.001873,-0.000014,-0.000014,0.021707,0.263192,1.69096,1.878214,-0.052564,1.905795,-0.027581,-0.571375,13.1863,3.737944,-0.042207,-0.042207,-0.042192,0.749321,1.659052,2.420017,2.723869,-0.186891,2.790835,-0.066966,-0.671021,60.594975,8.167028,-0.769821,-0.769821,-0.769807,-0.727614,0.046751,0.257278,-0.0205,0.467515,0.114745,-0.0205,'class 2'
-0.0205,0,0,0,0,0,0,0,0,0,-0.0205,0,0,0,0,0,0,0,0,0,-0.0205,0,0.000002,0.000002,0,0.000002,0,-0.785398,0,0,0,-0.020435,0.003642,0.118303,0.133084,0.000797,0.126799,0.006285,-0.435109,0.000257,0.014524,-0.000065,-0.000065,0.067378,0.592557,3.070631,3.491013,0.172961,3.440745,0.050269,-0.579274,140.095566,11.495329,-0.087878,-0.087878,-0.087813,1.026115,2.110173,2.562845,2.7966,-0.527951,2.974115,-0.177515,-0.651251,77.683937,9.932775,-1.046615,-1.046615,-1.046551,-0.958738,0.13257,0.532132,-0.0205,1.325702,0.203983,0.045289,'class 2'
-0.0205,0,0,0,0,0,0,0,0,0,-0.0205,0,0,0,0,0,0,0,0,0,-0.0205,0,0,0,0,0,0,-0.785398,0,0,0,-0.020493,0.000573,0.025385,0.028208,-0.000012,0.028619,-0.000411,-0.572806,0.000001,0.000843,-0.000007,-0.000007,0.029259,0.386548,2.282052,2.586893,0.054286,2.565734,0.021158,-0.58645,43.329906,6.474869,-0.049759,-0.049759,-0.049752,0.90026,1.940671,2.5433,2.676026,-0.736118,2.927477,-0.251451,-0.591457,72.367256,10.105586,-0.92076,-0.92076,-0.920753,-0.871001,0.049383,0.268974,-0.0205,0.49383,0.119922,-0.0205,'class 2'
-0.0205,0,0,0,0,0,0,0,0,0,-0.0205,0,0,0,0,0,0,0,0,0,-0.0205,0,0,0,0,0,0,0,0,0,0,-0.0205,0.000002,0.000287,0.000317,-0,0.000321,-0.000004,-0.543036,0,0,0,0,-0.010383,0.088591,0.708984,0.81442,0.017344,0.792536,0.021884,-0.58527,0.393924,0.593903,-0.010117,-0.010117,-0.010117,0.557356,1.357983,2.247147,2.396768,-0.430812,2.564742,-0.167975,-0.575372,42.898407,7.467742,-0.577856,-0.577856,-0.577856,-0.567738,-0.0205,-0.0205,-0.0205,-0.205,0,-0.0205,'class 2'
-0.0205,0,0,0,0,0,0,0,0,0,-0.0205,0,0,0,0,0,0,0,0,0,-0.0205,0,0,0,0,0,0,0,0,0,0,-0.0205,0.000025,0.002211,0.00241,-0,0.002419,-0.000009,-0.470223,0,0.000006,-0,-0,0.006311,0.235529,1.569061,1.772542,0.025823,1.757852,0.01469,-0.570977,9.547032,3.038613,-0.026811,-0.026811,-0.026811,0.758575,1.711559,2.44456,2.474361,-0.796156,2.762556,-0.288195,-0.522068,56.982254,9.307083,-0.779075,-0.779075,-0.779075,-0.752264,0.006547,0.118389,-0.0205,0.065468,0.057046,-0.0205,'class 2'
-0.0205,0,0,0,0,0,0,0,0,0,-0.0205,0,0,0,0,0,0,0,0,0,-0.0205,0,0,0,0,0,0,0,0,0,0,-0.020498,0.000327,0.018222,0.021399,0.00002,0.020398,0.001001,-0.627889,0,0.000376,-0.000002,-0.000002,0.050914,0.557744,3.200916,3.621137,0.139493,3.582196,0.038941,-0.569257,164.62468,12.554661,-0.071414,-0.071414,-0.071412,0.989883,2.038056,2.501495,2.302424,-1.254047,2.757243,-0.454819,-0.443864,54.693844,10.317343,-1.010383,-1.010383,-1.01038,-0.938968,0.06181,0.268974,-0.0205,0.618099,0.116381,-0.0205,'class 2'
-0.0205,0,0,0,0,0,0,0,0,0,-0.0205,0,0,0,0,0,0,0,0,0,-0.0205,0,0,0,0,0,0,0,0,0,0,-0.0205,0.000004,0.000393,0.000454,0,0.000454,0.000001,-0.785587,0,0,-0,-0,-0.005792,0.137816,0.990312,1.143278,0.039663,1.107464,0.035814,-0.593971,1.5011,1.148434,-0.014708,-0.014708,-0.014708,0.607441,1.433998,2.249016,2.200444,-0.685549,2.477189,-0.276745,-0.447719,36.722111,7.58415,-0.627941,-0.627941,-0.627941,-0.613233,-0.0205,-0.0205,-0.0205,-0.205,0,-0.0205,'class 2'
-0.0205,0,0,0,0,0,0,0,0,0,-0.0205,0,0,0,0,0,0,0,0,0,-0.0205,0,0,0,0,0,0,-0.785398,0,0,0,-0.020498,0.000289,0.013626,0.01653,0.000021,0.015123,0.001407,-0.889875,0,0.000188,-0.000002,-0.000002,0.024059,0.352514,2.09694,2.421946,0.18422,2.343331,0.078614,-0.59225,30.085455,5.128942,-0.044559,-0.044559,-0.044557,0.778067,1.679225,2.338266,2.077051,-1.027659,2.489799,-0.412748,-0.356698,36.34568,8.424777,-0.798567,-0.798567,-0.798565,-0.754008,0.032132,0.242658,-0.0205,0.321316,0.092001,-0.0205,'class 2'
-0.0205,0,0,0,0,0,0,0,0,0,-0.0205,0,0,0,0,0,0,0,0,0,-0.0205,0,0.000017,0.000019,-0,0.00002,-0.000001,-1.044971,0,0,0,-0.020374,0.004919,0.113488,0.111033,-0.001256,0.121379,-0.010346,-1.202172,0.000214,0.017352,-0.000126,-0.000126,0.015452,0.254135,1.353824,1.562223,0.035169,1.539376,0.022846,-0.656094,5.612904,2.299862,-0.035952,-0.035952,-0.035826,0.577474,1.301838,2.031166,1.781172,-0.680049,2.104337,-0.323165,-0.276733,18.695248,5.89277,-0.597974,-0.597974,-0.597847,-0.562022,0.033594,0.242658,-0.0205,0.335936,0.093435,-0.0205,'class 2'
-0.0205,0,0,0,0,0,0,0,0,0,-0.0205,0,0.00003,0.000034,-0,0.000034,-0,-0.825659,0,0,-0.0205,0.000786,0.208265,0.223108,-0.002713,0.23467,-0.011562,-1.029237,0.003018,0.06063,-0,-0.014222,0.113648,1.105981,1.035382,-0.2504,1.237694,-0.202311,-1.089014,2.222948,2.073614,-0.006278,-0.006278,0.074735,0.547621,2.322774,2.564464,-0.200292,2.640322,-0.075859,-0.591932,48.518867,7.377642,-0.095235,-0.095235,-0.088957,0.687219,1.406064,2.016119,1.560549,-0.886505,2.003112,-0.442564,-0.157532,14.566405,5.981331,-0.707719,-0.707719,-0.701441,-0.612484,0.177453,0.663711,-0.0205,1.774532,0.292966,-0.0205,'class 2'
-0.0205,0,0,0,0,0,0,0,0,0,-0.0205,0,0,0,0,0,0,0,0,0,-0.0205,0.000001,0.004495,0.005188,-0,0.005192,-0.000003,-0.785397,0,0.000027,0,-0.0199,0.019445,0.306118,0.33524,-0.009419,0.361308,-0.026068,-0.785306,0.016865,0.150061,-0.0006,-0.0006,0.01179,0.203149,0.942395,1.027982,-0.069246,1.091427,-0.063445,-0.643052,1.409414,1.33373,-0.03229,-0.03229,-0.03169,0.407984,0.951245,1.62412,1.429634,-0.370099,1.653466,-0.223832,-0.209843,7.203048,3.524249,-0.428484,-0.428484,-0.427884,-0.396194,0.019705,0.118389,-0.0205,0.197047,0.064766,-0.0205,'class 2'
-0.0205,0,0,0,0,0,0,0,0,0,-0.0205,0,0.00003,0.000034,-0,0.000034,-0,-0.745133,0,0,-0.0205,0.000786,0.208266,0.22311,-0.002713,0.234672,-0.011562,-0.541561,0.003018,0.060631,-0,-0.014228,0.113245,1.095362,1.011549,-0.256335,1.221416,-0.209867,-0.472144,2.096165,2.048572,-0.006272,-0.006272,0.053164,0.395965,1.569379,1.690974,-0.143639,1.772032,-0.081059,-0.551347,9.819002,3.433947,-0.073664,-0.073664,-0.067391,0.477827,1.006035,1.587582,1.261766,-0.479689,1.56774,-0.305975,-0.094549,5.589392,3.510808,-0.498327,-0.498327,-0.492054,-0.424663,0.119412,0.562833,-0.0205,1.194123,0.232032,-0.0205,'class 2'
-0.0205,0,0,0,0,0,0,0,0,0,-0.0205,0,0.000105,0.000069,-0,0.0001,-0.000031,0,0,0,-0.020495,0.003204,0.545045,0.420999,-0.059917,0.533342,-0.112343,-0.000999,0.073893,0.416908,-0.000005,-0.006172,0.202232,1.892456,1.653252,-0.444986,1.888839,-0.235587,-0.096872,12.33563,4.513186,-0.014328,-0.014323,0.120487,0.645666,2.1796,2.417042,0.123732,2.364718,0.052324,-0.459151,31.238632,5.347164,-0.140987,-0.140982,-0.126659,0.530477,1.004465,1.475663,1.023028,-0.567334,1.421998,-0.39897,0.033311,3.470401,3.315923,-0.550977,-0.550972,-0.536649,-0.40999,0.231401,0.701722,-0.0205,2.314006,0.279848,0.180523,'class 2'
-0.0205,0,0,0,0,0,0,0,0,0,-0.0205,0,0.00006,0.00007,0,0.000069,0.000001,0.785398,0,0,-0.0205,0.000213,0.408663,0.515948,0.032715,0.441919,0.074029,0.762881,0.036029,0.135343,-0,-0.002852,0.185544,2.825284,3.862874,3.427741,2.481626,1.381248,0.277553,18.067793,1.210832,-0.017648,-0.017647,0.22151,0.899988,2.435799,2.756112,0.578363,2.527262,0.228849,-0.333843,40.128201,5.282701,-0.24201,-0.24201,-0.224362,0.559049,0.950437,1.308616,0.755503,-0.611153,1.245996,-0.490493,0.166569,1.721139,3.015394,-0.579549,-0.579549,-0.561902,-0.337539,0.255085,0.768974,-0.0205,2.550848,0.252692,0.263126,'class 2'
-0.0205,0,8.660254,10,0,10,0,0.785398,10000,100,-0.0205,0.011536,8.622633,9.934868,-0.323595,9.967334,-0.032466,0.785401,9869.762695,99.995979,-0.018093,0.440701,7.104843,7.868345,-4.034585,8.351445,-0.4831,0.797309,4832.092285,78.049194,-0.002407,0.079458,0.727097,4.809525,6.741048,11.000683,3.970315,2.770733,0.592542,65.390549,1.438998,-0.099958,-0.097551,0.357492,1.056604,2.040759,1.984614,-0.141631,2.053581,-0.068968,-0.11371,17.744654,4.505215,-0.377992,-0.375585,-0.278034,0.560378,0.85753,1.111041,0.50319,-0.593506,1.062031,-0.558841,0.297049,0.665214,2.627224,-0.580878,-0.578471,-0.48092,-0.202886,0.358155,0.953184,0.111079,3.58155,0.267368,0.268974,'class 2'
-0.0205,0,28.284271,40,400,20,20,0,0,0,-0.020469,0.548118,24.493162,34.625366,299.435211,17.854744,16.770622,1.205719,1409.112427,1.175322,0.089271,2.457169,10.424541,14.063547,44.21711,9.318416,4.745131,1.386596,4136.625488,20.914932,-0.109739,0.37067,1.606682,4.04292,5.338735,5.500235,3.944235,1.3945,-0.501895,185.296219,6.501145,-0.391138,-0.281399,0.496555,0.995761,1.560129,0.101296,-1.264486,1.176282,-1.074986,0.146167,0.052005,5.068206,-0.517023,-0.407284,-0.125885,0.535525,0.744694,0.906079,0.301093,-0.513939,0.883079,-0.581986,0.420013,0.194587,2.146415,-0.555994,-0.446255,-0.164855,-0.03897,0.424529,1.396167,0.111079,4.245292,0.367744,0.385202,'class 2'
4.9795,7.071068,69.821198,-90,1300.000122,-18.074179,-71.925819,0.975651,23489996,2899.999512,4.212465,6.773873,61.079929,-79.277992,1052.209839,-16.856543,-62.421448,0.972312,13048670,2076.160645,1.512038,4.456403,22.89576,-31.703026,230.022049,-11.241915,-20.461111,0.714317,85425.515625,84.993591,2.700427,0.816074,1.06049,8.082002,-7.549155,-4.248277,0.526087,-8.075241,-0.047659,4216.263184,73.982849,3.396391,0.695964,0.573205,0.763249,1.729806,-1.535022,-0.584925,0.316001,-1.851024,0.37006,11.065145,4.695995,3.63926,0.938833,0.242869,0.489263,0.630023,0.712853,0.168232,-0.394885,0.71812,-0.549888,0.535905,0.045505,1.607844,3.723202,1.022775,0.326811,0.083942,0.654354,1.058447,0.374237,6.543538,0.229865,0.548944,'class 2'
-0.0205,15.811387,24.494896,-20,-299.999939,9.999998,-29.999998,-0.785398,639999.875,1599.999756,0.173297,14.312538,21.877895,-20.131207,-174.683792,6.547649,-26.678856,-0.782476,447413.34375,1104.00061,0.865177,6.912962,11.454036,-15.741414,55.925713,-5.416666,-10.324748,-0.546174,5969.132813,24.089277,-0.69188,0.743371,1.362307,4.22021,-4.768721,0.124813,-0.026319,-4.742402,0.580893,505.785889,22.241442,-0.570075,0.121806,0.548673,0.624025,1.465768,-1.732486,0.127417,-0.076965,-1.655521,0.685041,7.479274,2.491839,-0.375376,0.316504,0.194699,0.42882,0.525229,0.546955,0.105348,-0.270826,0.575742,-0.470394,0.648473,0.012146,1.094402,-0.255524,0.436357,0.314551,0.119852,0.558009,1.111079,0.111079,5.580088,0.318633,0.520436,'class 2'
-0.0205,15.556349,54.881691,32,-2244,66,-34,0.785398,10240000,10000,-0.002557,14.324934,49.24173,29.872131,-1754.099731,59.401623,-29.529491,0.772139,7057321.5,7908.743164,0.562167,8.088214,22.635147,12.891759,-358.904663,26.457226,-13.565468,0.649655,266217.75,1601.81604,-0.564724,0.782665,2.420256,4.290093,-0.848821,-16.754843,3.690801,-4.539622,0.655967,48.806412,67.739868,-0.785223,-0.220499,0.659969,0.614281,1.763944,-1.70543,-0.835267,0.397241,-2.102671,0.909884,18.176786,6.249559,-0.662526,-0.097803,0.122696,0.547733,0.639391,0.667854,0.132241,-0.431363,0.726223,-0.593982,0.755557,0.03048,1.742941,-0.55029,0.014434,0.234932,0.112236,0.595289,1.66371,0.111079,5.952894,0.58682,0.315757,'class 2'
-0.0205,15.556349,82.31646,44,-3388,84.225395,-40.225395,-1.178097,29984768,15488,-0.002523,14.914668,73.334213,34.063587,-2870.512939,73.250961,-39.187374,-1.187093,14669306,12642.378906,0.673122,10.120502,34.65789,-6.274199,-713.254883,23.753351,-30.02755,-1.245889,113860.382813,2892.385254,-0.675644,0.834258,3.033807,9.60444,-5.679745,-31.078135,3.416565,-9.096311,-1.45194,5050.937012,156.572052,-0.83678,-0.161136,0.693225,0.862654,1.966314,-0.697924,-2.640038,1.312908,-2.010832,1.0816,5.38109,11.047249,-0.695748,-0.020104,0.141033,0.672576,0.775138,0.815437,0.202915,-0.618836,0.894634,-0.691719,0.863487,0.103616,2.516516,-0.675098,0.000546,0.161682,0.02065,0.748067,1.637395,0.111079,7.480673,0.559577,0.613272,'class 2'
-0.0205,0,19.052559,22,0,22,0,-0.785398,234256,484,-0.0205,0.025407,21.049719,24.80928,18.544128,24.037825,0.771456,-0.78123,333185.09375,541.323914,-0.012961,1.122922,25.439104,31.325485,89.054245,28.163433,3.162052,-0.765891,613371.5,625.069031,-0.007539,0.331313,2.141322,9.450074,11.416814,12.209303,10.222452,1.194361,-1.00726,10623.844727,81.506432,-0.351813,-0.344274,0.64348,1.206114,2.408594,1.513446,-2.323767,2.458603,-0.945157,1.232289,26.537006,11.585588,-0.66398,-0.656441,-0.312167,0.795396,0.926742,0.997991,0.306628,-0.802722,1.062284,-0.755657,0.983242,0.310729,3.304909,-0.815896,-0.808357,-0.464083,-0.151916,0.667365,1.562833,0.118389,6.673655,0.421762,0.637395,'class 2'
-0.0205,0,0,0,0,0,0,0,0,0,-0.0205,0.000033,1.665264,1.61558,-0.163071,1.710894,-0.095314,1.338959,8.515148,3.262385,-0.019304,0.160535,9.545418,9.638767,-1.724665,9.814493,-0.175726,1.332769,9272.419922,99.804497,-0.001196,0.111706,0.923423,8.370357,10.724151,22.437456,7.874921,2.84923,1.518197,2904.808105,25.257574,-0.132206,-0.13101,0.559228,1.375542,3.518769,3.902814,1.362665,3.51516,0.387654,1.456815,148.988235,9.781294,-0.579728,-0.578532,-0.447522,0.905416,1.078888,1.226644,0.43157,-0.972305,1.225175,-0.793605,1.120278,0.759068,4.075474,-0.925916,-0.92472,-0.79371,-0.346188,0.637541,1.268974,0.242658,6.37541,0.358716,0.532132,'class 2'
-0.0205,0,0,0,0,0,0,0,0,0,-0.0205,0.000034,1.423946,1.211598,-0.300218,1.422629,-0.211031,-1.445881,3.917785,2.668844,-0.019353,0.191395,7.616635,6.798097,-6.580337,7.657436,-0.85934,-1.432008,3352.162842,72.535469,-0.001147,0.073882,0.894117,6.876979,7.321693,2.689338,6.933836,0.387857,-1.420785,2297.060059,42.849846,-0.094382,-0.093235,0.506511,1.320725,4.419675,5.196899,3.639675,4.362611,0.834288,-1.444336,336.221161,12.449059,-0.527011,-0.525863,-0.432628,0.989582,1.212131,1.492912,0.578192,-1.143043,1.396625,-0.818432,1.270563,1.640266,4.906478,-1.010082,-1.008935,-0.9157,-0.483072,0.701137,1.535056,0.242658,7.011374,0.380585,0.749237,'class 2'
-0.0205,0,0,0,0,0,0,0,0,0,-0.0205,0,0.014181,0.016418,0.000001,0.016353,0.000066,-0.78338,0,0.000265,-0.020497,0.004225,1.035239,1.345738,0.310308,1.050287,0.295451,-0.574988,1.031873,0.569778,-0.000003,0.012265,0.174614,3.916631,5.280261,5.604712,3.808709,1.471552,-0.706352,152.295258,5.462302,-0.032765,-0.032762,0.30208,0.430978,2.914394,3.79682,2.742001,2.826828,0.969992,-1.173938,49.703484,3.447838,-0.32258,-0.322576,-0.289814,0.731898,0.887187,1.312394,0.788559,-0.597976,1.262285,-0.473725,1.388891,1.874016,3.013731,-0.752398,-0.752394,-0.719632,-0.429818,0.419266,0.701722,0.111079,4.192661,0.233497,0.39836,'class 2'
-0.0205,0,0,0,0,0,0,0,0,0,-0.0205,0.000033,1.130874,1.599256,0.639338,0.807787,0.791469,-0.789425,0.000681,0.000266,-0.019488,0.173983,6.253463,8.804646,19.137701,4.895013,3.909632,-1.138381,75.271729,0.970975,-0.001012,0.095392,0.872814,4.869125,6.475159,8.574135,4.618805,1.856354,-1.147319,319.955933,7.631138,-0.115892,-0.11488,0.358669,0.41136,2.470642,2.774276,0.661985,2.510601,0.263676,-1.331074,38.857647,5.04867,-0.379169,-0.378157,-0.263277,0.755865,0.924634,1.539859,0.964425,-0.724425,1.460453,-0.496028,1.525593,3.56031,3.827816,-0.776365,-0.775354,-0.660474,-0.397197,0.485494,1.257278,-0.0205,4.854941,0.385173,0.400553,'class 2'
-0.0205,7.071068,20,0,-400,20,-20,0.785398,0,1600,-0.012344,6.499783,17.29698,0.791504,-298.552521,17.678955,-16.887451,0.797083,748.538879,1194.836548,0.241638,3.194868,7.419683,4.268824,-36.180092,8.516872,-4.248049,0.968159,2969.290771,162.943222,-0.253982,0.348563,1.158178,4.303187,3.093075,-6.68901,4.559971,-1.466897,1.184302,347.507507,36.323143,-0.360907,-0.106925,0.442379,0.310081,2.112378,0.92706,-1.811733,1.887115,-0.960055,-1.520096,6.966943,8.106373,-0.454723,-0.200741,-0.093816,0.749592,0.916512,1.722019,1.168161,-0.815961,1.659772,-0.491611,-1.488353,6.315983,4.628447,-0.761937,-0.507955,-0.401029,-0.307213,0.498067,1.312833,-0.0205,4.980672,0.431685,0.315757,'class 2'
-0.0205,0,35.707142,10,-1200,40,-30,-0.785398,490000,4900,-0.004188,0.011536,30.136583,8.335545,-855.450256,33.711308,-25.375765,-0.79907,242578.84375,3491.282227,0.504161,0.435667,8.741218,-1.344301,-54.194763,6.72018,-8.064481,-1.118383,395.017273,218.586197,-0.50835,0.571202,0.410945,6.40565,-3.241467,-18.397148,2.964452,-6.205918,1.281967,883.602295,84.095695,-0.57539,-0.06704,0.467918,0.217262,1.968485,-0.345928,-1.877956,1.208294,-1.554222,-1.561606,0.913233,7.631491,-0.472106,0.036243,0.103284,0.714067,0.854554,1.855337,1.418657,-0.817949,1.858718,-0.440061,-1.367716,10.63529,5.284386,-0.718255,-0.209905,-0.142865,-0.246149,0.423652,1.190026,0.111079,4.23652,0.309805,0.315757,'class 2'
-0.0205,7.071068,37.416573,20,-700,38.284271,-18.284271,1.178097,1280000,3200,-0.012328,6.231789,33.231339,16.915228,-551.748291,33.42318,-16.507954,1.199253,713343.25,2493.118164,0.295765,2.543857,13.917752,4.4108,-94.193733,12.158165,-7.747364,1.377087,7708.719727,396.230072,-0.308094,0.442155,1.250909,3.087818,-0.95707,-4.73196,1.748785,-2.705856,-1.358044,18.17662,19.843826,-0.454484,-0.14639,0.395952,0.468601,1.005662,-0.19985,-0.515884,0.625244,-0.825093,-1.39799,0.084013,2.103477,-0.40828,-0.100186,0.046204,0.657334,0.730598,1.966629,1.712106,-0.722007,2.062218,-0.350112,-1.254811,17.058258,5.819334,-0.669663,-0.361569,-0.215179,-0.261383,0.386518,0.840611,0.111079,3.865175,0.221657,0.374237,'class 2'
-0.0205,15.811387,26.981476,32,140,26.77033,5.229671,-1.380543,475136,464,0.173297,14.439948,28.162102,34.229012,187.569901,27.377859,6.851152,-1.480724,493659.25,421.345703,0.900266,8.105058,35.941914,43.513611,277.014099,35.769104,7.744507,1.313434,1487061.75,785.378052,-0.726969,1.516403,7.219975,32.809155,32.005627,-38.767387,33.174229,-1.168601,1.421688,1208161,1179.429932,-1.343106,-0.616138,2.434873,5.627658,9.070598,2.001382,-40.09853,7.411612,-5.41023,1.461671,658.507629,164.399643,-2.261576,-1.534607,-0.91847,2.043666,1.761687,1.653003,-1.869152,0.341421,-0.205185,-1.663967,1.373708,7.434811,2.128044,-1.870369,-1.1434,-0.527262,0.391207,2.151576,3.757278,0.535056,21.51576,1.204803,2.203184,'class 2'
-0.0205,7.071068,175.579041,208,5975.999512,173.570114,34.42989,1.409921,837591040,19360,-0.012274,7.975665,159.086563,185.090637,4284.353516,157.969177,27.121456,1.419253,586544896,17121.126953,0.62819,10.179708,79.68,76.495819,-279.494965,79.989944,-3.494125,1.476145,40783324,6969.589844,-0.640464,1.955613,7.915571,30.839554,17.574188,-322.177582,28.771854,-11.197666,-1.534257,493410.53125,1597.5625,-1.967887,-1.327423,2.474521,5.553393,9.163153,0.56532,-43.337452,6.871844,-6.306524,-1.437097,55.502434,173.669403,-2.486795,-1.846331,-0.518908,2.062997,1.767444,1.511832,-1.69028,0.283439,-0.188769,-1.501511,-1.519428,4.923521,1.723291,-2.07527,-1.434806,-0.107384,0.411525,2.287541,4.173944,0.673944,22.875408,1.312897,2.259471,'class 2'
-0.0205,27.459061,42.178192,54,424,44.464249,9.53575,-0.900944,3557520,1220,0.783681,25.743103,34.900543,41.727291,107.976166,38.955509,2.771782,-0.910762,2279643.75,1309.262085,3.584133,17.574532,23.087835,-0.291078,-431.161987,20.619411,-20.91049,-1.039123,146.130005,1724.732666,-2.800451,3.920376,12.029896,18.807199,-3.550148,-257.80072,14.378922,-17.92907,-1.092067,13155.663086,1043.806396,-3.136695,-0.336244,3.455672,5.93912,7.138487,-8.047196,-2.341251,0.281119,-8.328316,-0.811048,4799.970215,74.122375,-2.67199,0.128461,0.464705,2.40627,1.641958,1.640343,-2.312396,1.321451,-1.032333,-1.280063,-0.959904,0.328155,0.06137,-1.622588,1.177863,1.514107,1.049402,2.732862,4.507277,1.257278,27.328625,1.016732,2.676868,'class 2'
-0.0205,40.447498,68.665855,-58,-895.999939,12.677332,-70.67733,-0.264037,23373072,6948,1.024353,36.420372,70.481918,-62.144131,-750.047485,10.34678,-72.490913,-0.249992,26500630,6862.083008,4.701559,18.338898,70.435486,-63.841248,-559.864502,7.813376,-71.654625,-0.19772,25738742,6315.163086,-3.677206,4.224508,9.129455,38.106323,-22.170282,-511.094818,14.093723,-36.264008,-0.158523,1246449.625,2535.900879,-3.200155,0.47705,3.443533,4.620328,10.846463,-6.801101,-37.574699,3.609331,-10.410432,-0.140111,9091.587891,196.553757,-2.41918,1.258026,0.780975,2.593888,1.396918,1.712776,-2.014748,0.53317,-0.313377,-1.701371,0.179207,7.820173,1.926527,-1.569535,2.10767,1.63062,0.849645,3.121166,6.716342,1.423944,31.211664,1.887008,2.266781,'class 2'
4.9795,14.142136,102.567039,-111.999985,43.999512,-0.394237,-111.605751,-0.456454,155144144,12368,4.608184,13.406507,96.053978,-101.410164,-306.954346,2.941537,-104.3517,-0.433285,118388000,11511.838867,3.498245,9.481181,67.139626,-51.501152,-1183.117188,17.216961,-68.718109,-0.276967,19587310,7384.836914,1.109939,2.722455,4.940114,32.895882,-7.512516,-516.513,19.278986,-26.791502,-0.058882,119788.875,2122.48999,1.885729,0.77579,2.568657,3.219558,10.172223,-0.663681,-51.565823,6.856758,-7.520438,-0.02178,91.047188,206.703751,2.039526,0.929588,0.153798,2.410889,1.463127,1.331615,-0.845338,-0.620641,0.471361,-1.316699,0.249228,2.28468,3.197161,2.197294,1.087356,0.311566,0.157768,2.35757,5.9795,0.812833,23.575703,1.703567,1.795289,'class 2'
-0.0205,25.495098,147.549988,138,-1404,147.517517,-9.517514,-0.057438,469625024,24660,0.033384,24.528042,130.563431,114.784431,-1964.070435,129.903854,-15.119418,-0.05206,277103072,21031.748047,1.964554,16.398741,57.62566,11.032627,-1599.50708,45.88879,-34.856163,0.001574,793576.25,6519.747559,-1.93117,2.670983,4.350975,23.713673,-10.58382,-236.572296,10.973901,-21.55772,0.149052,118548.578125,1058.306396,-2.637599,-0.706429,2.432476,0.610168,9.261401,0.736504,-46.753731,7.215831,-6.479327,0.216793,101.738152,187.557358,-2.399092,-0.467922,0.238507,2.577345,1.21636,1.911398,-0.330981,-2.43794,1.404645,-1.735627,0.412865,1.080292,9.861308,-2.543961,-0.612791,0.093637,-0.14487,2.704061,5.9795,1.242658,27.040613,1.554043,2.195143,'class 2'
16.9795,31.144823,264.022736,-360,29608,-127.160622,-232.839386,0.257226,1447372800,11168,14.583337,27.146833,243.485565,-331.909393,25132.738281,-116.881035,-215.028366,0.264452,1061197056,9632.897461,6.674971,8.487851,137.214203,-186.913757,7918.033691,-64.888443,-122.025314,0.308324,114055296,3264.62207,7.908366,3.628982,1.171759,36.499561,-47.599667,424.957886,-11.905542,-35.694126,0.438394,1282168.125,565.896667,10.954355,3.045989,2.503517,1.579649,7.161984,-2.217362,-33.059143,4.746941,-6.964303,0.430713,674.340881,137.153259,12.079821,4.171454,1.125465,2.522185,1.49038,1.645855,-0.065934,-2.216999,1.456357,-1.522291,0.541132,0.03857,8.872342,12.061152,4.152786,1.106797,-0.018668,2.668828,5.173944,1.4795,26.688274,1.313233,2.056254,'class 2'
10.9795,22,160.436905,-212,8544,-54.115513,-157.884491,0.544955,483956992,10768,9.698819,19.072996,144.051788,-186.688782,6094.780273,-42.174141,-144.514648,0.512369,365032480,10473.578125,4.737907,8.47186,73.238716,-63.889633,-1199.487427,15.171621,-79.061256,0.394269,36246468,8879.834961,4.960912,3.291164,3.589422,27.864477,-11.962789,-521.998718,17.635883,-29.598673,0.515745,319289.40625,2231.103271,6.407655,1.446743,2.736442,2.840493,6.40097,-4.715843,-23.52636,3.035236,-7.75108,0.703861,2587.408447,116.344612,6.962377,2.001465,0.554722,2.508615,1.822744,1.341511,-0.175802,-1.756492,1.240338,-1.41614,0.732087,0.218103,7.056874,7.190205,2.229293,0.782549,0.227828,2.314149,3.874237,1.312833,23.141491,0.90089,2.242658,'class 2'
-0.0205,25.059929,188.984131,246,9736,196.437042,49.562954,0.839975,1305451136,21572,0.015474,23.523886,170.831497,220.303772,7294.144531,179.716919,40.586861,0.848732,939476160,19357.171875,1.567269,16.369211,81.048309,90.786484,-256.333496,93.527222,-2.740736,0.905373,76384616,9267.519531,-1.551795,3.212473,9.730872,20.085243,0.312678,-373.1073,19.472958,-19.16028,0.929727,145.920547,1492.526978,-3.196999,-1.645204,2.86818,3.958413,6.492108,-5.740229,-12.186207,1.649151,-7.38938,1.051212,2691.870117,81.695045,-2.852706,-1.300911,0.344293,2.498415,2.138279,1.33242,-0.388815,-1.447803,1.024443,-1.413258,0.980123,0.898354,5.942389,-2.482941,-0.931147,0.714058,0.369765,2.452453,4.868389,1.118389,24.524534,1.228835,2.176868,'class 2'
-0.0205,27.459061,117.217743,12,-9536,103.836601,-91.836601,-1.141929,5513472,38288,0.601285,26.446569,110.460594,6.948711,-8357.770508,94.961197,-88.012482,-1.155524,1616537.5,33479.367188,2.93433,20.45928,75.366753,-10.152081,-3419.845215,53.623291,-63.775372,-1.245698,1420484.125,13782.445313,-2.333045,3.030559,11.83623,26.867718,-8.247808,-366.06424,15.448291,-23.696098,-1.336264,104235.625,1532.283203,-2.429274,-0.096229,2.674003,4.777987,6.226749,-3.210389,-14.37244,2.511733,-5.722122,1.50646,698.749756,67.796371,-2.072718,0.260327,0.356556,2.447321,2.398797,1.581913,-0.443155,-1.427396,0.993532,-1.436687,1.243003,1.159851,5.905969,-1.846036,0.487008,0.583237,0.226681,2.359325,4.173944,1.084763,23.593246,1.017281,2.124237,'class 2'
-0.0205,22,73.068459,-14,-3256,50.489128,-64.489128,-0.349596,2591120,13220,0.387877,19.825575,65.133003,-6.382698,-2796.777344,49.789421,-56.172119,-0.390652,457409.46875,11227.848633,1.295261,11.434094,41.110561,25.654896,-1126.909424,48.764236,-23.109343,-0.668308,3400001.25,5165.811523,-0.907385,1.545218,8.815921,23.271044,20.949852,-198.607422,28.034296,-7.084444,-0.891833,541302.1875,1233.325928,-1.157342,-0.249957,2.12825,4.938078,6.065682,2.769847,-17.515041,5.793218,-3.02337,-1.278743,596.365784,77.732216,-1.740374,-0.832989,-0.583032,2.322623,2.583928,1.796492,-0.198881,-1.617308,1.176176,-1.375057,1.485602,0.257447,6.508787,-1.934746,-1.027362,-0.777404,-0.194372,2.015026,3.29529,0.374237,20.150263,0.982199,2.262395,'class 2'
-0.0205,33.526108,64.745659,76,144,74.055511,1.944487,0.757649,30035200,5200,0.589884,30.476555,59.947361,70.110954,138.608398,68.074837,2.036118,0.682376,21437248,4361.112305,2.682029,18.275522,49.651779,42.181019,-411.475647,50.352859,-8.171841,0.205666,6094141.5,3425.140625,-2.092145,3.387576,11.696628,18.127939,3.09226,-164.072952,14.448202,-11.355942,-0.117903,6366.944336,665.853882,-2.797692,-0.705547,3.340115,5.992289,6.01035,-1.563591,-16.978605,3.412225,-4.975816,1.507804,172.01532,70.35923,-2.750231,-0.658086,0.047461,2.980472,2.745983,2.066131,-1.712059,-0.850971,0.402445,-2.114504,1.320734,18.568895,6.335029,-2.390588,-0.298443,0.407104,0.359643,2.899383,4.611079,1.611079,28.993828,0.855075,2.821605,'class 2'
-0.0205,10,113.608978,158,5916,97.027756,60.972244,-1.079399,32453200,1300,-0.004153,10.643678,101.319366,140.923859,4699.552246,86.750938,54.17292,-1.056204,21077462,1061.327148,0.749718,11.751148,40.081539,55.643982,715.674927,35.463215,20.180767,-0.777381,723139.75,233.553207,-0.753871,1.75714,7.466788,14.120429,16.438158,27.934189,14.513447,1.924711,-0.330844,42822.351563,158.476257,-1.761293,-1.007422,2.503563,6.044909,6.804787,6.509225,-4.380978,7.124171,-0.614946,-1.268901,2537.706543,59.893929,-2.507717,-1.753846,-0.746424,2.777812,2.947186,1.875967,-1.158709,-1.089799,0.614568,-1.773276,-1.548042,7.655269,5.7018,-2.781965,-2.028094,-1.020672,-0.274248,2.444851,4.347921,0.840611,24.448507,1.220712,2.584763,'class 2'
-0.0205,32,37.094475,40,-176,44,-4,-0.785398,3686400,2304,0.404221,29.435312,31.678101,33.355206,-167.605194,37.79034,-4.435133,-0.814124,1983701.25,1782.990479,1.977026,15.887081,15.631934,6.147148,-133.63913,15.035429,-8.888281,-1.216104,21627.400391,572.343872,-1.572805,2.317595,7.939273,14.513057,7.505939,-85.637703,13.739084,-6.233145,-1.358083,22473.107422,398.889923,-1.913373,-0.340568,2.996584,7.408052,8.927204,8.359344,-10.645662,9.482061,-1.122716,-1.22429,7858.643066,112.461304,-2.592363,-1.019558,-0.67899,3.153166,3.155271,1.933643,-2.236611,0.55278,-0.282945,-1.953666,-1.322934,13.963318,2.791308,-2.748945,-1.176139,-0.835571,-0.156581,2.956547,4.821605,0.953184,29.565468,1.234899,2.83988,'class 2'
-0.0205,16.970562,125.043991,84,-10340,152.018173,-68.018181,0.794488,341623296,48416,0.832159,16.533665,110.092171,70.536797,-8331.366211,133.121475,-62.584682,0.824129,190563824,38300.902344,3.971424,15.204246,56.298565,8.306635,-2231.94873,51.579037,-43.2724,1.124611,620780.5,8996.794922,-3.139265,4.442167,12.698533,28.819895,9.333336,-382.112915,24.7637,-15.430364,-1.45647,140733.546875,1615.562744,-3.610008,-0.470742,4.83734,9.322746,6.082882,0.195316,-20.356239,4.610504,-4.415187,-1.349071,3.107692,81.463104,-4.00518,-0.865916,-0.395173,3.817615,2.93137,3.237727,-4.552567,5.121413,-2.031223,-2.521344,-1.544471,4.97874,0.240219,-2.985456,0.153809,0.624552,1.019725,4.560201,5.757277,3.637395,45.602013,0.774101,4.562833,'class 2'
-0.0205,38.183765,133.127762,18,-15544,134,-116,-0.965252,20250000,62500,0.378483,35.243309,119.807198,19.505747,-12540.699219,122.162033,-102.656281,-0.962963,19230410,50543.273438,2.123659,20.44556,57.679478,27.288326,-2518.749512,65.652939,-38.364613,-0.939748,8056883,10819.651367,-1.745176,2.641885,11.909978,24.028652,24.951897,-71.749062,27.555681,-2.603785,-0.997956,566310.25,909.593384,-2.263402,-0.518226,3.577376,8.666122,8.012573,6.093558,-29.750273,9.29443,-3.200871,-0.997326,5797.427734,156.132538,-3.198893,-1.453717,-0.935491,3.339924,3.180598,2.297171,-3.122967,2.038664,-0.92937,-2.193597,-0.760825,15.587806,1.59827,-2.961441,-1.216265,-0.698039,0.237452,3.530669,6.505816,1.058447,35.306694,1.762711,3.190026,'class 2'
-0.0205,0,70.569115,84,796,73.112701,10.887301,1.178097,27320832,3872,-0.020497,0.428644,69.026413,85.328949,1084.950928,69.781006,15.547941,1.192501,21415150,2941.225586,0.090844,3.023446,58.06155,80.63958,1564.099731,48.16745,32.47213,1.452228,1601904.625,246.342957,-0.111341,1.148582,6.744436,25.72282,33.629395,189.077957,26.492306,7.137088,-0.868103,423676.34375,374.624451,-1.169079,-1.057738,2.358068,6.924865,9.994424,9.523759,-30.842098,12.077452,-2.553693,-0.854644,19416.607422,214.070374,-2.378565,-2.267224,-1.209485,2.766505,3.191507,1.658594,-1.562363,-0.789818,0.402061,-1.964424,-0.630342,13.670083,5.600249,-2.787002,-2.675661,-1.617923,-0.408437,2.51912,4.532132,0.505816,25.191198,1.419297,2.477307,'class 2'
-0.0205,30.528675,28.757608,-2,-724,25.925823,-27.925823,-0.975651,11600,2900,0.599636,28.136019,23.774597,-2.115044,-520.031738,21.771191,-23.886234,-0.929046,9325.271484,2084.600342,2.844942,16.632618,17.242226,3.234963,-208.025131,16.13097,-12.896008,-0.44993,8817.4375,842.56543,-2.245306,3.19586,11.068272,19.528284,16.528885,-161.515015,23.424128,-6.895242,-0.656509,251146.671875,919.26416,-2.596224,-0.350918,3.843524,8.822425,6.685468,2.641953,-38.035534,7.628156,-4.986203,-0.69019,1110.658447,159.12204,-3.243888,-0.998582,-0.647664,3.254831,3.085096,2.774804,-3.417571,1.815607,-0.657909,-2.759662,-0.298519,51.593906,4.417365,-2.655195,-0.409889,-0.058971,0.588692,3.881693,6.785056,1.216342,38.816929,1.942243,4.095728,'class 2'
-0.0205,12,124.141052,-66,-8048,62.587658,-128.587662,-0.418602,159203088,36548,0.589813,10.998075,113.33213,-62.671898,-6670.123047,56.140129,-118.812027,-0.431922,120222096,30608.257813,2.379367,7.444678,60.502701,-43.079617,-1818.921631,26.239738,-69.319351,-0.555445,16946800,9131.540039,-1.789554,1.900301,6.724526,19.530233,0.004607,-369.746796,19.231104,-19.226498,-0.696044,0.03139,1478.987183,-1.310488,0.479066,2.38003,6.79928,9.286733,7.518178,-40.984474,11.183052,-3.664874,-0.670355,12461.112305,220.460892,-1.790217,-0.000663,-0.479729,2.586903,3.031913,2.194134,-1.618775,-1.536329,0.670963,-2.289738,-0.342893,22.970045,8.765747,-1.99709,-0.207536,-0.686603,-0.206873,2.527892,5.201722,0.374237,25.278917,1.640046,2.554792,'class 2'
-0.0205,15.811387,44.721359,-40,-399.999939,8.28427,-48.284271,0.392699,5119999.5,3199.999756,0.173281,14.182345,41.529465,-36.18668,-353.13324,7.993097,-44.179775,0.356418,3564404.75,2722.008789,0.812366,6.676561,25.547209,-13.947923,-234.001724,9.837876,-23.785799,0.094076,219942.640625,1130.551514,-0.639085,0.702953,3.698842,12.446232,6.300109,-80.61142,12.665004,-6.364894,-0.396777,14373.71582,362.137024,-0.529672,0.109413,1.271223,4.465164,9.293493,8.795891,-24.188347,10.995692,-2.199802,-0.628355,13471.345703,174.121063,-1.097942,-0.458857,-0.56827,1.940418,2.723916,2.161966,-0.147318,-2.944475,1.643868,-1.791187,-0.352113,0.256083,11.799602,-1.767137,-1.128052,-1.237465,-0.669196,1.424383,2.840611,-0.0205,14.24383,1.147105,1.562833,'class 2'
-0.0205,0,55.452682,50,-300,55.413815,-5.413813,1.488222,9250000,3700,-0.020484,0.274119,52.11441,50.080677,-118.472824,52.344028,-2.263351,1.471342,7478991.5,2981.96582,0.064839,1.671408,37.666122,49.625111,510.525879,35.066189,14.558921,1.328229,1035663.4375,420.548096,-0.085322,0.790988,5.10139,25.527321,34.676029,253.627396,24.192162,10.483868,-0.64816,225956.84375,187.917313,-0.811471,-0.726149,1.983259,5.978756,9.361195,6.944531,-35.112747,10.340262,-3.395731,-0.470651,9099.258789,188.677521,-2.003742,-1.91842,-1.192271,2.191133,2.754354,2.5281,-1.120258,-2.684918,1.171536,-2.291794,-0.141409,15.053013,11.994651,-2.211616,-2.126294,-1.400145,-0.207874,1.93067,3.951722,0.242658,19.306696,1.368313,2.263126,'class 2'
4.9795,7.071068,66.715813,10,-2260,52.801674,-42.801674,-1.433083,914000,9140,4.212516,7.017314,62.047623,12.595074,-1964.23938,51.062458,-38.467384,-1.395181,1271560.625,8015.592773,1.721693,9.645566,42.255352,27.757259,-803.247253,45.435936,-17.678679,-1.130866,3069114,3983.45459,2.490823,1.957709,10.251612,27.188818,28.280552,-119.336487,32.008793,-3.728241,-0.658742,1021439.8125,1277.13562,2.254807,-0.236016,2.676834,6.68158,9.392975,0.435869,-46.93885,7.072593,-6.636724,-0.180143,35.706238,187.945389,1.535682,-0.955141,-0.719125,2.303561,2.684623,2.820974,-1.773339,-2.441288,0.909847,-2.683186,0.073593,40.598122,12.909883,1.908955,-0.581868,-0.345852,0.373273,2.254792,4.611079,0.663711,22.547922,1.364237,2.225114,'class 2'
-0.0205,7.071068,51.410114,42,-920,57.891735,-15.891733,-0.498915,9603216,5444,-0.012328,6.804755,47.446621,38.080856,-824.267639,53.490471,-15.409616,-0.503327,6884192,4747.222168,0.300151,5.655444,29.353254,19.200724,-468.226776,33.272999,-14.072275,-0.548255,826396.5,2241.574951,-0.31248,0.611246,4.534282,19.677395,15.608466,-153.752304,22.455458,-6.846991,-0.531568,209183.890625,858.633423,-0.623574,-0.311094,1.331045,4.430233,9.792776,6.024332,-34.811989,9.636751,-3.612419,-0.249067,6370.817871,175.540527,-1.343374,-1.030894,-0.7198,1.66562,2.355754,2.544928,-0.292053,-3.197143,1.647982,-1.940035,0.015073,1.098072,12.873867,-1.677949,-1.365469,-1.054374,-0.334575,1.354354,3.785055,-0.0205,13.543537,1.510263,0.545289,'class 2'
-0.0205,7.071068,77.168648,54,-1832,77.606323,-23.606323,0.258348,29871504,10244,-0.01231,7.139789,72.951706,50.727966,-1602.658813,72.755859,-22.027897,0.233903,23118666,8983.960938,0.367464,7.323569,52.476589,37.03022,-700.521545,50.815742,-13.785522,0.066756,5722616,4173.323242,-0.379774,1.013282,6.782995,28.748363,16.798628,-287.266663,27.315315,-10.516688,-0.147532,403892.96875,1431.260498,-1.025592,-0.645818,1.566652,4.656226,10.010619,2.595788,-46.779911,8.259535,-5.663746,0.020999,1306.235962,193.857758,-1.578961,-1.199188,-0.55337,1.64388,2.278555,2.481201,-0.476894,-3.21631,1.570742,-2.047637,0.201555,2.977644,13.092669,-1.65619,-1.276416,-0.630598,-0.077228,1.198067,4.058447,0.111079,11.980673,1.386026,0.518974,'class 2'
-0.0205,10,43.451122,12,-880,36.265491,-24.265491,-1.504521,527616,3664,0.165126,9.015419,36.929012,17.393776,-532.109863,33.349388,-15.955611,-1.535573,735477.9375,2430.98291,0.585606,4.576802,26.89115,35.730186,238.489716,26.846842,8.883345,0.671152,411957.4375,322.687225,-0.42048,0.986312,5.771403,25.08606,18.095671,-208.646866,26.092196,-7.996524,0.341011,380514.09375,1162.040771,-0.821186,-0.400706,1.461624,4.227944,8.851422,1.403756,-46.771355,7.576758,-6.173003,0.323408,372.540405,189.055939,-1.296498,-0.876018,-0.475312,1.50375,2.146226,2.216737,-0.310904,-3.165138,1.63041,-1.941314,0.379895,1.233125,12.757215,-1.338624,-0.918144,-0.517438,-0.042126,1.283594,5.090611,0.111079,12.835936,1.511954,0.673944,'class 2'
-0.0205,34.785053,196.395004,194,-9048,232.856537,-38.856541,0.651304,2778590720,73828,0.405908,33.078808,177.454865,169.988266,-8628.140625,210.899429,-40.91116,0.646625,1832254720,63408.570313,2.301044,23.935804,87.694756,53.316208,-4832.716309,101.111916,-47.795712,0.60029,63030740,22173.482422,-1.895136,3.327247,13.088405,34.025295,-13.147861,-762.353638,21.80864,-34.956501,0.479508,557023.6875,3222.281006,-2.921339,-1.026203,2.668224,5.761158,10.287522,-6.122667,-55.24543,4.977148,-11.099815,0.470038,9689.230469,258.46875,-2.262316,-0.36718,0.659023,2.037661,2.470784,2.424322,-1.472992,-2.981678,1.140764,-2.613755,0.463692,30.585054,14.096416,-1.631752,0.263383,1.289586,0.630563,1.948067,5.312833,0.111079,19.480673,1.91461,0.984617,'class 2'
4.9795,10,58.266624,-74,775.999878,-12.648409,-61.351593,0.61803,12989072,2372,4.389935,8.620676,49.772518,-59.414215,217.147339,-3.91244,-55.501774,0.651018,9395082,2661.459473,1.880519,4.673261,32.145569,4.358588,-1019.050293,34.176163,-29.817574,0.788497,77797.671875,4095.198242,2.509416,1.549376,7.467168,25.999865,14.465401,-507.689117,30.897043,-16.431643,0.85688,468716.03125,2240.004395,2.84056,0.331144,1.840648,4.904624,7.380139,-0.125307,-54.272713,7.304615,-7.429921,0.756432,3.408952,217.106552,2.549287,0.039871,-0.291273,1.708706,2.308357,1.969671,-0.683264,-3.251344,1.493595,-2.176859,0.639663,6.289507,13.472227,2.68123,0.171814,-0.15933,0.131943,1.78067,6.137394,0.257278,17.806696,1.946878,0.734617,'class 2'
-0.0205,0,33.166248,40,200,34.142136,5.857864,1.178097,1280000,800,-0.020499,0.286579,32.282944,39.869659,227.815186,32.957203,6.912455,1.157495,1078264.75,678.328979,0.01099,2.067804,26.755806,35.36232,246.256012,25.827778,9.534542,1.110022,331967.9375,265.469513,-0.03149,0.493759,4.164105,22.304613,23.876812,28.338692,22.624229,1.252582,1.379409,260392.640625,456.747345,-0.514258,-0.482768,1.351866,4.473632,8.787473,5.39949,-34.043201,9.128729,-3.729238,1.185898,4820.03418,165.327301,-1.372365,-1.340876,-0.858107,1.655717,2.365755,1.869457,-0.278002,-3.23424,1.664762,-1.942764,0.911522,1.005809,13.014243,-1.676216,-1.644727,-1.161958,-0.303851,1.583886,4.451722,-0.0205,15.838859,1.586982,0.910056,'class 2'
-0.0205,10,22.36068,20,-100,24.142136,-4.142136,-0.392699,320000,800,0.165157,9.04198,18.175489,16.189123,-76.37841,20.006754,-3.817631,-0.440724,148761.328125,567.601318,0.684097,5.417512,9.019815,3.915363,-44.979748,8.944259,-5.028896,-1.182949,2993.180664,195.249054,-0.51894,0.862871,4.397355,19.560169,14.495568,-87.304352,19.072958,-4.57739,-1.508929,117529.132813,559.338928,-0.697713,-0.178774,1.615066,5.194483,10.270224,6.820657,-32.855713,10.080114,-3.259458,1.370654,8278.205078,177.944183,-1.449909,-0.93097,-0.752196,1.949233,2.631804,2.042137,-0.6656,-3.065767,1.44948,-2.11508,1.04321,5.629094,12.706091,-1.784076,-1.265136,-1.086363,-0.334167,1.703769,3.584763,0.257278,17.037691,1.31376,1.624237,'class 2'
4.9795,10,102.956291,-140,4499.999512,-50.000004,-89.999992,0,31359988,1599.99939,4.389933,8.820865,89.75322,-122.601883,3487.719238,-44.866634,-77.735252,-0.011541,16238918,1080.345825,1.798656,3.646588,27.099411,-38.286835,365.409241,-18.113287,-20.173548,-1.104202,6222.181152,4.244668,2.591277,0.947504,3.977231,16.404636,13.204474,-47.787357,16.161364,-2.956889,1.523338,63729.222656,365.507568,3.442429,0.851152,1.713763,5.54567,11.375254,8.685328,-27.405384,11.144437,-2.459109,1.502842,13959.717773,185.056458,2.67617,0.084893,-0.766259,2.166753,2.842396,2.197709,-0.871731,-2.697387,1.26336,-2.13509,1.198714,8.776602,11.549461,2.223181,-0.368096,-1.219248,-0.452989,2.274968,4.9795,0.242658,22.74968,1.555509,2.782132,'class 2'
-0.0205,0,45.825756,60,700,44.142136,15.857864,0.392699,2880000,800,-0.020468,0.602578,41.979416,55.009621,584.212646,40.631191,14.378428,0.419478,2085582.5,689.207642,0.116597,2.7357,25.985416,35.449661,267.397125,24.563871,10.88579,0.811788,235111.890625,187.089935,-0.137064,0.725967,4.612642,21.804256,21.10722,-15.680416,21.825659,-0.718439,1.517282,226426.78125,508.236359,-0.746435,-0.609371,1.666844,5.601491,12.210114,10.027518,-24.359447,12.049186,-2.021667,-1.540367,19908.007813,197.988907,-1.687312,-1.550248,-0.940877,2.278929,2.991467,2.271792,-0.828807,-2.414492,1.19377,-2.022577,1.381064,7.106126,10.344889,-2.299397,-2.162332,-1.552962,-0.612085,2.316342,4.285056,0.242658,23.163422,1.433223,2.203184,'class 2'
-0.0205,10,35.707142,-30,-200,5.615528,-35.615528,-1.448307,1530000,1700,0.165125,8.829046,32.492542,-25.23403,-223.97403,6.957538,-32.191566,-1.431595,975926.0625,1532.652466,0.552877,4.132115,20.484741,0.033531,-232.138504,15.252867,-15.219336,-1.343784,1.044012,928.555115,-0.387752,0.567266,4.163701,21.465872,18.496862,-73.89653,21.87499,-3.378129,-1.349907,218185.65625,637.720032,-0.402141,-0.014389,1.499248,5.359344,12.559737,10.823288,-21.978327,12.571548,-1.748259,-1.441482,24021.091797,205.05687,-1.334123,-0.946371,-0.931982,2.272196,3.06492,2.247944,-0.530757,-2.386275,1.302008,-1.832765,-1.560695,2.768244,9.826805,-2.10707,-1.719318,-1.704929,-0.772947,2.151284,4.032132,0.242658,21.512836,1.469641,2.4795,'class 2'
-0.0205,0,25.980762,30,100,26.18034,3.81966,-0.231824,450000,500,-0.020499,0.274094,24.239346,29.143036,120.285667,24.165447,4.977588,-0.25028,312696.25,368.173981,0.008063,1.424776,15.936855,22.032507,110.674614,14.284774,7.747733,-0.667357,20743.890625,42.732903,-0.028562,0.306646,2.70715,15.931005,17.974428,23.62941,16.546354,1.428074,-1.23589,73843.953125,228.562393,-0.327145,-0.298583,1.24467,4.787751,12.140585,11.072746,-17.057859,12.443563,-1.370817,-1.341791,23397.720703,190.837128,-1.26517,-1.236608,-0.938024,2.15155,3.043614,2.164389,-0.030576,-2.540289,1.578614,-1.60919,-1.367613,0.0095,10.162092,-2.172049,-2.143487,-1.844904,-0.90688,1.886079,4.146167,0.242658,18.86079,1.408237,2.426868,'class 2'
-0.0205,10,40.926765,50,299.999939,43.027756,6.972244,-0.491397,3250000,1300,0.165143,9.033541,40.779949,51.951378,408.837952,42.282082,9.669294,-0.566884,2870582.5,1063.593994,0.686298,6.188026,45.365158,59.420662,647.274658,45.054031,14.366632,-1.043017,3325026.5,941.716431,-0.521155,1.501103,8.87479,33.371655,38.763332,157.165192,34.162861,4.60047,-1.258772,1313171.25,873.935059,-1.33596,-0.814804,2.800498,7.943264,11.283615,8.292225,-36.177094,11.451408,-3.159184,-1.304119,14678.367188,213.469391,-2.635355,-2.114199,-1.299395,2.931328,3.259763,2.117297,-2.159492,-0.011324,0.005231,-2.164723,-1.356617,21.958588,4.708702,-2.766185,-2.24503,-1.430226,-0.130831,3.063711,5.562833,0.637395,30.637106,1.599963,2.901284,'class 2'
4.9795,0,49.749371,-70,1200,-30,-40,0.785398,490000,100,4.204309,0.395948,39.149128,-54.906734,731.933105,-22.789217,-32.117519,0.992549,262335.09375,87.017212,1.278803,2.846458,19.346979,12.139732,-113.554535,18.333546,-6.193813,-1.55366,88658.375,601.591309,2.925507,1.123992,6.710473,28.226105,28.330597,-18.182127,28.958466,-0.627868,-1.343266,702576.6875,875.351135,3.080317,0.154811,2.2464,6.923398,11.175311,9.068594,-35.172855,11.999731,-2.931138,-1.179612,18333.699219,222.930847,1.95791,-0.967597,-1.122408,2.665238,3.221045,1.68593,-1.208966,-1.182358,0.639606,-1.848572,-1.109371,9.048798,6.191031,1.539071,-1.386435,-1.541246,-0.418838,2.64719,5.146167,0.374237,26.471901,1.640883,2.755816,'class 2'
-0.0205,7.071068,45.825756,60,700,44.142136,15.857864,1.178097,2880000,800,-0.012312,6.563028,40.11628,51.976032,518.767029,38.502403,13.473629,1.254792,1692331.5,626.439575,0.375529,5.360452,21.57497,19.605751,-48.688492,21.835533,-2.229783,-1.399804,222612.796875,579.139465,-0.387841,0.834389,5.154184,21.474743,15.748522,-152.257767,22.511944,-6.763422,-1.215018,212561.3125,857.046997,-0.846701,-0.45886,1.65019,5.600157,10.393212,8.9249,-31.689625,11.645979,-2.721078,-1.086818,16441.535156,206.412323,-1.662502,-1.274662,-0.815801,2.314806,3.051919,1.47924,-0.174376,-1.981406,1.323134,-1.49751,-0.939896,0.241919,7.956031,-2.327117,-1.939277,-1.480417,-0.664615,2.124237,4.584763,0.374237,21.242367,1.441395,2.3545,'class 2'
-0.0205,0,0,0,0,0,0,0,0,0,-0.0205,0.000023,0.885131,0.791471,-0.150521,0.949926,-0.158455,-0.377136,0.76957,1.228509,-0.019997,0.12091,4.739079,4.163469,-4.117306,4.988782,-0.825313,-0.325924,585.969421,33.803699,-0.000503,0.046542,0.876038,7.245272,8.791794,5.499205,8.114056,0.677738,-0.765698,4274.356934,55.298809,-0.067042,-0.066538,0.634689,2.709738,7.325264,8.311105,-1.044434,8.434928,-0.123823,-0.891293,5059.856445,73.252205,-0.655189,-0.654686,-0.588148,1.567135,2.368358,1.732594,1.42989,-1.454732,2.117043,-0.687153,-0.743593,16.077621,7.863514,-1.587635,-1.587132,-1.520594,-0.932446,1.149968,3.035055,0.111079,11.499678,1.105006,0.734617,'class 2'
-0.0205,0,0,0,0,0,0,0,0,0,-0.0205,0,0.000001,0.000001,0,0.000001,0,0.785398,0,0,-0.0205,0.000083,0.06958,0.089832,0.001251,0.072604,0.017228,0.900407,0.000025,0.003067,-0,-0.009662,0.196872,3.060003,4.270676,4.410369,2.521731,1.748945,-1.247048,10.892083,0.597197,-0.010838,-0.010838,0.388912,1.598624,5.271329,6.747973,6.388819,5.608928,1.139045,-0.820358,909.785828,19.979862,-0.409412,-0.409412,-0.398574,1.253935,1.953762,1.758695,1.783808,-0.663334,2.099723,-0.315915,-0.698932,18.567787,5.835309,-1.274435,-1.274435,-1.263597,-0.865023,0.737541,1.847921,-0.0205,7.375409,0.621292,0.703184,'class 2'
-0.0205,0,22.36068,20,-100,24.142136,-4.142136,1.178097,320000,800,-0.020499,0.274334,20.295616,19.208401,-63.79673,22.095694,-2.887292,1.156842,230287.875,624.149536,0.005666,1.394298,12.136847,15.336843,32.747971,12.773,2.563843,0.976842,24516.119141,104.226883,-0.026166,0.23822,1.817453,8.109735,11.456562,32.671978,6.10408,5.352482,0.802667,74.144814,0.564901,-0.25872,-0.232554,0.699561,1.743605,3.666343,4.60515,2.663211,3.926965,0.678186,-0.64604,223.834976,10.554565,-0.72006,-0.693894,-0.46134,1.36285,1.812398,1.557417,1.647135,-0.144166,1.730447,-0.083312,-0.49567,8.925196,3.289721,-1.38335,-1.357184,-1.12463,-0.66329,0.895728,1.9795,0.257278,8.95728,0.507517,0.860348,'class 2'
-0.0205,10,45.825756,20,-900,41.622776,-21.622776,-0.160875,1600000,4000,0.165127,9.04134,41.0811,17.947683,-726.892578,37.389019,-19.441338,-0.168469,1040345.4375,3229.689453,0.624807,5.334788,16.636154,5.462003,-140.17128,14.881296,-9.419293,-0.247909,17617.224609,590.518677,-0.45968,0.714507,2.54395,2.745478,-1.126443,-5.736509,1.897211,-3.023654,-0.97738,30.725666,24.214909,-0.549379,-0.0897,0.705863,1.424853,1.824609,0.999109,-1.682198,1.889429,-0.890321,-1.160602,7.713241,7.72701,-0.540736,-0.081056,0.008643,1.138021,1.509067,1.321423,1.628691,0.293795,1.422099,0.206593,-0.596068,3.919147,1.477454,-0.972894,-0.513214,-0.423515,-0.432158,0.731839,1.118389,0.111079,7.318391,0.377351,0.91371,'class 2'
-0.0205,7.071068,28.284271,40,400,20,20,0,0,0,0.173284,5.999856,25.766821,36.119053,319.058563,20.721838,15.397214,-1.249925,36987.140625,28.351631,0.911148,3.200086,21.439438,14.894567,-138.507233,21.374569,-6.480001,-1.337625,172126.875,775.877014,-0.737864,1.165161,2.790968,10.344188,-0.363607,-59.079346,7.506655,-7.870262,-1.344666,31.261082,236.449585,-0.991877,-0.254013,1.103146,1.714334,0.911433,0.30862,-0.582019,0.932662,-0.624041,-1.071157,0.230813,2.423324,-0.929863,-0.191998,0.062015,1.480566,1.655442,1.214818,1.413278,0.230952,1.224699,0.188579,-0.245499,2.144249,1.073545,-1.307282,-0.569418,-0.315405,-0.37742,1.19412,2.16371,0.257278,11.941198,0.63189,1.124237,'class 2'
-0.0205,7.071068,60,0,-2000,44.721359,-44.721359,-1.338973,0,8000,0.173282,6.521006,56.767509,2.022358,-1775.746826,43.162922,-41.140564,-1.34692,29067.462891,7107.078125,0.864275,3.898487,39.814884,10.355219,-798.838074,33.911663,-23.556442,-1.375503,354137.8125,3302.583008,-0.690993,1.054042,2.252852,16.242548,0.849226,-147.64415,12.582921,-11.733695,-1.328053,426.434967,591.297791,-0.880759,-0.189766,1.01327,1.651412,2.716552,-0.160318,-3.814997,1.874687,-2.035005,-1.43474,0.392873,15.285691,-0.839988,-0.148995,0.040771,1.297583,1.497661,0.928213,1.275951,0.360841,0.852852,0.423099,-0.698448,0.300681,0.184688,-1.1243,-0.433307,-0.243541,-0.284312,1.050552,1.9795,0.242658,10.505525,0.691111,1.045289,'class 2'
-0.0205,0,22.36068,20,-100,24.142136,-4.142136,0.392699,320000,800,-0.020499,0.274339,21.86002,21.986767,-37.778641,23.588346,-1.601581,0.398367,306744.375,634.532471,0.00622,1.561787,21.403444,29.468445,198.964294,18.992512,10.475933,0.48544,62986.097656,72.532104,-0.026719,0.369059,2.43612,11.234612,14.983183,47.420998,10.441668,4.541515,-1.231013,7815.099609,34.81179,-0.389559,-0.362839,0.800139,1.694732,3.200975,2.28803,-2.741106,3.156446,-0.868416,-1.396781,84.805756,16.199509,-0.820638,-0.793919,-0.431079,1.157542,1.397397,0.938197,1.107624,0.131701,0.97215,0.135474,-1.19035,0.858816,0.700028,-1.178041,-1.151322,-0.788483,-0.357403,0.783594,1.923944,0.118389,7.835935,0.51772,0.734617,'class 2'
-0.0205,0,0,0,0,0,0,0,0,0,-0.0205,0,0.023197,0.032806,0.000269,0.016508,0.016297,0.440879,0,0,-0.020494,0.005644,1.941631,2.584728,1.386241,1.825247,0.759481,0.386402,7.588455,1.135857,-0.000006,0.04153,0.49908,7.918019,10.944184,28.36134,6.730048,4.214137,0.247642,758.154114,6.329811,-0.06203,-0.062023,0.546295,1.468602,3.879037,4.651936,2.741166,3.959663,0.692273,-1.220115,231.030548,10.675839,-0.566795,-0.566789,-0.504766,1.034016,1.303107,1.098408,1.015487,-0.18365,1.172163,-0.156676,-1.210713,1.820928,1.765812,-1.054516,-1.05451,-0.992487,-0.487721,0.658594,2.005816,0.242658,6.585935,0.515848,0.520436,'class 2'
-0.0205,0,22.36068,20,-100,24.142136,-4.142136,0.392699,320000,800,-0.020499,0.274312,20.481258,17.980284,-92.219475,22.14469,-4.164405,0.397688,223771.5625,692.168457,0.004512,1.289103,10.246148,6.626582,-46.427208,10.889907,-4.263325,0.419577,10082.99707,229.620422,-0.025011,0.10166,0.686295,2.022175,1.814122,-0.905048,2.221522,-0.4074,0.435751,22.745117,6.911231,-0.122159,-0.097148,0.368941,0.991031,3.727123,4.723063,3.344318,3.855692,0.867371,-1.033297,199.205765,8.930059,-0.38944,-0.364429,-0.267281,0.911879,1.185598,1.207196,1.015202,-0.391651,1.313399,-0.298197,-1.153445,2.676809,2.597241,-0.932379,-0.907368,-0.81022,-0.542939,0.602746,1.618389,-0.0205,6.027456,0.424728,0.586225,'class 2'
-0.0205,10,40,-40,0,0,-40,1.570796,2560000,1600,0.165125,8.820833,36.407745,-37.559685,42.603054,-1.170771,-36.388912,-1.570556,1749753.125,1240.317627,0.548769,3.461349,17.020041,-21.096968,77.65387,-4.750497,-16.34647,-1.54455,59848.660156,134.466583,-0.383644,0.285892,0.33072,2.251786,1.157565,-4.065524,2.676522,-1.518957,-0.783781,23.585993,17.602053,-0.120766,0.262877,0.502017,1.303082,4.262427,4.49425,-2.431886,4.98235,-0.4881,-0.927436,604.450378,29.925825,-0.336892,0.046752,-0.216125,1.04796,1.336701,1.158419,0.808991,-0.654946,1.30924,-0.500249,-1.041159,2.142887,3.274251,-0.882835,-0.499191,-0.762068,-0.545943,0.640611,1.926868,0.111079,6.406111,0.530081,0.584763,'class 2'
-0.0205,0,34.641018,40,0,40,0,-0.785398,2560000,1600,-0.020499,0.023048,32.320717,37.559875,13.620178,37.19368,0.366195,-0.79725,1913341.125,1356.263672,0.030123,0.727548,18.923138,22.028769,16.770744,21.239155,0.789615,-0.949837,202930.578125,418.183655,-0.050622,0.31315,0.434145,5.026773,4.645508,-5.659145,5.647559,-1.002051,-1.080497,954.242676,44.217323,-0.333649,-0.283027,0.596057,1.412524,4.651004,4.817378,-4.21585,5.573753,-0.756375,-0.801695,929.922058,40.07053,-0.616556,-0.565934,-0.282907,1.136034,1.409224,1.072572,0.594672,-0.870764,1.27671,-0.682038,-0.846861,1.356787,3.836691,-1.156533,-1.105911,-0.822884,-0.539977,0.895436,1.926868,-0.0205,8.954357,0.685963,0.782132,'class 2'
-0.0205,10,40,-40,0,0,-40,1.570796,2560000,1600,0.165125,8.820848,36.576378,-35.5732,-36.358467,0.994286,-36.567486,-1.555314,1785410.25,1410.886719,0.550412,3.493284,18.501781,-12.629489,-95.444176,5.317975,-17.947464,-1.447396,86336.421875,541.28064,-0.385287,0.368174,0.622773,4.316114,-0.514027,-9.791817,2.882712,-3.396738,-1.391129,10.418722,39.431492,-0.203049,0.182238,0.441813,0.652036,2.529842,2.834776,-0.342484,2.950839,-0.116063,-0.728187,75.585312,9.40589,-0.276688,0.108599,-0.073639,0.922429,1.16197,1.151948,0.85648,-0.768986,1.404138,-0.547657,-0.740002,2.794493,3.809504,-0.757304,-0.372017,-0.554256,-0.480617,0.799822,2.611079,0.118389,7.998216,0.749212,0.520436,'class 2'
-0.0205,7.071068,20,0,-400,20,-20,-0.785398,0,1600,-0.012344,6.499806,17.4503,0.420067,-304.380341,17.657797,-17.23773,-0.785864,214.870941,1217.697876,0.242375,3.301521,5.882916,2.568012,-29.566383,6.87105,-4.303037,-0.813185,823.414246,124.860222,-0.254719,0.340425,0.776099,1.721324,2.41847,1.424845,1.402638,1.015832,-0.701109,0.875117,0.149618,-0.352769,-0.09805,0.60509,1.294553,4.587939,5.126471,-0.854923,5.288139,-0.161668,-0.656349,780.547424,29.700399,-0.617434,-0.362715,-0.264665,1.141002,1.371961,1.160473,0.484269,-1.062915,1.301164,-0.816895,-0.627716,1.052083,4.486176,-1.153346,-0.898627,-0.800577,-0.535912,1.071459,2.2295,0.242658,10.71459,0.661161,0.926868,'class 2'
-0.0205,7.071068,36.055511,20,-900,41.622776,-21.622776,0.624523,1600000,4000,-0.012344,6.225748,32.413105,17.205397,-743.194031,37.189415,-19.98402,0.620811,967649.25,3268.801758,0.265238,2.105087,15.823265,4.749725,-194.572937,16.524523,-11.774798,0.557215,18067.125,800.851624,-0.277582,0.402493,0.404292,5.950299,7.364768,9.380864,5.726666,1.638102,0.065827,906.691956,16.716356,-0.414837,-0.137255,0.883995,2.174671,6.241862,6.365525,-5.147476,7.091401,-0.725876,-0.538839,2476.163818,61.10981,-0.896339,-0.618757,-0.481502,1.354376,1.521463,1.247974,-0.020166,-1.185439,1.078742,-1.098909,-0.488247,0.001929,4.742163,-1.366719,-1.089138,-0.951883,-0.470381,1.308594,3.453184,0.396167,13.085936,0.914835,0.926137,'class 2'
-0.0205,0,29.580399,30,-100,33.027756,-3.027756,-0.491397,1170000,1300,-0.020499,0.262761,30.303158,33.213749,1.228912,33.176708,0.037042,-0.476451,1211524,1098.237427,0.009772,0.725778,32.739773,42.93644,359.087616,31.557659,11.37878,-0.405334,750664.875,407.187134,-0.030272,0.508587,1.584546,16.269836,20.452162,68.257774,16.25227,4.199893,-0.377687,60760.855469,145.259796,-0.529086,-0.498815,1.248904,2.973322,7.299486,5.619953,-16.296579,7.728569,-2.108615,-0.367821,3056.377441,96.770187,-1.269403,-1.239131,-0.740317,1.529217,1.602969,1.436493,-0.531022,-1.097353,0.815159,-1.346181,-0.318511,1.317259,4.671394,-1.549717,-1.519445,-1.02063,-0.280314,1.417658,3.035055,0.374237,14.176579,0.968422,1.118389,'class 2'
-0.0205,7.071068,73.484695,60,-1100,74.721359,-14.721359,0.231824,28800000,8000,-0.012327,6.510466,70.739845,57.059597,-1016.675049,71.315598,-14.255998,0.202808,23840570,7322.497559,0.350503,3.769582,52.93079,40.33757,-591.637634,51.766529,-11.428959,0.046812,6498178,3993.669678,-0.36283,1.00744,2.629377,21.173697,15.533818,-114.850563,21.002295,-5.468477,-0.184017,169079,700.701782,-1.019767,-0.656937,1.568174,3.409251,8.125545,3.596744,-28.353189,7.418633,-3.821889,-0.172639,1634.526123,126.349319,-1.580501,-1.217671,-0.560734,1.633367,1.63129,1.607214,-0.894261,-0.9239,0.612976,-1.507237,-0.120831,3.594902,4.495301,-1.645694,-1.282864,-0.625927,-0.065193,1.787541,3.690026,0.374237,17.875408,1.324135,1.400553,'class 2'
-0.0205,7.071068,42.520584,52,319.999878,44.867966,7.132036,-1.064698,3850496.75,1424.000244,0.173283,6.256296,40.266277,50.644104,365.1026,41.938423,8.705683,-1.034093,2832631.25,1104.414917,0.893833,2.140077,27.506174,35.552486,214.071014,27.871975,7.680512,-0.5398,515318.1875,407.695129,-0.72055,1.329745,2.96892,17.258062,10.381554,-103.090141,16.594036,-6.212481,-0.17988,56058.648438,520.137207,-1.156462,-0.435913,1.678134,3.485546,8.008791,2.260856,-29.644375,6.691205,-4.430349,0.045867,632.232483,123.688965,-1.504851,-0.784302,-0.348389,1.645426,1.628058,1.630826,-0.988188,-0.861347,0.557322,-1.54551,0.095225,4.318057,4.421905,-1.472143,-0.751593,-0.315681,0.032708,1.773652,3.757278,0.637395,17.736521,1.035222,1.453184,'class 2'
-0.0205,7.071068,70.142715,-36,-2012,30.332184,-66.332184,-0.213314,12109824,9344,0.358941,5.405564,66.066635,-36.34251,-1677.765869,26.639017,-62.981529,-0.202422,10608281,8031.842285,1.501056,3.053174,37.998341,-25.260975,-422.503967,11.494877,-36.755852,-0.131349,1485620.75,2328.132813,-1.142115,1.327951,3.703851,11.091908,1.669943,-64.878677,8.932863,-7.26292,0.195402,731.487915,262.303406,-0.96901,0.173105,1.521251,3.209936,6.612578,2.516519,-23.204266,6.236962,-3.720443,0.323676,627.903442,99.149933,-1.16231,-0.020195,-0.1933,1.562235,1.597043,1.484276,-0.784289,-0.988904,0.676818,-1.461108,0.311881,2.811499,4.570727,-1.203294,-0.061179,-0.234284,-0.040984,1.783447,4.137394,0.535056,17.834473,1.216457,1.449529,'class 2'
10.9795,10,177.211731,-188,288,-1.544605,-186.455399,0.33906,1208482048,34192,9.476033,9.496079,158.496994,-165.773453,-225.188232,1.34745,-167.120895,0.340326,779949760,28381.585938,3.952243,8.100039,70.934242,-64.078255,-899.836792,11.850991,-75.929245,0.369529,31638424,7705.370117,5.52379,2.544998,6.747517,21.610651,-6.108654,-291.501343,14.290133,-20.398787,0.397491,44902.710938,1203.321045,6.931035,1.407245,2.45717,4.785137,7.91959,-0.981361,-40.962975,5.928334,-6.909695,0.387447,158.728226,164.814972,7.018863,1.495073,0.087828,1.952291,1.681628,1.790457,-1.942387,0.069137,-0.036271,-1.906116,0.388018,13.191153,3.496321,7.523743,1.999953,0.592707,0.504879,2.703184,5.29529,1.058447,27.031841,1.462643,2.336225,'class 2'
-0.0205,0,90.111046,104,1148,91.446167,12.553834,-1.304934,67318784,6224,-0.004137,1.200297,80.947395,92.411537,882.637817,81.594124,10.817417,-1.353433,42779240,5009.341797,0.706644,5.438428,40.720718,38.476009,-109.16687,41.130188,-2.654178,1.423207,2838037.75,1917.070679,-0.710781,1.403156,4.695163,15.759604,11.575872,-138.651489,18.908596,-7.332723,0.902124,92273.882813,688.606812,-1.407293,-0.696512,1.822472,3.987448,6.651493,2.893541,-35.439007,7.573119,-4.679578,0.654239,1256.963745,150.128601,-1.826609,-1.115828,-0.419316,1.737946,1.671213,1.402236,-1.265926,-0.634892,0.384649,-1.650575,0.60471,6.638057,4.142137,-1.742083,-1.031302,-0.33479,0.084526,2.04602,4.137394,0.423944,20.460203,1.233812,1.768974,'class 2'
4.9795,7.071068,50.229473,14,-1476,46.051247,-32.051247,1.223427,1195600,6100,4.212481,5.668547,49.182983,24.729553,-1177.073242,48.833405,-24.103853,1.222791,3253354.75,5319.84375,1.631579,4.102708,51.766018,61.293083,355.25354,54.811745,6.481339,1.113474,8775337,2335.828125,2.580903,2.046342,8.795835,25.402075,26.271963,-122.581177,30.315481,-4.043518,0.850809,814828.1875,1180.540771,2.166139,-0.414764,2.635598,5.525057,6.112164,-0.146079,-37.227844,6.02886,-6.174939,0.757632,3.178099,148.932709,1.576883,-1.004019,-0.589256,2.058182,1.701511,1.786209,-2.227123,0.535412,-0.274153,-1.95297,0.739587,13.979609,2.818427,2.1543,-0.426603,-0.011839,0.577416,2.529792,5.347921,1.058447,25.297924,1.296356,2.250699,'class 2'
-0.0205,7.071068,34.641018,40,0,40,0,-0.785398,2560000,1600,-0.012313,6.522874,29.434671,34.254505,14.254913,33.833176,0.42133,-0.761702,1309894.5,1116.35144,0.350463,4.083251,12.324471,15.746074,46.102287,11.858313,3.887761,-0.257087,15751.478516,63.529694,-0.362776,0.751312,3.34364,17.291561,21.085306,46.644146,18.574053,2.511253,1.010358,114710.28125,258.01355,-0.763625,-0.400849,1.598065,4.038132,7.515607,6.166192,-23.12035,8.794998,-2.628806,0.983252,4961.986816,130.503311,-1.610377,-1.247602,-0.846753,1.71844,1.703423,1.279329,-1.109665,-0.637409,0.417406,-1.527071,0.928909,4.655751,3.780993,-1.730753,-1.367977,-0.967128,-0.120376,1.574237,3.453184,0.505816,15.742368,0.880048,1.56795,'class 2'
-0.0205,0,22.36068,20,-100,24.142136,-4.142136,1.178097,320000,800,-0.020499,0.274312,20.481258,17.980284,-92.219475,22.14469,-4.164405,1.173108,223771.5625,692.168457,0.004512,1.289094,10.253392,6.620451,-46.552399,10.89376,-4.273309,1.151546,10082.737305,230.039978,-0.025011,0.099663,0.67483,1.920563,0.606335,-1.938908,1.728235,-1.1219,1.295225,2.986456,8.123272,-0.120162,-0.095151,0.248982,0.958401,3.074389,3.351889,-0.933706,3.610498,-0.258609,-0.706769,168.190216,14.969985,-0.269481,-0.24447,-0.149319,0.600173,0.886928,0.861175,0.635903,-0.38984,1.018618,-0.382715,-0.945268,0.79408,1.963732,-0.620672,-0.595661,-0.50051,-0.351191,0.462541,2.347921,-0.0205,4.625408,0.776969,0.118389,'class 2'
-0.0205,10,40,-40,-0,0,-40,0,2560000,1600,0.165125,8.820833,36.416294,-37.576202,42.912159,-1.178997,-36.397205,0,1751298.875,1240.322144,0.548762,3.465817,18.274151,-22.861462,94.344536,-5.404367,-17.457094,-0.009366,75923.929688,145.26825,-0.383637,0.248743,0.369187,4.030137,-1.802594,-9.355509,2.287409,-4.090003,-0.423979,132.155441,40.671387,-0.083618,0.300019,0.408777,1.593011,4.498035,3.565641,-7.667983,5.076213,-1.510572,-0.50701,551.597473,43.385731,-0.243652,0.139984,-0.160034,0.742611,1.121531,1.034323,0.690992,-0.683204,1.241359,-0.550368,-0.880216,1.532813,3.210286,-0.577486,-0.19385,-0.493868,-0.333834,0.627453,2.137395,-0.0205,6.274531,0.865492,0.184178,'class 2'
-0.0205,0,22.36068,20,-100,24.142136,-4.142136,-1.178097,320000,800,-0.020499,0.274312,20.481304,17.980513,-92.217323,22.1448,-4.164288,-1.173102,223777.15625,692.168152,0.004519,1.282224,10.325395,7.987289,-40.184971,11.485919,-3.49863,-1.091907,14324.71875,224.536682,-0.025018,0.148973,0.680468,9.192459,7.839405,-19.108387,9.791027,-1.951622,-0.362683,8474.194336,137.889816,-0.169472,-0.144454,0.569058,2.186423,5.996602,3.851278,-13.499409,6.073831,-2.222553,-0.311922,1020.909973,68.829979,-0.589557,-0.564539,-0.420085,0.916728,1.398045,1.24972,0.789826,-1.087472,1.510004,-0.720178,-0.821466,3.102729,4.973713,-0.937228,-0.91221,-0.767756,-0.347671,0.699529,1.951722,-0.0205,6.995292,0.728257,0.543827,'class 2'
-0.0205,0,0,0,0,0,0,0,0,0,-0.0205,0,0.000075,0.000067,-0,0.000081,-0.000013,1.193695,0,0,-0.020498,0.0024,0.425915,0.376342,-0.028951,0.441863,-0.065521,1.291029,0.036462,0.257438,-0.000002,-0.008141,0.181724,1.534756,1.935364,0.562572,1.579103,0.356261,1.070339,5.601009,1.495344,-0.012359,-0.012357,0.205778,1.056307,4.549832,4.063471,-2.107277,4.528779,-0.465308,-0.03192,411.819092,24.940903,-0.226278,-0.226275,-0.213918,0.772163,1.388863,1.553039,1.350885,-0.850851,1.818715,-0.467831,-0.58851,9.541059,5.228293,-0.792663,-0.792661,-0.780304,-0.566386,0.540172,1.716342,-0.0205,5.401725,0.68909,0.193681,'class 2'
-0.0205,0,0,0,0,0,0,0,0,0,-0.0205,0,0,0,0,0,0,0,0,0,-0.0205,0,0.001122,0.001294,0,0.001289,0.000005,0.709053,0,0.000002,0,-0.019363,0.011979,0.828085,0.984963,0.099255,0.871009,0.113954,0.442855,0.556027,0.573133,-0.001137,-0.001137,0.188318,1.012215,4.843344,4.841161,-0.065432,4.85464,-0.013478,0.068257,555.419739,23.698574,-0.208818,-0.208818,-0.207682,0.919739,1.670807,1.912008,1.667257,-1.162952,2.196672,-0.529415,-0.54153,20.657818,7.431553,-0.940239,-0.940239,-0.939103,-0.731421,0.664003,1.812833,-0.0205,6.640029,0.697237,0.47219,'class 2'
-0.0205,0,0,0,0,0,0,0,0,0,-0.0205,0,0,0,0,0,0,0,0,0,-0.0205,0.00001,0.008568,0.007647,-0.000011,0.008872,-0.001225,0.271466,0,0.000102,0,-0.018194,0.029194,0.983493,0.946133,-0.042107,0.98872,-0.042587,0.107594,0.952097,1.063596,-0.002306,-0.002306,0.173489,0.93075,4.917058,5.259962,1.741051,4.905008,0.354954,0.019213,572.793945,20.702995,-0.193989,-0.193989,-0.191683,1.07905,1.980906,2.299504,1.997919,-1.50875,2.582206,-0.584287,-0.488395,40.023323,10.026681,-1.09955,-1.09955,-1.097244,-0.905562,0.534617,1.201722,-0.0205,5.346169,0.497112,0.565026,'class 2'
-0.0205,0,0,0,0,0,0,0,0,0,-0.0205,0,0,0,0,0,0,0,0,0,-0.0205,0.00001,0.008641,0.007687,-0.000011,0.008944,-0.001257,-0.270673,0,0.000104,0,-0.017868,0.019702,1.149814,1.025926,-0.153097,1.15812,-0.132194,-0.150623,1.752356,1.66491,-0.002632,-0.002632,0.178168,0.98556,5.323278,5.677818,1.769971,5.346784,0.331035,-0.120861,811.025635,25.157738,-0.198668,-0.198668,-0.196036,1.245217,2.302363,2.680618,2.278765,-1.894392,2.926163,-0.647398,-0.424033,66.313408,12.770338,-1.265717,-1.265717,-1.263085,-1.067049,0.428038,1.400553,-0.0205,4.28038,0.464615,0.495582,'class 2'
-0.0205,0,0,0,0,0,0,0,0,0,-0.0205,0,0,0,0,0,0,0,0,0,-0.0205,0,0.000116,0.000118,0,0.000117,0.000001,-0.102479,0,0,0,-0.019493,0.03586,0.93887,0.968937,0.020193,0.947628,0.021309,-0.142584,0.805587,0.858066,-0.001007,-0.001007,0.24601,1.513708,7.299459,7.312827,-0.697798,7.407034,-0.094207,-0.17149,3009.101563,56.268623,-0.26651,-0.26651,-0.265503,1.555885,2.867637,3.291363,2.52591,-2.742297,3.345586,-0.819676,-0.25474,110.693047,17.349407,-1.576385,-1.576385,-1.575378,-1.309875,0.670289,2.005816,-0.0205,6.702894,0.777636,0.334763,'class 2'
-0.0205,0,0,0,0,0,0,0,0,0,-0.0205,0,0.00003,0.000034,-0,0.000034,-0,-0.745133,0,0,-0.0205,0.000786,0.210591,0.2259,-0.002718,0.237352,-0.011452,-0.543144,0.003159,0.061904,-0,-0.012266,0.176511,2.417742,2.558754,0.035227,2.544912,0.013842,-0.339381,41.943569,6.406315,-0.008234,-0.008234,0.349436,2.012299,8.740172,8.610191,-1.366386,8.766064,-0.155872,-0.077769,5901.247559,79.600945,-0.369936,-0.369936,-0.361702,1.731881,3.138716,3.556342,2.372543,-3.525835,3.407324,-1.034781,-0.040979,111.072365,19.732304,-1.75238,-1.75238,-1.744147,-1.382445,0.892512,1.9795,-0.0205,8.925117,0.817657,0.755816,'class 2'
-0.0205,0,0,0,0,0,0,0,0,0,-0.0205,0,0.000118,0.000103,-0,0.000118,-0.000015,-0.130053,0,0,-0.020495,0.00378,0.618411,0.660754,0.020454,0.628195,0.03256,-0.198466,0.154896,0.354781,-0.000005,0.004634,0.388714,3.885818,4.134426,0.524709,4.003359,0.131067,-0.262925,256.310638,14.994644,-0.025134,-0.025129,0.39957,2.138324,8.817296,8.524247,-2.585532,8.817475,-0.293228,-0.032795,6031.369141,83.004921,-0.42007,-0.420065,-0.394936,1.731661,3.121658,3.53442,2.222435,-3.82998,3.361725,-1.13929,0.072952,100.064301,20.259136,-1.752161,-1.752156,-1.727027,-1.332091,0.953623,2.423944,-0.0205,9.536227,1.011699,0.545289,'class 2'
-0.0205,0,8.660254,10,0,10,0,-0.785398,10000,100,-0.0205,0.011536,8.622583,9.934766,-0.324255,9.967298,-0.032532,-0.785398,9869.620117,99.99659,-0.0181,0.439275,6.807991,7.287091,-6.517345,8.092452,-0.805361,-0.77736,4204.119141,79.171082,-0.0024,0.059164,0.763855,4.433637,4.679394,0.134871,4.650392,0.029002,-0.326391,467.653717,21.357244,-0.079664,-0.077264,0.43508,2.15563,8.528436,7.780438,-6.12805,8.501277,-0.720839,0.025924,5148.365234,85.047432,-0.45558,-0.45318,-0.375916,1.662839,3.002904,3.411337,2.07369,-4.001355,3.289932,-1.216242,0.185271,87.317986,20.305611,-1.683339,-1.680938,-1.603675,-1.227759,0.819558,2.062833,-0.0205,8.195584,0.809724,0.634471,'class 2'
-0.0205,0,8.660254,10,0,10,0,0.785398,10000,100,-0.0205,0.011536,8.62266,9.934883,-0.323845,9.967374,-0.03249,0.785384,9869.921875,99.997276,-0.01809,0.4442,7.306226,7.952724,-5.442216,8.586532,-0.633808,0.708067,5376.822266,85.014679,-0.00241,0.075871,0.928536,5.116947,4.04691,-6.804071,5.324734,-1.277824,0.31595,713.956116,43.593765,-0.096371,-0.093961,0.359977,1.724559,6.879107,5.831663,-8.17533,6.999629,-1.167966,0.220433,2268.679688,66.70961,-0.380477,-0.378066,-0.284106,1.340465,2.512748,2.91625,1.881938,-3.618645,3.063248,-1.18131,0.39519,63.808067,18.01627,-1.360965,-1.358554,-1.264594,-0.980488,0.706547,1.785056,-0.0205,7.065468,0.760902,0.32526,'class 2'
-0.0205,0,0,0,0,0,0,0,0,0,-0.0205,0,0.000095,0.00011,-0,0.00011,-0,0.770246,0,0,-0.020499,0.002506,0.620956,0.713954,0.001504,0.711841,0.002113,0.687228,0.256759,0.503715,-0.000001,-0.000268,0.355587,3.206985,3.459041,-0.895106,3.700902,-0.241861,0.618759,185.999939,15.545384,-0.020232,-0.020231,0.245804,1.303432,5.417542,5.06714,-3.829211,5.734849,-0.667709,0.336634,1052.526001,40.992752,-0.266304,-0.266303,-0.246072,1.118264,2.177919,2.595919,1.83454,-3.028774,2.884542,-1.050002,0.49209,52.100636,15.480633,-1.138764,-1.138763,-1.118532,-0.87246,0.512687,2.032131,-0.0205,5.126872,0.683079,0.328915,'class 2'
-0.0205,0,0,0,0,0,0,0,0,0,-0.0205,0,0,0,0,0,0,0,0,0,-0.0205,0.000003,0.009911,0.011452,0,0.01144,0.000012,0.785399,0,0.000131,0,-0.01888,0.051605,0.878788,1.059321,0.071487,0.986884,0.072437,0.734799,0.938367,0.836215,-0.00162,-0.00162,0.134433,0.849152,3.802951,3.9878,-0.670751,4.149448,-0.161648,0.442356,295.557587,18.585552,-0.154933,-0.154933,-0.153312,0.885335,1.811209,2.265898,1.777329,-2.290776,2.6438,-0.866471,0.583774,38.923931,12.322,-0.905835,-0.905835,-0.904215,-0.750902,0.278477,0.868389,-0.0205,2.784766,0.3196,0.180523,'class 2'
-0.0205,0,0,0,0,0,0,0,0,0,-0.0205,0,0,0,0,0,0,0,0,0,-0.0205,0,0.000046,0.000037,-0,0.000046,-0.000008,0.008482,0,0,0,-0.020191,0.010311,0.230213,0.252108,0.004528,0.232647,0.019461,0.186266,0.002889,0.045448,-0.000309,-0.000309,0.059875,0.47847,2.340054,2.653267,0.212098,2.570763,0.082504,0.515793,43.586639,6.191435,-0.080375,-0.080375,-0.080066,0.664654,1.436512,1.939878,1.669018,-1.555188,2.33504,-0.666022,0.66955,25.088329,9.006373,-0.685154,-0.685154,-0.684844,-0.604779,0.147921,0.558447,-0.0205,1.47921,0.229818,0.045289,'class 2'
-0.0205,0,0,0,0,0,0,0,0,0,-0.0205,0,0,0,0,0,0,0,0,0,-0.0205,0,0.00002,0.000024,0,0.00002,0.000003,0.428291,0,0,0,-0.020326,0.006543,0.158207,0.174991,0.002718,0.157762,0.017229,0.089401,0.000605,0.019749,-0.000174,-0.000174,0.024101,0.252473,1.290119,1.545123,0.216223,1.389511,0.155611,0.531375,3.634847,1.522511,-0.044601,-0.044601,-0.044427,0.474164,1.079379,1.615538,1.485613,-0.946357,1.966783,-0.48117,0.748104,13.225676,5.992475,-0.494664,-0.494664,-0.494491,-0.450063,0.077307,0.285056,-0.0205,0.77307,0.118697,0.045289,'class 2'
-0.0205,0,0,0,0,0,0,0,0,0,-0.0205,0,0.00003,0.000036,0,0.000034,0.000001,0.743448,0,0,-0.0205,0.000796,0.232916,0.284945,0.010449,0.241717,0.043229,0.450122,0.003199,0.039397,-0,-0.011801,0.147128,1.513603,1.806778,0.463739,1.496999,0.309779,0.184779,4.601202,1.409489,-0.008699,-0.008699,0.118498,0.673708,2.660246,3.031537,-0.085973,3.059636,-0.028099,0.683161,87.620499,9.534107,-0.138998,-0.138998,-0.130299,0.705173,1.441504,1.832979,1.457902,-1.717522,2.228581,-0.77068,0.858849,19.119865,8.995564,-0.725673,-0.725673,-0.716974,-0.586675,0.143389,0.690026,-0.0205,1.433889,0.235213,0.045289,'class 2'
-0.0205,0,22.36068,20,-100,24.142136,-4.142136,-0.392699,320000,800,-0.020499,0.274312,20.481285,17.98035,-92.218803,22.14472,-4.16437,-0.397688,223773.15625,692.168274,0.004512,1.289979,10.281203,7.05738,-43.839767,11.031451,-3.974071,-0.425097,11214.740234,225.16568,-0.025011,0.109232,0.805649,1.338887,1.061221,-0.918467,1.626063,-0.564841,-0.706668,5.405784,4.800059,-0.129732,-0.10472,0.181119,0.646656,2.212253,2.140024,-1.292639,2.631282,-0.491258,0.91767,44.653301,9.75026,-0.201618,-0.176607,-0.071887,0.6537,1.299127,1.811321,1.258124,-1.596148,2.040397,-0.782273,1.047086,12.611507,7.967468,-0.674199,-0.649188,-0.544467,-0.472581,0.261664,0.868389,-0.0205,2.616637,0.284002,0.118389,'class 2'
-0.0205,10,40,-40,-0,0,-40,1.570796,2560000,1600,0.165125,8.820833,36.416351,-37.576069,42.905041,-1.178799,-36.39727,0,1751312.625,1240.340698,0.548771,3.465998,18.323397,-22.237682,79.383812,-4.467163,-17.770519,1.570343,87518.835938,176.979309,-0.383646,0.265467,0.544569,4.618046,-2.829209,-7.023868,1.589555,-4.418764,1.42703,288.958923,36.099895,-0.100342,0.283304,0.325217,1.056244,3.832653,3.105799,-5.391812,4.34634,-1.240541,1.055415,301.082611,31.213242,-0.160092,0.223554,-0.05975,0.824106,1.519762,2.091527,1.086776,-2.197736,2.122314,-1.035538,1.187011,11.777794,9.972028,-0.658981,-0.275335,-0.558639,-0.498889,0.463857,1.785056,-0.0205,4.638567,0.58493,0.340611,'class 2'
-0.0205,0,22.36068,20,-100,24.142136,-4.142136,0.392699,320000,800,-0.020499,0.274312,20.481361,17.980463,-92.218872,22.144817,-4.164354,0.39769,223777.328125,692.172485,0.004513,1.287442,10.834857,7.864856,-45.924095,11.767483,-3.902627,0.4387,15188.875,245.552338,-0.025012,0.139295,0.386703,6.60076,7.145854,-5.036682,7.792226,-0.646372,0.843086,3636.209229,71.209946,-0.159794,-0.134782,0.474853,1.591654,5.324253,3.886916,-9.698161,5.614315,-1.727399,1.199676,814.338745,53.900757,-0.495352,-0.47034,-0.335558,0.957954,1.674292,2.356471,0.900549,-2.657772,2.141582,-1.241032,1.33865,9.2794,11.442078,-0.978453,-0.953441,-0.818659,-0.483101,0.519705,2.163711,-0.0205,5.197046,0.737915,0.118389,'class 2'
-0.0205,0,19.052559,22,0,22,0,0.785398,234256,484,-0.0205,0.02538,19.319622,22.260519,-1.59948,22.332142,-0.071622,0.786126,248721.046875,501.928619,-0.015164,1.006503,17.755873,19.008615,-43.788521,21.085344,-2.076728,0.815543,193845.53125,536.481567,-0.005336,0.189539,1.806315,10.074579,10.010263,-18.163975,11.578967,-1.568704,1.010443,17321.628906,172.861267,-0.210039,-0.204704,0.583029,2.003793,5.99943,3.659069,-11.989853,5.74579,-2.08672,1.418735,821.378052,61.348202,-0.603529,-0.598193,-0.393489,1.026371,1.754615,2.517009,0.808749,-2.873834,2.147174,-1.338426,1.496592,7.946616,12.149408,-1.046871,-1.041535,-0.836832,-0.443343,0.674529,2.137395,-0.0205,6.745292,0.848562,0.259471,'class 2'
-0.0205,0,69.570107,44,-1452,66,-22,1.570796,14992384,7744,-0.020465,0.852669,64.189796,38.001652,-1338.102417,60.221378,-22.219727,1.570696,9815051,6796.535645,0.100792,3.810065,35.519096,13.52599,-539.360657,30.951809,-17.425819,1.56542,428180.875,2340.39502,-0.121257,0.384348,2.691973,11.916552,2.697341,-67.364304,9.666315,-6.968974,1.570293,2013.410889,276.732849,-0.404814,-0.283557,0.583086,2.0549,5.734513,2.960894,-12.481132,5.310963,-2.350069,-1.44966,514.541443,58.691418,-0.603551,-0.482294,-0.198738,1.013561,1.758718,2.506332,0.873107,-2.802878,2.166714,-1.293608,-1.485451,9.127839,11.973829,-1.034026,-0.912769,-0.629212,-0.430475,0.610494,2.242658,-0.0205,6.104941,0.901961,0.111079,'class 2'
-0.0205,7.071068,20,0,-400,20,-20,-0.785398,0,1600,-0.012344,6.499806,17.693396,-1.582614,-311.177765,16.866663,-18.449278,-0.785393,3123.859375,1247.215698,0.24014,3.306198,8.870551,-5.914976,-51.502331,4.804539,-10.719515,-0.722642,8431.720703,240.996262,-0.252485,0.259893,1.793941,7.643418,5.67312,-26.286947,8.695998,-3.022879,-0.53358,4419.93457,137.332077,-0.272237,-0.019752,0.572065,2.228779,5.062623,4.273766,-11.502217,6.145435,-1.871669,-0.867477,1173.968628,64.273949,-0.584409,-0.331925,-0.312172,1.174093,2.066093,2.358725,1.121364,-3.10559,2.409994,-1.28863,-1.149515,17.201771,13.679817,-1.186437,-0.933952,-0.9142,-0.602028,0.614003,1.953184,-0.0205,6.140028,0.766839,0.385202,'class 2'
-0.0205,10,71.414284,-0.000004,-2599.999756,50.990192,-50.990196,-1.472099,0,10400,0.165142,9.412135,62.182003,1.471149,-1973.071289,45.160934,-43.689785,-1.468347,17085.806641,7894.450195,0.631952,6.259751,18.945032,12.668828,-114.079483,18.752316,-6.083488,-1.343449,98998.65625,616.817139,-0.46681,0.893086,4.893678,15.961308,18.485287,26.753216,16.902489,1.582798,-0.427748,80195.945313,234.692932,-0.727945,-0.261135,1.747714,5.433774,8.874599,8.362392,-26.30888,10.798695,-2.436302,-0.789098,12249.228516,175.165131,-1.582572,-1.115762,-0.854628,2.297491,3.156155,2.507124,-0.343315,-4.681905,1.998912,-2.342227,-1.086909,2.221231,18.845484,-2.132349,-1.665539,-1.404404,-0.549777,1.864734,3.535055,0.111079,18.647337,1.39164,1.887395,'class 2'
-0.0205,0,29.580399,30,-99.999969,33.027756,-3.027755,-0.491397,1169999.875,1299.999878,-0.020499,0.285839,28.007788,28.335276,-97.175591,31.427347,-3.092071,-0.503462,956713.3125,1191.59021,0.006961,1.757694,18.287714,17.080616,-84.315811,21.080351,-3.999735,-0.554117,183512.25,629.010681,-0.02746,0.215831,2.0235,9.603405,9.500033,-15.036535,10.881835,-1.381801,-0.522049,13573.40332,150.396759,-0.236331,-0.20887,0.843063,3.371115,8.674466,9.464493,-5.262779,9.991232,-0.52674,-0.623458,9909.658203,110.627731,-0.863562,-0.836102,-0.627231,1.815669,2.881204,2.267268,0.887536,-4.30497,2.565536,-1.678,-0.903062,14.184935,18.007599,-1.836168,-1.808708,-1.599838,-0.972606,1.01298,2.396167,-0.0205,10.129795,0.908575,0.703915,'class 2'
-0.0205,0,0,0,0,0,0,0,0,0,-0.0205,0,0.000101,0.000101,-0,0.000112,-0.00001,-0.47249,0,0,-0.020498,0.00316,0.63705,0.613877,-0.044526,0.679414,-0.065537,-0.359068,0.20913,0.554951,-0.000002,0.001501,0.291933,4.221209,4.079499,-1.497466,4.418414,-0.338915,-0.301395,376.651642,22.632174,-0.022001,-0.021998,0.340655,1.57306,6.07862,6.713781,-0.196883,6.74298,-0.029198,-0.519579,2067.241211,45.862396,-0.361155,-0.361153,-0.339155,1.331101,2.426499,2.364144,1.740553,-3.305574,2.885954,-1.145401,-0.758833,49.235271,16.25182,-1.351601,-1.351599,-1.329601,-0.990446,0.609471,1.451722,-0.0205,6.094707,0.608009,0.402746,'class 2'
-0.0205,0,0,0,0,0,0,0,0,0,-0.0205,0,0.000185,0.000171,-0,0.000185,-0.000014,0.072314,0,0,-0.020493,0.005946,1.05167,1.110635,0.063631,1.050036,0.060599,-0.015595,1.207588,0.978985,-0.000007,0.021503,0.605482,7.109356,7.948181,4.278096,7.36751,0.58067,-0.31853,2909.850342,46.061195,-0.042003,-0.041996,0.599247,2.603767,8.734602,9.477823,-2.845448,9.769094,-0.29127,-0.529335,9091.688477,101.210915,-0.619747,-0.61974,-0.577744,1.745777,2.925638,2.435964,1.434749,-4.200455,2.888798,-1.454049,-0.684453,38.824051,18.860323,-1.766277,-1.76627,-1.724274,-1.14653,0.851722,1.821605,-0.0205,8.517221,0.692787,0.8545,'class 2'
-0.0205,0,8.660254,10,0,10,0,-0.785398,10000,100,-0.0205,0.011536,8.622713,9.934941,-0.323889,9.967436,-0.032495,-0.785401,9870.168945,99.998611,-0.018093,0.444866,7.740536,8.61301,-4.276274,9.083771,-0.47076,-0.78113,6772.182129,91.289047,-0.002407,0.112495,1.595918,13.033085,15.828665,26.233637,13.947824,1.880841,-0.538384,36482.609375,145.612061,-0.132995,-0.130587,0.999141,4.000695,11.132724,11.362895,-13.331747,12.435009,-1.072114,-0.49455,23556.117188,182.442383,-1.019641,-1.017233,-0.886646,2.178406,3.369384,2.457631,0.909688,-4.726391,2.675941,-1.766254,-0.593321,16.329775,19.733097,-2.198906,-2.196499,-2.065912,-1.179266,1.313272,3.9795,-0.0205,13.132721,1.314282,0.937833,'class 2'
-0.0205,0,28.284271,40,400,20,20,0,0,0,-0.020469,0.548098,25.120178,35.514229,315.115112,18.20435,17.309879,-1.47756,1009.104248,0.800076,0.089386,2.489196,15.351595,20.984821,98.767929,13.85734,7.127482,-1.111333,19944.460938,45.290985,-0.109855,0.488475,3.791972,20.004801,22.04698,6.55764,21.745417,0.301564,-0.459976,223513.53125,459.838806,-0.508944,-0.399089,1.525023,5.502985,12.771496,11.551861,-33.136166,13.930532,-2.378672,-0.417991,35495.183594,265.990143,-1.545491,-1.435636,-1.036547,2.587859,3.720414,2.519129,0.232915,-4.733741,2.295288,-2.062373,-0.478872,1.030156,18.989212,-2.608328,-2.498473,-2.099384,-1.062837,1.695874,4.374237,0.111079,16.95874,1.556642,1.215611,'class 2'
4.9795,7.071068,56.169388,-66,596,-10.796396,-55.203602,0.067764,8590032,1972,4.212465,6.49101,50.085819,-56.757088,356.1604,-7.184645,-49.572445,0.01595,5787912,1796.725464,1.54217,3.711654,29.926207,-13.210553,-396.890503,14.383297,-27.593849,-0.209202,307516.09375,1762.080811,2.670295,1.142493,5.664057,28.963873,17.866325,-309.769958,28.670725,-10.804399,-0.26541,497413.40625,1558.2854,3.069972,0.399677,2.074427,6.851575,13.927604,10.834176,-53.868469,14.539221,-3.705045,-0.329114,39070.101563,332.85321,2.138039,-0.532257,-0.931933,2.926645,3.958499,2.672032,-0.464617,-4.304073,1.855284,-2.3199,-0.335436,3.763055,17.432161,1.28582,-1.384475,-1.784152,-0.852219,2.091049,4.347921,0.242658,20.910494,1.677634,2.102307,'class 2'
-0.0205,7.071068,45.387222,64,1016,34.828426,29.171574,0.392699,131072,32,-0.012327,6.805152,44.653229,61.987896,922.087891,37.201759,24.786137,0.172601,592312.375,154.14769,0.355137,5.402655,51.297607,54.32629,158.29245,51.236862,3.089426,-0.037859,6841738.5,2318.175781,-0.367464,1.217199,7.698315,41.490891,36.596436,-234.635376,42.161583,-5.565146,-0.200879,3050709.75,2277.840576,-1.229526,-0.862062,2.511803,7.953023,15.095367,10.122789,-71.988091,14.94096,-4.818171,-0.225721,40007.007813,390.423248,-2.52413,-2.156666,-1.294604,3.149029,4.083648,2.856952,-1.011611,-3.775319,1.501969,-2.51358,-0.162666,16.501244,16.124632,-3.161356,-2.793892,-1.93183,-0.637227,2.265611,4.757277,0.118389,22.656109,1.827798,2.334763,'class 2'
-0.0205,0,8.660254,10,0,10,0,0.785398,10000,100,-0.0205,0.011589,10.980969,12.598568,-0.748585,12.657708,-0.05914,0.715268,25668.552734,161.718246,-0.016864,0.81853,27.016722,29.185667,-39.008408,30.466057,-1.28039,0.549505,858478.625,1007.836853,-0.003636,0.404319,5.493882,41.073605,39.430649,-244.706696,44.882778,-5.45213,0.424716,3939185.25,2533.603027,-0.424819,-0.421182,2.02081,7.590176,17.708292,13.495754,-91.231567,18.442551,-4.946797,0.328501,99639.28125,547.061646,-2.04131,-2.037674,-1.616492,2.890313,3.865658,2.656192,-0.504798,-4.566219,1.899327,-2.404125,0.394529,4.719205,18.519699,-2.910813,-2.907177,-2.485995,-0.869503,2.099967,5.396167,-0.0205,20.999676,2.181723,1.510202,'class 2'
-0.0205,0,0,0,0,0,0,0,0,0,-0.0205,0,0.031226,0.036056,0,0.036056,-0,0.785306,0.000002,0.0013,-0.020497,0.011643,2.607437,3.008071,0.016794,3.002477,0.005594,0.728299,81.267303,8.981312,-0.000003,0.063324,1.616801,19.318186,21.882765,0.488358,21.860426,0.02234,0.607035,228367.078125,476.901978,-0.083824,-0.08382,1.361383,5.616117,16.055326,15.299648,-50.810112,18.105919,-2.806271,0.502583,102367.460938,437.319702,-1.381883,-1.38188,-1.29806,2.540018,3.574549,2.479682,0.280909,-4.982146,2.376942,-2.096032,0.540442,1.578794,20.007496,-2.560518,-2.560514,-2.476694,-1.178634,1.784763,5.340611,-0.0205,17.847631,1.951265,0.798944,'class 2'
-0.0205,0,0,0,0,0,0,0,0,0,-0.0205,0,0.000154,0.000178,0,0.000154,0.000024,1.409065,0,0,-0.020495,0.004861,0.861902,1.172987,0.305621,0.782335,0.390653,1.14402,0.211083,0.153415,-0.000005,0.023501,0.248879,8.013679,10.054131,13.262906,8.492391,1.56174,0.594455,4855.535156,48.033924,-0.044001,-0.043996,0.841784,3.310755,12.498371,13.209819,-19.305035,14.537744,-1.327925,0.628041,43924.871094,251.719452,-0.862284,-0.862279,-0.818283,2.132878,3.163873,2.429181,1.062709,-4.726263,2.769345,-1.706636,0.656078,22.625862,20.034401,-2.153378,-2.153373,-2.109377,-1.291094,1.245289,3.505816,-0.0205,12.452894,1.432587,0.518974,'class 2'
-0.0205,0,31.622776,20,-300,30,-10,1.570796,640000,1600,-0.020484,0.387562,28.6136,16.8992,-266.577576,26.833651,-9.93445,0,386077.6875,1351.893188,0.034147,1.65875,12.48783,5.427726,-63.252293,11.117276,-5.68955,1.562616,8321.607422,282.469421,-0.054632,0.182003,0.985679,3.68411,4.932642,4.856312,3.573762,1.358879,0.58838,119.360458,4.905704,-0.202488,-0.147856,0.580654,1.468935,7.660016,8.288326,-6.595804,9.019601,-0.731274,0.708503,6531.619141,95.079559,-0.601139,-0.546507,-0.398651,1.723336,2.66444,2.413505,1.630962,-3.797796,2.928016,-1.297054,0.742888,47.48489,17.851221,-1.74382,-1.689189,-1.541333,-1.142682,1.318827,3.701722,0.242658,13.188274,1.380442,0.453184,'class 2'
4.9795,0,72.801102,-100,2300,-35.857864,-64.142136,1.178097,8000000,800,4.204309,0.274337,64.614922,-88.126816,1749.661133,-30.20978,-57.917034,1.188614,5962154,767.692017,1.249042,1.467615,26.467684,-31.599091,128.967529,-4.815099,-26.783993,1.263893,481909.53125,482.632263,2.955267,0.521481,1.45279,3.58832,-2.424922,-3.624404,1.044631,-3.469553,1.458425,119.826874,20.377865,3.682828,0.727561,0.521497,0.470533,3.279996,3.228952,-2.85757,3.952018,-0.723066,0.724291,227.877792,21.856411,3.682812,0.727545,-0.000016,1.35368,2.133621,2.286771,1.88265,-2.565922,2.799285,-0.916635,0.804663,48.940903,13.808059,2.850629,-0.104638,-0.832199,-0.832183,0.753038,2.268974,0.242658,7.53038,0.685106,0.532132,'class 2'
-0.0205,14.142136,25.980762,-30,100,-3.81966,-26.18034,1.338973,450000,500,0.350767,12.477572,24.627739,-29.547047,125.192657,-5.126538,-24.420509,1.356191,324991.0625,372.257324,1.200569,5.029505,17.878092,-24.994247,152.407608,-10.555346,-14.438901,-1.435087,9421.905273,15.081988,-0.849802,0.865214,0.909322,8.926682,-12.379742,36.339848,-4.784647,-7.595095,-0.368688,1210.525757,7.898614,-0.514447,0.335355,0.532503,0.123308,1.075063,-0.154551,-0.872297,0.859885,-1.014435,0.494294,0.083913,3.513074,-0.181736,0.668066,0.332711,1.047395,1.633237,2.006893,1.842819,-1.44628,2.436426,-0.593607,0.84672,31.178869,9.181104,-0.696628,0.153174,-0.182181,-0.514892,0.63871,1.084763,0.257278,6.387105,0.225123,0.663711,'class 2'
-0.0205,10,24.494898,20,-300,30,-10,-0.785398,640000,1600,0.165142,9.208442,21.678511,16.478718,-264.944946,26.483042,-10.004324,-0.753512,361519.625,1331.327881,0.653971,5.25688,10.659021,0.570055,-91.678856,9.864177,-9.294122,-0.531524,119.274437,367.040375,-0.488829,0.700174,1.635216,4.773276,-5.682887,4.536623,-0.960705,-4.722182,-0.179752,456.935638,14.148714,-0.535032,-0.046203,0.496774,0.309063,1.191583,-1.026526,-0.18599,0.157132,-1.183658,0.057252,1.894356,1.797718,-0.331631,0.157198,0.203401,0.810272,1.207003,1.635746,1.623427,-0.65543,1.958147,-0.334719,0.876974,13.855525,5.257234,-0.64513,-0.156301,-0.110098,-0.313498,0.417365,0.795289,0.111079,4.173655,0.191482,0.410056,'class 2'
4.9795,7.071068,72.801102,-100,2300,-35.857864,-64.142136,0.392699,8000000,800,4.212464,6.494079,65.811554,-90.514053,1898.529053,-33.02309,-57.490963,0.358313,4904836.5,598.67688,1.508573,3.228971,31.628403,-43.180519,431.717072,-15.72321,-27.45731,-0.074934,256729.1875,137.689087,2.703891,0.689117,0.977846,6.999642,-7.09994,-4.71303,0.611197,-7.711138,-0.456411,3491.401367,69.261261,3.523348,0.819457,0.514767,0.370957,1.477569,0.862692,-0.743164,1.395308,-0.532616,0.113855,2.766248,3.716892,3.697698,0.993807,0.17435,1.047511,1.49542,1.831265,1.611706,-1.076559,2.11961,-0.507904,1.011223,17.933352,6.90383,3.164953,0.461062,-0.358395,-0.532745,0.573067,0.795289,0.111079,5.730673,0.226006,0.663711,'class 2'
-0.0205,15.556349,44,0,-1936,44,-44,0.785398,0,7744,-0.002557,14.299573,38.909065,-3.518177,-1504.632324,37.07037,-40.588543,0.785398,74647.945313,6030.906738,0.55288,7.247789,19.940157,-18.143047,-150.729492,6.193535,-24.336582,0.787117,306815.59375,932.088074,-0.555437,0.457518,1.779241,4.603894,-6.244432,8.052478,-1.820004,-4.424428,0.762312,264.490051,6.783025,-0.460076,0.095361,0.4106,0.737726,1.52158,1.941904,0.702405,1.4612,0.480704,0.239304,3.625323,0.961371,-0.413157,0.14228,0.046919,0.793321,0.884716,1.338937,1.052873,-0.524535,1.421797,-0.368924,1.200566,3.554739,3.206681,-0.795879,-0.240442,-0.335803,-0.382721,0.531985,1.558447,0.111079,5.319853,0.527839,0.315757,'class 2'
-0.0205,15.556349,44,0,-1936,44,-44,-0.785398,0,7744,-0.002557,14.299549,39.236515,-1.918717,-1536.579834,38.251614,-40.17033,-0.780247,22641.066406,6150.000977,0.553484,7.094815,18.244516,-8.596688,-270.159332,12.690919,-21.287607,-0.705676,85324.046875,1154.540283,-0.556041,0.571497,1.141401,5.12954,-1.262995,-15.531075,3.359725,-4.622721,-0.3415,101.64257,63.719452,-0.574054,-0.018013,0.609089,1.13014,1.916528,1.966221,-0.70036,2.274182,-0.307961,0.679836,25.776583,6.667465,-0.611647,-0.055606,-0.037592,0.929334,0.951707,1.54063,0.781495,-1.0126,1.470231,-0.688736,1.323582,2.846717,4.661137,-0.931892,-0.37585,-0.357837,-0.320245,0.771605,1.9795,0.242658,7.716053,0.545418,0.613272,'class 2'
-0.0205,0,8.660254,10,0,10,0,-0.785398,10000,100,-0.0205,0.011509,10.864707,13.274986,14.211494,12.100534,1.174452,-0.758795,21037.644531,119.37928,-0.015391,0.458441,17.975454,23.644526,96.737053,18.381901,5.262625,-0.728421,96223.4375,172.115372,-0.005109,0.254068,1.283697,6.338543,8.617549,15.539981,6.048187,2.569362,-0.826599,898.737427,12.102227,-0.274568,-0.269459,0.497067,0.771656,1.906244,1.97736,-0.223137,2.08441,-0.10705,1.126871,18.777548,4.8025,-0.517567,-0.512458,-0.242999,0.765033,0.635715,1.224681,0.612178,-0.645548,1.165879,-0.553701,1.323943,1.108154,2.956953,-0.785533,-0.780423,-0.510965,-0.267965,0.606108,1.400553,0.111079,6.061082,0.453959,0.4795,'class 2'
-0.0205,15.811387,24.494896,-20,-299.999939,9.999998,-29.999998,0.785398,639999.875,1599.999756,0.173297,14.061454,23.553349,-20.947906,-225.017487,7.821434,-28.769341,0.807124,587522.4375,1338.884766,0.86418,5.926904,17.248337,-17.692636,-45.457394,2.276395,-19.96903,0.976888,154905.40625,494.858978,-0.690884,0.708709,1.728092,5.608761,-2.664069,-16.158283,2.902656,-5.566725,1.206337,509.08963,71.7304,-0.535412,0.155471,0.673766,0.836103,2.906147,1.185436,-4.340132,2.758693,-1.573257,1.254513,26.370796,18.765789,-0.500469,0.190415,0.034943,0.841918,0.64335,1.386385,0.371842,-0.933967,1.170062,-0.79822,1.421205,0.535664,3.874134,-0.668622,0.022262,-0.13321,-0.168153,0.685787,2.400553,0.111079,6.857865,0.672938,0.516781,'class 2'
-0.0205,15.811387,16.583124,-10,-100,6.18034,-16.18034,-0.231824,50000,500,0.173282,14.079229,11.932835,-9.079532,-35.95533,2.981192,-12.060723,-0.238856,18652.333984,226.259232,0.839269,6.434702,11.743528,-5.688843,-54.873894,5.090604,-10.779448,1.440176,8150.881348,251.858521,-0.665987,0.800471,1.885518,10.505465,-2.871059,-51.838406,5.906075,-8.777133,1.485456,1777.158203,215.596588,-0.627189,0.038798,0.772897,0.863054,4.45832,1.00298,-9.848364,3.679517,-2.676537,1.425775,40.640583,40.399426,-0.599616,0.066372,0.027573,0.87226,0.653858,1.454595,0.181294,-1.045904,1.117351,-0.936057,1.524971,0.138586,4.216483,-0.698979,-0.032991,-0.07179,-0.099363,1.080523,4.285056,0.111079,10.805234,1.218198,0.734617,'class 2'
-0.0205,0,22.36068,20,-100,24.142136,-4.142136,-1.178097,320000,800,-0.020499,0.274335,22.069002,21.275803,-69.392654,24.149288,-2.873486,-1.142023,330545.90625,730.230347,0.007326,1.449421,21.298756,24.974518,33.803635,23.538414,1.436105,-0.991743,304697.9375,488.512054,-0.027825,0.345002,1.919753,11.015149,11.250695,-6.784871,11.824493,-0.573798,-1.183306,19457.291016,153.717621,-0.365502,-0.337676,0.7149,1.07161,5.032574,2.252387,-10.174833,4.508965,-2.256578,-1.524908,232.215714,45.772587,-0.735399,-0.707574,-0.369898,0.844976,0.688292,1.374243,0.117526,-0.946396,1.033365,-0.915839,-1.501628,0.052479,3.799398,-0.865475,-0.83765,-0.499974,-0.130076,0.711664,3.216342,0.111079,7.116637,0.955121,0.319412,'class 2'
-0.0205,0,0,0,0,0,0,0,0,0,-0.0205,0.000001,0.582878,0.824234,0.169774,0.420261,0.403973,-0.785482,0.00018,0.000265,-0.020402,0.054458,4.362762,6.147002,9.308069,3.445444,2.701559,-0.853287,20.909248,0.553365,-0.000098,0.062506,0.6438,8.019073,10.78158,23.605598,7.726388,3.055192,-0.972558,2536.419189,21.820074,-0.083006,-0.082908,0.52712,1.11084,4.512439,3.834959,-3.684964,4.630723,-0.795764,-1.318972,433.071014,29.446766,-0.54762,-0.547522,-0.464615,0.761508,0.730328,1.155365,0.200831,-0.702881,0.944787,-0.743956,-1.367777,0.115024,2.851855,-0.782008,-0.78191,-0.699002,-0.234387,0.647044,1.868389,0.111079,6.470438,0.642103,0.478038,'class 2'
-0.0205,0,0,0,0,0,0,0,0,0,-0.0205,0.000023,0.885107,0.791438,-0.150518,0.949895,-0.158458,-1.193672,0.769467,1.228446,-0.019997,0.120041,4.533924,3.957695,-3.641114,4.727839,-0.770143,-1.272232,473.468872,30.22781,-0.000503,0.031193,0.370921,3.591632,4.35559,2.896872,3.536441,0.819149,-1.371677,140.076981,7.383679,-0.051693,-0.05119,0.319888,0.835364,3.414739,3.943625,1.154197,3.625248,0.318377,-1.138348,170.069275,10.935396,-0.340388,-0.339885,-0.288695,0.636082,0.740809,0.888719,0.383103,-0.424379,0.870574,-0.48747,-1.205077,0.270682,1.844283,-0.656582,-0.656079,-0.604889,-0.316194,0.652307,2.757278,0.111079,6.52307,0.799332,0.440026,'class 2'
-0.0205,0,0,0,0,0,0,0,0,0,-0.0205,0.000023,0.885182,0.791502,-0.150546,0.949976,-0.158473,1.193671,0.769725,1.228659,-0.019995,0.117646,4.923959,4.198969,-4.82444,5.13795,-0.938981,1.265507,651.10968,36.9291,-0.000505,0.034944,0.262222,3.625377,2.326793,-4.728792,3.629625,-1.302832,1.2897,131.717117,24.329134,-0.055444,-0.054939,0.16979,0.507292,2.007832,2.640276,1.290166,1.992892,0.647384,-1.020987,12.620342,1.810391,-0.19029,-0.189785,-0.134846,0.491051,0.693949,0.705052,0.575794,-0.196285,0.816262,-0.240468,-1.008891,0.370222,1.116679,-0.511551,-0.511046,-0.456107,-0.321262,0.349529,1.584763,-0.0205,3.495292,0.48127,0.114734,'class 2'
