# Supplementary material for: A doxycycline- and light-inducible Cre recombinase mouse model for optogenetic genome editing
Source: Nat Commun. 2022 Oct 28;13:6442. doi: 10.1038/s41467-022-33863-z (PMC9616875; doi:10.1038/s41467-022-33863-z)
Supplement: Supplementary file 11 — Supplementary Software [file 41467_2022_33863_MOESM11_ESM.zip › Supplementary Software/Weka classifiers_Vizoso et al/Small intestine organoids/SizeClassifier.arff]

@relation segment

@attribute original numeric
@attribute Gaussian_blur_1.0 numeric
@attribute Laplacian_1.0 numeric
@attribute Structure_largest_1.0_1.0 numeric
@attribute Structure_smallest_1.0_1.0 numeric
@attribute Structure_largest_1.0_3.0 numeric
@attribute Structure_smallest_1.0_3.0 numeric
@attribute Gaussian_blur_2.0 numeric
@attribute Laplacian_2.0 numeric
@attribute Structure_largest_2.0_1.0 numeric
@attribute Structure_smallest_2.0_1.0 numeric
@attribute Structure_largest_2.0_3.0 numeric
@attribute Structure_smallest_2.0_3.0 numeric
@attribute Gaussian_blur_4.0 numeric
@attribute Laplacian_4.0 numeric
@attribute Structure_largest_4.0_1.0 numeric
@attribute Structure_smallest_4.0_1.0 numeric
@attribute Structure_largest_4.0_3.0 numeric
@attribute Structure_smallest_4.0_3.0 numeric
@attribute Gaussian_blur_8.0 numeric
@attribute Laplacian_8.0 numeric
@attribute Structure_largest_8.0_1.0 numeric
@attribute Structure_smallest_8.0_1.0 numeric
@attribute Structure_largest_8.0_3.0 numeric
@attribute Structure_smallest_8.0_3.0 numeric
@attribute Gaussian_blur_16.0 numeric
@attribute Laplacian_16.0 numeric
@attribute Structure_largest_16.0_1.0 numeric
@attribute Structure_smallest_16.0_1.0 numeric
@attribute Structure_largest_16.0_3.0 numeric
@attribute Structure_smallest_16.0_3.0 numeric
@attribute class {Alive,Dead}

@data
20,19.374935,-2.284431,40.057747,0.080312,18.755947,0.204246,16.737083,-0.408846,11.355483,0.014017,7.117937,0.042774,15.225984,0.096831,0.677672,0.000886,0.929017,0.021393,14.266032,0.071856,0.516994,0.000453,0.59154,0.003179,16.094643,-0.006705,0.316527,0.000023,0.307661,0.000197,Alive
14,13.623842,0.525856,42.417336,0.042887,19.840969,0.201404,12.623448,0.141228,12.204717,0.008356,7.836663,0.045224,13.049854,0.208721,0.637189,0.001028,1.123994,0.021385,13.55724,0.074229,0.553369,0.000493,0.622148,0.003439,16.41188,-0.007589,0.312079,0.00002,0.30335,0.000175,Alive
22,22.561726,-4.884788,27.637863,0.147576,18.122877,0.225958,23.493507,-1.43845,9.311579,0.017888,6.815671,0.067086,19.900307,-0.103568,0.820184,0.003308,0.768082,0.026924,16.245506,0.05616,0.392221,0.000443,0.466864,0.003193,16.088665,-0.004718,0.310303,0.000015,0.302278,0.000133,Alive
20,20.800842,-3.240979,25.580502,0.252072,18.747341,0.259554,23.008661,-1.3711,9.907496,0.028027,7.323125,0.079768,20.367512,-0.13324,0.987168,0.00409,0.838095,0.024358,16.772221,0.052254,0.355775,0.000453,0.428478,0.003304,16.333696,-0.004587,0.304478,0.00001,0.296942,0.000092,Alive
25,25.366278,-5.492102,27.312691,0.375823,18.885464,0.31271,25.46167,-1.589439,10.821448,0.042187,7.737026,0.084632,21.464069,-0.171631,1.164067,0.003858,0.904444,0.018295,17.310263,0.049255,0.316938,0.000445,0.38777,0.003326,16.535482,-0.00445,0.299401,0.000007,0.292388,0.00006,Alive
26,25.927368,-2.192263,14.42178,0.248286,15.784677,0.541474,25.669384,-1.747399,8.06277,0.040899,7.211867,0.098578,23.379568,-0.280659,1.205118,0.000903,0.916571,0.014417,18.599434,0.037913,0.241224,0.000391,0.305829,0.003181,16.749098,-0.003578,0.294677,0.000003,0.288472,0.000031,Alive
28,27.683388,-2.766963,6.328398,0.962229,13.498243,0.766505,26.139765,-1.544762,4.965963,0.088246,6.473088,0.141847,23.778214,-0.331279,1.010515,0.000712,0.888052,0.021438,19.290798,0.028035,0.214246,0.000316,0.274049,0.002878,16.828938,-0.002905,0.294206,0.000003,0.28829,0.000027,Alive
21,20.967802,1.367967,4.644495,1.536409,16.427168,2.311727,21.271189,-1.021745,5.141697,0.076889,7.369691,0.521454,21.479797,-0.189887,1.258057,0.013764,1.029045,0.06181,18.602592,0.02668,0.194378,0.000358,0.251086,0.00315,17.289804,-0.003569,0.29227,0.000002,0.286673,0.000024,Alive
27,26.400671,-3.062191,10.821201,1.2813,20.267738,3.203121,23.538624,-1.189131,7.463533,0.127638,8.526009,0.715346,21.034533,-0.112965,1.527884,0.016659,1.125964,0.072287,18.057968,0.030984,0.194326,0.000421,0.251564,0.003421,17.4725,-0.004189,0.291273,0.000002,0.285716,0.000025,Alive
46,45.034267,-8.786346,47.789768,44.185867,46.417664,11.583158,40.975197,-3.649725,10.89409,4.481681,12.735518,2.189032,33.701466,-0.612927,1.275108,0.071407,1.269106,0.149866,23.934076,-0.011904,0.16879,0.00004,0.215977,0.001491,18.518923,-0.003117,0.297911,0.000007,0.292899,0.000069,Alive
51,49.028454,-10.548115,136.601761,7.762226,58.900002,11.249262,41.985279,-4.102057,28.129698,1.542558,16.379337,1.963588,33.775707,-0.488241,2.134101,0.022976,1.427805,0.093164,23.320967,-0.003521,0.157308,0.000123,0.209478,0.001875,19.152653,-0.004682,0.301179,0.000012,0.296143,0.000117,Alive
23,22.865828,0.026484,91.136803,3.906851,49.944595,8.615463,21.960705,-0.003098,27.285686,0.325482,14.978868,1.13934,22.06175,-0.20828,2.136314,0.004038,1.331828,0.044461,21.5305,-0.010446,0.14914,0.000379,0.203821,0.003069,19.668947,-0.004981,0.309822,0.00002,0.30479,0.00019,Alive
29,29.293858,0.848889,36.933823,11.437136,47.962646,11.096362,30.238968,-1.534382,12.81775,0.745587,13.682796,1.091833,29.869125,-0.553407,0.962108,0.0018,1.21225,0.036523,25.103661,-0.045292,0.155846,0.000555,0.205209,0.003849,19.713619,-0.002867,0.313575,0.000021,0.308908,0.000186,Alive
23,23.883318,0.870636,51.65176,6.585928,45.959045,9.609171,27.002167,-0.891704,18.910292,0.521241,13.407964,0.953101,27.145939,-0.434055,1.254714,0.0019,1.164228,0.031973,24.095642,-0.040133,0.15009,0.000608,0.201037,0.0042,19.800797,-0.003234,0.316816,0.000023,0.312072,0.00021,Alive
33,31.109373,-0.965044,83.652786,0.668009,39.444939,5.69262,25.528879,-0.599781,22.012392,0.170195,10.66718,0.728248,24.64279,-0.276067,1.193993,0.01125,0.893525,0.051707,22.670465,-0.035255,0.155527,0.00064,0.205441,0.004618,19.801144,-0.003124,0.32901,0.000032,0.324182,0.000284,Alive
29,30.562897,-5.243152,58.200611,2.180151,38.206383,6.126334,34.889107,-2.374933,15.476508,0.515648,10.127347,0.822549,30.5697,-0.452663,0.743122,0.024229,0.857799,0.068483,24.262165,-0.048512,0.16903,0.000604,0.214898,0.004438,19.674747,-0.002073,0.328725,0.000031,0.324176,0.000273,Alive
22,23.058353,2.193704,13.228275,5.995055,28.167843,4.048033,28.660629,-1.706186,3.357506,1.559751,6.613256,0.850648,28.822563,-0.475162,0.268653,0.13543,0.671848,0.135991,23.903528,-0.052714,0.206943,0.000398,0.242643,0.003247,19.102043,-0.000448,0.334682,0.000033,0.330477,0.000295,Alive
26,26.116268,-0.370203,15.527227,1.832158,20.805021,2.870555,26.549635,-1.46925,1.842481,0.577383,3.786914,0.607007,25.506788,-0.301979,0.262049,0.091159,0.435092,0.150099,21.612701,-0.035214,0.212751,0.000153,0.24478,0.001641,18.49045,0.000214,0.348526,0.000038,0.344209,0.000336,Alive
25,25.163239,-0.289381,16.449099,3.113364,20.262434,2.81154,26.149408,-1.568715,1.645983,0.723812,3.298863,0.519497,24.897469,-0.250195,0.232312,0.072131,0.355647,0.141487,20.940638,-0.026743,0.207052,0.000091,0.240314,0.001242,18.373953,0.000128,0.354853,0.00004,0.35035,0.000355,Alive
23,22.301104,0.435124,5.483931,1.406267,13.344826,2.165495,20.834511,-0.523215,1.011207,0.180362,2.01856,0.323113,20.951986,-0.152736,0.112506,0.042366,0.246822,0.086272,19.269127,-0.012177,0.202334,0.000063,0.236617,0.000663,17.743155,0.000967,0.370437,0.000043,0.365699,0.000384,Alive
16,16.258257,1.216692,2.103408,0.171363,6.015856,1.243583,16.911516,0.269326,1.091538,0.006875,1.337142,0.208525,17.917839,-0.101358,0.230731,0.01125,0.328359,0.050961,18.1712,-0.021531,0.22746,0.000125,0.253749,0.000731,16.985243,0.002982,0.364154,0.000038,0.360197,0.000344,Alive
16,16.303547,0.79279,1.897814,0.185624,5.909439,1.957323,17.266047,0.146439,0.827609,0.0107,1.330999,0.332276,18.002636,-0.087419,0.146201,0.00816,0.269443,0.040314,18.069185,-0.014244,0.206783,0.000119,0.238442,0.000708,17.002422,0.002885,0.378656,0.000041,0.374242,0.000375,Alive
19,18.807829,-0.305329,1.237027,0.167085,6.205585,2.768199,18.084673,0.117557,0.70737,0.029989,1.475918,0.47284,18.079081,-0.092752,0.142811,0.010537,0.262005,0.038607,18.15736,-0.011329,0.198701,0.000115,0.232993,0.000731,17.038086,0.002795,0.386104,0.000043,0.381429,0.000392,Alive
18,18.001631,-0.091032,0.818613,0.20613,6.910772,3.886116,18.045454,0.223524,0.747351,0.102085,1.732441,0.658038,18.068954,-0.11336,0.161351,0.015905,0.265296,0.039236,18.387068,-0.008799,0.192217,0.00011,0.229172,0.000762,17.090979,0.002674,0.393662,0.000045,0.388697,0.00041,Alive
18,17.767441,0.331935,2.343038,0.457163,6.910963,4.35862,16.919783,0.590091,2.149488,0.090749,2.077017,0.744524,17.450531,-0.141977,0.35486,0.011883,0.338408,0.032814,18.60673,-0.01491,0.199428,0.00007,0.234864,0.000639,16.942675,0.003469,0.399731,0.000046,0.394831,0.000416,Alive
14,14.365172,2.432644,6.022678,0.416184,8.236774,5.070928,16.390017,0.616562,3.665287,0.110071,2.45645,0.847131,18.118494,-0.191971,0.379398,0.012459,0.35164,0.032499,19.143686,-0.013687,0.196539,0.000065,0.234493,0.000663,17.045286,0.003276,0.407307,0.000048,0.402093,0.000437,Alive
21,20.959616,0.45531,11.981503,0.871168,9.995715,5.31525,20.819138,-0.002346,5.381708,0.252761,3.077147,0.881531,21.13567,-0.310125,0.300636,0.006387,0.368364,0.023795,20.446926,-0.008993,0.198693,0.00008,0.244976,0.000817,17.354944,0.00245,0.42985,0.000057,0.423629,0.000516,Alive
17,17.230921,0.535936,5.786832,0.438713,6.964508,3.436675,18.047201,0.420692,3.69616,0.098174,2.440002,0.59996,18.59062,-0.195714,0.475526,0.003366,0.417447,0.01755,19.314371,-0.019787,0.215475,0.00007,0.253058,0.000722,17.043005,0.003675,0.418848,0.000053,0.413458,0.000477,Alive
17,17.048574,1.596661,5.404147,0.323899,6.606071,3.12912,17.680647,0.426176,3.110602,0.111619,2.361953,0.56568,18.803089,-0.207712,0.410172,0.003582,0.408656,0.015325,19.513985,-0.018429,0.217982,0.00009,0.258223,0.000838,17.150858,0.003369,0.426093,0.000056,0.42038,0.000507,Alive
15,15.353752,2.491961,4.448865,0.253929,5.990577,2.691227,17.032633,0.505066,2.257202,0.110697,2.193972,0.511667,18.752707,-0.209344,0.332631,0.004713,0.394898,0.013755,19.612047,-0.016839,0.22218,0.000112,0.265171,0.000966,17.254723,0.003027,0.433226,0.00006,0.427181,0.00054,Alive
15,15.540983,1.77022,1.521993,0.595652,4.62218,1.702835,17.565235,0.4564,0.83932,0.089973,1.763083,0.36271,18.951784,-0.196857,0.184743,0.006459,0.360675,0.01362,19.650856,-0.013301,0.235747,0.000159,0.284256,0.001242,17.458752,0.00225,0.447044,0.000068,0.440319,0.000613,Alive
19,18.751553,1.073845,0.911493,0.634253,4.09966,1.262952,18.607536,0.273224,0.531571,0.05051,1.574521,0.284145,19.406326,-0.190722,0.131882,0.005222,0.344403,0.015615,19.669109,-0.011574,0.24508,0.000181,0.296214,0.001385,17.565109,0.00182,0.453671,0.000073,0.44661,0.000654,Alive
19,19.158295,0.829471,0.509179,0.139281,3.39146,0.47973,19.882626,-0.024812,0.255883,0.002375,1.270845,0.143963,20.443619,-0.191235,0.069921,0.014803,0.316148,0.033906,19.93832,-0.008154,0.282031,0.000238,0.339727,0.001892,17.940174,0.000435,0.472169,0.000089,0.464148,0.000794,Alive
20,20.114641,0.054046,0.419486,0.125845,3.334255,0.410447,20.456762,-0.014174,0.234855,0.0054,1.246616,0.141206,20.624029,-0.197769,0.066215,0.031981,0.315773,0.04379,20.119259,-0.007963,0.29666,0.000259,0.356001,0.002123,18.090458,-0.000039,0.477837,0.000095,0.469504,0.000844,Alive
22,21.728716,0.929598,1.268283,0.077829,4.916173,0.459453,20.893942,-0.251682,0.270454,0.059115,1.697664,0.178766,21.37965,-0.191784,0.138078,0.025409,0.289087,0.06028,20.269112,0.007032,0.318811,0.000212,0.391849,0.002087,18.534708,-0.002246,0.49455,0.000108,0.484858,0.000957,Alive
24,23.731956,0.129649,2.530806,0.179066,4.814044,0.561208,22.879723,-0.385841,0.442222,0.294829,1.796737,0.226213,22.86186,-0.249671,0.214406,0.032058,0.318852,0.077346,21.348801,0.002781,0.371769,0.000349,0.447069,0.003343,19.108862,-0.0037,0.508908,0.000128,0.498403,0.001121,Alive
25,24.770721,-0.296444,2.285891,0.192253,4.760356,0.579097,24.031548,-0.518026,0.478596,0.333501,1.846651,0.229258,23.696823,-0.277985,0.21827,0.032282,0.330939,0.075947,21.81072,0.000438,0.388817,0.000419,0.464303,0.00387,19.304785,-0.004129,0.513125,0.000135,0.502389,0.001174,Alive
29,28.276625,-0.818005,1.732285,0.328092,4.631186,0.524235,25.93222,-0.747,0.398246,0.286081,1.917484,0.194341,25.215197,-0.329569,0.188527,0.027331,0.353007,0.062678,22.674166,-0.004904,0.421786,0.000576,0.496932,0.004949,19.669104,-0.004867,0.520741,0.000146,0.509599,0.00127,Alive
31,30.536484,-3.361537,3.986575,0.160612,5.99613,0.437623,28.550949,-1.169079,1.430802,0.037833,2.424005,0.118154,26.028795,-0.273666,0.281935,0.004561,0.356115,0.045386,22.664003,0.0048,0.484867,0.000671,0.568077,0.005832,20.3486,-0.007591,0.536114,0.000166,0.523654,0.001433,Alive
29,29.01914,-3.388708,4.165648,0.227421,5.646851,0.435033,28.189251,-0.95736,1.216056,0.02227,2.237058,0.084831,25.776119,-0.270179,0.196026,0.001043,0.349048,0.028539,22.934065,-0.001098,0.515209,0.00077,0.594716,0.006426,20.585735,-0.007958,0.541806,0.000174,0.529128,0.001497,Alive
24,23.715635,-0.358425,10.444358,0.584814,9.562513,0.774127,22.250618,-0.245728,3.594728,0.045983,3.238363,0.117085,22.217556,-0.014213,0.260462,0.003126,0.449867,0.033698,21.382156,0.020509,0.654798,0.000761,0.736056,0.006768,21.688627,-0.012943,0.556516,0.000197,0.541987,0.001697,Alive
30,29.4765,-3.993858,9.135442,0.215139,9.263055,0.786229,26.550627,-0.811803,2.712348,0.014075,2.922771,0.105658,24.069313,-0.056886,0.168401,0.002414,0.390541,0.027053,21.917999,0.013874,0.673708,0.000755,0.74903,0.006568,21.784008,-0.012814,0.56158,0.000199,0.546902,0.001714,Alive
30,29.634787,-4.047284,9.802155,0.212492,11.532934,1.053468,27.372688,-1.238168,3.542258,0.011034,3.335053,0.174099,24.471588,0.035164,0.103609,0.007267,0.488675,0.026741,21.64716,0.017749,0.763351,0.000724,0.828719,0.006301,22.394888,-0.015025,0.56736,0.000207,0.551961,0.001779,Alive
29,28.906145,-3.101308,4.748602,0.395225,9.777256,1.099383,27.862202,-1.291689,1.938527,0.026502,2.728121,0.215843,25.382763,-0.02923,0.049536,0.005475,0.429934,0.025015,22.217207,0.011091,0.780952,0.000718,0.840588,0.005986,22.309536,-0.014344,0.572453,0.000204,0.556964,0.001755,Alive
30,29.294186,-1.448409,2.816585,0.621061,8.743855,1.134551,26.426786,-1.048506,1.30894,0.041894,2.405856,0.231972,25.117163,-0.054357,0.028315,0.00473,0.411388,0.025499,22.399151,0.008035,0.791958,0.000714,0.848585,0.00583,22.225328,-0.013907,0.57485,0.000201,0.559327,0.001738,Alive
22,22.25983,-4.048063,11.471229,1.24374,15.534769,2.891387,22.394789,0.252193,1.411078,0.128169,4.524971,0.517015,20.114124,0.287239,0.434806,0.005877,1.178348,0.036932,21.396763,0.016353,1.035317,0.000734,1.056497,0.005638,24.193037,-0.020479,0.573803,0.000212,0.557284,0.00183,Alive
16,16.384264,-0.528602,7.144297,0.608225,16.265499,3.056105,17.445074,1.270886,1.33831,0.130824,4.986965,0.51666,17.890409,0.327393,0.896507,0.005699,1.465663,0.047695,21.582165,0.015342,1.125981,0.000731,1.13216,0.005433,24.669708,-0.02188,0.574228,0.00021,0.557587,0.001823,Alive
15,15.402258,0.917295,3.846465,0.368633,12.722398,2.088609,17.30344,0.938225,0.803111,0.061854,3.875235,0.332061,18.143759,0.302783,0.673215,0.002822,1.255997,0.040352,21.182346,0.015984,1.132361,0.000662,1.142535,0.004976,24.026222,-0.020188,0.584355,0.000206,0.567381,0.001786,Alive
16,16.286011,1.183751,4.499538,0.104828,13.221766,1.906724,17.832449,0.807739,1.044534,0.074121,4.053028,0.238335,18.766661,0.285328,0.847093,0.003388,1.428081,0.035192,21.400797,0.020036,1.2229,0.000565,1.221342,0.004427,24.200703,-0.021149,0.586723,0.000206,0.569522,0.00179,Alive
23,22.647924,-0.298082,4.033125,0.135992,9.071194,1.329009,21.315435,-0.131868,0.905249,0.038118,2.779392,0.190278,20.955925,0.19448,0.477169,0.004661,1.135024,0.023469,21.153572,0.02458,1.218692,0.000416,1.225277,0.003565,23.286266,-0.019035,0.597387,0.000204,0.579839,0.001768,Alive
18,18.177866,-0.31263,3.849565,0.699238,13.412992,2.027139,19.37657,0.595574,0.848783,0.087628,4.452703,0.254083,19.340103,0.316776,1.229604,0.005903,1.850064,0.024705,21.445778,0.026619,1.405688,0.000412,1.375392,0.003715,24.789955,-0.023633,0.586281,0.00021,0.568968,0.00182,Alive
12,13.964886,0.08865,2.880133,1.538442,10.899097,1.782063,19.700319,0.186053,0.577373,0.166453,3.745285,0.275578,19.682568,0.313981,0.928677,0.006335,1.644868,0.023717,20.885927,0.029586,1.39723,0.000351,1.373947,0.003359,24.251162,-0.022417,0.593775,0.00021,0.576153,0.001818,Alive
9,10.103311,4.66302,4.473944,1.621145,10.822279,1.891885,15.275502,0.491364,0.708587,0.410574,4.063463,0.372102,17.822096,0.414763,0.907738,0.008429,1.728916,0.032091,19.965702,0.031226,1.471004,0.000295,1.438883,0.003259,24.229288,-0.022674,0.599087,0.000213,0.581209,0.001839,Alive
8,9.133887,4.641799,4.489419,1.588993,10.316751,1.830928,14.080947,0.69295,0.901152,0.373851,3.760301,0.403704,16.951984,0.410115,0.636455,0.009573,1.511099,0.03541,19.475037,0.032191,1.449799,0.000272,1.426917,0.003167,23.689098,-0.021274,0.606591,0.000213,0.588415,0.001836,Alive
8,8.760975,3.711269,5.308953,2.608694,14.271777,2.145202,12.663345,1.251409,1.225371,0.518086,5.13702,0.491416,15.19629,0.501276,0.890939,0.012316,1.814959,0.039938,19.28301,0.028561,1.528628,0.000318,1.489995,0.003814,24.238935,-0.022632,0.605857,0.000216,0.587644,0.001858,Alive
14,14.335769,1.384364,15.904753,0.988276,14.841286,2.004233,15.298859,0.838124,3.240865,0.19452,4.649285,0.576506,16.404211,0.387868,0.457002,0.017033,1.363862,0.041744,19.292675,0.026171,1.467626,0.000378,1.44921,0.004322,23.183039,-0.019479,0.6206,0.000215,0.601825,0.001844,Alive
11,10.438663,4.156653,22.421967,1.449769,26.360174,2.565686,10.433597,2.289331,3.884339,0.643817,8.082402,0.735273,13.954583,0.479591,1.306354,0.021006,2.134039,0.04932,20.319351,0.01336,1.624127,0.000693,1.570068,0.006852,24.87084,-0.023302,0.614483,0.000219,0.595831,0.001877,Alive
21,19.031891,1.383204,24.835546,2.581482,32.611557,2.500285,13.27715,2.214719,4.303319,1.161616,9.49139,0.762161,15.303668,0.431937,1.632309,0.023148,2.344598,0.063765,21.433317,0.00423,1.670223,0.000976,1.606547,0.008718,25.450678,-0.02423,0.615118,0.000219,0.596436,0.001877,Alive
17,17.384268,-0.483127,31.863914,0.98268,36.888515,1.770436,18.455923,1.287375,4.66082,0.349929,9.288758,0.606707,18.923407,0.289315,1.252046,0.024101,2.070415,0.087655,22.679289,-0.005094,1.66614,0.001361,1.610341,0.010901,25.288454,-0.023019,0.627429,0.000217,0.608147,0.001855,Alive
0,1.950647,9.741297,53.190292,0.333359,47.713264,1.491928,9.109259,3.027943,6.884541,0.049482,11.613436,0.46903,16.614132,0.310547,2.074539,0.021366,2.55855,0.108539,24.167217,-0.019411,1.750669,0.00172,1.673963,0.012897,26.784685,-0.026178,0.619886,0.000214,0.600983,0.001831,Alive
18,16.916794,2.968793,50.70364,0.192509,45.148182,1.186005,14.243019,2.411988,5.270612,0.026849,10.07727,0.341208,17.567186,0.272369,1.396985,0.015553,2.146145,0.094741,23.674641,-0.016995,1.71864,0.001677,1.655712,0.012517,25.94014,-0.023967,0.633111,0.000212,0.613483,0.001812,Alive
19,18.364,2.287688,58.059647,0.233172,41.862579,0.940586,16.974331,1.604148,5.545837,0.023348,8.459487,0.170368,19.084768,0.225637,0.985066,0.006539,1.828669,0.062486,23.354074,-0.016216,1.712227,0.001499,1.658294,0.011212,25.161692,-0.021842,0.648808,0.000205,0.628343,0.001752,Alive
12,12.344438,4.989474,57.060547,0.314249,39.954048,1.013055,15.149285,1.658138,5.24195,0.019105,8.070041,0.136825,18.774546,0.239144,1.038172,0.004612,1.850724,0.045365,23.199024,-0.015491,1.737384,0.001285,1.681108,0.009821,25.126394,-0.021854,0.653658,0.0002,0.632926,0.001715,Alive
9,9.282834,7.34299,34.720268,0.761743,36.772198,1.476311,11.391343,2.456606,4.029185,0.044991,8.396585,0.153956,17.018938,0.305627,1.572078,0.004346,2.173686,0.02917,23.313414,-0.015297,1.805613,0.000874,1.736328,0.007214,25.862131,-0.024122,0.651794,0.000195,0.63113,0.001666,Alive
11,11.151901,5.530041,26.631313,1.127452,36.063705,1.912602,12.179307,2.68828,5.377953,0.056198,9.296714,0.181638,17.053152,0.333862,2.199221,0.003739,2.495805,0.0253,23.946045,-0.018141,1.838413,0.00072,1.75882,0.006245,26.744328,-0.026512,0.642143,0.000193,0.622036,0.001651,Alive
15,15.713161,1.839594,30.107723,1.156051,34.738796,2.399994,16.61978,2.212498,9.19955,0.050376,10.162361,0.215433,19.069424,0.320324,2.911903,0.002977,2.811495,0.021447,24.945982,-0.021547,1.85944,0.000563,1.770773,0.005224,27.636126,-0.028879,0.630146,0.00019,0.610811,0.00163,Alive
11,11.324835,5.132862,14.720695,0.640049,25.405737,1.962027,13.420327,2.013192,3.386966,0.137392,7.678678,0.248048,17.540939,0.323702,2.295216,0.005553,2.557285,0.018926,22.848373,-0.004909,1.919314,0.000224,1.835616,0.002396,25.800907,-0.025037,0.664264,0.000179,0.642879,0.00154,Alive
13,13.232568,3.400403,13.878988,0.52841,27.042179,2.019833,14.325195,2.299295,6.321001,0.071799,8.867199,0.243913,17.636984,0.339281,2.97429,0.003923,2.886148,0.017545,23.600945,-0.009174,1.945103,0.000184,1.852394,0.002043,26.668015,-0.02728,0.654462,0.000177,0.633678,0.00153,Alive
15,14.800076,3.173737,18.228493,0.663993,29.121742,1.982665,15.118355,2.431541,10.649558,0.034258,10.062918,0.233151,18.4587,0.326161,3.690756,0.00266,3.203229,0.016301,24.646437,-0.014629,1.960536,0.000159,1.860133,0.001806,27.563316,-0.029498,0.64275,0.000176,0.622745,0.001516,Alive
7,8.445683,9.364836,42.134193,0.559419,31.902275,1.70672,15.15865,2.030363,16.201807,0.049672,11.43515,0.247115,21.448448,0.28107,4.881668,0.00232,3.754069,0.015562,26.811258,-0.029168,2.006951,0.000206,1.893185,0.002181,29.118143,-0.032938,0.626937,0.000171,0.6081,0.001476,Alive
12,12.228141,6.384762,22.261923,0.879009,25.831652,1.852059,14.681968,1.940036,4.826789,0.287207,8.498812,0.3965,19.252958,0.347135,3.791028,0.005074,3.426899,0.018675,24.658098,-0.022374,2.104239,0.000348,1.987679,0.003333,27.498081,-0.028707,0.665312,0.000172,0.643815,0.001484,Alive
14,14.344437,8.762163,52.942863,2.61517,30.608898,2.24709,17.449654,2.350628,14.334789,0.305428,10.546499,0.463039,23.766891,0.143935,4.86048,0.007282,3.805281,0.036388,29.499554,-0.051707,2.099618,0.000696,1.975378,0.005967,30.354269,-0.034696,0.628225,0.000173,0.609398,0.001482,Alive
29,28.791964,3.469706,49.720764,2.33042,27.545912,2.900105,29.104885,0.780658,15.505902,0.215263,9.87667,0.46421,31.406868,-0.024479,4.416079,0.009864,3.547967,0.049471,33.305004,-0.079503,2.107875,0.001502,1.987561,0.011665,32.477692,-0.038669,0.605052,0.000176,0.588073,0.001498,Alive
33,32.862869,0.321989,45.652645,2.344767,27.843136,3.254334,32.758266,0.488054,16.859686,0.122152,10.023786,0.463681,33.28392,-0.056131,4.353578,0.005748,3.487775,0.042671,34.412792,-0.087433,2.078687,0.001673,1.963279,0.012917,33.259182,-0.04034,0.590606,0.000175,0.574772,0.00149,Alive
40,39.573692,0.881976,32.725601,4.667134,33.520794,4.906005,38.222137,-0.352333,17.121792,0.260817,10.885633,0.674014,38.540173,-0.145847,4.010243,0.001193,3.325476,0.03506,37.411732,-0.107318,1.981646,0.002058,1.883279,0.015767,35.354206,-0.044919,0.546072,0.00017,0.533891,0.001445,Alive
45,44.381401,-6.836896,59.53442,7.000106,40.658802,5.130641,41.387444,-0.485514,22.567394,0.241275,11.910956,0.69625,37.187958,-0.093854,4.414548,0.003232,3.551459,0.047162,36.059334,-0.10011,2.128725,0.002143,2.012372,0.016354,34.473404,-0.042887,0.575583,0.000175,0.561017,0.001481,Alive
68,66.281013,-14.611826,94.68261,7.25235,52.215969,5.608294,57.173695,-3.066679,25.696867,0.658215,14.779347,1.064968,46.838024,-0.309222,4.715361,0.023316,3.754015,0.112024,39.503731,-0.11093,2.091028,0.00212,1.980263,0.016115,36.03635,-0.046549,0.537159,0.000165,0.525779,0.001393,Alive
28,28.721678,0.990981,105.344292,1.727919,59.17672,3.875645,30.834249,1.283726,35.5298,0.086219,17.969406,0.733433,32.25174,-0.088917,6.37647,0.027114,4.675282,0.11874,35.074207,-0.082188,2.469053,0.001656,2.30361,0.012888,33.752369,-0.042009,0.597725,0.000162,0.58128,0.001363,Alive
39,38.99136,-5.830986,99.566917,1.059417,57.536892,4.241567,36.938534,0.533987,41.278645,0.094574,18.988247,0.769592,33.94125,-0.058611,7.093392,0.016486,5.085584,0.087511,35.200756,-0.079757,2.525031,0.001353,2.346815,0.010805,34.201035,-0.043489,0.58144,0.000149,0.566302,0.001256,Alive
48,46.639301,-7.928364,84.619041,1.134825,52.67522,5.312151,38.51334,0.022826,40.076508,0.288946,18.358774,0.875178,34.341114,0.033769,7.50642,0.004084,5.460201,0.052865,34.665119,-0.075982,2.597863,0.001074,2.403067,0.008831,34.503052,-0.044624,0.566939,0.000134,0.55299,0.001133,Alive
37,35.817631,-3.017479,15.199947,3.194514,37.148701,6.910107,30.683804,1.017607,17.247515,0.423529,15.750323,1.338156,29.234442,0.315016,8.247506,0.018378,6.538622,0.069905,32.632278,-0.068708,2.838638,0.000732,2.586282,0.0059,34.950443,-0.046031,0.540221,0.000093,0.52852,0.000793,Alive
39,36.825806,-4.998675,28.69997,1.821686,42.105087,3.803969,27.221638,1.523308,21.20182,0.257417,18.219885,0.799174,25.095776,0.387819,8.567949,0.009864,7.09166,0.077848,29.806652,-0.040779,3.113446,0.000581,2.8168,0.004562,32.976101,-0.041835,0.58408,0.000074,0.56864,0.000632,Alive
30,29.058355,-1.088194,44.696239,3.338608,46.870922,3.532449,25.185852,1.654805,27.507864,0.248461,20.085215,0.799179,25.267763,0.348537,9.229198,0.012255,7.44353,0.095975,30.119143,-0.03922,3.157997,0.000572,2.850214,0.004379,32.966652,-0.041699,0.582809,0.000066,0.56749,0.000572,Alive
7,7.441222,11.359025,87.405235,1.061086,54.637077,2.599443,10.760052,3.072856,24.322102,0.093809,20.307377,0.834039,18.812658,0.407452,8.118076,0.019687,7.199469,0.11987,26.824043,-0.004683,3.2561,0.000382,2.951786,0.003008,30.542978,-0.036582,0.631983,0.00005,0.612653,0.00044,Alive
2,3.006683,13.426055,96.425377,0.328402,56.58205,2.902046,9.185268,2.988168,24.724306,0.085083,20.279602,0.99877,18.329557,0.425294,8.060659,0.020394,7.303131,0.115536,26.125122,0.005033,3.266685,0.000288,2.962561,0.002379,30.174528,-0.035903,0.634852,0.000041,0.615391,0.00036,Alive
4,4.843423,10.962933,79.465836,0.421202,51.671021,3.649195,9.844805,2.687042,19.296041,0.125593,18.43804,0.995814,17.54686,0.500617,7.175607,0.011247,7.050456,0.080341,24.762587,0.017189,3.241614,0.000187,2.948439,0.001711,29.676533,-0.03513,0.63973,0.000033,0.620013,0.000301,Alive
1,1.989078,12.491996,70.493919,0.711235,47.327415,4.026314,8.492362,2.550584,15.254338,0.14825,17.069328,0.937657,16.899494,0.555543,6.462328,0.005466,6.791277,0.0641,23.905479,0.023788,3.215739,0.000147,2.932214,0.001418,29.396517,-0.034721,0.642929,0.000031,0.623031,0.000279,Alive
9,8.948662,6.802801,26.807833,1.255415,32.122173,4.574316,10.175112,2.10148,4.539762,0.149276,12.524183,1.021647,15.135118,0.717317,3.964428,0.008176,5.68089,0.067699,21.429295,0.042852,3.094466,0.000106,2.853215,0.000875,28.548323,-0.033475,0.655552,0.000026,0.634891,0.000242,Alive
14,13.544694,2.642322,17.321253,0.931194,27.826727,4.707274,12.34837,1.931042,3.012283,0.217805,11.346869,1.158138,14.921934,0.743892,3.273743,0.015605,5.293514,0.077935,20.893976,0.04825,3.044015,0.000112,2.819736,0.000804,28.292351,-0.03307,0.660759,0.000026,0.639763,0.000239,Alive
17,16.625044,-0.869237,13.457845,1.079969,24.683262,4.809474,14.320668,1.794293,2.599405,0.171334,10.611675,1.228137,14.923671,0.74631,2.745453,0.020527,4.941118,0.082617,20.598057,0.052923,2.991256,0.00012,2.784526,0.000768,28.059734,-0.032678,0.666449,0.000026,0.645079,0.00024,Alive
11,10.972784,5.126725,11.897866,1.558316,22.614437,4.613178,11.877439,1.660144,2.815455,0.208324,10.442898,1.043347,15.434121,0.680696,2.132675,0.017012,4.370482,0.068241,20.714033,0.059999,2.885265,0.000125,2.713729,0.000734,27.670219,-0.031952,0.679192,0.000028,0.656993,0.000253,Alive
11,11.306922,4.629501,9.36307,2.142695,23.082216,4.443881,12.9755,1.525712,2.929417,0.283795,10.646406,0.906869,16.185936,0.624263,1.952111,0.014177,4.136709,0.055723,21.025002,0.062487,2.835138,0.000118,2.680467,0.000712,27.510202,-0.031622,0.686222,0.000029,0.663558,0.000264,Alive
17,17.50876,0.514274,12.139739,0.436249,24.32085,3.233806,19.531223,0.557869,4.097143,0.030838,9.948783,0.44494,19.928053,0.434156,1.263488,0.008618,3.276451,0.02878,22.214575,0.067784,2.681683,0.000054,2.583497,0.000558,27.010441,-0.030546,0.718205,0.000038,0.693314,0.00035,Alive
20,20.201946,-0.574855,11.458089,0.481622,23.431019,2.79795,21.110851,0.285288,4.10613,0.019537,9.245708,0.330337,20.669758,0.41329,1.094129,0.005102,3.064742,0.024624,22.313282,0.068444,2.658383,0.000041,2.571332,0.00053,26.90307,-0.030336,0.726987,0.000042,0.701473,0.000383,Alive
22,22.561804,-1.96717,13.292298,0.514936,19.981436,1.959593,23.922146,-0.303757,3.469208,0.016868,6.735801,0.190955,22.360155,0.361413,0.713173,0.002305,2.505548,0.01957,22.489943,0.069263,2.627589,0.000033,2.567023,0.000569,26.607498,-0.029807,0.754519,0.000057,0.727078,0.000519,Alive
39,37.420212,-7.989023,22.353897,0.631185,18.920328,1.631302,30.076948,-1.014597,3.170721,0.033685,5.096665,0.223437,24.901882,0.259563,0.61126,0.002146,2.193952,0.019133,23.10113,0.067606,2.649697,0.000073,2.604463,0.000997,26.371468,-0.029313,0.782871,0.000081,0.753493,0.000723,Alive
36,35.288815,-7.219572,21.68215,0.400682,19.215544,1.512925,30.523699,-1.210264,2.796044,0.042382,4.86938,0.214333,25.703564,0.221332,0.627863,0.00125,2.156276,0.016572,23.374113,0.066345,2.665364,0.000104,2.623101,0.001313,26.305803,-0.029124,0.792297,0.000091,0.762271,0.000807,Alive
34,33.441013,-5.557503,19.792164,0.282898,19.767656,1.370371,30.440088,-1.37101,2.372006,0.051307,4.77264,0.191883,26.361118,0.187757,0.655492,0.000869,2.143887,0.014153,23.624023,0.064756,2.683301,0.00015,2.643194,0.001759,26.242474,-0.028907,0.801616,0.000102,0.77096,0.0009,Alive
33,32.906063,-6.315516,16.673922,0.49074,21.318604,1.119171,31.421555,-1.426962,1.992959,0.0265,4.830606,0.14316,26.831646,0.141132,0.716522,0.001306,2.162427,0.014338,23.962107,0.060865,2.720657,0.000303,2.683183,0.003127,26.103273,-0.028359,0.819701,0.000127,0.787874,0.001109,Alive
32,30.95998,-4.465861,30.460939,0.548213,27.055912,1.516265,26.88533,-0.278507,2.755151,0.039776,6.926922,0.192736,24.017166,0.308991,1.288818,0.001762,3.027933,0.017469,24.124697,0.05525,2.959357,0.000354,2.863688,0.003718,27.757635,-0.033506,0.785668,0.000133,0.755847,0.001159,Alive
34,32.927315,-6.784639,32.075165,0.409941,29.100847,1.398056,27.524298,0.015513,3.025076,0.044674,7.18763,0.176135,23.59329,0.276519,1.295043,0.002745,3.05078,0.027295,24.301422,0.051046,3.003758,0.000654,2.910466,0.006156,27.570791,-0.032756,0.806048,0.000163,0.774848,0.001399,Alive
12,13.216215,4.152454,45.096245,1.307929,35.111938,2.014907,18.382421,1.158324,3.92921,0.036211,10.393265,0.24574,21.298637,0.388749,2.160688,0.00609,4.18575,0.052209,24.753456,0.03644,3.300887,0.001482,3.144895,0.012823,28.868725,-0.036224,0.801732,0.000217,0.77064,0.001837,Alive
15,15.959622,3.251238,41.184971,1.265065,33.241543,1.974627,20.635704,0.541104,4.017922,0.046206,10.154117,0.228884,22.550875,0.373391,2.018855,0.006183,4.119998,0.051615,24.635397,0.036029,3.303539,0.001714,3.151919,0.014715,28.605427,-0.035432,0.812547,0.000232,0.780722,0.001958,Alive
14,14.804106,-0.026058,9.215004,1.939881,44.658482,2.571342,17.252151,2.546704,6.102188,0.22905,18.573925,0.291094,18.564955,0.636797,5.691168,0.007886,7.177083,0.069972,25.964764,0.003268,3.798359,0.002968,3.499624,0.024499,31.951654,-0.043868,0.758054,0.000275,0.729876,0.002298,Alive
13,13.003343,5.645213,14.050509,1.110173,37.613747,2.005281,13.736844,2.290622,3.672175,0.103928,16.098255,0.203965,17.943216,0.64784,4.725246,0.005229,6.696486,0.05001,24.795467,0.009228,3.773439,0.003345,3.496774,0.027751,30.949018,-0.041298,0.786197,0.000296,0.755855,0.002467,Alive
14,14.222897,5.700753,20.885019,0.933941,30.31222,1.609399,15.560468,1.393296,2.555583,0.03888,12.805082,0.168987,19.259571,0.597299,3.718647,0.004044,5.971522,0.038428,23.911417,0.017722,3.689799,0.003506,3.44829,0.029236,29.719025,-0.038142,0.812373,0.000307,0.780125,0.002563,Alive
9,9.417092,8.866732,23.3459,0.825155,31.42713,1.881096,12.794548,1.902463,3.435698,0.019807,13.845855,0.221999,18.644148,0.613774,4.897881,0.002513,6.792894,0.054129,24.401281,0.010028,3.831624,0.00401,3.552074,0.03254,30.27215,-0.039391,0.803395,0.000315,0.771505,0.002625,Alive
15,15.347228,2.968474,18.317398,1.068527,24.020454,1.746751,16.805527,1.388098,1.469187,0.064972,8.694715,0.293409,19.326433,0.420795,2.911387,0.003787,4.96574,0.072564,23.232349,0.03222,3.530464,0.003404,3.345367,0.027235,27.621765,-0.032655,0.839626,0.000296,0.805305,0.002485,Alive
21,20.999975,-1.028014,16.036451,0.579879,22.255909,1.543498,20.808353,0.73071,1.128567,0.073892,7.402887,0.29252,20.628363,0.34147,2.375244,0.004644,4.367244,0.079021,22.933626,0.039764,3.398291,0.003083,3.248214,0.024564,26.67536,-0.030185,0.849082,0.000285,0.814256,0.002402,Alive
23,23.2195,-2.019727,17.518145,0.326843,25.486013,1.360714,23.500032,0.108408,1.364728,0.052021,7.948339,0.380477,22.176851,0.281316,2.393694,0.013926,4.381363,0.121511,23.057116,0.046524,3.407174,0.002502,3.257746,0.01963,26.283882,-0.029521,0.843757,0.000263,0.808968,0.002233,Alive
21,20.182804,1.639438,33.508892,0.780325,39.094765,1.890649,17.179163,1.754332,3.635409,0.22397,13.830207,0.668487,19.287508,0.41422,4.639723,0.034501,6.433527,0.18146,24.144444,0.03539,3.822155,0.002087,3.55977,0.016659,28.435669,-0.035754,0.799301,0.000255,0.766712,0.002175,Alive
34,33.189236,-7.004367,21.506517,1.838607,24.401686,2.252592,29.63707,-1.834258,4.087307,0.260697,6.79195,1.055262,24.353781,0.173786,1.500298,0.027871,3.270635,0.122055,20.589609,0.089279,3.055486,0.000304,2.985287,0.004003,23.27627,-0.023471,0.838517,0.000191,0.803932,0.001663,Alive
28,27.110109,-4.919061,18.370266,1.69169,16.508528,2.092837,23.395372,-1.104429,4.754888,0.269608,4.863207,1.081828,19.96961,0.211163,0.885226,0.019089,2.260414,0.125552,17.680431,0.115869,2.672623,0.000063,2.673809,0.001275,20.980318,-0.018212,0.832709,0.000151,0.798877,0.001332,Alive
22,22.311253,-3.649557,11.085532,1.540851,12.965693,1.713874,22.000675,-1.053152,3.411745,0.320249,3.871701,0.904309,19.382078,0.159791,0.637325,0.011776,1.769607,0.124391,17.045019,0.121301,2.453693,0.000149,2.490044,0.001374,19.92948,-0.015123,0.832747,0.000138,0.799428,0.001222,Alive
22,21.712286,-4.304725,13.701658,0.829519,12.176935,1.574953,19.68726,-0.63404,3.59764,0.179043,4.061406,0.777704,16.915846,0.293689,0.50039,0.027096,1.855632,0.151073,15.878593,0.126996,2.496261,0.000335,2.522032,0.001986,20.014948,-0.015932,0.82085,0.000131,0.787868,0.001162,Alive
9,9.893068,0.377781,10.326317,0.609788,11.312354,1.430066,13.177209,0.227392,2.058361,0.156161,4.664685,0.516815,13.350327,0.472506,0.576839,0.030037,2.294438,0.146633,14.756246,0.127145,2.581,0.000529,2.572843,0.002812,20.500288,-0.01741,0.793328,0.000121,0.76142,0.001075,Alive
23,21.459402,-2.517573,6.219356,0.604467,9.168859,1.298132,15.853799,-0.039838,1.495067,0.159222,3.628759,0.455879,14.394464,0.363826,0.421702,0.019717,1.863683,0.118067,14.908143,0.125949,2.377185,0.000474,2.398812,0.002655,19.656979,-0.014326,0.793395,0.000112,0.761989,0.000994,Alive
15,14.866148,-0.362895,5.12048,0.498166,10.556286,1.454088,14.883647,0.020791,1.547269,0.125557,4.117338,0.462892,14.573902,0.378913,0.709376,0.012147,2.197043,0.087815,15.314867,0.118322,2.423579,0.000333,2.422495,0.002339,20.121696,-0.015002,0.779013,0.00011,0.748206,0.000972,Alive
18,18.145224,-0.993654,2.045156,0.765143,7.961915,1.161314,18.29443,-0.597927,1.106657,0.217574,2.675419,0.436597,17.419493,0.147807,0.545412,0.004057,1.527568,0.053051,16.161028,0.107923,2.05337,0.000155,2.094424,0.001822,18.735773,-0.009124,0.772533,0.000095,0.743299,0.00084,Alive
20,19.557756,0.170598,1.260435,0.900115,6.991709,1.02237,18.67536,-0.71733,0.785106,0.439351,2.284677,0.406107,18.378586,0.046026,0.536546,0.002637,1.301999,0.043303,16.576328,0.100779,1.884999,0.000107,1.93897,0.001716,18.133045,-0.006357,0.765283,0.000088,0.737177,0.000782,Alive
21,20.71117,0.257361,2.742545,1.322838,8.955569,1.056704,20.378376,-1.01324,0.865049,0.563405,2.733216,0.391257,19.9506,0.022914,0.625537,0.003974,1.472165,0.04523,17.457695,0.089388,1.923345,0.000153,1.958917,0.00241,18.690928,-0.007016,0.7525,0.000088,0.724849,0.000778,Alive
20,20.227654,-0.052718,5.013098,0.260351,6.976025,0.73275,20.917728,-0.845014,1.505293,0.187508,2.27971,0.275264,20.577427,-0.139889,0.590903,0.005581,1.096413,0.040633,17.977205,0.074558,1.612412,0.000279,1.66613,0.00311,17.555559,-0.001863,0.732028,0.000078,0.707057,0.000685,Alive
27,26.547941,-2.522686,4.76173,0.175912,11.537074,0.747364,25.081547,-1.511376,1.079972,0.121516,3.274492,0.225714,22.836161,-0.070331,0.519989,0.009732,1.415228,0.062339,19.033966,0.06089,1.788298,0.00082,1.809806,0.006731,19.097368,-0.005602,0.717821,0.000083,0.692399,0.000729,Alive
26,25.880449,-2.65007,5.454811,0.182355,13.446894,0.697207,25.1467,-1.48711,1.420226,0.044436,3.689136,0.193028,22.78731,-0.034606,0.496443,0.010453,1.473454,0.067103,19.215252,0.0525,1.777266,0.001176,1.790612,0.009005,19.482485,-0.006147,0.704561,0.000084,0.6797,0.000728,Alive
22,22.343935,-1.06962,5.159191,0.564605,13.02518,0.626072,23.424902,-1.289693,1.333729,0.122264,3.362174,0.167368,22.02737,-0.044407,0.414456,0.005975,1.232249,0.053176,18.909431,0.04532,1.585855,0.001328,1.609798,0.010089,18.99012,-0.00414,0.682646,0.000079,0.659552,0.000684,Alive
25,25.272446,-5.754362,13.275077,0.149566,14.784478,0.656148,24.564518,-1.150891,1.976624,0.054731,3.630524,0.166704,20.566057,0.062443,0.389247,0.00194,1.217337,0.039921,18.150724,0.043773,1.486779,0.001283,1.512434,0.010205,19.130867,-0.00495,0.657661,0.000077,0.635634,0.000671,Alive
25,24.705837,-2.916928,6.34706,0.180005,11.765604,0.574288,22.786966,-1.188383,1.210057,0.020837,2.923253,0.145368,20.430695,0.009051,0.241333,0.002859,0.894581,0.03217,17.711985,0.04607,1.268158,0.000895,1.311219,0.007656,18.26507,-0.002914,0.636581,0.000072,0.616259,0.000626,Alive
24,23.68664,-2.517372,5.028398,0.095678,11.387358,0.662856,22.235596,-1.115319,1.155832,0.009588,2.960643,0.185457,20.134748,0.010932,0.16581,0.004938,0.805544,0.039512,17.550274,0.048636,1.193576,0.000762,1.243563,0.006595,18.162518,-0.00318,0.625357,0.000071,0.605528,0.000614,Alive
28,26.35615,-4.35812,16.596645,0.394413,17.272787,1.314013,20.527304,-0.49199,3.734267,0.109299,5.099312,0.430311,17.680946,0.175263,0.098302,0.006159,0.987613,0.06169,16.987391,0.060938,1.21288,0.000706,1.270326,0.005647,19.197769,-0.008385,0.60559,0.000072,0.585317,0.000633,Alive
20,20.088976,0.347981,3.812337,1.461166,13.087111,1.13436,20.884047,-0.928847,1.842707,0.358729,4.094431,0.459692,20.515793,-0.08602,0.05976,0.030219,0.545938,0.097138,18.050337,0.052372,0.950234,0.000595,1.024066,0.004349,17.859655,-0.003692,0.594145,0.000066,0.575721,0.000576,Alive
28,27.928988,-2.978512,12.408316,2.150854,20.924726,1.330662,27.626371,-1.966406,5.72794,0.627581,7.034131,0.616083,24.817039,-0.220571,0.317995,0.05319,0.558082,0.129564,19.691534,0.052753,0.832669,0.000504,0.922868,0.003392,18.313852,-0.006102,0.573165,0.000065,0.555053,0.000571,Alive
29,28.854742,-0.462632,6.931855,0.845259,19.80265,1.093309,28.571957,-1.859499,2.623976,0.931946,7.254706,0.571018,27.485149,-0.478819,0.297802,0.128132,0.645416,0.1275,21.86857,0.034496,0.711108,0.000231,0.796023,0.002036,17.992516,-0.003884,0.559204,0.000062,0.542358,0.00055,Alive
32,31.580175,-1.161324,6.665648,0.392724,20.697321,0.912529,30.179359,-1.876742,2.642105,0.582538,7.669879,0.473897,28.718069,-0.566506,0.276701,0.119577,0.709299,0.110506,22.835228,0.026798,0.680419,0.000109,0.763434,0.001408,18.102304,-0.003866,0.551619,0.000062,0.535109,0.000551,Alive
33,32.310505,-0.495054,9.975554,0.348474,19.642117,0.736593,30.033146,-1.618037,2.537219,0.187304,7.048509,0.313579,29.176622,-0.614579,0.221691,0.009761,0.815156,0.048668,23.811214,0.00425,0.654764,0.000131,0.724445,0.001272,18.336552,-0.003638,0.530946,0.000065,0.515397,0.000577,Alive
24,24.281126,1.385938,5.664473,0.477745,16.443895,1.064188,25.769314,-1.143323,1.791024,0.666481,5.52891,0.396061,26.124403,-0.404106,0.178394,0.022299,0.725483,0.029804,22.443481,-0.001557,0.708721,0.000379,0.769227,0.002726,18.681185,-0.00519,0.518775,0.000073,0.50321,0.000637,Alive
23,22.924133,0.402169,2.933249,0.188579,9.639287,0.996018,22.774075,-0.343533,2.091075,0.120704,4.115628,0.316896,22.924908,-0.339847,0.53846,0.004533,0.945557,0.017324,21.326403,-0.01153,0.72615,0.000453,0.763112,0.003347,17.983986,-0.002733,0.505917,0.000073,0.491535,0.000638,Alive
24,23.954718,-0.358887,1.957504,0.321445,10.287465,1.238742,23.582733,-0.441338,1.336022,0.143511,4.006675,0.34825,23.309975,-0.321609,0.342692,0.003771,0.812613,0.020319,21.50049,-0.007972,0.752738,0.000482,0.794822,0.003629,18.398874,-0.004503,0.507161,0.000077,0.492165,0.000671,Alive
24,24.405117,-0.588748,3.56599,0.566358,8.641713,1.398071,25.222469,-0.801573,1.994132,0.209245,3.543704,0.286769,24.668161,-0.375942,0.526541,0.002798,0.869562,0.015476,21.7712,-0.007416,0.819971,0.000438,0.848001,0.003719,18.307856,-0.005167,0.49561,0.000084,0.480772,0.000731,Alive
27,26.560598,-1.883283,6.46231,0.574278,7.231885,1.026133,24.46253,-0.729511,4.321592,0.125741,3.743094,0.207173,23.073532,-0.354145,1.224996,0.002289,1.201789,0.010266,20.532787,-0.008895,0.820387,0.000276,0.828417,0.002633,17.200279,-0.002236,0.481245,0.000081,0.467761,0.000703,Alive
24,24.219496,-0.265318,7.820744,0.156259,9.498604,1.061713,24.627913,-0.769721,3.645506,0.075762,3.708929,0.214031,24.260735,-0.38351,0.732624,0.004383,0.946851,0.015642,21.447647,-0.004733,0.851922,0.0003,0.870712,0.002924,17.958351,-0.005184,0.48307,0.000089,0.468646,0.00077,Alive
24,24.040428,0.725235,7.9299,0.176821,10.871703,1.031803,24.391764,-0.811749,2.957367,0.11952,3.718228,0.210685,24.506195,-0.370596,0.523605,0.00714,0.828525,0.018899,21.628284,-0.001998,0.868079,0.000313,0.891693,0.003079,18.305433,-0.006652,0.482394,0.000093,0.467601,0.000803,Alive
21,21.151768,0.38277,7.751776,0.133039,8.681623,0.829323,21.615986,-0.159296,4.149278,0.048529,3.691159,0.171105,21.942719,-0.339142,0.924973,0.004536,1.032109,0.0149,20.646292,-0.004093,0.844443,0.000233,0.858328,0.00239,17.519602,-0.004247,0.476256,0.000089,0.462309,0.000762,Alive
22,21.966135,0.428825,6.703256,0.176089,9.641509,0.784489,21.996824,-0.222042,3.229586,0.079752,3.655267,0.164381,22.359715,-0.335758,0.677537,0.007044,0.903,0.01776,20.897774,-0.001713,0.854222,0.000244,0.873867,0.002512,17.852907,-0.005617,0.476056,0.000092,0.461724,0.000792,Alive
22,21.84334,0.913508,4.472322,0.212127,8.935156,0.541649,21.318678,-0.231489,2.466002,0.030988,3.520765,0.107704,21.916948,-0.310867,0.582488,0.006975,0.845921,0.017501,20.473507,0.000943,0.838009,0.000209,0.860401,0.002172,17.677586,-0.005758,0.468348,0.000093,0.454221,0.000799,Alive
24,23.80459,-0.028044,4.305227,0.089403,9.707312,0.520831,23.072969,-0.578488,1.842191,0.010576,3.552383,0.097409,22.983915,-0.310377,0.382874,0.008227,0.7307,0.018755,20.690809,0.003631,0.840409,0.000223,0.868719,0.002285,17.956823,-0.006976,0.466806,0.000096,0.452438,0.00082,Alive
23,23.272945,-0.14727,3.674577,0.049936,10.571803,0.53384,24.305141,-0.955484,1.385835,0.007288,3.636081,0.092465,23.929613,-0.299245,0.232829,0.008946,0.631061,0.019176,20.795021,0.0066,0.84224,0.000236,0.876039,0.002391,18.2152,-0.008157,0.464444,0.000098,0.449909,0.000838,Alive
28,27.696419,-2.049778,3.238478,0.238643,12.638534,0.691641,26.552547,-1.476973,1.606392,0.032951,3.939318,0.101854,24.713257,-0.241258,0.074828,0.006929,0.485551,0.017336,20.64242,0.01303,0.84491,0.00026,0.887969,0.002575,18.676491,-0.010382,0.457504,0.000101,0.442825,0.000862,Alive
25,24.93675,-1.531157,2.869176,0.290737,8.172164,0.64328,23.874531,-0.683408,1.610348,0.024443,3.350774,0.088587,22.83165,-0.323684,0.33863,0.000431,0.670186,0.006705,20.367527,0.003605,0.756212,0.000231,0.791205,0.002089,17.487959,-0.006124,0.448962,0.00009,0.435488,0.000769,Alive
25,24.583452,-0.279972,2.612126,0.504029,9.213617,0.752206,23.347464,-0.668705,1.396896,0.039391,3.466844,0.100011,22.985359,-0.321495,0.229882,0.000416,0.587536,0.006218,20.540356,0.005433,0.748036,0.000249,0.788399,0.002217,17.713024,-0.007017,0.446421,0.00009,0.432849,0.000771,Alive
27,26.798012,-2.131453,3.505758,0.950932,11.995526,0.923233,25.559885,-1.05016,1.444344,0.194304,3.767736,0.125015,24.118263,-0.315513,0.101676,0.001232,0.457237,0.007258,20.812538,0.009547,0.733,0.000279,0.782047,0.002422,18.105169,-0.008649,0.43975,0.000089,0.426117,0.000759,Alive
26,26.046911,-0.622758,6.124316,0.770291,12.018804,0.855968,26.427042,-1.462347,1.780928,0.118539,3.596021,0.149347,25.366999,-0.369281,0.127595,0.002458,0.458757,0.014171,21.047478,0.005744,0.676997,0.000299,0.725781,0.00245,17.792355,-0.00742,0.430539,0.00008,0.417525,0.000687,Alive
25,24.898365,-0.342813,5.734645,0.424923,11.67494,0.771545,24.831322,-1.146257,1.460575,0.312035,3.170222,0.21714,24.277411,-0.354303,0.104251,0.034381,0.402286,0.038838,20.654266,0.00459,0.616397,0.000303,0.665491,0.002375,17.517839,-0.006492,0.417756,0.000068,0.405471,0.000582,Alive
25,24.815964,-0.228603,4.704189,0.576972,12.187964,0.798937,24.344582,-1.160192,1.200098,0.505005,3.135521,0.239437,23.812061,-0.312632,0.07141,0.058322,0.357221,0.04973,20.307232,0.007501,0.60901,0.000288,0.660005,0.002277,17.583345,-0.006919,0.414217,0.000065,0.401995,0.000554,Alive
18,18.781734,1.599159,2.873723,1.20174,12.785191,0.877227,22.056818,-1.127998,1.661327,0.340482,3.200029,0.255015,22.306698,-0.195887,0.137638,0.022355,0.306977,0.07027,19.250235,0.014335,0.597994,0.000236,0.651306,0.001946,17.640261,-0.007634,0.406675,0.000057,0.394634,0.000491,Alive
21,21.051826,0.574589,3.440033,0.934192,13.060833,0.920146,21.743803,-1.09761,2.251454,0.179147,3.352903,0.2508,21.413233,-0.128915,0.173059,0.011927,0.303845,0.077555,18.61314,0.018171,0.594296,0.000203,0.64812,0.001728,17.636768,-0.007925,0.402766,0.000053,0.390837,0.000456,Alive
22,21.652805,-0.048943,1.713289,0.2945,7.805792,0.742377,20.456102,-0.439418,0.671845,0.103845,2.627918,0.191413,20.325302,-0.235358,0.070681,0.053671,0.360914,0.055833,18.656851,0.004071,0.513405,0.000209,0.559119,0.001644,16.528807,-0.003415,0.396451,0.000045,0.385709,0.000391,Alive
22,22.352072,-2.686132,7.697242,0.704761,11.313003,0.757016,23.452362,-1.313124,2.811266,0.077588,3.707792,0.154018,21.222231,-0.164704,0.175411,0.005319,0.319077,0.049403,17.775146,0.015356,0.490209,0.000112,0.542141,0.001004,16.453472,-0.003996,0.388743,0.000035,0.378153,0.000302,Alive
22,22.757141,-4.605272,14.224559,0.609686,12.61908,0.746262,24.468643,-1.457686,4.617406,0.053055,4.11866,0.144203,21.047174,-0.130523,0.226739,0.003086,0.325065,0.044954,17.378004,0.019213,0.484615,0.000083,0.538069,0.00081,16.408602,-0.004136,0.38625,0.000031,0.375713,0.000274,Alive
24,23.720449,-3.959886,27.610821,0.255184,14.641138,0.716469,22.031256,-1.132677,8.081057,0.012014,4.76409,0.121415,19.102959,-0.044684,0.314064,0.001864,0.354834,0.03565,16.43025,0.026662,0.476606,0.00004,0.532477,0.000492,16.304691,-0.004357,0.381581,0.000025,0.371142,0.000221,Alive
17,17.431244,-1.408376,30.527029,0.237992,15.209476,0.725192,19.048748,-0.779304,8.870178,0.014749,4.943212,0.111485,17.67337,0.002059,0.338448,0.00172,0.375031,0.031358,15.925008,0.030153,0.47419,0.000026,0.531017,0.000374,16.249571,-0.004444,0.379459,0.000022,0.369066,0.000197,Alive
15,15.721685,-2.109468,31.471384,0.215733,15.520099,0.760775,17.649031,-0.392494,8.888507,0.021155,5.025895,0.104489,16.224907,0.047201,0.348757,0.00172,0.396887,0.027525,15.435822,0.033451,0.472837,0.000016,0.530486,0.000286,16.194376,-0.004518,0.377514,0.00002,0.367164,0.000175,Alive
12,12.259891,0.725947,27.291176,0.334135,15.891896,0.857161,12.937849,0.337798,7.786033,0.021706,5.015618,0.096607,13.589089,0.125462,0.339654,0.002037,0.441731,0.021366,14.573622,0.039387,0.473457,0.000007,0.532324,0.000184,16.08798,-0.004642,0.374239,0.000015,0.363975,0.000139,Alive
15,15.507098,-0.825881,23.478659,0.576245,15.13659,0.72955,17.325541,-0.418751,7.097939,0.032293,4.581789,0.08272,16.597673,-0.021839,0.368438,0.000681,0.37345,0.016359,15.526359,0.030707,0.423713,0.000008,0.482648,0.000192,15.61936,-0.002521,0.372786,0.000015,0.363019,0.000134,Alive
16,16.242296,-1.479909,28.639523,0.496084,15.894688,0.731887,17.179459,-0.379792,7.764925,0.024393,4.612761,0.082673,16.116182,0.00766,0.373436,0.000641,0.379594,0.015075,15.196475,0.033149,0.423988,0.000007,0.483819,0.000172,15.57106,-0.002567,0.372015,0.000014,0.362251,0.000124,Alive
12,12.968921,-1.041995,43.521973,0.369804,17.433281,0.758886,16.316635,-0.423748,9.380634,0.020171,4.62509,0.097041,15.369761,0.064398,0.355098,0.000696,0.386651,0.012608,14.573055,0.03751,0.427645,0.000009,0.489027,0.000178,15.480451,-0.002643,0.371232,0.000012,0.361407,0.00011,Alive
32,31.014221,-8.558152,32.740868,0.45917,16.555458,0.742673,25.013111,-1.584135,7.417795,0.04672,4.192097,0.115215,19.23362,-0.082243,0.3208,0.001584,0.327132,0.011588,15.594568,0.027313,0.384986,0.000008,0.444021,0.000181,15.058811,-0.000595,0.368937,0.000013,0.359661,0.000116,Alive
19,18.691559,-2.229656,29.846441,1.104859,16.441416,1.031665,17.427738,-0.450687,6.579202,0.090166,3.655963,0.165103,15.821947,-0.015167,0.246767,0.002173,0.297467,0.007374,14.849842,0.032068,0.39157,0.000019,0.454064,0.000273,14.943286,-0.000644,0.370422,0.000014,0.360951,0.00012,Alive
10,10.926982,1.439901,26.879585,1.367176,16.020149,1.129915,14.422518,-0.127172,5.86867,0.10037,3.390088,0.170389,15.012555,-0.010587,0.222055,0.001815,0.287521,0.005831,14.756076,0.033405,0.395069,0.000026,0.458803,0.000325,14.907983,-0.00065,0.371304,0.000014,0.361756,0.000125,Alive
10,11.015883,1.007628,33.348419,0.463018,15.090701,1.131788,15.005806,-0.156592,4.979059,0.014411,2.768275,0.123161,15.483915,-0.053175,0.185056,0.000166,0.267909,0.003333,14.968337,0.036902,0.408505,0.00005,0.476264,0.00053,14.798939,-0.000621,0.374923,0.000017,0.365128,0.000151,Alive
10,11.056296,1.65375,32.647236,0.690083,14.940917,1.057497,15.353257,-0.340408,4.797885,0.00761,2.679335,0.103264,16.074585,-0.07451,0.183349,0.000325,0.266655,0.003706,15.098843,0.037972,0.413658,0.000059,0.482862,0.000608,14.756851,-0.000589,0.376396,0.000019,0.366515,0.000162,Alive
17,16.992207,-0.712442,29.094,0.585922,14.83559,1.002231,17.727604,-0.647578,4.575929,0.020321,2.659557,0.091111,16.87364,-0.092638,0.186645,0.000695,0.268523,0.004741,15.198185,0.039028,0.418994,0.000069,0.489645,0.000687,14.709527,-0.000544,0.377964,0.00002,0.368,0.000175,Alive
19,19.264732,-3.013867,23.509771,0.88984,15.287407,0.903563,19.715605,-0.896862,4.94137,0.025112,3.031546,0.080412,17.376738,-0.112314,0.228074,0.000838,0.291718,0.010198,15.152852,0.042177,0.434705,0.000091,0.509328,0.000891,14.526978,-0.000301,0.382973,0.000025,0.372807,0.000218,Alive
18,18.043631,-1.482951,27.903744,0.823913,15.824867,0.831748,18.190022,-0.718891,5.619036,0.025239,3.27525,0.078562,16.885099,-0.109952,0.248843,0.000699,0.304009,0.011932,15.042752,0.043179,0.43912,0.000094,0.514918,0.000937,14.451684,-0.000178,0.384664,0.000027,0.374438,0.000233,Alive
24,23.219885,-4.214667,36.829941,0.160121,17.733566,0.572179,19.835247,-0.882326,7.602626,0.010996,4.123025,0.072379,16.871914,-0.102567,0.304827,0.000854,0.345926,0.013691,14.68401,0.04562,0.446373,0.000087,0.52496,0.000982,14.190211,0.000344,0.389345,0.000032,0.378998,0.000277,Alive
19,19.254955,-3.299276,35.365128,0.224384,18.219376,0.497421,19.385117,-0.942559,7.777716,0.007543,4.392814,0.06695,16.942215,-0.104921,0.317701,0.000965,0.359402,0.012971,14.60146,0.046125,0.445794,0.00008,0.525113,0.000967,14.094759,0.000571,0.390644,0.000034,0.380297,0.000292,Alive
9,9.164867,2.599243,40.216217,0.179392,18.616556,0.574369,10.325337,0.505145,8.762019,0.016509,4.508257,0.081047,12.120625,0.061555,0.349471,0.001889,0.467996,0.014888,13.301297,0.058815,0.53035,0.000126,0.614334,0.001357,14.50121,-0.001729,0.397155,0.000036,0.38581,0.000313,Alive
17,16.381472,-1.403637,42.688259,0.257404,19.715519,0.447585,14.016032,-0.018138,10.048579,0.012628,5.294584,0.055377,13.248591,0.03704,0.399515,0.001206,0.502073,0.011003,13.207385,0.059249,0.515466,0.000097,0.602757,0.001282,14.188704,-0.000865,0.401442,0.000041,0.390132,0.000359,Alive
13,13.502241,-0.025599,44.09631,0.415463,20.014368,0.452992,15.298807,-0.5756,10.654528,0.003813,5.694392,0.03628,14.993342,-0.027658,0.450062,0.000511,0.499033,0.008072,13.501453,0.057422,0.47428,0.000074,0.564177,0.001123,13.862308,0.000262,0.403246,0.000045,0.39222,0.000397,Alive
12,11.431663,1.190243,39.229858,0.324608,19.902531,0.52769,9.785644,0.467359,10.899389,0.005017,5.994316,0.045271,10.85731,0.145406,0.43226,0.001244,0.679032,0.010765,12.101179,0.068986,0.555225,0.000113,0.65018,0.001527,14.159347,-0.001686,0.411358,0.000051,0.399324,0.000447,Alive
10,10.347168,0.180379,42.536083,0.478539,19.82217,0.552613,11.491091,0.146289,11.084093,0.007078,5.974818,0.043475,11.727492,0.118686,0.46463,0.001057,0.647639,0.010095,12.240057,0.06794,0.528478,0.000105,0.625323,0.001426,14.030421,-0.001203,0.411505,0.000052,0.399636,0.000459,Alive
11,11.210114,0.583418,45.980442,0.575834,19.375753,0.622079,12.497504,-0.079988,10.757366,0.019412,5.792122,0.044184,12.73525,0.057891,0.519284,0.000899,0.576205,0.008407,12.600299,0.06476,0.468138,0.000098,0.567446,0.001245,13.781841,-0.000171,0.410458,0.000054,0.39903,0.000482,Alive
0,0.474918,3.583818,17.462307,0.228346,18.112583,0.629406,2.742435,1.678105,6.449113,0.016567,5.797287,0.060646,5.807031,0.355465,0.323271,0.002071,0.964638,0.010431,10.246226,0.086437,0.623625,0.000143,0.731638,0.00166,14.342083,-0.003971,0.423761,0.000069,0.410459,0.000603,Alive
0,0.749521,4.459769,27.919472,0.209985,18.689644,0.553739,4.281509,1.309758,8.269286,0.004205,5.52906,0.053492,7.527578,0.251624,0.445675,0.000848,0.754597,0.00642,10.908565,0.082913,0.519653,0.000128,0.634836,0.001339,14.006769,-0.002602,0.421705,0.000071,0.409003,0.000629,Alive
1,1.122847,4.505228,18.413004,0.239568,17.745251,0.465201,2.132027,1.842992,6.248544,0.015751,5.172828,0.052059,5.879562,0.297656,0.396409,0.000334,0.809327,0.003837,10.491808,0.090952,0.533538,0.000127,0.656353,0.001226,14.095133,-0.003676,0.425026,0.000081,0.411904,0.000714,Alive
9,8.691611,3.411548,35.175076,0.134458,16.895473,0.362095,8.036067,0.686589,9.383386,0.012272,4.861738,0.036047,10.325408,0.108241,0.623821,0.000085,0.591746,0.002845,12.034434,0.078575,0.370885,0.000167,0.492619,0.001239,13.724236,-0.001344,0.416016,0.000086,0.404366,0.000755,Alive
2,2.521853,4.229194,21.769978,0.362431,15.099979,0.408201,5.301917,1.119715,7.126842,0.023537,4.591777,0.039046,8.415802,0.198104,0.537567,0.000091,0.68401,0.002546,11.262344,0.089627,0.416685,0.000153,0.547796,0.001161,13.889205,-0.002907,0.420748,0.000095,0.408357,0.000834,Alive
2,2.203631,4.115483,12.795372,1.02702,12.590344,0.610325,3.594256,1.466611,4.746425,0.048022,4.353278,0.074798,6.863772,0.267608,0.538313,0.002209,0.82716,0.006768,10.619351,0.098112,0.398928,0.000162,0.541238,0.001283,13.987001,-0.004,0.418887,0.000117,0.406491,0.001023,Alive
1,1.545954,4.186174,18.798506,0.182899,13.443139,0.5616,4.057867,1.295867,6.880386,0.016966,4.981552,0.082137,7.207596,0.271515,0.791092,0.003866,0.912687,0.010316,10.591089,0.091754,0.323863,0.000208,0.465241,0.001788,13.933004,-0.003176,0.410539,0.000128,0.399111,0.001111,Alive
5,5.135891,3.590696,24.373066,0.233483,14.16588,0.552017,6.553868,0.790503,8.702249,0.014165,5.300979,0.078757,8.984098,0.214942,0.997674,0.003401,0.903574,0.011056,11.160999,0.082625,0.269688,0.000237,0.403944,0.002008,13.879788,-0.002133,0.404073,0.000128,0.393464,0.00111,Alive
4,4.24731,5.08392,30.370747,0.851005,16.311049,0.683293,6.134351,0.879269,11.130266,0.038741,6.333202,0.098974,9.501888,0.174846,1.419525,0.002855,1.037885,0.010929,11.717278,0.068959,0.201255,0.000309,0.32676,0.002891,13.924755,-0.000922,0.391598,0.000133,0.38229,0.001149,Alive
2,2.403487,0.468401,3.691116,0.422804,13.757976,0.629917,3.190855,1.469974,3.870054,0.050562,6.078711,0.096097,4.232122,0.504333,0.68234,0.002309,1.378738,0.008924,8.647931,0.10196,0.387069,0.000393,0.545389,0.004012,14.193511,-0.004822,0.409419,0.000148,0.39752,0.001274,Alive
5,4.425156,1.650935,8.156181,0.401323,15.644193,0.62788,2.600446,1.690362,6.082377,0.055797,6.550387,0.098093,4.587597,0.434166,0.977496,0.001612,1.307833,0.008469,9.285068,0.092223,0.312411,0.000427,0.465232,0.004241,14.08045,-0.003495,0.402862,0.000145,0.391864,0.001251,Alive
0,0.776898,5.235208,32.821327,0.203302,19.750841,0.536615,4.252173,1.279275,12.456325,0.02007,7.466218,0.088062,7.901756,0.234647,1.590019,0.000539,1.225202,0.007226,11.229664,0.06953,0.195838,0.00048,0.328333,0.004514,13.973862,-0.000978,0.387224,0.000138,0.378129,0.00119,Alive
1,1.394151,4.430871,28.044922,0.246027,20.282001,0.426448,3.397675,1.468499,11.449347,0.00364,7.621162,0.074026,6.819641,0.286023,1.471534,0.000135,1.290327,0.008482,10.689026,0.075405,0.21693,0.000608,0.357287,0.005361,13.950845,-0.00138,0.388716,0.000139,0.379305,0.001202,Alive
0,0.163262,5.543254,21.480581,0.191176,20.016592,0.371669,1.540537,1.726297,9.826433,0.003387,7.533157,0.072101,5.730551,0.324578,1.311165,0.000301,1.333946,0.013618,10.225237,0.081312,0.240131,0.000767,0.387216,0.006162,13.892057,-0.001682,0.389906,0.000139,0.380197,0.001201,Alive
1,1.282737,2.200464,8.629348,0.123027,16.771578,0.404307,2.748593,1.630644,6.039994,0.007578,6.597708,0.109388,4.926965,0.37794,0.986267,0.002452,1.348256,0.038444,9.37793,0.094386,0.288705,0.001072,0.445998,0.007105,13.634962,-0.001988,0.391484,0.000134,0.381243,0.001162,Alive
4,3.780527,3.512081,17.60494,0.162846,17.340275,0.415848,3.647581,1.453526,8.832934,0.014028,6.527256,0.112492,6.524331,0.267911,1.295174,0.001304,1.217446,0.037976,10.316216,0.084106,0.220629,0.001042,0.363672,0.006537,13.454435,-0.000459,0.382798,0.000127,0.373613,0.001104,Alive
4,4.027335,0.564961,5.288322,0.11245,14.295478,0.439751,3.797549,1.440059,4.582167,0.009113,5.863533,0.132794,4.88708,0.392069,0.860678,0.005366,1.319661,0.05545,8.983738,0.101881,0.311126,0.001167,0.472391,0.007084,13.429062,-0.001994,0.39189,0.00013,0.381434,0.001127,Alive
7,6.38801,1.592655,11.936297,0.102272,14.602399,0.435651,4.44853,1.356329,6.919662,0.019317,5.730935,0.129051,6.212468,0.285805,1.164671,0.00227,1.171999,0.05185,9.847138,0.09211,0.236122,0.001133,0.383269,0.006459,13.21125,-0.000395,0.383213,0.000123,0.373841,0.001066,Alive
4,3.901742,4.86034,16.24259,0.34946,11.93303,0.414694,4.58812,0.988715,7.087163,0.037496,4.790837,0.122776,7.922219,0.173729,1.285273,0.001514,1.014556,0.052457,10.458463,0.089201,0.18457,0.001111,0.31769,0.005624,12.756917,0.00131,0.373625,0.000109,0.365237,0.000959,Alive
6,6.11136,0.111782,4.407732,0.289833,8.327907,0.350971,6.308326,0.744645,3.993249,0.012784,3.828751,0.098006,6.828059,0.252121,0.985964,0.004704,1.005987,0.067579,8.971665,0.116608,0.258188,0.001119,0.417393,0.005149,12.314982,0.00025,0.38273,0.000105,0.373036,0.000919,Alive
3,3.550808,2.862157,11.799558,0.113408,7.553941,0.239852,6.040412,0.616081,6.057774,0.013,3.608988,0.053641,8.073289,0.115097,1.216601,0.001297,0.866291,0.032804,9.558594,0.114366,0.175371,0.000899,0.321603,0.003894,11.625673,0.002648,0.370528,0.000085,0.362065,0.000756,Alive
1,1.423091,1.651197,4.061988,0.079842,5.931732,0.461471,2.999588,0.910417,3.389233,0.011133,3.159293,0.10397,4.388344,0.321305,0.767712,0.0027,0.914253,0.031574,7.042956,0.147675,0.320478,0.000511,0.508595,0.002368,11.364007,0.000474,0.38538,0.000081,0.374717,0.000716,Alive
4,3.699723,0.26501,1.739526,0.100288,5.204747,0.701327,2.886072,0.863405,1.907411,0.013025,2.906514,0.155959,3.430859,0.410182,0.482923,0.004415,1.009809,0.036825,6.190848,0.159608,0.433262,0.000377,0.632446,0.001842,11.480209,-0.001,0.391931,0.000081,0.380179,0.000719,Alive
0,0.581388,1.536033,3.676717,0.590839,5.453701,2.347462,2.811444,0.592233,1.495949,0.054659,3.352245,0.460088,3.965625,0.511826,0.511298,0.02625,1.886141,0.055345,6.219113,0.167022,0.904229,0.000018,1.070166,0.000774,12.647457,-0.005409,0.401483,0.000077,0.387201,0.000681,Alive
6,5.709548,2.584257,9.101304,0.798137,7.194324,3.592985,5.519302,0.253948,4.667761,0.131853,4.777512,0.745076,7.070052,0.444763,1.882623,0.012608,3.12919,0.080452,8.254102,0.156313,1.336294,0.000116,1.423923,0.001885,14.117998,-0.009105,0.402147,0.000077,0.386618,0.00068,Alive
8,7.652796,-0.806402,4.200672,0.446447,7.807344,1.415001,6.371181,0.517302,3.083268,0.029899,4.51712,0.472931,5.958711,0.425582,0.939229,0.018859,2.154986,0.114565,8.113208,0.137114,0.935448,0.000509,1.075476,0.004334,13.378722,-0.004905,0.396237,0.000067,0.382234,0.000585,Alive
10,9.573636,-0.199519,7.630086,0.598847,9.049629,1.825373,7.944384,0.506759,5.461172,0.037845,5.595695,0.622084,8.111977,0.370557,2.143157,0.023006,3.292115,0.171062,9.901598,0.12731,1.301674,0.001026,1.375893,0.007563,14.714925,-0.00832,0.396544,0.000067,0.381457,0.000585,Alive
7,7.198703,1.418192,9.213857,1.051328,9.896434,2.02225,8.180349,0.486078,6.150896,0.064808,6.27106,0.679907,9.252639,0.351194,2.900184,0.027443,3.984844,0.19608,10.843654,0.120184,1.494517,0.0013,1.526231,0.00921,15.457288,-0.010085,0.394813,0.000067,0.379365,0.000583,Alive
7,7.474574,2.20645,10.152584,1.168432,10.979143,2.195363,8.712972,0.462492,6.295095,0.105751,7.115589,0.708551,10.271934,0.347138,3.755659,0.030428,4.757858,0.211971,11.718357,0.112044,1.688713,0.001545,1.67311,0.010675,16.231211,-0.011873,0.391844,0.000067,0.376165,0.000579,Alive
7,7.252144,1.774474,4.090397,0.545585,11.303988,2.079939,8.898561,0.158259,3.272047,0.118248,7.241901,0.500368,9.983704,0.447928,3.715211,0.019588,5.084183,0.147217,10.94635,0.111408,1.728311,0.001489,1.700815,0.010656,16.342808,-0.012437,0.388207,0.000063,0.372598,0.000547,Alive
14,13.00694,0.281695,3.380611,0.551912,12.811259,2.272248,9.771344,0.144928,3.189125,0.0896,8.488372,0.502364,10.149455,0.498118,4.622848,0.01721,5.913261,0.131149,11.232627,0.105773,1.905176,0.001476,1.831059,0.010684,17.003887,-0.014164,0.383719,0.000062,0.368081,0.000541,Alive
18,16.71924,-4.114552,4.647442,2.147032,21.804579,2.538212,11.51861,0.477739,4.501231,0.181369,14.47566,0.518024,9.169606,0.682319,8.061689,0.010611,8.518511,0.066914,11.856127,0.087506,2.390067,0.001029,2.17344,0.008243,18.996553,-0.019299,0.364293,0.00006,0.349318,0.000517,Alive
4,4.348846,1.548185,5.315122,3.505728,30.543575,2.162929,5.738338,1.67609,8.898081,0.314297,19.734205,0.440172,7.319487,0.730769,10.813133,0.006687,10.077432,0.035946,12.890759,0.07399,2.653655,0.000595,2.350725,0.005493,20.332314,-0.022621,0.3471,0.000057,0.333152,0.0005,Alive
0,0.508871,6.523243,23.707579,0.593102,38.032665,1.682009,3.246353,2.351603,19.584087,0.100558,24.434727,0.32655,8.029468,0.661595,13.467963,0.003213,11.266559,0.021558,14.935973,0.058417,2.857357,0.000252,2.482024,0.002982,21.694859,-0.025814,0.327284,0.000055,0.314787,0.000485,Alive
4,4.506724,-0.237704,5.829433,0.184608,24.21043,0.811268,5.280889,1.414217,9.084833,0.010268,16.945742,0.143723,5.842553,0.758995,8.311481,0.002172,8.632128,0.01496,10.602631,0.108401,2.51317,0.000032,2.27155,0.000784,18.872673,-0.02209,0.343681,0.00005,0.329877,0.00044,Alive
7,7.245191,0.690904,16.782927,0.523217,28.711563,0.776037,7.39998,1.355897,16.679045,0.034168,19.974476,0.104297,8.469552,0.655436,10.469124,0.001524,9.594799,0.01211,12.954721,0.091429,2.727423,0.000006,2.412251,0.000295,20.16984,-0.024977,0.326334,0.000049,0.313755,0.000436,Alive
7,7.021282,2.311534,24.31859,0.890855,30.935883,0.790461,7.991999,1.362206,20.630527,0.028946,21.301987,0.093736,9.867049,0.595544,11.476154,0.001338,10.027372,0.010675,14.262761,0.08099,2.820393,0.000004,2.470728,0.000193,20.863781,-0.026377,0.317136,0.00005,0.305265,0.000436,Alive
11,11.448774,1.543947,47.100731,0.404402,39.05481,1.013229,12.666395,1.51058,34.257977,0.017686,24.824774,0.09636,14.3973,0.401741,14.117593,0.000473,11.210934,0.008164,18.547264,0.042638,3.032025,0.000014,2.59384,0.000255,23.09709,-0.030371,0.288326,0.000051,0.278871,0.000452,Alive
11,10.812761,2.703624,44.38184,0.18025,39.151367,1.257524,10.566639,1.505237,32.057163,0.034876,24.199383,0.129681,12.816085,0.474431,13.020348,0.000915,10.747423,0.01132,17.180176,0.051778,2.985831,0.000054,2.569405,0.000596,22.398495,-0.0295,0.293152,0.000053,0.283141,0.000465,Alive
21,20.371637,-1.021935,59.938148,1.70213,52.494598,2.540832,17.576744,1.321924,43.400257,0.038623,28.937222,0.302743,17.870678,0.307834,15.96391,0.003887,12.243896,0.029942,21.329971,0.007803,3.101034,0.000211,2.618367,0.001772,24.654552,-0.033003,0.266853,0.00006,0.259202,0.000525,Alive
30,29.6577,0.440373,171.335632,6.927285,79.985924,5.840941,28.643078,-0.250059,76.428062,0.663205,38.407455,0.948257,28.846804,0.013726,20.365992,0.016464,14.338368,0.067359,28.094614,-0.064353,2.971149,0.000791,2.480056,0.006003,28.100779,-0.037834,0.227335,0.00008,0.223345,0.000684,Alive
20,20.89028,6.342055,186.480713,1.714264,86.913071,4.22025,25.794188,0.66326,80.298279,0.184742,42.631046,0.611216,29.889635,-0.036489,22.27249,0.004629,15.156349,0.05157,31.225737,-0.110335,2.647822,0.001534,2.226746,0.011292,30.158659,-0.040505,0.202873,0.0001,0.201151,0.000839,Alive
25,25.497763,3.997996,177.206955,2.465697,87.561272,3.429485,28.592316,0.598868,77.287247,0.297266,43.796844,0.47825,31.163845,-0.070765,22.60721,0.002688,15.198927,0.052822,32.477505,-0.126917,2.462913,0.001947,2.086189,0.014174,30.861279,-0.04136,0.193768,0.000109,0.192855,0.000909,Alive
11,11.696545,9.101814,149.02124,0.954867,85.263939,2.624084,16.261097,1.733299,71.264702,0.081386,43.324959,0.386367,22.311867,0.268141,21.585817,0.003313,14.793512,0.057307,26.942276,-0.086605,2.574778,0.002074,2.159051,0.015181,28.731461,-0.038877,0.217377,0.000113,0.213993,0.000947,Alive
13,14.114683,7.182851,173.551193,1.768126,89.022736,2.483878,19.705326,1.15051,76.138947,0.123441,44.387497,0.39509,24.365097,0.224492,21.697138,0.006083,14.7376,0.069544,27.622469,-0.092178,2.500375,0.002252,2.100095,0.016413,28.951849,-0.039131,0.214196,0.000116,0.21108,0.000973,Alive
13,14.179609,9.541396,209.69928,0.895119,99.055496,2.423799,21.10133,0.705125,85.776176,0.209073,46.737446,0.469117,26.745504,0.131281,21.667456,0.01482,14.492967,0.101893,28.738403,-0.099304,2.366358,0.002495,1.993815,0.018168,29.193474,-0.039354,0.209582,0.000121,0.206829,0.001005,Alive
15,16.101673,8.712176,223.234879,0.425643,104.801979,2.553593,21.533167,0.852584,89.698753,0.114077,47.905537,0.521739,26.927235,0.094025,21.541813,0.019105,14.326234,0.117685,29.067856,-0.100746,2.310041,0.00254,1.948854,0.018568,29.210455,-0.03932,0.208166,0.000121,0.205508,0.00101,Alive
18,18.260439,9.293867,256.93866,1.976421,121.861946,3.938672,21.052954,0.895427,99.410896,0.10504,50.76442,0.765509,26.93421,0.052542,20.906204,0.024819,13.779783,0.135865,28.95109,-0.096608,2.195274,0.00232,1.855179,0.017514,28.840393,-0.038626,0.20749,0.000117,0.204792,0.000971,Alive
25,24.581911,3.95638,309.525055,7.765896,128.97641,4.691342,23.812487,0.541076,104.320313,0.473632,51.585354,0.884769,26.512823,0.103145,20.347,0.021395,13.438186,0.11545,27.83021,-0.087225,2.164815,0.001935,1.828444,0.015159,28.259214,-0.037677,0.209961,0.000108,0.206967,0.000901,Alive
0,1.395875,13.020797,222.205948,0.307062,122.71241,3.397211,8.88175,2.596223,91.220192,0.119768,49.683208,0.578343,18.023878,0.320666,19.035002,0.008237,12.931116,0.064269,24.398947,-0.064961,2.17461,0.001246,1.833167,0.010508,26.95562,-0.035568,0.217732,0.000088,0.213946,0.000744,Alive
2,2.121287,8.486193,92.529068,0.757985,101.109619,2.213314,3.51603,3.683055,57.533386,0.102867,43.861073,0.281592,10.564321,0.572175,16.831017,0.002806,12.303193,0.036105,20.193089,-0.035454,2.21782,0.00069,1.868609,0.006275,25.24128,-0.032716,0.22977,0.000065,0.224866,0.000554,Alive
2,2.079273,7.569484,77.172249,0.364784,94.545876,2.047861,3.197101,3.494914,49.558754,0.051214,41.645302,0.260921,9.519152,0.632454,15.953871,0.003477,12.047717,0.034287,18.912924,-0.024507,2.231467,0.000556,1.881507,0.005159,24.599373,-0.031621,0.23459,0.000057,0.229256,0.00049,Alive
4,3.836901,5.835102,66.215652,0.316346,88.975937,1.927661,3.589339,3.214448,43.41296,0.034045,39.490768,0.266129,8.802476,0.681357,15.034907,0.004862,11.762184,0.034805,17.691311,-0.01318,2.241559,0.000446,1.892693,0.004208,23.929535,-0.030463,0.239756,0.000049,0.23397,0.000428,Alive
1,1.353714,1.2389,13.374332,0.450166,67.90519,1.210292,2.787163,2.659527,19.817863,0.044754,30.76232,0.27222,4.700315,0.854303,10.807977,0.007895,10.174713,0.036339,12.745017,0.033346,2.210022,0.00018,1.894382,0.001796,21.068228,-0.025314,0.263101,0.000024,0.255369,0.000216,Alive
1,1.269686,0.884774,2.777748,0.317251,53.733257,0.733642,2.275071,2.036919,9.134045,0.015964,25.463045,0.176254,3.401664,0.926906,8.253824,0.005141,9.018374,0.028993,10.412001,0.055376,2.13208,0.000108,1.854638,0.001163,19.608212,-0.02251,0.275789,0.000015,0.267069,0.000141,Alive
4,3.846596,-0.281978,1.096374,0.309111,46.262684,0.580726,3.31428,1.537427,5.655611,0.013967,22.634275,0.131813,3.44804,0.945347,6.92977,0.00353,8.347452,0.024201,9.438978,0.065554,2.075286,0.00008,1.822349,0.000932,18.893227,-0.021072,0.282234,0.000011,0.273027,0.000112,Alive
4,4.033863,-0.664731,0.492914,0.207796,39.115219,0.481109,3.973714,1.090721,3.399947,0.010714,19.834431,0.098161,3.645679,0.947953,5.637784,0.002135,7.627885,0.019563,8.634202,0.074989,2.006978,0.000057,1.781629,0.000745,18.19692,-0.019619,0.288684,0.000009,0.279,0.000088,Alive
6,5.759263,-1.353284,0.416421,0.082425,27.128273,0.380792,4.476465,0.672235,1.306344,0.003137,14.790874,0.062268,3.761093,0.906151,3.346319,0.000961,6.110566,0.012718,7.537875,0.091094,1.83978,0.000024,1.676195,0.000471,16.883583,-0.016687,0.301373,0.000005,0.290807,0.000054,Alive
9,8.213381,-1.8547,1.389467,0.125248,39.355835,0.469969,4.846156,1.25997,5.163371,0.003923,20.613134,0.06411,4.069316,0.921337,6.603782,0.000587,8.121235,0.011975,9.267016,0.067445,2.043431,0.000036,1.797243,0.000588,18.490955,-0.019339,0.285618,0.000003,0.276279,0.000042,Alive
3,3.330879,-0.631119,0.782588,0.149253,27.457497,0.42581,3.978156,0.91078,2.287378,0.0042,15.426455,0.056769,3.741528,0.889106,3.886324,0.002197,6.386414,0.010948,8.033443,0.084652,1.863788,0.000023,1.684682,0.000408,17.135817,-0.016425,0.29996,0.000002,0.289607,0.000028,Alive
1,1.38273,0.801116,1.09494,0.18033,27.696007,0.462048,2.777907,1.296348,3.611056,0.004218,15.802861,0.063194,3.502296,0.861209,4.259324,0.00333,6.431729,0.01421,8.608233,0.078536,1.858888,0.000046,1.673603,0.000434,17.372921,-0.016217,0.299819,0.000002,0.289601,0.000022,Alive
3,2.84337,2.438496,15.111235,0.053637,36.37014,0.620931,2.436487,2.153874,14.182042,0.004858,20.242332,0.101808,4.953306,0.768969,7.646485,0.003561,7.902864,0.023467,11.554008,0.050063,1.975642,0.00009,1.729565,0.000569,19.179501,-0.018777,0.284927,0.000004,0.276042,0.00004,Alive
1,1.195493,4.128932,21.940687,0.102268,36.097218,0.844948,2.368392,2.131631,16.644701,0.018677,19.731586,0.134235,5.834376,0.716099,7.492175,0.003297,7.456576,0.023293,12.176553,0.048453,1.925118,0.000076,1.693004,0.000481,19.299314,-0.018831,0.287836,0.000007,0.278831,0.000065,Alive
2,2.1567,3.756692,23.15048,0.095725,36.724693,1.349443,3.092863,2.060947,17.208593,0.028919,19.667511,0.15983,6.361253,0.690351,7.196611,0.002699,6.998681,0.020276,12.528994,0.048573,1.882157,0.000047,1.66547,0.000407,19.383965,-0.019035,0.292264,0.00001,0.28301,0.000097,Alive
4,4.138737,2.633572,23.017439,0.663333,47.939205,2.810273,4.401249,2.423437,22.055151,0.034177,23.516228,0.255164,7.047698,0.623076,8.099483,0.001966,7.089452,0.016803,14.085991,0.039797,1.906083,0.000016,1.686405,0.000667,20.271099,-0.021003,0.29313,0.000019,0.28396,0.000176,Alive
0,0.667089,4.948299,32.287357,1.495539,57.194588,3.548121,3.703172,2.859148,31.541653,0.059105,26.541815,0.34669,8.128896,0.539588,9.344862,0.002497,7.564212,0.017519,15.704692,0.02952,1.956489,0.000042,1.720461,0.001125,21.104624,-0.022674,0.288214,0.000025,0.279493,0.000225,Alive
2,2.009839,3.788677,26.436697,0.549887,53.137604,2.833498,2.680023,2.487466,22.451296,0.08378,25.382992,0.330691,5.954618,0.702699,7.448869,0.00249,7.02321,0.016702,13.400525,0.04508,1.984356,0.000109,1.76937,0.001701,20.333477,-0.022045,0.309375,0.000033,0.298986,0.000297,Alive
1,1.040411,3.628047,21.610674,0.493012,48.05896,2.014345,1.495357,2.856482,21.125807,0.087132,25.310743,0.257858,5.025994,0.792086,8.455718,0.001265,7.966257,0.014744,13.390024,0.038758,2.166631,0.000324,1.915189,0.00358,21.097754,-0.024192,0.315186,0.000051,0.30438,0.00045,Alive
0,0.274642,5.918565,35.158894,0.467953,48.373741,1.834307,1.94899,2.712455,26.801886,0.071553,26.409262,0.234366,6.689348,0.759945,10.000876,0.00141,8.818116,0.01496,14.546299,0.027956,2.277492,0.000461,1.992647,0.004835,21.910679,-0.02582,0.311894,0.000061,0.301368,0.000529,Alive
2,2.55246,5.516195,53.724548,0.4046,49.165337,1.703058,5.346494,2.146577,33.977737,0.028446,27.592829,0.196917,9.591311,0.699646,11.611126,0.000903,9.649304,0.014151,15.986135,0.015867,2.380557,0.000625,2.063421,0.006303,22.744732,-0.027373,0.308513,0.000071,0.298281,0.00061,Alive
9,9.852714,2.519548,81.054832,0.586276,52.972195,1.949028,13.156645,1.355404,46.08036,0.039504,29.802738,0.159399,15.26174,0.525673,14.548028,0.000251,11.011058,0.013592,19.387419,-0.011203,2.541362,0.00107,2.17095,0.009935,24.426273,-0.030161,0.301639,0.000091,0.292019,0.000771,Alive
2,2.762597,5.603378,62.608265,0.425696,49.820297,2.028037,6.844286,2.077182,36.409164,0.030014,27.678755,0.155935,10.978506,0.648505,12.575843,0.000549,10.225728,0.011382,17.041027,0.006797,2.518316,0.001043,2.171103,0.009693,23.33713,-0.02854,0.315782,0.000092,0.304977,0.000783,Alive
12,12.657311,2.247546,96.340477,0.492783,55.779579,2.314575,15.243034,1.404039,50.559349,0.024485,30.440344,0.176174,17.237408,0.42667,15.597039,0.000833,11.428896,0.018216,21.192165,-0.025272,2.590472,0.00137,2.202606,0.012104,25.234428,-0.031352,0.298253,0.0001,0.288931,0.000846,Alive
1,1.118479,10.621077,49.851254,3.183391,50.466885,3.700101,3.900041,2.586244,29.096853,0.25559,25.727369,0.285559,11.263247,0.550866,12.542121,0.003291,9.948042,0.043852,18.244743,0.001219,2.538018,0.001684,2.193132,0.013852,23.561211,-0.028659,0.323545,0.00011,0.312111,0.000919,Alive
0,1.679392,3.791791,23.718468,4.611895,44.758793,4.046185,7.537723,1.896284,18.612631,0.209359,22.709803,0.315221,10.519185,0.62233,10.42462,0.003894,8.909422,0.052857,16.316483,0.019143,2.438682,0.001639,2.137069,0.013413,22.376793,-0.026651,0.336073,0.00011,0.323657,0.00092,Alive
10,10.190672,7.65614,60.158733,3.848046,46.655128,4.935708,11.651673,1.899727,33.994167,0.161438,24.275305,0.610778,17.273561,0.260255,13.263931,0.016129,9.82148,0.140375,21.899714,-0.015288,2.528355,0.00234,2.178776,0.017541,24.4928,-0.029752,0.318537,0.000119,0.307493,0.000998,Alive
21,21.427982,-1.425728,50.454559,3.554556,28.37534,5.838749,22.981756,-0.976089,25.708752,0.685908,16.782291,1.800406,21.300564,0.19531,9.062955,0.055512,7.291665,0.240889,19.553671,0.02458,2.194385,0.001976,1.955132,0.014692,21.965931,-0.025206,0.338732,0.000116,0.326124,0.000974,Alive
21,21.274158,-2.636311,25.897972,2.569154,22.84911,6.003942,21.008997,-0.559152,18.344213,0.583296,14.323242,1.668573,19.24095,0.262096,7.915441,0.035272,6.641709,0.169133,18.420395,0.035531,2.050003,0.001448,1.84162,0.011323,21.508123,-0.02439,0.33488,0.00011,0.322573,0.000921,Alive
21,21.080326,-4.888293,16.039274,3.702504,21.234463,5.599336,19.860229,-0.326992,14.076391,0.355988,13.467964,1.23566,16.782642,0.385659,7.143398,0.014541,6.283689,0.105196,16.908484,0.043995,1.961972,0.001116,1.773242,0.009183,21.115417,-0.023728,0.333036,0.000104,0.320891,0.000878,Alive
14,14.27456,-2.253557,16.903526,2.481222,18.887026,4.354585,15.178562,-0.204439,10.31328,0.250832,11.560948,0.916972,13.36222,0.52378,5.014493,0.007205,5.21151,0.070556,14.213401,0.062239,1.7686,0.00088,1.639794,0.007523,19.74618,-0.021117,0.342133,0.0001,0.329458,0.000839,Alive
9,8.522253,0.630584,10.561992,0.937882,15.830658,2.76811,7.616814,0.611091,4.104798,0.04796,9.010869,0.467751,7.953707,0.685049,2.243885,0.000767,3.712303,0.022432,11.06361,0.08294,1.459377,0.000513,1.409811,0.004759,18.140074,-0.017693,0.346739,0.000088,0.334047,0.000744,Alive
3,3.235827,1.025575,1.936006,0.102333,15.68687,1.494221,4.280983,1.29057,1.565547,0.023358,8.433456,0.247331,5.309866,0.720966,0.955175,0.002315,2.888434,0.012098,9.900243,0.093266,1.246721,0.000331,1.237963,0.003034,17.415722,-0.015743,0.341341,0.000074,0.329284,0.000625,Alive
3,3.38433,0.594528,1.246408,0.058711,17.584684,1.495031,4.746434,1.247537,1.780072,0.021438,9.887934,0.247471,5.410784,0.769822,1.523545,0.002441,3.450224,0.011857,10.11625,0.090171,1.337988,0.000314,1.29978,0.002892,18.054249,-0.017194,0.333113,0.000071,0.321475,0.000601,Alive
5,4.764232,2.798896,9.721429,0.037629,15.356546,0.614905,4.11944,1.305214,4.936727,0.006865,7.240367,0.117634,6.438308,0.530839,0.271969,0.008889,1.773512,0.015195,10.406593,0.097208,0.955511,0.000313,1.002391,0.002495,16.324957,-0.012206,0.34194,0.000061,0.330331,0.000525,Alive
4,4.059989,3.330567,15.96979,0.061381,15.885855,0.390122,5.1569,1.152304,7.094009,0.003706,7.183896,0.078942,7.734957,0.436538,0.304161,0.007359,1.525778,0.016318,11.04195,0.095935,0.862769,0.000322,0.920647,0.002426,16.141901,-0.011131,0.338506,0.000054,0.327305,0.000466,Alive
7,7.499017,2.385228,28.769653,0.104701,15.88033,0.318518,9.446136,0.488616,10.062036,0.004246,6.543699,0.062448,11.147221,0.225476,0.475654,0.002003,1.060804,0.017633,12.411663,0.090776,0.710091,0.00033,0.788241,0.002379,15.598254,-0.008839,0.339584,0.00005,0.328713,0.000432,Alive
3,3.058414,4.868133,18.69334,0.059203,17.156685,0.245389,4.361254,1.186921,7.382175,0.002862,7.735731,0.045872,7.777052,0.452721,0.316981,0.007883,1.630554,0.01532,11.211465,0.093794,0.842344,0.000349,0.893551,0.002563,16.442104,-0.011202,0.329411,0.000045,0.31882,0.000384,Alive
20,19.71719,-3.53048,38.434624,0.195749,16.5907,0.235026,17.9112,-0.610838,10.336839,0.004886,6.296268,0.031938,15.636477,0.036781,0.617625,0.000537,0.810542,0.016807,14.099337,0.080069,0.567572,0.000354,0.650371,0.002503,15.490843,-0.006812,0.331551,0.000038,0.321609,0.000328,Alive
23,22.822042,-5.140585,32.160358,0.109656,16.629702,0.228795,20.957243,-1.029919,9.108875,0.003826,6.115199,0.029544,17.473013,-0.039693,0.632746,0.000475,0.720741,0.017473,14.867681,0.07304,0.505169,0.000362,0.587472,0.002584,15.482196,-0.005817,0.327462,0.000033,0.317996,0.000281,Alive
4,4.197057,0.085323,1.378102,0.053357,0.623066,0.168625,5.010533,-0.02134,0.568919,0.006381,0.328661,0.034842,5.010766,0.041544,0.167222,0.000445,0.147614,0.003225,5.028475,0.02046,0.041372,0.000025,0.038949,0.000337,5.556108,0.005168,0.001757,0.000053,0.001844,0.000447,Alive
5,5.070991,-0.563872,0.941044,0.084285,0.508644,0.156339,5.084525,-0.00567,0.461747,0.008368,0.273911,0.035068,4.774743,0.042838,0.14311,0.000375,0.128808,0.002845,4.804115,0.022799,0.035468,0.000034,0.03439,0.00044,5.367318,0.005621,0.002051,0.000056,0.002184,0.000454,Alive
5,4.933896,-0.26865,0.336353,0.062011,0.322295,0.153752,4.964043,-0.038113,0.232089,0.01188,0.207629,0.029597,4.792603,0.036929,0.13991,0.000134,0.124463,0.001495,4.752156,0.021328,0.036689,0.000031,0.033971,0.000466,5.271651,0.005667,0.002537,0.000047,0.002648,0.000394,Alive
4,3.996735,0.083437,0.171332,0.06476,0.212782,0.126298,3.908649,0.022248,0.085883,0.006651,0.133469,0.020601,3.9441,0.056724,0.080008,0.000026,0.088116,0.001594,4.090808,0.028404,0.025434,0.000117,0.025995,0.001088,4.84454,0.006644,0.003209,0.000051,0.003444,0.000404,Alive
4,3.885349,-0.499523,0.026579,0.02152,0.149146,0.082113,3.443151,0.147627,0.011498,0.002729,0.085362,0.011226,3.259796,0.064842,0.045688,0.000135,0.066921,0.001677,3.700903,0.030572,0.022671,0.000172,0.023405,0.001491,4.541912,0.007171,0.003815,0.000046,0.004094,0.000356,Alive
1,1.360246,0.739501,0.194561,0.046994,0.08997,0.067295,3.038171,-0.01908,0.013252,0.000981,0.029254,0.007444,3.422371,0.030846,0.013985,0.000178,0.034054,0.001611,3.411783,0.037356,0.011856,0.000501,0.01612,0.00313,3.990919,0.008393,0.005443,0.000037,0.005904,0.000284,Alive
1,1.318233,0.743231,0.15643,0.034271,0.098627,0.053613,2.769202,0.045685,0.017704,0.000724,0.014365,0.010008,3.208406,0.012957,0.007478,0.000283,0.020191,0.002821,3.287319,0.042983,0.005375,0.001511,0.014337,0.004641,3.760154,0.008928,0.007433,0.000032,0.007985,0.000246,Alive
4,3.765819,0.071702,0.056706,0.025019,0.098982,0.057159,2.880856,0.094429,0.009849,0.004408,0.016479,0.011158,3.004424,0.012809,0.00913,0.000358,0.020066,0.003379,3.192831,0.043535,0.00498,0.001575,0.014501,0.004426,3.660341,0.009122,0.007696,0.000029,0.008273,0.000226,Alive
4,3.927368,-0.292955,0.130593,0.018117,0.117433,0.063651,3.76325,-0.167103,0.017756,0.00247,0.034807,0.010238,3.482491,0.019551,0.019643,0.000372,0.032887,0.003007,3.118187,0.039238,0.009811,0.000511,0.014935,0.002841,3.603487,0.009137,0.00594,0.000028,0.006529,0.000209,Alive
5,4.65607,-0.512657,0.209844,0.036181,0.1087,0.067212,3.514157,-0.124428,0.057916,0.002697,0.030069,0.011721,3.14861,0.018045,0.015956,0.000416,0.022183,0.004924,2.863303,0.044741,0.004319,0.001377,0.014535,0.003357,3.380512,0.009632,0.007874,0.000023,0.008541,0.000175,Alive
2,1.998369,0.187457,0.097347,0.047089,0.087059,0.055465,1.964409,0.052938,0.034198,0.000467,0.025824,0.010344,2.105031,0.046949,0.009469,0.000797,0.020694,0.004994,2.277935,0.0491,0.002266,0.001823,0.017434,0.001974,3.080616,0.010254,0.009631,0.000015,0.010396,0.00012,Alive
2,1.922498,0.381941,0.074809,0.010159,0.083548,0.043515,1.706539,0.033371,0.003397,0.000347,0.026881,0.003486,1.925281,0.054643,0.008048,0.000101,0.029512,0.000967,2.090736,0.04706,0.003214,0.000411,0.015509,0.000835,2.943527,0.010756,0.008872,0.000011,0.009763,0.00008,Alive
4,3.722154,-0.897829,0.087036,0.012808,0.096901,0.051477,2.431215,0.019958,0.002667,0.0002,0.02055,0.002268,1.952058,0.045522,0.002837,0.000051,0.022222,0.00052,2.070628,0.049658,0.002064,0.000382,0.017228,0.000545,2.862979,0.011102,0.010886,0.000008,0.011785,0.00006,Alive
2,1.819271,0.414749,0.146201,0.030327,0.123603,0.055292,1.577962,0.090312,0.007095,0.000442,0.023995,0.002969,1.867204,0.040231,0.001965,0.000064,0.019684,0.000547,2.108639,0.048613,0.001997,0.000046,0.016306,0.000264,2.844274,0.011568,0.011885,0.000005,0.012814,0.000039,Alive
1,1.340657,-0.268564,0.07476,0.045344,0.126418,0.054171,2.30242,-0.034031,0.007181,0.000476,0.034165,0.003757,2.120808,0.054333,0.005455,0.000026,0.030789,0.001015,2.109071,0.042064,0.003865,0.000038,0.01253,0.000256,2.942897,0.011528,0.00877,0.000005,0.009767,0.000042,Alive
3,2.953075,-0.697175,0.119014,0.063672,0.153448,0.062503,2.488533,-0.052719,0.005681,0.001236,0.045615,0.007645,2.043262,0.073841,0.004252,0.000748,0.028825,0.003604,2.049723,0.038561,0.003052,0.000224,0.009973,0.000559,3.016099,0.011978,0.009268,0.000004,0.010282,0.000036,Alive
2,1.883719,0.242011,0.099555,0.034424,0.285787,0.081382,1.473074,0.199572,0.05193,0.00063,0.130334,0.014846,1.717455,0.093247,0.04371,0.001024,0.0517,0.006425,2.343567,0.026081,0.007154,0.000238,0.008472,0.001145,3.384226,0.011661,0.006451,0.000006,0.007433,0.000052,Alive
3,2.838437,-0.311871,0.240619,0.020887,0.371279,0.100201,2.030606,0.226001,0.16813,0.000878,0.176836,0.019142,1.996665,0.078618,0.068869,0.000834,0.058686,0.006329,2.662691,0.021808,0.007618,0.000237,0.008024,0.001278,3.536152,0.01145,0.005753,0.000007,0.006706,0.000058,Alive
3,2.836809,-0.247922,0.238937,0.024594,0.375162,0.10839,1.981319,0.249627,0.173714,0.003059,0.175042,0.024673,2.026018,0.074234,0.064264,0.001183,0.052693,0.007388,2.739829,0.021137,0.006023,0.000295,0.006441,0.001606,3.560906,0.011697,0.006401,0.000007,0.007366,0.000062,Alive
6,5.570405,-0.213165,1.213064,0.115254,0.567143,0.162397,3.928909,0.078069,0.462693,0.010948,0.215365,0.049845,3.892991,-0.014815,0.06039,0.001596,0.040861,0.008658,4.008399,0.011133,0.003713,0.000277,0.004089,0.001719,3.96887,0.010822,0.005049,0.000007,0.005933,0.000067,Alive
4,4.227657,-0.140304,1.695005,0.086998,0.599817,0.183025,4.895649,-0.117874,0.50737,0.014073,0.218591,0.056772,4.801203,-0.046041,0.054612,0.002098,0.038841,0.00918,4.390201,0.008974,0.003806,0.000223,0.004424,0.001395,4.06422,0.010241,0.004142,0.000007,0.004976,0.000063,Alive
4,4.074263,-0.074645,0.732837,0.175202,0.415098,0.198493,4.265034,0.000266,0.235892,0.021445,0.1274,0.067076,4.22694,-0.01573,0.014615,0.002707,0.015623,0.012154,4.182224,0.008963,0.000757,0.000339,0.002672,0.00115,4.11144,0.010339,0.00555,0.000006,0.006433,0.000057,Alive
4,3.77888,0.292675,0.397849,0.080858,0.236899,0.209222,3.334055,0.104756,0.132184,0.014324,0.082635,0.058462,3.558704,0.022484,0.016984,0.001452,0.015368,0.007995,3.817102,0.010549,0.000346,0.000096,0.002683,0.000463,4.100878,0.009113,0.004853,0.000005,0.005693,0.000048,Alive
3,3.008159,0.131703,0.281915,0.040047,0.160038,0.130448,3.281686,0.032356,0.076505,0.004618,0.059107,0.032551,3.321547,0.047046,0.016339,0.001985,0.018174,0.006479,3.513508,0.013694,0.002461,0.000096,0.00469,0.000468,4.052869,0.009156,0.00721,0.000005,0.008131,0.000046,Alive
4,3.689956,0.611923,0.294653,0.064862,0.189946,0.082019,2.664371,0.155818,0.139628,0.000887,0.082586,0.008672,3.123922,0.036979,0.037187,0.000157,0.02983,0.00192,3.517072,0.016263,0.006207,0.000063,0.008045,0.000416,4.006078,0.008775,0.009322,0.000007,0.010282,0.000062,Alive
4,3.986947,-0.267521,0.432241,0.038771,0.197389,0.07891,3.541941,0.078227,0.169619,0.00097,0.089653,0.00698,3.494048,0.02494,0.046476,0.000057,0.03467,0.001188,3.691236,0.015814,0.008701,0.000047,0.010429,0.000373,4.065058,0.00886,0.010949,0.000008,0.011926,0.000066,Alive
3,3.000013,0.594389,0.18669,0.063995,0.1894,0.064415,3.069167,0.101347,0.102068,0.000826,0.082986,0.004836,3.482852,0.025768,0.049859,0.000048,0.038073,0.000357,3.749077,0.01549,0.012792,0.000025,0.014597,0.000287,4.081504,0.00863,0.013818,0.000012,0.014805,0.000097,Alive
2,2.193809,0.95697,0.270568,0.059024,0.198973,0.063511,3.009205,0.11715,0.113249,0.000748,0.083784,0.005264,3.617313,0.019964,0.052802,0.000071,0.039767,0.000359,3.910345,0.014631,0.015841,0.000023,0.017738,0.000295,4.166143,0.008666,0.015936,0.000013,0.016913,0.000105,Alive
2,2.230924,0.923022,0.757701,0.05352,0.294191,0.084128,3.107204,0.160381,0.164441,0.002081,0.072115,0.009773,3.732557,0.000719,0.038315,0.000155,0.030083,0.001429,4.093214,0.012568,0.017378,0.000032,0.020094,0.000333,4.126633,0.008821,0.019719,0.000017,0.020679,0.00014,Alive
5,4.809446,-0.455035,0.113641,0.020622,0.174,0.07275,4.107176,0.027602,0.07686,0.00107,0.045283,0.011264,3.939282,-0.014939,0.028613,0.000237,0.022104,0.001642,3.951931,0.011467,0.01447,0.000028,0.017104,0.000288,3.846008,0.00991,0.022438,0.000016,0.02349,0.000133,Alive
5,5.017534,-1.012178,0.188757,0.039021,0.145101,0.066577,4.374203,-0.033388,0.059038,0.000788,0.038207,0.005937,3.811533,-0.000944,0.025603,0.000054,0.020393,0.00067,3.740056,0.012329,0.015611,0.000014,0.018717,0.000191,3.759875,0.010601,0.027067,0.000014,0.02813,0.000126,Alive
4,3.880469,-0.132563,0.239908,0.048374,0.132718,0.073828,3.36013,0.027296,0.057971,0.000387,0.030748,0.003931,3.300051,0.012474,0.018672,0.000109,0.015452,0.000622,3.403696,0.011979,0.01222,0.000004,0.014776,0.000085,3.550996,0.011559,0.027662,0.000011,0.028866,0.000098,Alive
2,2.151776,0.461454,0.17588,0.088996,0.125398,0.076315,2.653466,0.109047,0.052732,0.001669,0.029097,0.004067,2.993106,0.016228,0.016702,0.000126,0.013788,0.000649,3.279119,0.011255,0.010283,0.000003,0.01235,0.000066,3.458198,0.011917,0.026303,0.000009,0.027597,0.000084,Alive
6,5.651153,-1.298887,0.160785,0.04859,0.122962,0.061835,4.229877,-0.03064,0.048542,0.000622,0.029119,0.00344,3.488004,-0.000347,0.014345,0.000047,0.011151,0.000408,3.435615,0.009847,0.009036,0.000002,0.011384,0.000037,3.432213,0.01286,0.031416,0.000007,0.032817,0.000063,Alive
5,4.691574,-0.17462,0.121732,0.036356,0.111364,0.075027,3.627082,0.007687,0.033481,0.001631,0.029801,0.005757,3.54658,-0.018611,0.014187,0.000069,0.010831,0.000416,3.512739,0.007499,0.006656,0.000006,0.007994,0.000073,3.33256,0.013541,0.028736,0.000004,0.030363,0.000039,Alive
3,3.188892,-0.016848,0.094647,0.063756,0.119499,0.076635,3.717762,-0.024094,0.040761,0.003432,0.032113,0.006252,3.716774,-0.025907,0.013013,0.000115,0.010238,0.000545,3.599875,0.007626,0.006782,0.000008,0.008281,0.000094,3.352905,0.013715,0.030694,0.000004,0.032333,0.000037,Alive
3,3.080782,0.232839,0.12534,0.068644,0.129477,0.07972,3.485868,-0.0112,0.058522,0.004011,0.036046,0.006396,3.608619,-0.024873,0.014527,0.000167,0.010652,0.000668,3.531766,0.006936,0.006158,0.000008,0.007212,0.000098,3.296445,0.013838,0.027892,0.000003,0.029625,0.000029,Alive
3,3.046929,0.529183,0.321654,0.037978,0.148631,0.073166,3.514407,-0.039601,0.094113,0.001151,0.042644,0.00618,3.779106,-0.032448,0.013119,0.000183,0.009768,0.000803,3.619731,0.007699,0.006804,0.000013,0.008174,0.000131,3.333001,0.01414,0.031462,0.000002,0.033227,0.000025,Alive
3,2.96942,0.890473,0.157812,0.058097,0.139595,0.080778,3.216451,-0.076181,0.066965,0.001739,0.044434,0.010928,3.662674,-0.01655,0.012391,0.000128,0.009662,0.001871,3.441138,0.008309,0.009087,0.000012,0.01039,0.000087,3.353021,0.014525,0.033098,0.000001,0.035022,0.000015,Alive
3,2.924101,0.227318,0.262005,0.11065,0.194019,0.131532,2.684562,0.114985,0.074409,0.011481,0.059905,0.022796,2.910643,0.011895,0.018857,0.000568,0.01731,0.002356,3.178674,0.006111,0.011643,0.000007,0.011966,0.000095,3.367393,0.014551,0.028573,0.000001,0.030638,0.000006,Alive
3,3.079144,0.083421,0.67589,0.121698,0.242758,0.158013,3.40546,0.008776,0.156242,0.008237,0.078532,0.026986,3.485491,-0.004659,0.02699,0.000332,0.024368,0.002284,3.45172,0.004035,0.013886,0.000019,0.013921,0.000208,3.498317,0.014756,0.031128,0,0.033211,0.000005,Alive
5,5.116256,-0.737794,0.222376,0.046915,0.218469,0.093973,5.432694,-0.24431,0.038919,0.006207,0.076285,0.029554,4.894176,-0.043306,0.020119,0.001326,0.030165,0.009902,4.203876,-0.001605,0.017206,0.0001,0.017165,0.000709,3.832611,0.01536,0.03845,0,0.040567,0.000002,Alive
4,4.043655,-0.245391,0.107263,0.050252,0.133373,0.06473,4.322813,-0.107848,0.052302,0.005235,0.040193,0.017065,4.095195,-0.021747,0.01792,0.000714,0.022265,0.005611,3.801805,0.002883,0.014114,0.00005,0.014611,0.000377,3.636297,0.015558,0.036861,0,0.039037,0.000003,Alive
4,3.819261,0.099436,0.137395,0.03839,0.111275,0.072552,3.529894,0.003935,0.042206,0.002096,0.028224,0.014862,3.60934,-0.010603,0.016408,0.000407,0.020042,0.003397,3.562516,0.006919,0.012741,0.00002,0.01377,0.000219,3.532646,0.015773,0.038833,0.000001,0.041012,0.000005,Alive
0,0.607104,0.855251,0.071357,0.029682,0.111695,0.063814,2.559316,0.048507,0.013737,0.00052,0.016832,0.005756,3.055264,0.003756,0.008328,0.000133,0.009767,0.001164,3.152972,0.012586,0.007501,0.00002,0.009137,0.000247,3.283552,0.015735,0.035772,0.000001,0.037986,0.00001,Alive
4,3.849854,-0.596958,0.057708,0.025795,0.085548,0.054501,3.366561,-0.05707,0.004084,0.001583,0.010396,0.003266,2.997483,0.019454,0.001715,0.000028,0.005215,0.000633,2.91485,0.017051,0.004686,0.000102,0.00683,0.000731,3.196515,0.015927,0.038342,0.000002,0.040558,0.000016,Alive
2,2.156667,0.24766,0.071288,0.015899,0.078,0.052952,2.799826,-0.032095,0.003223,0.001409,0.01044,0.003016,2.897347,0.023708,0.000775,0.000031,0.004982,0.000531,2.878052,0.017889,0.004171,0.000136,0.006315,0.000938,3.19388,0.015964,0.039187,0.000002,0.041406,0.000018,Alive
1,1.272955,0.733116,0.053509,0.014555,0.073068,0.053587,2.399391,0.007414,0.002382,0.001141,0.012435,0.002943,2.795233,0.027067,0.001187,0.000017,0.005641,0.000392,2.868481,0.018347,0.003974,0.000157,0.006042,0.001109,3.206887,0.015984,0.040027,0.000003,0.042252,0.00002,Alive
2,2.12281,0.315828,0.036538,0.021056,0.089123,0.07343,2.793563,0.018804,0.02136,0.001198,0.031054,0.00483,2.932863,0.024659,0.011493,0.000005,0.011277,0.000178,3.052359,0.017599,0.005256,0.000121,0.006907,0.001172,3.339557,0.015951,0.042566,0.000003,0.044796,0.000023,Alive
7,6.49777,-0.518908,0.308364,0.048168,0.237552,0.119745,4.686451,-0.147937,0.073959,0.007987,0.069105,0.026716,4.341255,-0.023262,0.019372,0.000217,0.016608,0.001155,3.931406,0.00756,0.008676,0.00002,0.008638,0.000408,3.750314,0.014635,0.035183,0.000003,0.037406,0.000024,Alive
8,7.492872,-1.208362,0.403885,0.07348,0.314645,0.14604,5.459406,-0.195531,0.071633,0.024241,0.082343,0.037047,4.698925,-0.025058,0.012191,0.000561,0.013974,0.002066,4.182436,0.004992,0.009527,0.000016,0.009487,0.000366,3.962556,0.01439,0.036725,0.000003,0.038954,0.000023,Alive
6,5.883705,-0.923382,0.875369,0.025202,0.416603,0.129684,5.348099,-0.100295,0.253826,0.003513,0.123662,0.027396,4.755585,-0.013976,0.013074,0.000427,0.009706,0.004097,4.518012,-0.001068,0.008497,0.000012,0.008652,0.000263,4.354335,0.013268,0.034471,0.000003,0.036679,0.000023,Alive
5,4.975919,0.125239,0.430093,0.056341,0.412617,0.133185,5.296864,-0.157375,0.173011,0.002772,0.111493,0.019326,5.253377,-0.007805,0.012928,0.000124,0.007774,0.003795,4.907078,-0.004298,0.00536,0.00004,0.006462,0.000496,4.760726,0.012654,0.038186,0.000004,0.040444,0.000029,Alive
5,5.188895,-0.19776,0.229324,0.061271,0.420992,0.135548,5.729212,-0.216948,0.121578,0.003871,0.108064,0.018561,5.454542,-0.009757,0.011693,0.000121,0.007462,0.003843,4.993768,-0.004634,0.004721,0.00005,0.006024,0.000558,4.82215,0.012563,0.038947,0.000004,0.041213,0.000032,Alive
7,6.694824,-0.294112,0.206664,0.070098,0.489492,0.144471,5.71513,-0.13109,0.096075,0.00402,0.115738,0.019696,5.422254,-0.014745,0.010345,0.000249,0.007559,0.003937,5.147852,-0.004937,0.003674,0.000071,0.00538,0.000662,4.919156,0.012426,0.040482,0.000004,0.042764,0.000036,Alive
3,3.461852,0.556573,0.306936,0.12799,0.554674,0.147778,5.117856,-0.060254,0.125857,0.009505,0.129212,0.021257,5.357906,-0.019346,0.010608,0.000424,0.008335,0.003835,5.227009,-0.004863,0.003318,0.00008,0.005223,0.00069,4.953014,0.012381,0.041253,0.000005,0.043541,0.000039,Alive
6,5.882094,0.098362,0.56231,0.121387,0.637125,0.148055,5.427414,-0.050657,0.188698,0.013617,0.148763,0.022887,5.441748,-0.02637,0.011599,0.000646,0.009668,0.003672,5.314833,-0.004621,0.003103,0.000086,0.005198,0.000694,4.976023,0.012352,0.042025,0.000005,0.044318,0.000041,Alive
9,8.762537,-1.663935,1.369229,0.167429,0.913582,0.129361,7.60536,-0.337917,0.398538,0.011708,0.22355,0.025622,6.440433,-0.059207,0.019305,0.000832,0.016241,0.003681,5.591775,-0.002693,0.003332,0.000073,0.005855,0.000605,4.974161,0.012365,0.04431,0.000006,0.046611,0.000048,Alive
6,6.381051,-0.778456,1.611577,0.042849,1.083161,0.112474,7.507516,-0.430483,0.446564,0.007294,0.278759,0.02952,6.809677,-0.08268,0.033184,0.000819,0.024132,0.005194,5.650391,0.001094,0.004411,0.000047,0.00709,0.000513,4.865142,0.012509,0.046457,0.000006,0.048765,0.000052,Alive
5,5.377782,-0.664666,2.095017,0.04507,1.102512,0.127194,6.397751,-0.28247,0.5634,0.010956,0.295681,0.033946,5.854581,-0.056178,0.049954,0.001056,0.030311,0.006671,5.093479,0.008023,0.005257,0.000039,0.008175,0.000488,4.598682,0.012847,0.048865,0.000006,0.051181,0.000053,Alive
6,5.914307,-0.549737,2.022219,0.112934,1.031081,0.12943,5.288013,-0.089438,0.515592,0.012076,0.283258,0.029774,4.982462,-0.031068,0.048148,0.000805,0.029662,0.006304,4.696236,0.011489,0.00487,0.000041,0.008102,0.000475,4.449772,0.013041,0.049759,0.000006,0.052093,0.000052,Alive
8,7.463897,-1.206565,1.53425,0.077674,0.864409,0.113912,5.593489,-0.214968,0.445812,0.001214,0.25816,0.017835,4.761251,-0.008549,0.038897,0.000786,0.026171,0.005348,4.279475,0.015496,0.003408,0.000039,0.007252,0.000402,4.260235,0.013315,0.050604,0.000005,0.05297,0.00005,Alive
8,7.302343,-0.876857,0.919561,0.065342,0.776319,0.13042,4.688222,-0.012687,0.402224,0.004793,0.248775,0.011803,4.260961,-0.009314,0.039877,0.000637,0.026067,0.003817,4.164323,0.017201,0.001742,0.000032,0.005922,0.000306,4.154268,0.013524,0.050749,0.000005,0.053143,0.000048,Alive
7,6.919182,-1.900013,2.332478,0.22752,0.998934,0.121366,6.295501,-0.261604,0.525847,0.002137,0.273351,0.008418,5.080239,-0.032229,0.047605,0.000265,0.031484,0.002213,4.421481,0.015298,0.000712,0.000086,0.004147,0.000435,4.174968,0.013624,0.049656,0.000005,0.05211,0.000047,Alive
4,4.04041,0.32988,2.681354,0.027964,1.092922,0.099514,4.305889,-0.058421,0.634847,0.000576,0.285911,0.00951,4.421361,-0.013019,0.059538,0.000198,0.038076,0.001985,4.285459,0.018305,0.001367,0.000143,0.006098,0.000668,4.199391,0.013927,0.055824,0.000006,0.058281,0.000059,Alive
7,6.756005,-0.982921,2.150952,0.025189,1.064536,0.098834,5.425917,-0.106312,0.560029,0.002043,0.279321,0.013002,4.854657,-0.027919,0.056283,0.000322,0.041428,0.002625,4.570077,0.014505,0.001776,0.000116,0.005006,0.000977,4.312914,0.013843,0.054174,0.000006,0.056681,0.00006,Alive
7,6.57858,-0.052444,1.935167,0.048004,1.012304,0.106211,5.267175,-0.143009,0.501902,0.003692,0.272262,0.015386,5.103951,-0.035476,0.053537,0.000486,0.043002,0.003273,4.7287,0.012234,0.0021,0.000087,0.004555,0.001107,4.383083,0.013777,0.053197,0.000006,0.055729,0.000061,Alive
1,1.27295,1.423053,1.379059,0.102967,0.929746,0.12809,2.429952,0.352643,0.439908,0.007887,0.272553,0.021005,3.462845,0.005094,0.081175,0.000297,0.058066,0.002668,4.262191,0.023089,0.003672,0.000309,0.011811,0.001346,4.342822,0.014191,0.068287,0.000009,0.070664,0.00009,Alive
4,4.116276,0.236956,1.570616,0.086671,0.888828,0.126559,4.561602,0.034688,0.533534,0.003681,0.3035,0.021966,4.705106,-0.023276,0.09063,0.000751,0.068077,0.00446,4.760797,0.016551,0.003609,0.000236,0.008928,0.001675,4.528115,0.014078,0.065329,0.00001,0.067814,0.000092,Alive
8,7.614013,-1.091686,1.470253,0.070753,0.874448,0.121701,6.103352,-0.141765,0.526419,0.004208,0.321412,0.023191,5.423135,-0.0407,0.092386,0.001151,0.072541,0.005704,5.051156,0.012954,0.003644,0.000177,0.007655,0.00177,4.631737,0.014002,0.063692,0.00001,0.066227,0.000093,Alive
7,6.531633,-0.53225,1.704523,0.027351,0.92916,0.109956,4.692665,0.079969,0.677329,0.003248,0.392588,0.021105,4.46278,-0.009841,0.146025,0.000886,0.100898,0.004591,4.650984,0.025122,0.005505,0.000488,0.018178,0.001837,4.599028,0.014143,0.080065,0.000014,0.082283,0.00013,Alive
7,6.944922,-0.67644,1.633995,0.042115,1.043191,0.121248,6.234536,-0.132299,0.814445,0.005875,0.47537,0.025434,5.812157,-0.058484,0.161795,0.001541,0.11503,0.006737,5.395612,0.016151,0.003841,0.000376,0.012303,0.001936,4.828388,0.014073,0.075574,0.000014,0.077963,0.00013,Alive
4,4.271298,0.264062,1.981899,0.146558,1.2545,0.144152,5.244735,-0.01721,1.164419,0.003227,0.618753,0.022441,5.424234,-0.048656,0.243687,0.000991,0.156308,0.005565,5.279242,0.025565,0.004851,0.000524,0.022729,0.001579,4.875718,0.013967,0.090221,0.000019,0.092238,0.000172,Alive
9,8.612413,-0.995077,3.697125,0.059855,1.45872,0.162843,7.135226,-0.262986,1.370215,0.005477,0.713587,0.025205,6.431334,-0.0789,0.293885,0.000937,0.18992,0.004312,5.678534,0.028006,0.003256,0.000227,0.024827,0.000721,5.018328,0.013812,0.097871,0.000023,0.099758,0.000208,Alive
5,4.991838,-0.035444,2.521595,0.150477,1.287994,0.150673,4.723207,0.03829,1.287253,0.006825,0.659893,0.020669,4.742762,-0.014081,0.311469,0.000292,0.201237,0.002746,4.816809,0.043317,0.007835,0.000036,0.041412,0.000294,4.868773,0.013483,0.111851,0.000028,0.113226,0.000252,Alive
4,4.045317,0.743184,1.002527,0.094399,0.840578,0.17268,4.526932,0.046396,0.753034,0.0116,0.476877,0.026164,4.906599,-0.014384,0.246464,0.000687,0.173391,0.002674,5.012774,0.035086,0.00216,0.000001,0.024581,0.000048,4.952487,0.01382,0.10343,0.000026,0.105313,0.000239,Alive
5,5.179098,-0.469117,1.26686,0.096144,0.70825,0.166505,5.371254,-0.046819,0.635762,0.005769,0.40036,0.02017,5.065143,-0.012631,0.218006,0.000741,0.159418,0.002809,4.965154,0.035997,0.001929,0.000003,0.023859,0.000025,4.935273,0.013894,0.103496,0.000027,0.105473,0.000242,Alive
5,5.119528,-0.361302,0.699903,0.185422,0.646209,0.134624,5.579738,-0.121862,0.546233,0.00136,0.36167,0.005319,5.306299,-0.026758,0.20742,0.000091,0.151018,0.001285,4.984546,0.040396,0.002889,0.000023,0.028523,0.00005,4.894616,0.014001,0.107257,0.000028,0.109277,0.000254,Alive
7,7.138713,-0.710524,0.817737,0.051552,0.574475,0.086057,7.132297,-0.280007,0.395911,0.00162,0.295175,0.003253,6.566703,-0.071987,0.14949,0.000009,0.125728,0.000243,5.814976,0.023143,0.000729,0.000045,0.013624,0.000075,5.157951,0.014382,0.091958,0.000023,0.094697,0.000212,Alive
7,7.06934,-0.935595,0.934966,0.074597,0.578348,0.082149,6.976651,-0.234314,0.385844,0.003028,0.298567,0.003627,6.346951,-0.065552,0.160589,0.000005,0.130484,0.000166,5.703925,0.026252,0.00089,0.00003,0.016337,0.000086,5.123158,0.014504,0.0952,0.000024,0.097899,0.000216,Alive
8,7.875556,-0.754928,0.278684,0.102913,0.432315,0.07597,7.114654,-0.136521,0.119357,0.004505,0.217524,0.004542,6.654025,-0.082468,0.105596,0.00001,0.10557,0.000214,6.174733,0.012728,0.000882,0.000004,0.007873,0.000055,5.328108,0.014503,0.082126,0.00002,0.085199,0.000183,Alive
8,7.807838,-0.898139,0.250783,0.049977,0.485381,0.096385,7.085383,-0.287229,0.202965,0.002901,0.262728,0.008997,6.41229,-0.064126,0.15931,0.000073,0.127063,0.000451,5.650919,0.026928,0.000941,0.000017,0.016799,0.000095,5.10725,0.015085,0.096169,0.000022,0.099086,0.000196,Alive
7,6.95796,-0.579953,0.261017,0.070129,0.409108,0.13016,6.637279,-0.158266,0.198218,0.00261,0.229406,0.013969,6.246558,-0.062887,0.139377,0.000124,0.113299,0.001179,5.730884,0.021318,0.000717,0.000035,0.012052,0.000082,5.165628,0.015366,0.090659,0.000019,0.093855,0.000172,Alive
4,4.224406,0.776826,0.506712,0.052741,0.370209,0.174769,4.912384,-0.006048,0.311775,0.000844,0.213732,0.030315,5.352135,-0.021729,0.134965,0.000524,0.104929,0.003813,5.301765,0.023271,0.000679,0.000049,0.012844,0.000091,5.104645,0.015939,0.093742,0.000017,0.097036,0.000154,Alive
5,5.035491,-0.198117,0.49309,0.066915,0.309164,0.241243,5.036484,0.122814,0.231556,0.012817,0.170713,0.0641,4.997674,-0.00368,0.101881,0.001718,0.087458,0.006113,5.327299,0.015117,0.000663,0.000019,0.007952,0.000091,5.204758,0.01625,0.086936,0.000014,0.090497,0.000126,Alive
2,2.314996,1.425794,0.33037,0.106542,0.306987,0.286704,3.779215,0.256775,0.150779,0.044522,0.167562,0.085169,4.681977,0.000393,0.096163,0.002224,0.085231,0.006534,5.318765,0.01403,0.000609,0.000016,0.007622,0.0001,5.21389,0.016592,0.08774,0.000013,0.091377,0.000115,Alive
5,5.075875,-0.193512,0.486992,0.057433,0.43641,0.313503,5.259491,0.092515,0.349226,0.013295,0.242876,0.080803,5.218851,-0.020591,0.12298,0.001171,0.096594,0.00518,5.410036,0.018597,0.000506,0.000042,0.011004,0.000125,5.148713,0.01735,0.097391,0.000012,0.100995,0.000106,Alive
7,6.846632,0.851382,0.942935,0.154088,0.521084,0.408921,6.483248,-0.175409,0.442646,0.029839,0.270032,0.095852,6.906125,-0.09492,0.094461,0.001189,0.085594,0.004878,6.276206,0.007637,0.000521,0.000029,0.00594,0.000212,5.304244,0.017684,0.088964,0.000009,0.092873,0.000081,Alive
8,8.037119,-0.312417,1.219908,0.299547,0.680423,0.410595,8.095963,-0.46161,0.548484,0.047843,0.340535,0.093311,7.684732,-0.125884,0.129845,0.002178,0.101323,0.006813,6.347967,0.016984,0.000521,0.000259,0.012119,0.000329,5.162605,0.018913,0.107488,0.000008,0.111279,0.000072,Alive
9,8.570402,-0.487842,0.90503,0.10789,0.63306,0.344502,6.892578,-0.163954,0.536638,0.028643,0.317925,0.075351,6.616488,-0.100013,0.139868,0.002065,0.100929,0.007472,6.007263,0.021603,0.001163,0.000289,0.015803,0.000414,5.069316,0.019662,0.117327,0.000007,0.121064,0.000063,Alive
4,4.313342,0.47026,0.327452,0.213121,0.413784,0.283677,5.601717,-0.038849,0.185791,0.022438,0.206363,0.057375,5.813878,-0.057623,0.106979,0.001754,0.080508,0.007748,5.630018,0.018532,0.001047,0.000333,0.012426,0.000545,5.024859,0.020427,0.116094,0.000005,0.120162,0.000048,Alive
2,2.657274,0.508512,0.304843,0.065471,0.323593,0.238741,5.05447,-0.072388,0.068109,0.010767,0.144199,0.04052,5.262662,-0.01875,0.083553,0.001454,0.06675,0.007113,5.102493,0.024486,0.001926,0.000234,0.016138,0.00047,4.887538,0.021084,0.125701,0.000004,0.129736,0.000043,Alive
7,6.614048,-0.672368,0.28612,0.094501,0.341529,0.209388,5.203815,-0.093857,0.100729,0.009261,0.138269,0.031464,4.789217,0.005109,0.07624,0.001304,0.060432,0.006024,4.598642,0.038873,0.006844,0.000094,0.032292,0.000302,4.722098,0.021484,0.148524,0.000005,0.151949,0.000047,Alive
4,4.148501,0.14331,0.2701,0.136975,0.349823,0.204628,4.508226,-0.033728,0.114259,0.013274,0.134802,0.027459,4.569643,0.002121,0.060397,0.001017,0.047093,0.005343,4.513879,0.04355,0.01058,0.000038,0.040014,0.000221,4.671834,0.021895,0.159426,0.000005,0.162691,0.000046,Alive
7,6.615682,-0.832083,0.45589,0.153322,0.427971,0.207713,5.271519,-0.155051,0.258387,0.005521,0.174899,0.023195,4.641812,0.006184,0.064929,0.000355,0.046476,0.004253,4.331847,0.057145,0.026422,0.000023,0.071725,0.000186,4.642145,0.021782,0.185497,0.000006,0.187726,0.000055,Alive
4,4.303561,0.558596,0.605512,0.20077,0.527919,0.284982,5.301774,-0.209452,0.263298,0.016076,0.195293,0.025383,5.573151,-0.044671,0.053197,0.000058,0.038987,0.001999,4.924498,0.049065,0.020614,0.000063,0.057532,0.000327,4.739868,0.022366,0.181731,0.000006,0.184615,0.000055,Alive
5,5.298634,-1.082644,1.660988,0.300258,0.728096,0.305817,5.951188,-0.255572,0.544898,0.018113,0.255423,0.027276,5.155021,-0.001947,0.059696,0.000052,0.049719,0.002354,4.561871,0.067373,0.057503,0.00012,0.122254,0.000502,4.87136,0.021555,0.224235,0.000008,0.225113,0.000081,Alive
2,2.153406,1.064373,1.323656,0.317991,0.795751,0.274335,2.75334,0.326832,0.457558,0.018862,0.276481,0.032409,3.562499,0.038892,0.067103,0.000237,0.062144,0.00283,4.368921,0.075253,0.085276,0.000167,0.167681,0.000664,5.08299,0.020867,0.251912,0.000012,0.251521,0.000111,Alive
0,0.389263,2.082721,1.453469,0.116356,0.936313,0.150513,2.104167,0.385717,0.53433,0.002939,0.317493,0.020959,3.468028,0.04486,0.085609,0.0001,0.094784,0.004015,4.443437,0.092413,0.153427,0.000114,0.270536,0.000487,5.39968,0.019107,0.295847,0.000019,0.292963,0.000173,Alive
1,1.158322,1.866633,1.389824,0.077374,0.928113,0.13564,2.021123,0.44082,0.461371,0.005875,0.312187,0.019542,3.34251,0.047874,0.080593,0.000231,0.114416,0.004208,4.40803,0.100675,0.195596,0.000086,0.327102,0.000393,5.508844,0.018213,0.31174,0.000021,0.307723,0.000195,Alive
6,5.917583,-0.738082,1.664773,0.062342,0.886831,0.119508,5.399659,0.004077,0.582058,0.010235,0.319144,0.023627,5.01505,-0.005818,0.110395,0.000889,0.116091,0.003977,4.992797,0.09854,0.181377,0.00003,0.314909,0.000219,5.59109,0.018441,0.319194,0.000026,0.315373,0.00023,Alive
5,4.80295,0.1266,1.23415,0.03654,0.799524,0.116576,4.013741,0.155787,0.435912,0.005002,0.325789,0.022563,4.197475,0.03703,0.098158,0.000583,0.18601,0.003017,4.553676,0.115789,0.296917,0.000015,0.458062,0.000197,5.811457,0.016509,0.350591,0.000031,0.344397,0.000276,Alive
3,3.079151,0.58806,1.195279,0.069565,0.839187,0.122917,3.464725,0.192872,0.529332,0.005974,0.366679,0.01877,3.911348,0.057576,0.102747,0.000196,0.222046,0.002214,4.369293,0.118215,0.331244,0.000032,0.497289,0.000371,5.880032,0.0163,0.360477,0.000034,0.353898,0.000296,Alive
0,0.347207,1.543111,0.985955,0.182302,0.925456,0.128854,1.703764,0.367205,0.435724,0.010937,0.489923,0.020503,2.805476,0.14264,0.060574,0.000247,0.418604,0.001927,3.753931,0.131364,0.51581,0.000064,0.695527,0.000713,6.274777,0.014131,0.390284,0.000038,0.381244,0.000336,Alive
0,0.34393,0.703164,0.368562,0.062135,1.258,0.131203,1.487966,0.392883,0.226408,0.009714,0.827229,0.025054,2.1328,0.243164,0.055858,0.000532,0.801031,0.003104,3.294715,0.139336,0.760847,0.000129,0.935827,0.00139,6.881187,0.011743,0.418238,0.000043,0.406751,0.000372,Alive
4,3.576914,-0.335239,0.164172,0.030485,1.666632,0.131938,2.084819,0.321583,0.141184,0.009151,1.143128,0.029159,2.078027,0.293662,0.109946,0.000991,1.084706,0.005194,3.190296,0.141058,0.905002,0.000182,1.069255,0.001893,7.272041,0.010481,0.431325,0.000045,0.41865,0.000388,Alive
1,1.272947,0.228307,0.107583,0.031914,2.727415,0.174333,2.321349,0.199823,0.096851,0.020457,1.74013,0.055396,2.551072,0.327991,0.301621,0.002812,1.527306,0.018203,3.493148,0.137744,1.100812,0.000344,1.239812,0.003267,7.854513,0.009477,0.449837,0.000044,0.435956,0.000384,Alive
1,1.274583,0.745851,0.187688,0.039881,5.080053,0.296715,2.432923,0.173774,0.100636,0.035587,2.893671,0.102204,2.897624,0.380422,0.788631,0.003773,2.310289,0.035843,4.002017,0.134718,1.415188,0.000497,1.508471,0.004451,8.841264,0.006973,0.471535,0.000045,0.455577,0.000396,Alive
7,6.458989,-1.58752,0.216792,0.127103,8.074112,0.512905,4.35538,0.194387,0.417477,0.014707,4.170569,0.169628,3.446623,0.415406,1.516657,0.005694,3.181086,0.051045,4.763991,0.129227,1.731354,0.000607,1.767703,0.005275,9.916962,0.004414,0.489997,0.000046,0.472198,0.000398,Alive
5,4.615671,-0.422476,0.168196,0.08666,3.767518,0.328341,3.265079,0.195012,0.107682,0.009965,2.013811,0.073214,3.061249,0.327027,0.511724,0.001693,1.829167,0.020987,4.128849,0.137896,1.31307,0.00026,1.419688,0.00283,8.539574,0.008447,0.477166,0.000036,0.461733,0.000322,Alive
4,3.836815,-0.390461,0.196528,0.066596,4.575023,0.393368,3.007582,0.314791,0.296744,0.014545,2.524295,0.069245,2.838522,0.387808,0.832417,0.000866,2.345538,0.01459,4.263362,0.138711,1.538609,0.000221,1.609474,0.002523,9.30502,0.006239,0.494267,0.000036,0.477247,0.000315,Alive
3,2.878828,0.020939,0.35893,0.055008,5.156221,0.4648,2.297667,0.513304,0.571244,0.007981,3.107716,0.06345,2.49786,0.456826,1.20578,0.00023,2.890777,0.009634,4.38589,0.138467,1.743946,0.000181,1.775763,0.002089,10.09631,0.004011,0.508433,0.000034,0.490076,0.000305,Alive
0,0.385965,0.818004,0.147596,0.064953,3.869022,0.398039,1.835207,0.349461,0.213591,0.004278,2.890941,0.078576,2.361643,0.493954,0.902862,0.002704,2.611703,0.014502,3.976836,0.143799,1.645943,0.000198,1.691489,0.001567,10.024155,0.00416,0.514183,0.00003,0.495877,0.000267,Alive
3,2.853118,-0.100496,0.110475,0.071673,4.549376,0.436791,2.522761,0.288513,0.21079,0.004003,3.463379,0.096663,2.516389,0.530582,1.111872,0.003926,2.893586,0.017281,4.100688,0.142458,1.722185,0.00023,1.750291,0.001647,10.434968,0.0031,0.519639,0.00003,0.5008,0.000264,Alive
3,2.88535,-0.00585,0.090959,0.057353,4.147065,0.396995,2.507777,0.282016,0.137467,0.005034,3.175719,0.104498,2.574677,0.495928,0.736371,0.008611,2.396985,0.021905,4.089412,0.143876,1.531268,0.000295,1.588916,0.001813,10.068674,0.004411,0.518307,0.000027,0.500215,0.000245,Alive
5,4.578555,-0.283875,0.297704,0.089785,10.127736,0.637922,3.186301,0.503127,0.661991,0.033071,6.500271,0.152601,3.045892,0.577056,1.998792,0.006517,3.50977,0.023939,5.485469,0.129179,1.813097,0.000259,1.799874,0.001668,11.960047,0.000303,0.535925,0.000028,0.51623,0.000253,Alive
4,3.848235,0.190117,0.205134,0.042854,4.88624,0.340234,3.422184,0.282132,0.307089,0.007144,3.124703,0.095113,3.578983,0.422091,0.449999,0.014542,1.813938,0.024656,5.026548,0.131784,1.296023,0.000166,1.375375,0.001172,10.128703,0.005961,0.517955,0.000028,0.501189,0.000247,Alive
3,3.109747,-0.015129,0.583567,0.0345,5.846517,0.446594,3.290905,0.521845,0.543426,0.00624,3.405735,0.120485,3.541937,0.415171,0.462402,0.009964,1.762664,0.018393,5.573065,0.120262,1.264583,0.000082,1.339195,0.000827,10.466235,0.006288,0.519507,0.000031,0.503246,0.000274,Alive
2,2.117923,0.771254,0.535686,0.052478,8.673301,0.635661,2.674018,0.727132,0.68165,0.02465,4.947403,0.168213,3.322198,0.470866,0.966785,0.003899,2.348724,0.01736,6.058284,0.111909,1.43555,0.000117,1.476551,0.001155,11.360868,0.00451,0.530538,0.000035,0.513343,0.000301,Alive
2,2.158281,-0.084925,2.209035,0.120717,14.097422,1.128094,2.748687,1.258246,2.961685,0.032876,8.27743,0.309123,3.252001,0.514716,2.429674,0.005354,3.542049,0.035295,7.266301,0.096187,1.707734,0.000333,1.689002,0.002652,12.783201,0.001929,0.545493,0.00004,0.527104,0.000347,Alive
2,1.961293,2.317969,10.029223,0.34362,18.923225,1.561597,2.077588,1.44815,7.780678,0.033606,11.980477,0.350564,4.070581,0.5375,4.635384,0.008052,4.918755,0.062474,8.729545,0.078871,1.975515,0.000656,1.892915,0.004861,14.201685,-0.000443,0.559061,0.000046,0.53968,0.000396,Alive
3,2.845005,1.999171,10.036756,0.407929,20.239687,1.568655,2.500191,1.538105,8.963771,0.014525,13.049269,0.308791,4.302955,0.542032,5.3932,0.006632,5.340795,0.065716,9.211022,0.073395,2.058411,0.000751,1.955504,0.005537,14.647487,-0.001166,0.563377,0.000048,0.543701,0.000412,Alive
1,1.621813,3.15109,20.110319,0.504323,22.575224,1.417508,4.256403,1.486289,14.210519,0.016939,14.871027,0.222196,6.599897,0.492752,7.440927,0.002193,6.3768,0.047938,11.305082,0.056338,2.331789,0.00087,2.162622,0.006682,16.157616,-0.003634,0.580072,0.000055,0.559429,0.000465,Alive
1,1.615673,3.920575,25.417625,0.350853,22.319229,1.377963,5.186953,1.25637,15.639257,0.015781,14.62292,0.245637,7.79821,0.456618,7.608614,0.00286,6.438201,0.041681,11.900322,0.053631,2.382601,0.000826,2.201736,0.006493,16.452026,-0.004129,0.584211,0.000056,0.563364,0.000475,Alive
2,3.355301,2.914814,36.301765,0.19132,20.800674,1.620134,9.501297,0.729475,17.627596,0.019176,13.051585,0.362783,11.403691,0.310999,7.514589,0.004479,6.303398,0.027153,13.710145,0.048855,2.491487,0.0006,2.287642,0.005125,17.1366,-0.005284,0.596911,0.000059,0.575429,0.000495,Alive
13,13.515254,-0.018327,48.097534,1.630197,20.490673,2.674233,15.673146,-0.335399,18.86096,0.294157,12.200141,0.506597,15.322837,0.213775,7.331327,0.003384,6.143607,0.016878,14.935928,0.046936,2.545384,0.000378,2.333033,0.003485,17.583426,-0.005925,0.610144,0.000059,0.588111,0.000501,Alive
25,23.61438,-4.332586,50.772369,3.514556,20.921263,2.92452,18.301313,-0.42966,19.564487,0.362459,12.394327,0.515127,15.601556,0.217564,7.40401,0.002773,6.170476,0.015094,15.035474,0.046408,2.554897,0.000327,2.341694,0.003046,17.695587,-0.006027,0.614708,0.000059,0.592517,0.000501,Alive
5,5.29257,4.584292,36.623207,1.089372,22.883451,3.139506,7.389072,1.401219,20.09247,0.140263,14.188821,0.464466,10.743289,0.317378,8.11625,0.003242,6.55436,0.015942,14.567799,0.044352,2.571647,0.00025,2.357835,0.002235,17.952724,-0.006024,0.629041,0.000057,0.60636,0.000494,Alive
4,4.203646,4.111349,23.642647,1.460099,24.898138,2.957412,5.643333,1.960115,19.797754,0.237591,15.857574,0.395333,9.018225,0.375342,8.83937,0.003354,6.975394,0.019764,14.305065,0.042911,2.581237,0.000253,2.366575,0.002077,18.056854,-0.005779,0.639206,0.000056,0.616133,0.000487,Alive
5,5.591177,2.593046,36.78886,1.178253,28.10218,2.611437,8.196966,1.358439,22.426252,0.042605,17.411276,0.283728,10.301376,0.380927,9.51795,0.002614,7.394475,0.026875,14.396839,0.042347,2.593781,0.000283,2.377677,0.002111,18.086948,-0.005366,0.649756,0.000055,0.62632,0.000481,Alive
4,4.442741,5.255504,44.288788,0.832222,32.242161,2.514142,7.104714,1.317834,23.516949,0.053639,18.522202,0.218696,10.606052,0.361502,9.966135,0.004957,7.716939,0.037373,14.51131,0.043704,2.608906,0.000315,2.392409,0.002205,18.015566,-0.004809,0.660612,0.000055,0.636886,0.000478,Alive
3,3.231046,6.819858,43.439137,0.436499,37.280647,2.399038,4.835188,1.695528,23.170982,0.0144,19.249302,0.2093,9.600819,0.357865,10.127369,0.008133,7.904833,0.045129,14.284369,0.047852,2.624962,0.000324,2.410326,0.002241,17.818853,-0.004127,0.671786,0.000054,0.64779,0.000478,Alive
5,4.84508,5.668108,42.904633,0.509275,39.873657,2.25745,4.955949,1.751376,22.943224,0.030599,19.526308,0.215398,9.16678,0.368474,10.106421,0.008685,7.947595,0.04545,13.998087,0.051111,2.63247,0.000316,2.419975,0.002215,17.669796,-0.003744,0.677517,0.000054,0.653351,0.00048,Alive
4,4.082413,1.504839,21.056992,0.129954,44.380993,1.477717,4.532511,2.1051,20.480282,0.052911,19.826824,0.20504,6.750775,0.454127,9.603743,0.005486,7.868289,0.030535,12.430531,0.065246,2.647471,0.00025,2.447939,0.001977,17.031809,-0.002447,0.694992,0.000056,0.670291,0.000491,Alive
2,2.127702,1.611342,9.956856,0.198816,42.072521,0.916253,3.009768,2.132903,15.602616,0.014105,19.05788,0.143443,4.907727,0.544105,8.810448,0.001898,7.625665,0.016072,10.936201,0.077231,2.646238,0.000197,2.462111,0.001774,16.480904,-0.001469,0.706609,0.000057,0.68158,0.000505,Alive
3,3.075866,-0.007237,4.067816,0.094291,36.103065,0.604062,3.241784,1.741261,9.708899,0.004994,17.236113,0.095408,3.896712,0.632663,7.660612,0.000232,7.233229,0.007536,9.406625,0.089893,2.632514,0.00016,2.469207,0.00163,15.873301,-0.000409,0.717895,0.000059,0.692608,0.000523,Alive
3,2.974283,0.031616,2.345892,0.077448,32.626984,0.554238,3.205429,1.482975,7.157221,0.00712,16.040419,0.093486,3.67135,0.666932,7.014126,0.000394,6.995021,0.006231,8.726008,0.096102,2.620114,0.000149,2.469187,0.001597,15.56004,0.000153,0.723325,0.00006,0.697945,0.000534,Alive
2,2.230902,0.282646,0.306204,0.013885,24.076118,0.578609,3.011225,0.953084,2.594226,0.012892,12.485076,0.125858,3.355244,0.702574,5.224598,0.001306,6.233237,0.006869,7.26614,0.112964,2.556531,0.000151,2.450604,0.001696,14.62009,0.001958,0.738387,0.000064,0.712816,0.00057,Alive
2,2.232558,0.429079,0.149027,0.038995,20.883564,0.490889,3.125095,0.731354,1.696967,0.006437,10.840538,0.107967,3.468976,0.677365,4.348918,0.000356,5.761189,0.00702,6.741904,0.12245,2.489581,0.00018,2.419303,0.001928,14.000681,0.00327,0.746933,0.000067,0.721384,0.000597,Alive
5,4.843321,-0.688348,0.183073,0.110558,18.538826,0.409304,4.146561,0.48483,1.341533,0.005841,9.703944,0.096066,3.779338,0.63926,3.652602,0.000533,5.314116,0.010659,6.358468,0.130872,2.400553,0.000228,2.36963,0.002243,13.373454,0.004669,0.753824,0.000071,0.728481,0.000625,Alive
6,5.760911,-1.157895,0.204374,0.096916,17.304813,0.39823,4.597813,0.358622,1.15679,0.010779,9.196325,0.100912,3.89389,0.62276,3.319967,0.001241,5.082819,0.014266,6.148811,0.134857,2.346979,0.000253,2.337051,0.002401,13.050339,0.005401,0.756539,0.000072,0.731368,0.000638,Alive
3,2.964497,-0.129409,0.256503,0.071994,11.568793,0.295046,2.899153,0.38549,0.411879,0.038306,6.836116,0.076178,2.874089,0.580382,1.870392,0.002357,3.966676,0.021718,5.01451,0.150566,2.066803,0.000303,2.148666,0.002659,11.652811,0.008542,0.76154,0.000078,0.737454,0.000687,Alive
4,3.793149,-0.465298,0.252548,0.075305,10.120176,0.259303,2.624414,0.449854,0.306746,0.041783,6.130589,0.06078,2.509979,0.567016,1.506188,0.002146,3.634526,0.019329,4.720385,0.154442,1.980276,0.000292,2.086316,0.002576,11.27815,0.009376,0.761049,0.000079,0.737381,0.000697,Alive
5,4.38311,-0.724111,0.444259,0.082729,6.323797,0.212672,2.115892,0.52254,0.36352,0.010671,4.000242,0.033915,1.999668,0.495569,0.619738,0.002453,2.59127,0.009035,4.085978,0.16494,1.687229,0.000209,1.864062,0.001999,10.136649,0.011969,0.754656,0.000081,0.732637,0.00072,Alive
2,1.882079,0.332778,0.615885,0.091626,5.342173,0.209624,1.387994,0.57651,0.44282,0.005264,3.375229,0.03052,1.894869,0.461098,0.422369,0.002909,2.256909,0.006501,3.984219,0.167695,1.581064,0.000175,1.779513,0.001744,9.764806,0.012856,0.750762,0.000081,0.729424,0.000725,Alive
0,0.229311,1.049729,0.969835,0.053693,3.876945,0.19658,1.086313,0.613254,0.606783,0.004311,2.366554,0.02526,1.998813,0.381603,0.179137,0.003868,1.655641,0.003658,3.950049,0.171348,1.361944,0.000111,1.598451,0.00123,9.060707,0.014648,0.740148,0.000082,0.720358,0.000732,Alive
2,1.996735,0.029968,0.287233,0.058199,4.371577,0.236539,1.889872,0.41545,0.238833,0.008252,2.945636,0.026697,2.043578,0.45888,0.386611,0.002084,2.250222,0.003044,3.771447,0.178856,1.669431,0.000117,1.89023,0.001308,9.685301,0.011917,0.772274,0.000091,0.749176,0.000812,Alive
2,2.079154,0.256082,0.14046,0.053597,5.251852,0.266452,2.460867,0.1558,0.125668,0.001219,4.026962,0.031644,2.555883,0.54208,0.990805,0.000605,3.401638,0.002263,3.858798,0.191626,2.24318,0.000093,2.42679,0.00111,10.744479,0.006877,0.821532,0.000113,0.792906,0.001008,Alive
4,3.73033,-0.297866,0.10961,0.020014,5.887157,0.290285,2.800318,0.147543,0.147143,0.001068,4.509268,0.044902,2.605168,0.565117,1.238994,0.00033,3.843398,0.002108,3.907191,0.197415,2.471424,0.000068,2.642171,0.000878,11.097201,0.004766,0.837444,0.000127,0.806773,0.001132,Alive
4,3.767442,-0.688505,0.114636,0.046219,3.90859,0.22347,2.852032,0.156465,0.058911,0.001343,2.997756,0.038553,2.469626,0.489272,0.578333,0.000317,2.832243,0.001811,3.589118,0.202108,2.109128,0.000037,2.348651,0.000533,10.109279,0.007219,0.820267,0.000128,0.791658,0.001147,Alive
1,1.230924,0.579919,0.166621,0.040414,4.210376,0.287602,2.083438,0.185694,0.03308,0.013816,3.285632,0.063107,2.451743,0.517164,0.740679,0.000445,3.184164,0.002254,3.635356,0.205401,2.304829,0.000031,2.531182,0.000484,10.442988,0.005302,0.829536,0.000145,0.79933,0.001296,Alive
3,3.117905,-0.622861,0.149729,0.131408,2.512931,0.192899,3.534315,0.035029,0.049215,0.012509,1.820031,0.038409,3.093052,0.380301,0.227727,0.000288,1.936762,0.001351,3.700145,0.20234,1.743923,0.000028,2.044087,0.000434,9.164641,0.009224,0.789319,0.000146,0.763277,0.001313,Alive
5,4.844952,-0.72999,0.201506,0.089589,5.874205,0.398541,4.197533,-0.025815,0.108838,0.005804,4.272445,0.102355,3.732948,0.498145,1.277754,0.000574,3.913548,0.002329,4.374974,0.199152,2.628348,0.000148,2.801958,0.001946,11.073671,0.001846,0.812145,0.000211,0.781153,0.001869,Alive
2,2.235842,0.849142,0.215528,0.10568,4.588242,0.376041,3.313879,-0.03773,0.070338,0.007121,3.409638,0.088647,3.724891,0.459713,0.919328,0.000439,3.377886,0.002346,4.21367,0.197964,2.396474,0.000177,2.601003,0.002231,10.541165,0.003503,0.794794,0.00021,0.765528,0.001862,Alive
5,4.844974,-0.406606,0.212162,0.134924,2.802082,0.335534,4.262668,-0.157427,0.026124,0.00599,2.142206,0.069663,3.944245,0.385562,0.43431,0.000828,2.470787,0.00279,3.983746,0.192937,1.95528,0.000237,2.205699,0.002799,9.562647,0.006756,0.755439,0.000207,0.729904,0.00183,Alive
4,3.971036,-0.153588,0.239358,0.122957,4.438671,0.479452,4.137056,-0.182842,0.042711,0.006305,3.233838,0.098729,3.915472,0.46155,0.828749,0.000968,3.31602,0.003623,4.035568,0.188927,2.275419,0.000369,2.469945,0.004209,10.304766,0.004258,0.762215,0.00023,0.735035,0.002024,Alive
4,3.914328,-0.298573,0.179389,0.140986,2.61514,0.240513,3.366893,0.02932,0.046528,0.003662,1.832382,0.046437,3.19157,0.35521,0.269738,0.002412,2.030129,0.006132,3.630203,0.179681,1.602066,0.000421,1.852856,0.004769,8.801116,0.009354,0.692938,0.000215,0.67205,0.001897,Alive
3,3.069345,-0.291446,0.134246,0.01818,13.141645,0.535094,3.046887,0.126129,0.135818,0.005946,7.666578,0.133224,2.859796,0.600595,2.372038,0.0012,5.1492,0.032203,4.257722,0.161308,2.588206,0.001205,2.659591,0.011606,11.392776,0.001629,0.721891,0.000279,0.695536,0.002432,Alive
4,3.853121,-0.310109,0.13329,0.030941,10.344725,0.226529,3.524185,-0.092768,0.057405,0.003916,6.148956,0.072744,3.208444,0.542234,1.827557,0.001082,4.219221,0.043829,3.990869,0.156017,2.167829,0.001358,2.280277,0.012697,10.45429,0.004416,0.670512,0.000266,0.647956,0.00232,Alive
3,3.182353,-0.947132,0.417416,0.109098,21.054758,0.539677,3.409194,0.494025,1.056801,0.007314,11.300269,0.186552,2.864773,0.620073,4.418089,0.004629,6.365488,0.095916,5.537707,0.135824,2.768502,0.002113,2.751771,0.017921,12.395599,-0.000466,0.68362,0.000298,0.657988,0.002593,Alive
2,2.07915,0.259573,0.261973,0.111158,11.431543,0.438687,2.429831,0.264659,0.228578,0.006348,6.271174,0.126631,2.615638,0.517684,2.112747,0.002582,4.100337,0.064441,4.311333,0.147595,2.07517,0.001587,2.177146,0.013987,10.397863,0.004518,0.634431,0.000259,0.613356,0.002256,Alive
4,3.694815,-0.129365,0.279394,0.108431,12.82604,0.705127,2.703179,0.418622,0.601177,0.007143,6.693149,0.211065,2.678626,0.499218,2.461598,0.004695,4.263736,0.076792,4.728539,0.14433,2.138452,0.001657,2.222752,0.014302,10.627548,0.003767,0.627034,0.000257,0.605766,0.002246,Alive
2,2.305162,-0.493888,0.163715,0.043641,9.025862,0.610399,3.193053,0.163979,0.269751,0.008339,4.762522,0.178484,2.895867,0.445543,1.572483,0.003665,3.277418,0.06009,4.202932,0.148934,1.801644,0.001362,1.937207,0.012063,9.667546,0.006242,0.600707,0.000235,0.581812,0.002061,Alive
4,3.949808,-0.953352,0.164734,0.057709,4.050077,0.485837,3.327316,0.057398,0.065414,0.011492,2.204004,0.139941,2.809598,0.33213,0.543229,0.00283,1.763455,0.034109,3.558072,0.151979,1.212811,0.00081,1.413359,0.007548,8.014481,0.010582,0.536967,0.000185,0.522783,0.001633,Alive
3,2.888624,-0.172827,0.035957,0.024263,1.880521,0.303472,2.611825,0.05942,0.016201,0.001653,1.147304,0.080265,2.496128,0.277789,0.211078,0.002907,1.084386,0.015207,3.101743,0.152852,0.920366,0.00047,1.137513,0.004432,7.050876,0.012822,0.489613,0.000139,0.477886,0.001253,Alive
2,2.224382,-0.313592,0.032244,0.028246,1.157585,0.196222,2.765766,0.027072,0.012031,0.000655,0.715913,0.05336,2.557653,0.236729,0.079464,0.00493,0.721959,0.011461,3.004462,0.147633,0.697477,0.000389,0.918891,0.003533,6.473018,0.014932,0.460744,0.00012,0.451344,0.00109,Alive
3,2.956334,-0.198739,0.033481,0.030468,0.912853,0.171567,2.617999,0.034484,0.007442,0.002671,0.577115,0.044197,2.526866,0.222682,0.05794,0.003854,0.641436,0.008367,2.937373,0.148467,0.668719,0.000345,0.888585,0.00296,6.291017,0.01517,0.450379,0.000107,0.44112,0.000976,Alive
3,3.06935,-0.611287,0.366138,0.076559,0.556052,0.108737,3.012543,0.149742,0.032576,0.023448,0.23919,0.025848,2.747963,0.119306,0.04718,0.000277,0.23367,0.005936,3.243065,0.129207,0.323678,0.000374,0.513313,0.002184,5.353302,0.019181,0.382454,0.000064,0.377683,0.000606,Alive
3,3.080788,0.116122,0.261215,0.060195,0.489037,0.109995,3.50425,-0.111152,0.039148,0.012889,0.202399,0.025121,3.449121,0.098063,0.025328,0.000097,0.262329,0.004694,3.274951,0.137679,0.398599,0.000345,0.595616,0.001912,5.317841,0.018224,0.387244,0.000054,0.380892,0.000524,Alive
6,5.386374,-0.279483,0.378061,0.041725,0.506143,0.091329,3.288975,0.144066,0.040075,0.009872,0.174657,0.01756,3.259906,0.049677,0.057577,0.00031,0.12153,0.005435,3.614882,0.113616,0.184924,0.000554,0.337035,0.002441,4.838339,0.021407,0.33289,0.000034,0.330393,0.00034,Alive
3,2.812761,1.103786,0.319913,0.044008,0.451844,0.080076,2.46983,0.20858,0.062968,0.006171,0.165233,0.01374,3.192893,0.033235,0.065501,0.000441,0.08532,0.00595,3.716241,0.098722,0.108195,0.000766,0.226945,0.00301,4.566952,0.022967,0.295683,0.00002,0.295032,0.000212,Alive
3,2.815983,0.080379,0.161967,0.027768,0.338093,0.065582,2.382914,0.283744,0.054576,0.002214,0.122869,0.005718,2.615881,0.04131,0.05123,0.000053,0.054762,0.003704,3.336269,0.082718,0.049254,0.001002,0.12678,0.003644,4.063775,0.024469,0.239636,0.000005,0.240736,0.000072,Alive
2,2.038773,0.488775,0.178985,0.047275,0.307307,0.067396,2.235395,0.220377,0.052612,0.000814,0.109631,0.005541,2.644486,0.042794,0.046202,0.000012,0.048569,0.001594,3.233209,0.071405,0.026196,0.001128,0.082341,0.003699,3.89514,0.025101,0.208075,0.000002,0.210362,0.000039,Alive
2,2.111389,0.396641,0.216898,0.054317,0.303962,0.071864,2.428012,0.185575,0.077863,0.001537,0.114242,0.006548,2.745337,0.04444,0.050933,0.000018,0.049784,0.001072,3.275973,0.061481,0.01472,0.001337,0.056121,0.003879,3.884472,0.02549,0.187823,0.000001,0.191046,0.000026,Alive
2,1.922501,0.75293,0.161599,0.052803,0.219011,0.080986,1.738933,0.220932,0.025069,0.003303,0.067012,0.008906,2.303681,0.048642,0.026243,0.000201,0.03208,0.001163,2.904123,0.061518,0.011102,0.000757,0.050468,0.002078,3.585846,0.024963,0.162597,0.000002,0.165718,0.000023,Alive
3,2.773974,0.169669,0.210046,0.075973,0.230122,0.08086,2.151814,0.183102,0.031641,0.001656,0.066484,0.006828,2.328284,0.046601,0.023689,0.000159,0.029366,0.000953,2.847451,0.061223,0.010596,0.000531,0.049704,0.00149,3.520813,0.024673,0.154655,0.000002,0.157726,0.000025,Alive
0,0.390856,1.062382,0.608561,0.078042,0.281203,0.081539,1.994743,0.15243,0.161285,0.000699,0.092691,0.006165,2.677082,0.032731,0.03869,0.000017,0.034314,0.000429,3.078894,0.044849,0.001903,0.000474,0.02272,0.000752,3.553384,0.024211,0.116781,0.000002,0.120835,0.00002,Alive
1,1.200339,0.937981,0.517157,0.068281,0.252216,0.09,2.233446,0.086679,0.163211,0.00117,0.100192,0.009489,2.760583,0.045193,0.043128,0.000074,0.037983,0.00075,3.064698,0.035138,0.001387,0.000011,0.014317,0.000113,3.602521,0.022478,0.087066,0.000003,0.091104,0.000026,Alive
3,2.8466,0.166904,0.294402,0.055941,0.227698,0.086405,2.359629,0.144758,0.113964,0.001595,0.096283,0.011805,2.503734,0.057623,0.040597,0.000225,0.038221,0.001055,2.985661,0.033798,0.001502,0.000016,0.013708,0.000086,3.620112,0.02195,0.082031,0.000003,0.085965,0.000029,Alive
4,3.723789,-0.630768,0.067846,0.033787,0.18569,0.08257,2.514592,0.186764,0.033143,0.007919,0.078499,0.014835,2.251932,0.067498,0.027403,0.000435,0.033342,0.001387,2.847624,0.03748,0.001451,0.00005,0.017729,0.000084,3.583731,0.021259,0.082771,0.000004,0.086311,0.000036,Alive
3,2.883706,-0.347506,0.059993,0.05386,0.161368,0.081805,2.391582,0.159831,0.01842,0.012091,0.063815,0.015417,2.285308,0.063579,0.017735,0.000597,0.027771,0.001601,2.802026,0.042847,0.002348,0.000046,0.024406,0.000086,3.534521,0.021018,0.088459,0.000004,0.091647,0.000041,Alive
0,0.348838,1.152659,0.164446,0.071186,0.206513,0.080249,1.731928,0.215767,0.067917,0.008116,0.095231,0.013347,2.485227,0.058137,0.039206,0.000228,0.0409,0.001032,3.103064,0.029145,0.002389,0.00002,0.01169,0.000108,3.717913,0.020297,0.067935,0.000005,0.071588,0.000039,Alive
4,3.844961,-0.467321,0.088222,0.060274,0.143603,0.080281,3.233873,0.005049,0.018131,0.006492,0.05256,0.013172,2.957152,0.037435,0.009604,0.000536,0.024057,0.001528,3.041199,0.04437,0.002983,0.000027,0.027337,0.000099,3.559465,0.019707,0.083071,0.000006,0.085865,0.000052,Alive
4,3.840062,-0.379725,0.100947,0.027283,0.134674,0.074175,3.062657,0.047958,0.019244,0.001764,0.046103,0.010817,2.924076,0.029784,0.005248,0.000408,0.02162,0.001723,3.071685,0.04804,0.004442,0.000009,0.032665,0.000093,3.543211,0.018902,0.082635,0.000007,0.085095,0.00006,Alive
6,5.457366,-0.934709,0.094827,0.024579,0.134166,0.066946,3.390931,0.010751,0.024223,0.00205,0.04625,0.010376,2.862868,0.035878,0.00477,0.001534,0.021417,0.002519,2.964438,0.052131,0.006273,0.000007,0.038288,0.000084,3.508222,0.018107,0.081851,0.000008,0.084001,0.000067,Alive
1,1.085686,0.993343,0.213834,0.098531,0.182443,0.068575,1.732558,0.14311,0.019283,0.01443,0.075818,0.010778,2.352686,0.061228,0.017503,0.001379,0.034655,0.002764,2.813522,0.0448,0.002249,0.000022,0.02376,0.00009,3.543313,0.017602,0.067136,0.000008,0.069732,0.000065,Alive
2,1.932272,0.174922,0.13336,0.026574,0.189678,0.061627,1.97499,0.104694,0.026628,0.007595,0.082667,0.010983,2.072827,0.07306,0.014139,0.002518,0.034307,0.004126,2.479821,0.055186,0.004254,0.000074,0.035089,0.000102,3.392625,0.016661,0.070153,0.000008,0.07221,0.000072,Alive
3,2.844958,-0.479948,0.120778,0.05218,0.276869,0.058937,2.221618,0.139189,0.113775,0.001406,0.139833,0.006347,2.023532,0.075784,0.053794,0.000528,0.063559,0.002256,2.505072,0.047066,0.005766,0.000097,0.024172,0.000192,3.446741,0.015794,0.05264,0.000007,0.055138,0.000066,Alive
2,1.851484,0.078538,0.068083,0.015935,0.271968,0.04385,1.480416,0.174303,0.071505,0.000192,0.119258,0.004142,1.600888,0.072969,0.036987,0.000299,0.052623,0.001649,2.15458,0.061708,0.004022,0.000379,0.037029,0.000317,3.169168,0.01489,0.058044,0.000008,0.05985,0.00007,Alive
1,1.11302,0.389449,0.217528,0.01803,0.337821,0.048559,1.48059,0.20646,0.153753,0.000222,0.143229,0.003917,1.799076,0.061148,0.05874,0.000092,0.065398,0.001191,2.373936,0.054756,0.005484,0.000244,0.029592,0.000365,3.259147,0.014822,0.050649,0.000007,0.052778,0.000065,Alive
1,1.043655,0.758439,0.354142,0.022778,0.361281,0.056817,1.404009,0.206474,0.160934,0.001945,0.127648,0.008197,1.940799,0.039491,0.058828,0.000074,0.061706,0.000909,2.463695,0.055982,0.006184,0.000265,0.02981,0.00051,3.175096,0.014108,0.045655,0.000007,0.047633,0.000062,Alive
0,0.342318,0.804691,0.354313,0.017018,0.346133,0.06365,1.490143,0.20019,0.15167,0.003737,0.116446,0.010604,2.09238,0.030267,0.057249,0.000168,0.06101,0.000951,2.566715,0.053775,0.007781,0.00018,0.028245,0.000522,3.188498,0.013841,0.041972,0.000006,0.043977,0.000059,Alive
3,2.951447,-0.425561,0.086762,0.034037,0.167075,0.055176,2.459806,-0.010035,0.021023,0.002762,0.049605,0.009642,2.226177,0.031585,0.022589,0.000153,0.033716,0.000706,2.256573,0.067258,0.005528,0.000284,0.041995,0.000415,2.946003,0.013251,0.049717,0.000007,0.051016,0.000068,Alive
1,1.418173,-0.231231,0.048345,0.031757,0.149358,0.058839,2.661364,-0.090867,0.009693,0.002111,0.040528,0.00953,2.466901,0.028453,0.020401,0.000132,0.031486,0.0008,2.321028,0.064245,0.004169,0.00025,0.036804,0.000386,2.95532,0.013104,0.045797,0.000007,0.047175,0.000064,Alive
4,3.652803,-0.135339,0.05352,0.021115,0.129281,0.061384,2.44326,-0.024587,0.003045,0.001697,0.029028,0.008006,2.335176,0.032092,0.015729,0.000076,0.027242,0.000806,2.341167,0.060477,0.003726,0.000048,0.033079,0.000207,2.965443,0.012594,0.040639,0.000006,0.041921,0.00006,Alive
2,2.219492,-0.116404,0.092992,0.047252,0.121738,0.064278,2.635994,-0.084166,0.006238,0.002242,0.028054,0.004495,2.521875,0.025692,0.01423,0.000009,0.026215,0.000495,2.372689,0.061606,0.007583,0.000002,0.040931,0.000099,2.967299,0.011988,0.040896,0.000006,0.041832,0.000061,Alive
1,1.271314,0.385373,0.068315,0.046781,0.099317,0.060975,2.301498,-0.067628,0.009905,0.001013,0.021093,0.003078,2.47103,0.02391,0.009495,0.000032,0.027397,0.000606,2.331622,0.066112,0.020176,0.000006,0.060638,0.000121,2.987468,0.011317,0.044357,0.000007,0.044851,0.000068,Alive
5,4.683383,-1.117805,0.12601,0.02303,0.114163,0.063402,3.216106,-0.034452,0.006334,0.000544,0.034152,0.003538,2.590841,0.02785,0.019644,0.000039,0.029899,0.000333,2.556188,0.049964,0.003188,0.000005,0.026927,0.000095,3.093527,0.011624,0.03192,0.000005,0.032955,0.000045,Alive
2,2.195415,-0.403859,0.104088,0.015486,0.106568,0.057897,2.88508,-0.057802,0.010202,0.000668,0.028186,0.003041,2.615336,0.026151,0.015688,0.000041,0.0268,0.000339,2.524009,0.052174,0.005115,0.000005,0.031789,0.000119,3.076132,0.011415,0.03323,0.000005,0.034109,0.000046,Alive
3,2.995112,-0.256691,0.162981,0.037993,0.114793,0.061422,2.838126,-0.083692,0.034845,0.001446,0.02444,0.002874,2.636751,0.024134,0.008228,0.000039,0.024303,0.000384,2.463234,0.057998,0.017786,0.000015,0.051828,0.000219,3.079549,0.010612,0.03665,0.000005,0.037038,0.000049,Alive
3,3.14361,-0.67791,0.137713,0.081123,0.139049,0.096238,3.286782,-0.141021,0.041505,0.001743,0.026141,0.004235,2.815696,0.020876,0.008407,0.000037,0.021001,0.000322,2.529027,0.055338,0.015071,0.000022,0.046082,0.000217,3.085834,0.010486,0.033829,0.000004,0.034228,0.00004,Alive
4,3.848233,-0.42791,0.149117,0.031107,0.15392,0.107328,3.365038,-0.174128,0.023676,0.002154,0.027575,0.004642,2.998956,0.017077,0.011736,0.000031,0.01979,0.000289,2.639749,0.049289,0.0059,0.000039,0.030361,0.000192,3.096064,0.010843,0.029491,0.000003,0.030169,0.000032,Alive
3,2.8466,0.250041,0.127024,0.020672,0.202614,0.177013,2.362202,0.031198,0.03002,0.004447,0.027071,0.007319,2.540125,0.015044,0.008074,0.000055,0.017607,0.000339,2.600471,0.052706,0.012031,0.000036,0.039774,0.000209,3.080634,0.010407,0.03095,0.000003,0.031374,0.000031,Alive
3,2.885372,0.272576,0.159026,0.042346,0.272454,0.218206,2.575758,0.034219,0.007878,0.006748,0.034666,0.008852,2.742526,0.01215,0.013968,0.00007,0.020618,0.000362,2.805026,0.040935,0.001819,0.000163,0.017654,0.000233,3.148693,0.010907,0.023143,0.000002,0.02402,0.000019,Alive
2,2.07752,0.5489,0.349893,0.108305,0.318208,0.279165,2.40285,0.01949,0.02081,0.00868,0.032989,0.011274,2.781166,0.007968,0.011205,0.000103,0.018039,0.000417,2.793014,0.042747,0.002293,0.000162,0.019685,0.000241,3.115577,0.010783,0.023761,0.000002,0.024544,0.000018,Alive
4,3.767469,0.372665,0.865941,0.379888,0.362852,0.335008,3.022166,-0.141306,0.035171,0.011914,0.031331,0.013676,3.109679,0.004309,0.008715,0.00014,0.015886,0.000467,2.782305,0.044476,0.003237,0.000136,0.022045,0.000238,3.086792,0.010644,0.024315,0.000001,0.025003,0.000017,Alive
10,9.358616,-3.738508,1.300472,1.134144,0.403802,0.382981,6.06511,-0.435587,0.041756,0.022884,0.027006,0.016945,3.683327,0.001329,0.004831,0.000174,0.01291,0.00056,2.731258,0.047661,0.006416,0.000085,0.027638,0.00021,3.04167,0.010328,0.025216,0.000001,0.025711,0.000015,Alive
3,3.239049,-1.002418,1.281449,0.849981,0.381779,0.364018,4.143436,-0.307873,0.047049,0.025239,0.024007,0.017194,3.354157,0.002827,0.003513,0.000153,0.012138,0.000621,2.68153,0.049095,0.008615,0.000066,0.03081,0.000188,3.025382,0.010153,0.025559,0.000001,0.025959,0.000014,Alive
2,2.003309,1.178519,1.046505,0.324686,0.351679,0.333475,2.327931,-0.098591,0.057519,0.013515,0.02321,0.018151,2.843993,0.010766,0.004378,0.000111,0.012429,0.00067,2.631017,0.04533,0.004284,0.000115,0.022578,0.00021,3.013271,0.010292,0.022465,0.000001,0.022994,0.000009,Alive
1,1.235826,0.455211,0.068714,0.043573,0.165946,0.155867,2.246695,-0.012025,0.004735,0.002827,0.014421,0.010137,2.456152,0.019513,0.001571,0.000237,0.011486,0.000787,2.450785,0.049212,0.009861,0.000043,0.030477,0.00013,2.962091,0.009796,0.023059,0,0.023341,0.000009,Alive
2,2.156657,-0.134659,0.098394,0.041374,0.124713,0.117913,2.737508,-0.09556,0.004382,0.000861,0.012838,0.007682,2.596039,0.020692,0.00103,0.00032,0.012261,0.000714,2.419278,0.050289,0.012396,0.00003,0.033498,0.000107,2.955406,0.009605,0.023141,0.000001,0.023345,0.000009,Alive
3,3.001618,-0.580728,0.102694,0.061055,0.09054,0.07775,2.979082,-0.107045,0.010463,0.000496,0.011737,0.004969,2.580352,0.023179,0.000613,0.000336,0.015488,0.000464,2.367965,0.052104,0.018487,0.000014,0.0401,0.000074,2.959127,0.009184,0.023148,0.000001,0.023203,0.000011,Alive
3,2.919222,-0.19032,0.096562,0.05082,0.087101,0.070504,2.53398,-0.031744,0.015677,0.00068,0.012025,0.004503,2.384725,0.025456,0.000739,0.000202,0.017905,0.000342,2.340253,0.052851,0.022041,0.000009,0.043685,0.000066,2.9699,0.008952,0.02308,0.000001,0.023064,0.000013,Alive
2,2.04039,-0.130591,0.08117,0.038486,0.087076,0.068115,2.209889,0.051128,0.016027,0.001372,0.012717,0.00433,2.172496,0.028247,0.000954,0.000106,0.02085,0.000244,2.314096,0.05349,0.025938,0.000007,0.047467,0.000063,2.986794,0.008704,0.022969,0.000001,0.022884,0.000014,Alive
2,1.856391,0.395444,0.065513,0.032134,0.088388,0.066999,1.695003,0.125114,0.008552,0.002475,0.015024,0.004243,1.963832,0.033152,0.001857,0.000027,0.028405,0.000131,2.290508,0.054493,0.034819,0.000006,0.055678,0.000073,3.039391,0.008157,0.022637,0.000002,0.022423,0.000017,Alive
1,1.227657,0.114047,0.068423,0.023138,0.088358,0.066195,1.925954,0.097239,0.007597,0.003094,0.016649,0.00428,2.030879,0.03456,0.002682,0.000018,0.033127,0.000109,2.300134,0.05485,0.039835,0.000007,0.06014,0.000083,3.075351,0.00786,0.022424,0.000002,0.022149,0.000018,Alive
2,2.04039,-0.131344,0.047205,0.021689,0.0889,0.064446,2.218525,0.055789,0.009981,0.002177,0.01877,0.004407,2.149139,0.035286,0.00381,0.000016,0.038625,0.000103,2.321627,0.055112,0.045256,0.000009,0.064866,0.000096,3.117999,0.007544,0.022183,0.000002,0.02185,0.00002,Alive
3,2.954705,-0.512191,0.054372,0.016645,0.096267,0.063506,2.539555,0.023996,0.014905,0.001563,0.026073,0.005039,2.293174,0.037846,0.00704,0.000018,0.052748,0.000122,2.374014,0.05529,0.057402,0.000013,0.075197,0.000117,3.224564,0.006856,0.021635,0.000002,0.021197,0.000022,Alive
4,3.686661,-0.538437,0.083375,0.014975,0.096815,0.054054,2.394495,0.06868,0.007791,0.000764,0.016295,0.003985,2.165462,0.02958,0.002355,0.000034,0.030275,0.00013,2.34211,0.053645,0.036726,0.000012,0.055694,0.000096,3.067238,0.007482,0.01962,0.000002,0.019378,0.000017,Alive
2,1.966141,0.183918,0.107257,0.028909,0.1018,0.066421,2.001834,0.085698,0.010685,0.0006,0.022884,0.004568,2.131863,0.036229,0.004157,0.000032,0.042631,0.000199,2.354979,0.054033,0.048172,0.000014,0.065959,0.000105,3.172104,0.006781,0.019209,0.000002,0.018861,0.000018,Alive
0,0.277839,0.75532,0.109884,0.048344,0.115496,0.089999,1.521409,0.125951,0.008207,0.000626,0.036201,0.005213,2.036605,0.048569,0.006888,0.000042,0.061564,0.000324,2.353219,0.053751,0.061681,0.000014,0.07762,0.000097,3.308879,0.006026,0.018739,0.000002,0.018298,0.00002,Alive
1,1.158311,0.607036,0.167874,0.087562,0.144124,0.10636,1.908303,0.021998,0.006286,0.00159,0.059593,0.005927,2.213296,0.06582,0.011649,0.000113,0.090086,0.0005,2.350384,0.052604,0.07716,0.000011,0.090488,0.000084,3.480269,0.005235,0.018219,0.000002,0.017698,0.000021,Alive
2,2.185629,-0.108973,0.065601,0.057398,0.09925,0.09269,2.61579,-0.055295,0.012785,0.000852,0.026728,0.004973,2.516003,0.039582,0.001556,0.000995,0.043919,0.00099,2.435705,0.050307,0.044836,0.000023,0.061673,0.000138,3.267629,0.005807,0.014746,0.000002,0.014473,0.000017,Alive
4,3.69482,-0.308506,0.082468,0.045853,0.110733,0.086868,2.68354,-0.035231,0.016685,0.001524,0.034372,0.00564,2.497464,0.043182,0.002309,0.001169,0.053501,0.001114,2.46118,0.049855,0.050856,0.000024,0.067054,0.000164,3.342086,0.005464,0.014575,0.000002,0.014266,0.000019,Alive
4,3.809446,-0.579604,0.136438,0.037026,0.156005,0.068486,3.109111,-0.094044,0.036709,0.001754,0.072156,0.006668,2.752854,0.052942,0.00679,0.001222,0.092507,0.001351,2.591355,0.047322,0.069875,0.000038,0.083171,0.000346,3.592711,0.004484,0.01395,0.000003,0.013559,0.000026,Alive
3,2.891884,0.236013,0.131576,0.040652,0.173645,0.065329,2.760458,-0.101729,0.037506,0.001389,0.090096,0.006314,2.816354,0.056971,0.009092,0.001056,0.108629,0.001384,2.639591,0.046144,0.07617,0.000048,0.088236,0.000449,3.680714,0.004187,0.013706,0.000003,0.013295,0.00003,Alive
1,1.27947,0.524335,0.099582,0.025822,0.260024,0.0704,2.577477,-0.050908,0.026254,0.00076,0.159867,0.004408,2.7877,0.075053,0.020191,0.000339,0.162825,0.001485,2.736818,0.042047,0.093349,0.000095,0.101297,0.000868,3.932938,0.00343,0.012866,0.000005,0.012419,0.000041,Alive
1,1.272948,0.555065,0.063399,0.017794,0.311109,0.077235,2.367004,0.013005,0.021509,0.000888,0.187843,0.004156,2.672459,0.082084,0.025889,0.00019,0.181475,0.001596,2.755761,0.040623,0.098152,0.000113,0.104695,0.001027,4.006504,0.003231,0.012551,0.000005,0.0121,0.000044,Alive
3,2.957985,0.087451,0.065441,0.025777,0.186447,0.085596,2.739857,0.009208,0.01629,0.001001,0.084906,0.0042,2.808052,0.044838,0.006757,0.000193,0.105198,0.001222,2.808222,0.042783,0.069627,0.000088,0.081665,0.000822,3.72695,0.003974,0.011396,0.000005,0.011081,0.000039,Alive
4,3.693193,0.038427,0.088727,0.037787,0.215201,0.096565,2.660894,0.035977,0.017202,0.000994,0.098307,0.004479,2.758289,0.050184,0.009141,0.000109,0.116922,0.001313,2.812589,0.041861,0.073239,0.000101,0.084305,0.000936,3.776557,0.003815,0.011096,0.000005,0.010779,0.000043,Alive
5,4.568769,-0.126608,0.327399,0.12542,0.311087,0.123609,2.888982,-0.015415,0.013973,0.003251,0.140906,0.006472,2.820999,0.064801,0.020529,0.000219,0.147041,0.002029,2.792361,0.039628,0.080568,0.000128,0.08893,0.001186,3.868862,0.003515,0.010088,0.000006,0.009786,0.000051,Alive
4,3.7238,0.035406,0.232179,0.103794,0.331564,0.123206,2.601182,0.043611,0.010926,0.002104,0.153731,0.007036,2.679325,0.068218,0.025204,0.000229,0.15379,0.002354,2.77701,0.039165,0.081598,0.00013,0.089238,0.001216,3.877403,0.003474,0.009718,0.000006,0.009429,0.000053,Alive
3,2.885353,0.046658,0.122629,0.024408,0.186614,0.114779,2.513536,0.063232,0.007122,0.002844,0.076052,0.007533,2.610734,0.043321,0.012739,0.000269,0.093077,0.002114,2.719422,0.041391,0.055983,0.000088,0.06734,0.000876,3.59044,0.004134,0.007923,0.000006,0.007791,0.00005,Alive
2,2.190535,-0.003035,0.108635,0.032035,0.182739,0.098969,2.797829,-0.024092,0.009197,0.004112,0.079483,0.007266,2.782192,0.041787,0.014353,0.000201,0.093077,0.002226,2.709945,0.041614,0.054903,0.00008,0.066004,0.000819,3.563051,0.004162,0.007536,0.000006,0.007425,0.00005,Alive
3,3.042016,-0.045131,0.083538,0.033169,0.163251,0.060589,3.282057,-0.191627,0.009929,0.004873,0.076047,0.008193,3.141541,0.031042,0.015762,0.00026,0.083478,0.00226,2.681135,0.04315,0.047477,0.000045,0.058545,0.000547,3.430576,0.004356,0.006317,0.000006,0.006284,0.000049,Alive
3,2.959609,-0.130795,0.034399,0.016776,0.079533,0.053021,2.754597,-0.066022,0.020666,0.004495,0.021596,0.010293,2.667422,0.015522,0.003875,0.000463,0.025464,0.001699,2.481192,0.045301,0.012407,0.00002,0.026383,0.000191,3.051398,0.005316,0.003845,0.000005,0.00404,0.000042,Alive
4,3.730312,-0.398114,0.045115,0.014565,0.058854,0.056663,2.755548,-0.076087,0.027914,0.00172,0.02007,0.012611,2.482779,0.025746,0.004298,0.00078,0.023427,0.001722,2.323072,0.046265,0.008253,0.000008,0.02201,0.000118,2.979375,0.005396,0.003157,0.000005,0.003395,0.00004,Alive
2,2.069363,-0.155444,0.164547,0.015246,0.063234,0.050389,2.096123,0.024603,0.04178,0.001355,0.022508,0.012654,2.000117,0.044615,0.003204,0.001201,0.022533,0.001598,2.11742,0.046774,0.004647,0.000008,0.017913,0.00011,2.928003,0.005457,0.002509,0.000004,0.002785,0.000036,Alive
2,1.953081,-0.19567,0.073757,0.020283,0.066983,0.05452,1.526553,0.14484,0.021095,0.005021,0.028649,0.010883,1.526739,0.062667,0.002092,0.00087,0.023628,0.001493,1.954141,0.046541,0.002339,0.000067,0.014707,0.000188,2.911209,0.005479,0.001922,0.000004,0.002227,0.00003,Alive
2,1.807859,0.357191,0.066331,0.01481,0.085307,0.052196,1.237356,0.132328,0.015241,0.002276,0.037414,0.008613,1.468495,0.072204,0.003522,0.000454,0.027141,0.001766,1.908976,0.045354,0.001721,0.000257,0.012777,0.000351,2.939426,0.005451,0.001412,0.000003,0.001736,0.000024,Alive
4,3.496139,-0.288575,0.046177,0.033733,0.108906,0.053024,1.642089,0.12618,0.012436,0.007729,0.046673,0.00762,1.573273,0.07306,0.007976,0.000994,0.033093,0.002443,1.989642,0.043133,0.003018,0.000299,0.012197,0.000554,3.016848,0.005363,0.000989,0.000002,0.001321,0.000018,Alive
0,0.271315,0.631706,0.117468,0.039904,0.120939,0.054017,1.318586,0.100748,0.013789,0.008307,0.051555,0.007338,1.704173,0.071895,0.011498,0.001101,0.036847,0.002826,2.064079,0.041657,0.004214,0.000279,0.012351,0.000647,3.07329,0.005298,0.000812,0.000002,0.001142,0.000015,Alive
3,2.807839,-0.421556,0.165706,0.090671,0.132228,0.054056,2.115297,0.054567,0.017209,0.005565,0.056949,0.006912,1.896293,0.070783,0.015631,0.001104,0.040959,0.003178,2.152096,0.039973,0.005623,0.00026,0.012734,0.000723,3.140272,0.00522,0.000658,0.000002,0.000984,0.000013,Alive
3,2.693209,0.327728,0.089807,0.021372,0.140746,0.042924,1.736374,0.151652,0.01296,0.002377,0.051036,0.007487,1.989476,0.065804,0.008805,0.003005,0.031727,0.007493,2.436213,0.035007,0.003264,0.000719,0.009558,0.00134,3.346996,0.005312,0.000699,0.000002,0.000992,0.000011,Alive
2,2.072631,-0.07833,0.041675,0.033083,0.149415,0.047016,2.205622,0.116937,0.017227,0.00424,0.060254,0.008603,2.197704,0.070539,0.013249,0.002608,0.035663,0.007506,2.596876,0.030792,0.004326,0.000488,0.009575,0.001198,3.505952,0.005209,0.000489,0.000003,0.000759,0.000018,Alive
4,3.914334,-0.655583,0.12678,0.069938,0.179023,0.058191,3.341494,-0.003822,0.039477,0.002065,0.065746,0.011089,2.942102,0.058659,0.017828,0.001819,0.038296,0.005133,3.04296,0.023706,0.005589,0.00018,0.009898,0.000661,3.791867,0.004993,0.000258,0.000011,0.000462,0.000049,Alive
5,4.798036,-1.111955,0.146007,0.044317,0.184747,0.057433,3.705774,-0.01521,0.031937,0.002111,0.063736,0.010448,3.083172,0.054084,0.017161,0.001498,0.037769,0.004229,3.145559,0.022367,0.005831,0.000129,0.009963,0.000547,3.847767,0.00495,0.000227,0.000013,0.000413,0.000059,Alive
4,4.03058,-0.948037,0.197383,0.026428,0.192032,0.052668,3.785557,-0.027782,0.006434,0.001827,0.051884,0.0073,3.249784,0.048866,0.005909,0.000785,0.029027,0.002055,3.269998,0.019921,0.00344,0.000049,0.007585,0.000334,3.902011,0.005348,0.00027,0.000014,0.000452,0.000071,Alive
4,3.891875,-0.306165,0.104447,0.012907,0.141743,0.05987,3.69442,-0.08949,0.00241,0.000759,0.032294,0.005053,3.428251,0.044097,0.002787,0.000384,0.020807,0.000967,3.292948,0.018352,0.002745,0.000093,0.006036,0.000471,3.878262,0.005992,0.00032,0.000015,0.000536,0.000075,Alive
3,3.153397,-0.239061,0.076073,0.033877,0.128564,0.061488,3.642204,-0.091147,0.002709,0.001137,0.028421,0.00444,3.408983,0.04456,0.002968,0.000476,0.020292,0.000908,3.27341,0.018222,0.003254,0.000105,0.006236,0.000528,3.865835,0.006071,0.000305,0.000016,0.000525,0.000077,Alive
3,3.080778,-0.09424,0.082514,0.033801,0.120129,0.062709,3.456725,-0.067457,0.004197,0.000662,0.026345,0.004034,3.332262,0.045152,0.003444,0.000472,0.020303,0.000903,3.249966,0.018135,0.003801,0.000112,0.006481,0.000572,3.84962,0.006157,0.000292,0.000016,0.000518,0.000077,Alive
3,2.853126,0.575399,0.074825,0.046342,0.163433,0.071509,2.605826,0.058897,0.003349,0.000161,0.037313,0.005953,2.963028,0.047342,0.004874,0.000418,0.016578,0.00124,3.1739,0.017538,0.001689,0.000334,0.003695,0.001196,3.746495,0.007303,0.00072,0.000008,0.001077,0.00005,Alive
2,2.155042,0.34045,0.094054,0.043423,0.170038,0.075596,2.753527,0.040204,0.001544,0.000226,0.040091,0.006159,2.973378,0.047014,0.004815,0.000574,0.017105,0.001448,3.141777,0.017806,0.002027,0.000304,0.003843,0.001214,3.710921,0.007425,0.000721,0.000008,0.001094,0.000047,Alive
1,1.348836,0.617676,0.10823,0.027867,0.178348,0.08244,2.680323,0.003271,0.001204,0.000739,0.044188,0.007233,3.010518,0.046901,0.005063,0.000841,0.017931,0.001789,3.106669,0.018142,0.00235,0.000277,0.004025,0.001191,3.673148,0.007544,0.000725,0.000007,0.001114,0.000043,Alive
2,2.192175,0.118972,0.058698,0.040397,0.301089,0.132265,2.873654,0.003682,0.013384,0.004695,0.074953,0.012303,2.942031,0.045693,0.014033,0.000795,0.02009,0.002545,3.064566,0.01844,0.001998,0.000314,0.003142,0.001461,3.584663,0.00821,0.001149,0.000005,0.001625,0.000029,Alive
3,2.959609,-0.021162,0.108341,0.046443,0.31422,0.144747,2.764458,0.03456,0.023775,0.005844,0.079815,0.014795,2.787701,0.048981,0.015187,0.000986,0.020698,0.003076,2.985745,0.019165,0.002076,0.000293,0.003267,0.001345,3.536687,0.008317,0.00117,0.000004,0.001662,0.000025,Alive
2,2.043665,0.200949,0.159401,0.043127,1.131079,0.40797,2.360893,0.233824,0.204301,0.003403,0.180216,0.037707,2.594787,0.017257,0.04391,0.000175,0.024724,0.002744,3.155866,0.020844,0.001475,0.000172,0.00305,0.000772,3.393947,0.009692,0.003541,0.000001,0.004224,0.000009,Alive
4,3.799668,-0.71728,0.229983,0.041538,0.555365,0.209529,2.803021,0.095648,0.020011,0.002243,0.099822,0.025774,2.446635,0.038031,0.019245,0.000333,0.015873,0.002393,2.793836,0.02455,0.000405,0.000148,0.002977,0.000464,3.256979,0.00977,0.003598,0.000001,0.004311,0.000009,Alive
3,2.927368,-0.383591,0.202338,0.037506,0.391411,0.160253,2.738948,0.043408,0.010513,0.002546,0.073244,0.022076,2.540912,0.037105,0.012428,0.000529,0.012624,0.002419,2.756205,0.025565,0.000355,0.000075,0.003114,0.000432,3.230005,0.009744,0.003585,0.000001,0.0043,0.000012,Alive
3,3.035491,-0.03964,0.151244,0.090972,0.155971,0.090447,3.066467,-0.063306,0.034241,0.007846,0.029238,0.019506,3.012949,0.016734,0.005893,0.000392,0.006817,0.003145,2.872218,0.027207,0.00158,0.000069,0.004546,0.000532,3.229614,0.009499,0.003436,0.000004,0.004142,0.000025,Alive
3,2.969394,0.120161,0.213536,0.083878,0.176037,0.100304,3.088332,-0.066554,0.038283,0.005226,0.031357,0.020542,3.103518,0.009843,0.005224,0.000448,0.00582,0.002921,2.958444,0.027313,0.000766,0.000165,0.004063,0.000658,3.229949,0.00983,0.004543,0.000003,0.0053,0.000022,Alive
6,5.683395,-0.777688,0.120583,0.016788,0.155166,0.073253,4.272395,-0.198605,0.034905,0.003938,0.039303,0.015533,3.76767,-0.007486,0.004308,0.000291,0.01233,0.00241,3.241782,0.026017,0.00588,0.000083,0.008375,0.000674,3.400419,0.009191,0.003954,0.000007,0.004681,0.000049,Alive
6,5.615667,-0.565932,0.102722,0.035462,0.179824,0.071404,4.252238,-0.195164,0.021249,0.003114,0.050442,0.011834,3.844593,-0.004559,0.002309,0.000457,0.017066,0.001931,3.337863,0.025169,0.007429,0.000105,0.009822,0.000833,3.509179,0.009117,0.004614,0.000009,0.005384,0.00006,Alive
2,2.266433,0.621838,0.24073,0.034212,0.287198,0.06818,3.198707,-0.087543,0.038728,0.002051,0.094837,0.01083,3.472094,0.024244,0.008834,0.000339,0.033381,0.002067,3.302717,0.022228,0.012218,0.000062,0.01349,0.000593,3.696307,0.008604,0.004043,0.000011,0.004787,0.000074,Alive
3,2.891901,0.751415,0.166506,0.027897,0.374384,0.06691,2.84227,-0.003435,0.03774,0.00108,0.130173,0.011234,3.214775,0.040507,0.017022,0.00031,0.044673,0.002253,3.287967,0.020448,0.014885,0.000049,0.015451,0.000498,3.804793,0.008316,0.003746,0.000012,0.004474,0.000079,Alive
3,3.037122,-0.155204,0.101963,0.020412,0.485344,0.066544,3.102612,0.057204,0.031785,0.000982,0.175306,0.012326,3.027957,0.055755,0.029917,0.000296,0.057974,0.002478,3.291494,0.018499,0.017636,0.000041,0.017425,0.000425,3.921683,0.00801,0.003448,0.000012,0.004156,0.000084,Alive
1,1.342308,0.246518,0.18285,0.019673,0.922318,0.065645,2.432795,0.261846,0.114832,0.003057,0.359306,0.014654,2.65194,0.084335,0.099669,0.000241,0.106054,0.002883,3.488744,0.011977,0.025603,0.000034,0.022913,0.000321,4.308415,0.007006,0.002579,0.000014,0.003213,0.000093,Alive
3,2.85149,-0.008736,0.235981,0.025199,1.075681,0.063021,2.480133,0.336507,0.215772,0.002348,0.427645,0.01357,2.62156,0.086593,0.130671,0.000213,0.122792,0.002794,3.623233,0.009699,0.027922,0.000035,0.024455,0.000312,4.444077,0.006648,0.002308,0.000014,0.002914,0.000093,Alive
2,2.119531,-0.046527,0.115892,0.033392,0.532405,0.066457,2.61058,0.123322,0.020602,0.004644,0.225788,0.009894,2.634445,0.094336,0.041516,0.000073,0.075014,0.001642,3.153912,0.017556,0.018272,0.000045,0.01807,0.000412,4.109563,0.00777,0.003907,0.000012,0.004714,0.000083,Alive
1,1.161576,0.63244,0.047159,0.038375,0.73271,0.061873,2.004855,0.233197,0.05411,0.001008,0.322958,0.007037,2.437867,0.109735,0.074722,0.000066,0.101681,0.001247,3.262429,0.013998,0.022942,0.000035,0.021119,0.000311,4.324383,0.007154,0.003117,0.000011,0.003872,0.000081,Alive
1,1.310054,0.038443,0.063631,0.022811,0.833924,0.060555,2.394711,0.233885,0.088237,0.000431,0.370664,0.005529,2.50323,0.113285,0.095184,0.000052,0.114615,0.001003,3.352784,0.012213,0.025101,0.000032,0.022504,0.000279,4.43294,0.006834,0.002757,0.000011,0.003481,0.000078,Alive
4,3.733567,-0.526891,0.096209,0.028939,0.930433,0.061181,2.823677,0.238325,0.137133,0.000258,0.415334,0.004362,2.594574,0.11382,0.117653,0.000038,0.126771,0.000769,3.46716,0.010434,0.027082,0.000029,0.02376,0.000252,4.541308,0.006508,0.002423,0.000011,0.003113,0.000074,Alive
3,2.956335,-0.171901,0.381185,0.053881,1.086343,0.068268,2.617172,0.354857,0.305337,0.000521,0.489436,0.003496,2.68347,0.105354,0.165145,0.000028,0.147502,0.000438,3.770694,0.006904,0.030365,0.000023,0.025801,0.000203,4.755857,0.005845,0.001837,0.000009,0.002454,0.000064,Alive
3,3.030574,-0.704136,0.159714,0.094966,0.858102,0.079101,2.782475,0.307477,0.15763,0.001726,0.400846,0.004443,2.563405,0.112984,0.121873,0.000031,0.128987,0.00032,3.55505,0.009865,0.027907,0.000018,0.024158,0.000159,4.640896,0.0062,0.002128,0.000008,0.002808,0.000055,Alive
4,3.909418,-0.766136,0.194286,0.11101,0.737388,0.101661,3.112949,0.272125,0.177652,0.00296,0.362639,0.007449,2.850367,0.102832,0.129263,0.000051,0.128312,0.000342,3.705929,0.009483,0.028312,0.000008,0.02425,0.00008,4.707334,0.005966,0.001846,0.000005,0.002493,0.000036,Alive
3,2.848232,0.537985,0.422165,0.095023,0.772141,0.113384,2.435668,0.332807,0.254221,0.001323,0.384796,0.009127,2.913545,0.094559,0.152051,0.000069,0.136378,0.00037,3.886384,0.007801,0.029534,0.000007,0.024972,0.000065,4.799305,0.005666,0.001588,0.000004,0.002189,0.000031,Alive
1,1.122824,1.540049,0.740851,0.071911,0.804595,0.129509,1.911819,0.398133,0.352512,0.002172,0.406754,0.01103,2.999931,0.083533,0.17423,0.000078,0.143493,0.000386,4.093907,0.006062,0.030495,0.000005,0.025525,0.000052,4.89295,0.005363,0.001362,0.000003,0.001917,0.000026,Alive
2,2.150139,0.570995,0.930541,0.121803,0.713076,0.152408,2.600058,0.318526,0.394119,0.001708,0.3605,0.010941,3.094303,0.071179,0.152258,0.000039,0.128508,0.000531,3.990279,0.010261,0.02746,0.000001,0.023318,0.000014,4.711258,0.005917,0.001598,0.000001,0.002183,0.000012,Alive
1,1.192184,1.333822,0.879858,0.08789,0.658203,0.139147,1.99236,0.327668,0.36555,0.001531,0.330331,0.011044,2.931953,0.070399,0.132345,0.000126,0.118072,0.000764,3.836498,0.013288,0.025101,0,0.021726,0.000009,4.576033,0.006328,0.00185,0.000001,0.002467,0.00001,Alive
3,2.917581,-0.00796,0.243145,0.022144,0.525659,0.070033,2.457937,0.251034,0.168553,0.00296,0.248383,0.007478,2.620029,0.078312,0.088338,0.000218,0.094414,0.000936,3.356521,0.021667,0.018303,0.000004,0.017324,0.000036,4.246234,0.007168,0.002369,0.000001,0.003004,0.000006,Alive
2,1.929022,0.47248,0.215114,0.040938,0.530635,0.050674,1.919575,0.300531,0.138323,0.002897,0.234803,0.004772,2.309267,0.089412,0.079378,0.000146,0.090455,0.000917,3.16316,0.023745,0.017127,0.000009,0.016605,0.000069,4.184457,0.007209,0.002315,0.000001,0.002915,0.000007,Alive
1,1.339032,-0.11897,0.110562,0.029947,0.423808,0.047668,2.260521,0.198496,0.042851,0.004243,0.176848,0.004698,2.282968,0.093953,0.043102,0.000251,0.069572,0.001019,2.930364,0.027514,0.012288,0.00001,0.013792,0.000076,4.024664,0.007775,0.002952,0.000001,0.003606,0.000009,Alive
2,2.080785,0.178846,0.103065,0.007212,0.29262,0.048202,2.491245,0.001163,0.026356,0.000925,0.102149,0.005805,2.535012,0.089207,0.009147,0.000372,0.042038,0.001375,2.739508,0.032424,0.005495,0.000023,0.010086,0.000118,3.840957,0.008502,0.004053,0.000002,0.004744,0.000014,Alive
2,2.190532,0.014335,0.087318,0.006554,0.239334,0.05598,2.80103,-0.058211,0.024798,0.000614,0.071587,0.007007,2.73843,0.0769,0.00392,0.000408,0.031199,0.001433,2.769454,0.034295,0.0026,0.00005,0.008775,0.00014,3.778014,0.008905,0.004973,0.000002,0.005685,0.000016,Alive
3,2.959603,-0.117595,0.135763,0.008653,0.264178,0.054968,2.744358,-0.04052,0.034771,0.00087,0.082608,0.0076,2.639342,0.084557,0.004583,0.000322,0.034577,0.001799,2.732375,0.03361,0.003684,0.000045,0.009213,0.000158,3.80785,0.008686,0.004397,0.000002,0.005075,0.000019,Alive
4,3.731959,0.171477,0.098936,0.072777,0.208984,0.102353,2.886558,0.026807,0.02324,0.00354,0.040779,0.013635,2.979106,0.046748,0.015983,0.000351,0.026417,0.00176,3.076113,0.035333,0.002912,0.000082,0.011072,0.000187,3.815444,0.009549,0.007587,0.000003,0.008247,0.000027,Alive
3,3.033866,0.063283,0.220501,0.070097,0.219358,0.122099,3.031602,0.045799,0.030353,0.003813,0.042669,0.015892,3.096704,0.041781,0.023171,0.000312,0.032438,0.00164,3.224488,0.034573,0.006517,0.000042,0.014602,0.00018,3.893712,0.009678,0.00887,0.000004,0.009486,0.00003,Alive
6,5.649529,-0.847936,0.317322,0.086523,0.219966,0.121372,4.244839,-0.132397,0.050177,0.006966,0.049456,0.013956,3.708238,0.028379,0.025688,0.000264,0.033429,0.002601,3.426522,0.033197,0.006322,0.000056,0.014182,0.000244,3.954569,0.009568,0.00832,0.000005,0.008889,0.000043,Alive
7,6.609126,-1.361969,0.257604,0.139235,0.296946,0.120969,4.939647,-0.099671,0.01048,0.005946,0.096061,0.020332,4.123733,0.022544,0.046378,0.000728,0.060159,0.005599,3.942669,0.028855,0.021031,0.000043,0.027302,0.000326,4.302939,0.00947,0.011162,0.000007,0.011541,0.000059,Alive
3,3.156667,0.261944,0.144926,0.08209,0.300018,0.112923,3.791858,0.040919,0.014722,0.003526,0.105631,0.024078,3.959572,0.017608,0.047983,0.001234,0.06317,0.00773,4.073072,0.02846,0.023322,0.000044,0.029377,0.000349,4.375226,0.009317,0.011381,0.000009,0.011706,0.000069,Alive
3,3.001637,0.756267,0.387397,0.053139,0.430641,0.121965,3.143306,0.168744,0.190887,0.008105,0.165161,0.029966,3.634341,0.032272,0.090229,0.001048,0.09136,0.006848,4.078495,0.033144,0.0355,0.000023,0.041024,0.000426,4.561292,0.008394,0.012817,0.000013,0.012909,0.000099,Alive
2,2.07916,0.372193,0.127216,0.012329,0.398988,0.133201,2.453047,0.228349,0.127639,0.001079,0.13177,0.017368,2.803608,0.069805,0.070873,0.000183,0.087159,0.002753,3.401897,0.046299,0.031632,0.000164,0.03999,0.001585,4.413258,0.007315,0.012514,0.000015,0.012505,0.000117,Alive
2,2.043663,0.581549,0.070921,0.016227,0.321125,0.131056,2.405599,0.14252,0.064139,0.001422,0.105469,0.016182,2.777741,0.077888,0.054112,0.00025,0.081986,0.003068,3.220654,0.050785,0.028921,0.000334,0.038482,0.002554,4.375119,0.006878,0.012298,0.000016,0.012267,0.00012,Alive
4,3.875559,-0.470531,0.052166,0.028939,0.281865,0.153573,3.143043,0.071417,0.026186,0.005329,0.093352,0.02153,2.92563,0.084614,0.049824,0.000415,0.095957,0.004411,3.192477,0.055294,0.033982,0.000544,0.043985,0.003707,4.490602,0.00605,0.012605,0.000016,0.012509,0.00012,Alive
1,1.376174,0.411202,0.074108,0.024571,0.158285,0.112747,2.466482,0.0667,0.022117,0.000608,0.055693,0.013066,2.764183,0.08256,0.012927,0.000844,0.068207,0.005664,2.970647,0.05945,0.014909,0.001877,0.025758,0.008619,4.318047,0.005679,0.010829,0.000016,0.010812,0.00012,Alive
3,2.854766,0.564416,0.205225,0.047531,0.197558,0.13404,2.670986,-0.001883,0.029854,0.001709,0.067639,0.016117,2.992592,0.083269,0.019855,0.000734,0.081234,0.006503,3.053467,0.060329,0.019916,0.001648,0.031334,0.008076,4.42552,0.005368,0.011286,0.000016,0.011234,0.00012,Alive
3,3.003266,0.169647,0.24404,0.094715,0.209546,0.139554,3.127207,-0.082157,0.028504,0.005321,0.078685,0.017332,3.166978,0.088118,0.013966,0.001823,0.090245,0.008634,3.065577,0.061616,0.017585,0.002385,0.028413,0.010786,4.512469,0.004805,0.010832,0.000015,0.010786,0.000117,Alive
4,3.840065,-0.279089,0.124362,0.057513,0.199956,0.120888,3.091619,-0.000545,0.021713,0.003903,0.091003,0.014763,2.951956,0.094791,0.01015,0.003326,0.097214,0.008887,3.032717,0.060907,0.014316,0.003053,0.021867,0.01442,4.538465,0.004507,0.010031,0.000015,0.010017,0.000114,Alive
2,2.188891,-0.090816,0.108042,0.062384,0.314081,0.096145,2.703404,0.134749,0.031503,0.002445,0.202059,0.011738,2.743276,0.122687,0.048987,0.000927,0.166148,0.00825,3.179938,0.057748,0.019921,0.002539,0.026061,0.013435,4.915485,0.003251,0.009022,0.000013,0.009041,0.000104,Alive
4,3.769081,-0.169029,0.257175,0.044066,0.407805,0.079263,2.963274,0.099784,0.077318,0.002011,0.291681,0.010207,2.915689,0.136376,0.09533,0.000438,0.216402,0.006998,3.334599,0.054515,0.024537,0.001978,0.030162,0.011136,5.156685,0.002608,0.008459,0.000013,0.008502,0.0001,Alive
1,1.305184,0.696849,0.274283,0.029321,0.390093,0.076923,2.352111,0.123695,0.073139,0.001186,0.282811,0.011304,2.800961,0.145299,0.07621,0.000644,0.212589,0.008261,3.279446,0.056114,0.020407,0.002574,0.027559,0.012839,5.210455,0.002391,0.008556,0.000013,0.008599,0.000103,Alive
4,3.77724,-0.042961,0.313066,0.028471,0.544007,0.064662,3.241377,0.045272,0.133489,0.001149,0.409461,0.009079,3.207145,0.147033,0.166001,0.000233,0.275576,0.005691,3.561491,0.050286,0.029849,0.001448,0.034169,0.008861,5.427926,0.001966,0.007873,0.000012,0.007943,0.000096,Alive
5,4.578548,-0.382455,0.187814,0.022852,0.488284,0.063572,3.150881,0.064557,0.098353,0.000491,0.379585,0.011086,2.957547,0.170397,0.108249,0.000664,0.259135,0.007714,3.370009,0.053954,0.019154,0.002444,0.028073,0.01115,5.501884,0.00159,0.007957,0.000013,0.008033,0.000103,Alive
4,3.886978,-0.229391,0.160413,0.01755,0.940873,0.048942,3.524518,0.125038,0.267672,0.000728,0.709487,0.007773,3.433497,0.170397,0.332165,0.000131,0.391004,0.003958,4.05523,0.042169,0.033603,0.000851,0.036307,0.005635,6.024197,0.000591,0.006671,0.000012,0.006805,0.000099,Alive
4,3.844988,0.349477,0.388743,0.029786,1.730629,0.065043,3.358911,0.328703,0.653062,0.001182,1.128913,0.007766,3.652487,0.163598,0.538261,0.000117,0.485009,0.002676,4.79517,0.033523,0.035221,0.000385,0.035226,0.002828,6.571662,-0.000553,0.005502,0.000013,0.005694,0.000112,Alive
2,2.156671,0.825241,0.306363,0.035895,1.6998,0.073086,2.850708,0.328859,0.536508,0.001033,1.081829,0.008996,3.4318,0.174589,0.471627,0.000212,0.45835,0.002986,4.591543,0.03708,0.028154,0.000419,0.031464,0.002765,6.509514,-0.00058,0.005485,0.000014,0.00568,0.000117,Alive
3,3.303547,0.921732,2.454034,0.037078,3.053824,0.108705,4.290406,0.527273,2.163683,0.00137,1.66522,0.011321,5.117931,0.070457,0.830973,0.000199,0.577169,0.002779,6.487236,0.016781,0.048735,0.000158,0.039832,0.001343,7.24137,-0.001525,0.004609,0.000014,0.004829,0.00012,Alive
4,3.966157,0.768401,2.004122,0.048074,3.077961,0.123651,4.066628,0.53771,1.962753,0.001168,1.622346,0.014302,4.784023,0.084265,0.779819,0.000341,0.553773,0.003149,6.194358,0.021345,0.042296,0.000153,0.036058,0.00126,7.127443,-0.001478,0.004596,0.000014,0.00482,0.000125,Alive
4,4.072637,1.209126,4.479802,0.146658,3.762786,0.176747,4.309595,0.541967,2.626625,0.006305,1.729139,0.026068,5.366704,0.046619,0.787366,0.000777,0.535659,0.004096,6.65101,0.020195,0.038746,0.000089,0.032459,0.000741,7.25442,-0.001808,0.004279,0.000015,0.004514,0.000134,Alive
4,4.079193,2.717046,8.749959,0.101773,4.294473,0.207089,4.724627,0.398915,3.420249,0.009663,1.813703,0.035189,6.540676,-0.004264,0.800552,0.000975,0.526181,0.004791,7.379357,0.014753,0.040366,0.000058,0.031983,0.000495,7.480134,-0.002167,0.004042,0.000016,0.004282,0.000137,Alive
3,3.077526,0.98454,2.675213,0.150255,3.400425,0.14436,3.426574,0.646913,1.887412,0.00156,1.455205,0.021298,4.407217,0.087091,0.625139,0.000282,0.444706,0.003025,6.000053,0.028362,0.026165,0.000035,0.024051,0.000276,7.068913,-0.001786,0.004311,0.000016,0.004544,0.000136,Alive
6,6.348836,0.757124,9.548959,0.062017,4.143319,0.181024,7.691428,-0.004157,3.18619,0.009572,1.613815,0.037132,8.139635,-0.041543,0.663572,0.000798,0.447712,0.004817,8.017018,0.009283,0.036564,0.000029,0.027596,0.000235,7.727496,-0.002634,0.003924,0.000015,0.00417,0.000131,Alive
9,8.954731,-0.240175,7.589025,0.041633,3.561301,0.141851,8.622498,-0.142879,2.564331,0.008146,1.404853,0.028174,8.404029,-0.035343,0.573677,0.000951,0.398528,0.004586,8.014522,0.008308,0.032821,0.000029,0.024511,0.000198,7.769757,-0.002709,0.004086,0.000014,0.004335,0.000119,Alive
5,5.011463,1.974472,6.588666,0.057572,3.041618,0.110708,5.627836,0.179606,2.398702,0.002592,1.278702,0.01702,6.804428,0.015403,0.559519,0.000706,0.379063,0.003807,7.226987,0.015323,0.0277,0.000029,0.021277,0.000171,7.524425,-0.002321,0.004419,0.000013,0.004665,0.00011,Alive
9,9.109754,-0.517095,7.231022,0.048237,3.018712,0.114644,9.306601,-0.25795,2.202254,0.002198,1.232656,0.018063,8.840692,-0.043603,0.508757,0.000727,0.360333,0.003927,8.166537,0.006087,0.029517,0.00003,0.021813,0.000181,7.837741,-0.002734,0.004359,0.000012,0.004609,0.000103,Alive
8,8.042027,-0.219819,7.472508,0.073303,2.829008,0.106843,8.259246,-0.087766,2.276083,0.001978,1.204473,0.013738,8.123708,-0.024457,0.521806,0.00048,0.358682,0.003337,7.846607,0.009,0.027692,0.000027,0.020556,0.000162,7.730229,-0.002526,0.004542,0.000011,0.00479,0.000099,Alive
5,5.29214,0.67036,3.334975,0.099551,2.202212,0.106718,5.93309,0.210114,1.789272,0.004548,1.106414,0.008689,6.482172,0.033953,0.512474,0.000079,0.346351,0.001979,6.98111,0.015563,0.021715,0.000018,0.016934,0.000118,7.473316,-0.001896,0.005204,0.00001,0.005444,0.000087,Alive
10,9.924103,-0.585247,3.995243,0.025867,2.118969,0.104276,9.622211,-0.209343,1.759626,0.001198,1.080665,0.008312,9.1878,-0.064252,0.479578,0.000078,0.330463,0.001098,8.557425,-0.001117,0.023274,0.000011,0.016836,0.000119,8.00007,-0.002429,0.005357,0.000008,0.005598,0.000069,Alive
10,9.760928,-0.332185,4.369117,0.038337,2.092805,0.106646,8.701756,-0.048409,1.892251,0.001944,1.113113,0.008797,8.519327,-0.04314,0.505395,0.000057,0.337095,0.000884,8.285913,0.000248,0.022379,0.000011,0.016161,0.000133,7.930391,-0.00219,0.005587,0.000007,0.005823,0.000066,Alive
8,8.116279,0.110287,4.421659,0.078699,2.136853,0.092611,8.552174,-0.024744,2.184948,0.004351,1.198015,0.009458,8.611097,-0.042784,0.514937,0.000051,0.334611,0.000542,8.44027,-0.005331,0.02006,0.000032,0.014429,0.00034,8.017181,-0.0018,0.006295,0.000006,0.006515,0.000052,Alive
11,10.641373,-1.198468,4.432504,0.054346,2.188768,0.08288,8.939296,-0.016229,2.298808,0.002069,1.241093,0.008856,8.300957,-0.024232,0.528775,0.000047,0.33724,0.000568,8.198569,-0.00425,0.019485,0.000042,0.014057,0.000438,7.945127,-0.001529,0.006549,0.000006,0.006763,0.00005,Alive
8,7.883738,0.16199,4.20824,0.022583,2.271898,0.068317,7.50322,0.048026,2.385467,0.000193,1.298192,0.007187,7.613322,0.007388,0.531796,0.000034,0.334906,0.00085,7.748981,-0.001952,0.018405,0.000064,0.013541,0.000683,7.788546,-0.000962,0.007085,0.000005,0.007287,0.000046,Alive
9,9.072597,-0.55028,4.308369,0.015516,2.340601,0.055164,9.094268,-0.125019,2.307581,0.000327,1.29987,0.005591,8.773611,-0.048023,0.502026,0.000116,0.319707,0.002142,8.376671,-0.00788,0.019197,0.000085,0.014134,0.000956,7.869093,-0.000681,0.007468,0.000004,0.007653,0.000037,Alive
8,7.953092,0.20333,5.305213,0.021073,2.41334,0.063571,7.590382,0.050909,2.428728,0.000456,1.287876,0.010998,7.768757,-0.02781,0.486784,0.000423,0.305112,0.004896,7.796795,-0.002411,0.020412,0.000091,0.015623,0.001277,7.516829,0.000337,0.008218,0.000004,0.008386,0.000034,Alive
12,11.844964,-0.969737,3.429677,0.095684,2.123002,0.106359,11.20514,-0.524018,1.610724,0.017639,1.064776,0.038678,10.399984,-0.140158,0.345755,0.002576,0.253044,0.013096,8.88016,-0.010568,0.025579,0.00006,0.019891,0.001069,7.515416,0.000825,0.008209,0.000002,0.008359,0.00002,Alive
11,10.733586,-0.598997,1.776123,0.088346,1.366,0.162224,9.858728,-0.384263,0.909219,0.027115,0.734974,0.076415,9.357832,-0.13199,0.286899,0.004421,0.21812,0.017638,8.157958,-0.003542,0.030454,0.000021,0.023858,0.00092,6.927416,0.002113,0.008162,0.000001,0.00832,0.000014,Alive
7,7.14687,-0.464718,1.238102,0.05273,0.738352,0.217312,7.398404,-0.258722,0.702645,0.034638,0.437741,0.084041,7.033407,-0.046631,0.258935,0.001688,0.187426,0.007826,6.31122,0.011482,0.0296,0.000051,0.023298,0.001209,5.978119,0.003769,0.00743,0.000001,0.007648,0.00001,Alive
4,4.082426,0.611557,0.592478,0.053115,0.483533,0.16397,4.593778,-0.014425,0.399118,0.017349,0.301432,0.048906,4.938803,0.024347,0.194393,0.000451,0.150837,0.003999,4.919946,0.023532,0.023526,0.000169,0.019183,0.002061,5.344742,0.004855,0.007004,0.000001,0.007279,0.000012,Alive
5,4.924102,-0.543209,0.189389,0.060055,0.316112,0.117225,4.626102,-0.051131,0.190857,0.00925,0.201726,0.031036,4.283341,0.052103,0.132122,0.000377,0.116923,0.003995,4.240759,0.030035,0.018419,0.00027,0.015801,0.002708,4.988627,0.005489,0.006633,0.000001,0.006953,0.000012,Alive
4,3.924113,0.105587,0.086677,0.018898,0.235246,0.085741,3.694884,0.055868,0.055852,0.001736,0.127984,0.022953,3.78317,0.069739,0.09208,0.000942,0.091034,0.006668,4.054074,0.026487,0.018043,0.000225,0.014937,0.001938,4.911066,0.005343,0.004676,0.000001,0.005035,0.000012,Alive
3,3.045285,0.391658,0.048093,0.019783,0.203199,0.075131,3.431898,0.053235,0.032526,0.001948,0.108602,0.01973,3.637939,0.072294,0.077559,0.000974,0.08213,0.006775,3.912807,0.028078,0.016809,0.000233,0.014272,0.001934,4.81126,0.005537,0.004426,0.000001,0.004801,0.000014,Alive
4,3.88535,-0.039229,0.095925,0.02036,0.162261,0.071086,3.499853,0.059152,0.013273,0.002234,0.083842,0.014284,3.497219,0.070113,0.059547,0.000785,0.071001,0.005806,3.768463,0.030045,0.015301,0.000213,0.013811,0.001672,4.66689,0.005843,0.003927,0.000002,0.004327,0.000017,Alive
2,2.122815,1.017889,0.107025,0.038489,0.153101,0.073479,2.867621,0.076218,0.014514,0.001355,0.079371,0.010975,3.45892,0.066299,0.055818,0.000558,0.069035,0.004771,3.753533,0.030511,0.01506,0.000188,0.014002,0.001454,4.619917,0.005955,0.003679,0.000002,0.00409,0.000019,Alive
2,2.155074,1.123348,0.136769,0.063382,0.150494,0.076264,2.898707,0.054511,0.017492,0.00066,0.079203,0.007861,3.527031,0.061746,0.054874,0.000319,0.069211,0.003603,3.764324,0.030702,0.015154,0.000159,0.014437,0.001219,4.587487,0.006038,0.003437,0.000002,0.003854,0.000021,Alive
5,4.954689,-1.124769,0.137994,0.105885,0.171269,0.07706,4.460318,-0.027795,0.021085,0.001095,0.097306,0.004577,3.812898,0.050908,0.063341,0.000044,0.079254,0.001229,3.851915,0.030269,0.017228,0.00008,0.016905,0.000625,4.557573,0.00612,0.002745,0.000004,0.003167,0.000032,Alive
4,3.886994,0.187354,0.101864,0.073038,0.186949,0.075366,3.604247,0.031237,0.029389,0.001465,0.109532,0.005467,3.706907,0.049912,0.069241,0.0001,0.085018,0.001025,3.875231,0.029969,0.018445,0.000062,0.018049,0.000493,4.563791,0.006094,0.00253,0.000005,0.002947,0.000036,Alive
2,2.268049,0.578595,0.145184,0.019882,0.240637,0.073659,3.194795,0.08955,0.066106,0.00313,0.144936,0.008422,3.583102,0.053061,0.085729,0.000263,0.099736,0.00115,3.889469,0.029379,0.021577,0.000038,0.020766,0.00032,4.592272,0.005966,0.00213,0.000006,0.002527,0.000048,Alive
4,3.740122,0.567253,0.18516,0.014527,0.28251,0.073979,3.19088,0.094303,0.090331,0.003501,0.168168,0.009711,3.540235,0.057344,0.096171,0.00032,0.108709,0.001328,3.876729,0.029103,0.023484,0.000032,0.022337,0.000269,4.613316,0.005866,0.001945,0.000007,0.002328,0.000055,Alive
3,2.966134,0.167883,0.159301,0.080047,0.45962,0.075606,2.985459,0.186715,0.128349,0.003895,0.25438,0.01227,3.162112,0.080617,0.134626,0.000414,0.142654,0.002094,3.769684,0.028204,0.030603,0.000023,0.027929,0.000199,4.706388,0.005438,0.001462,0.000011,0.001786,0.000081,Alive
3,2.922488,0.296895,0.177398,0.101039,0.526133,0.074435,2.669736,0.247094,0.128099,0.005781,0.287599,0.013476,2.960952,0.09045,0.150208,0.000487,0.156736,0.002441,3.729184,0.027761,0.033456,0.000022,0.030092,0.000191,4.750399,0.005257,0.001327,0.000012,0.001625,0.000091,Alive
3,2.88046,0.259746,0.338068,0.022655,0.731725,0.063542,2.366363,0.33477,0.198886,0.004026,0.417591,0.015023,2.697684,0.113963,0.216271,0.000729,0.21021,0.003197,3.728346,0.025352,0.043414,0.000019,0.037418,0.000172,4.938534,0.004614,0.001005,0.000015,0.001218,0.000121,Alive
5,4.641386,0.263582,1.316369,0.020652,1.29344,0.064979,3.098248,0.344822,0.86185,0.001124,0.790662,0.007028,3.454572,0.102092,0.418372,0.000208,0.329511,0.001764,4.471188,0.016124,0.062498,0.000011,0.050996,0.000126,5.483969,0.003265,0.000775,0.000013,0.000854,0.000132,Alive
4,3.772365,0.60939,1.613116,0.022881,1.454293,0.070043,3.165415,0.352029,1.059424,0.001083,0.878092,0.006726,3.700438,0.09334,0.463813,0.000132,0.35248,0.001401,4.719535,0.013523,0.066068,0.00001,0.053543,0.000118,5.626451,0.002959,0.000776,0.000012,0.000837,0.000122,Alive
4,3.924115,0.379781,2.081949,0.026251,1.803188,0.078003,3.701358,0.417971,1.508409,0.001558,1.047942,0.007015,4.186919,0.070285,0.54502,0.000048,0.390943,0.000883,5.294082,0.007853,0.072186,0.000009,0.058036,0.00011,5.935687,0.002313,0.000821,0.000008,0.000855,0.000097,Alive
3,2.880469,0.237936,0.330463,0.038594,1.28216,0.07215,2.383121,0.441256,0.492895,0.004157,0.777695,0.007967,2.729813,0.12768,0.369222,0.000104,0.328974,0.000573,4.061736,0.022465,0.064177,0.000004,0.05399,0.000071,5.348138,0.003559,0.000717,0.000017,0.000756,0.000168,Alive
4,3.880456,-0.0699,0.438274,0.030175,1.632899,0.072768,3.323938,0.404973,0.619671,0.00229,0.928395,0.007978,3.511601,0.109256,0.439138,0.00005,0.365393,0.000792,4.716652,0.01642,0.077962,0.000015,0.064487,0.000143,5.792933,0.002572,0.000924,0.000007,0.000913,0.000094,Alive
3,2.959626,0.485022,0.365245,0.04547,1.520102,0.088144,2.841273,0.398194,0.468605,0.005198,0.857944,0.01382,3.273702,0.128657,0.397714,0.000165,0.348898,0.002266,4.50923,0.018425,0.080399,0.000026,0.06718,0.000205,5.782574,0.002594,0.001021,0.000006,0.000997,0.000082,Alive
3,2.95961,0.551779,1.342027,0.06703,1.831109,0.116396,2.796156,0.56343,1.013555,0.007967,1.017605,0.024915,3.415787,0.12373,0.486238,0.000802,0.381414,0.004656,5.015423,0.011496,0.088058,0.000039,0.072998,0.000293,6.181556,0.001709,0.001311,0.000003,0.001236,0.000056,Alive
2,2.001626,0.529402,0.520965,0.042777,1.408191,0.123231,2.062237,0.577401,0.520899,0.011041,0.8128,0.030698,2.671336,0.156926,0.378019,0.00133,0.343119,0.005925,4.370722,0.018849,0.089559,0.000036,0.075773,0.00027,5.902248,0.002502,0.001357,0.000003,0.001288,0.000056,Alive
2,2.158315,1.277936,2.104611,0.063801,1.775382,0.141532,2.960368,0.467054,1.251215,0.005562,1.010035,0.030134,3.881512,0.121138,0.511356,0.00118,0.397228,0.005554,5.274101,0.009766,0.099551,0.000039,0.083389,0.000313,6.403406,0.00147,0.001764,0.000003,0.001615,0.000045,Alive
5,4.703018,1.844075,3.237936,0.200916,2.040943,0.178703,4.213915,0.400875,1.822658,0.005361,1.128578,0.023196,5.491191,0.046593,0.61222,0.000115,0.444006,0.002703,6.486705,0.001214,0.110518,0.000032,0.092791,0.000316,6.900393,0.000679,0.002283,0.000004,0.00204,0.000045,Alive
3,3.54101,1.741025,4.76895,0.178182,2.151031,0.201921,5.631423,0.198473,2.134016,0.004795,1.173615,0.025418,6.756423,0.005468,0.639578,0.000114,0.45649,0.002626,7.201681,-0.00434,0.112394,0.000038,0.094666,0.000367,7.205931,0.000068,0.002493,0.000004,0.002212,0.00005,Alive
11,11.104823,-1.854486,4.361763,0.256439,2.278743,0.225005,10.94372,-0.45025,2.150192,0.02751,1.209199,0.032923,9.650684,-0.067073,0.650602,0.00071,0.477155,0.003742,8.536094,-0.014605,0.11858,0.000054,0.100923,0.000477,7.791969,-0.000917,0.003013,0.000006,0.002641,0.000057,Alive
9,8.886991,0.09162,5.232002,0.112975,2.584195,0.14404,8.575153,0.024973,2.381489,0.004934,1.348253,0.019476,8.673519,-0.051793,0.726185,0.000536,0.524724,0.003903,8.644941,-0.017309,0.129835,0.000062,0.110518,0.000496,7.985376,-0.00098,0.00348,0.000005,0.003027,0.000047,Alive
10,10.035488,-0.409014,4.741129,0.108202,2.640163,0.137869,10.035636,-0.147887,2.332538,0.007145,1.366758,0.019883,9.708635,-0.0801,0.705701,0.000616,0.517532,0.004315,9.25251,-0.022502,0.126939,0.000073,0.109093,0.00057,8.292468,-0.001684,0.003611,0.000005,0.003138,0.000052,Alive
11,10.838421,-1.175136,6.218366,0.079216,2.911224,0.130896,9.93534,-0.089553,2.70172,0.005345,1.466389,0.019538,9.220149,-0.059544,0.768071,0.000488,0.545624,0.00384,8.950158,-0.02016,0.133228,0.000066,0.113874,0.000513,8.191765,-0.001351,0.003752,0.000004,0.003253,0.000043,Alive
15,14.961183,-2.994962,4.506648,0.26805,3.111017,0.195343,14.462648,-0.734119,2.258833,0.024019,1.477776,0.037516,12.346295,-0.141762,0.68792,0.001033,0.512511,0.004296,10.414224,-0.029745,0.124906,0.000064,0.109699,0.000495,8.877388,-0.003127,0.004003,0.000005,0.003473,0.000045,Alive
9,9.205185,-0.358554,7.942622,0.097857,3.160065,0.198891,10.180205,-0.20863,2.912184,0.008879,1.518007,0.030028,9.835938,-0.063075,0.766308,0.000532,0.536916,0.00273,9.266254,-0.02139,0.137079,0.000037,0.118382,0.000306,8.503002,-0.002302,0.004158,0.000003,0.003585,0.00003,Alive
10,9.628715,-0.03209,6.384318,0.175762,2.739653,0.182014,8.681125,0.125831,2.620511,0.015775,1.393892,0.022351,8.795597,-0.034159,0.720571,0.000286,0.512103,0.001726,9.00554,-0.019971,0.136986,0.000023,0.118525,0.000211,8.514107,-0.002521,0.004126,0.000003,0.003551,0.000029,Alive
4,4.306829,1.898437,5.214514,0.201566,2.599716,0.174849,5.528157,0.448665,2.327026,0.016653,1.342422,0.019895,6.893695,0.02471,0.719908,0.000244,0.516584,0.001465,7.966697,-0.011894,0.144074,0.00002,0.123326,0.000178,8.057208,-0.001345,0.004131,0.000003,0.003544,0.000025,Alive
14,13.531604,-2.555151,3.486717,0.138264,2.085406,0.164236,11.451329,-0.275545,1.88092,0.006389,1.168301,0.018488,9.890633,-0.035898,0.625868,0.000399,0.465316,0.001387,9.235048,-0.021447,0.131305,0.000012,0.114569,0.000123,8.712102,-0.003312,0.003887,0.000004,0.003343,0.000034,Alive
7,7.07752,0.37092,3.714741,0.10989,1.92093,0.148882,7.409021,0.044213,1.760818,0.004111,1.108713,0.016271,7.599581,0.033299,0.635392,0.000194,0.475837,0.001001,7.837226,-0.009121,0.142266,0.000008,0.12176,0.000091,8.023943,-0.001559,0.003797,0.000004,0.003242,0.000035,Alive
9,8.854756,0.278878,3.341042,0.131145,1.891115,0.171201,8.636003,0.010544,1.742605,0.011698,1.109486,0.022172,8.765419,-0.018895,0.624679,0.000177,0.466774,0.001016,8.773754,-0.016085,0.135268,0.000008,0.116619,0.000088,8.454261,-0.002764,0.003572,0.000005,0.003049,0.000046,Alive
5,5.271326,1.322538,3.481838,0.139784,1.920487,0.161581,6.396866,0.25167,1.765236,0.011097,1.120001,0.020851,7.263649,0.021298,0.640624,0.000103,0.478231,0.000935,7.89784,-0.008202,0.141053,0.000008,0.120379,0.000084,7.999189,-0.001566,0.003523,0.000005,0.003,0.000044,Alive
15,14.294178,-1.561705,5.075299,0.282754,2.422426,0.23507,11.382543,-0.437577,2.398968,0.029768,1.325426,0.037524,10.25739,-0.069569,0.688094,0.000529,0.501931,0.001677,9.141571,-0.015387,0.132799,0.000014,0.113229,0.000153,8.388736,-0.002562,0.002975,0.000008,0.002525,0.000072,Alive
8,7.772348,0.359648,6.023188,0.134961,2.659142,0.21112,7.117076,0.086692,2.711279,0.017168,1.443941,0.031945,7.405461,0.007395,0.753555,0.00055,0.535665,0.001754,7.623109,-0.002554,0.136005,0.000014,0.114288,0.000156,7.656666,-0.000707,0.002597,0.000008,0.002216,0.000072,Alive
3,3.2795,1.901962,4.676403,0.095043,2.708855,0.192864,4.731649,0.381629,2.511648,0.005324,1.468592,0.02557,6.025517,0.043698,0.753937,0.000326,0.540334,0.0015,6.987804,0.002159,0.132541,0.000016,0.111148,0.000173,7.382787,-0.000033,0.002301,0.000009,0.001984,0.000074,Alive
4,4.382702,0.646727,5.648263,0.030508,3.061912,0.193208,5.701233,0.330339,2.937886,0.005841,1.626767,0.021556,6.215491,0.045403,0.815873,0.00013,0.559676,0.001518,7.119489,-0.001329,0.125133,0.000032,0.104224,0.000321,7.490831,-0.000248,0.001997,0.00001,0.001738,0.000089,Alive
3,3.198696,1.330256,5.506421,0.076834,3.03832,0.23794,4.160072,0.489438,2.80878,0.00299,1.524128,0.030387,5.228154,0.071135,0.730683,0.000499,0.503131,0.003808,6.46958,0.003231,0.109754,0.00005,0.091635,0.000445,7.119258,0.000748,0.001591,0.00001,0.001453,0.000098,Alive
3,2.930678,2.046895,4.39704,0.103906,2.742263,0.246279,3.152053,0.548179,2.336678,0.005378,1.365798,0.036193,4.622644,0.088397,0.638266,0.000825,0.455085,0.004798,6.025465,0.007038,0.101242,0.000051,0.085088,0.000441,6.860534,0.001425,0.001406,0.000011,0.001331,0.000112,Alive
2,2.463513,2.001697,5.481667,0.21573,2.715466,0.268142,4.324544,0.337757,2.567613,0.011858,1.332035,0.043634,5.704665,0.052591,0.635929,0.001096,0.443149,0.005725,6.5467,0.002766,0.099292,0.000065,0.083263,0.000538,7.029901,0.001084,0.001525,0.00001,0.001427,0.000112,Alive
6,6.295363,-0.650183,3.400065,0.210696,2.057077,0.267405,6.849879,0.013671,1.792242,0.022176,1.034134,0.052765,6.501602,0.034282,0.512186,0.001552,0.370694,0.006925,6.630393,0.002041,0.088594,0.000074,0.074781,0.00059,6.936327,0.001445,0.001551,0.000012,0.001478,0.00013,Alive
6,5.953083,0.056118,1.622869,0.129015,1.233892,0.216992,5.561524,0.128845,0.946402,0.011665,0.662883,0.042748,5.670141,0.041052,0.344129,0.000943,0.27224,0.005694,6.058371,0.007824,0.072334,0.000052,0.062227,0.000446,6.470134,0.002738,0.00146,0.000021,0.001442,0.000217,Alive
7,7.035486,-0.886591,1.159174,0.018126,0.848022,0.18162,6.971826,-0.085003,0.695936,0.004189,0.479855,0.037794,6.427659,0.008576,0.282282,0.000761,0.224644,0.00499,6.231503,0.007188,0.064492,0.00004,0.055754,0.000383,6.361475,0.003081,0.001675,0.000024,0.001656,0.000241,Alive
7,7.077513,-0.220539,0.654803,0.022749,0.713753,0.182183,7.344381,-0.210873,0.552327,0.007708,0.420286,0.040433,7.079074,-0.014253,0.270324,0.000909,0.214917,0.005048,6.550573,0.004278,0.063953,0.000039,0.055021,0.000387,6.459312,0.002828,0.001861,0.00002,0.001826,0.000209,Alive
9,8.730322,-0.200794,0.373081,0.069447,0.588174,0.19545,7.799054,-0.276778,0.390974,0.018017,0.36105,0.044077,7.525175,-0.031438,0.252709,0.001019,0.203724,0.004951,6.808621,0.00167,0.062863,0.000038,0.053958,0.000387,6.545955,0.002577,0.002038,0.000017,0.001989,0.000179,Alive
8,7.920847,-0.369363,0.319414,0.075171,0.431497,0.223435,7.558425,-0.237313,0.276533,0.023236,0.281292,0.045073,7.224124,-0.030221,0.22065,0.000694,0.179224,0.00334,6.608622,0.002721,0.057413,0.000018,0.049304,0.000275,6.370061,0.002928,0.002255,0.000018,0.00221,0.000183,Alive
5,5.03877,0.587064,1.15967,0.067648,1.238855,0.112659,5.244674,0.197292,1.189467,0.003536,0.928828,0.015607,5.679772,0.062776,0.652278,0.000486,0.498671,0.003376,6.27833,-0.002057,0.160853,0.000084,0.140712,0.000772,6.859941,-0.001845,0.012754,0.000009,0.011835,0.000093,Alive
8,7.534883,-0.531475,1.062068,0.04146,1.26073,0.118922,5.772948,0.187448,1.184784,0.003872,0.915141,0.01429,5.597947,0.058507,0.63411,0.000358,0.482464,0.003157,6.153829,-0.000954,0.154775,0.000085,0.135387,0.000776,6.713959,-0.001517,0.012329,0.000009,0.011445,0.000088,Alive
4,4.343924,0.108167,1.171567,0.047556,1.295836,0.122593,5.43319,0.162288,1.227844,0.002617,0.905305,0.01283,5.573463,0.052709,0.616201,0.000231,0.466249,0.002879,6.056819,-0.000051,0.148555,0.000087,0.129956,0.000785,6.578046,-0.001206,0.011885,0.000008,0.011039,0.000083,Alive
4,4.043668,1.200269,1.662126,0.042672,1.324783,0.108199,4.473253,0.180326,1.258692,0.002918,0.84576,0.010623,5.247226,0.038831,0.534212,0.000145,0.398108,0.002185,5.727631,0.00161,0.122907,0.000096,0.107706,0.00083,6.1326,-0.000136,0.009998,0.000006,0.00931,0.000065,Alive
3,3.156683,0.862428,1.081478,0.083831,1.140383,0.085032,3.870196,0.308851,0.987821,0.005686,0.744563,0.011267,4.510144,0.051469,0.443433,0.000268,0.327652,0.002229,5.35458,0.00066,0.098062,0.000097,0.086204,0.000814,5.827024,0.000659,0.00809,0.000005,0.007554,0.00005,Alive
5,4.777246,0.300411,1.555275,0.024882,1.082535,0.068154,4.27527,0.257832,1.067946,0.001063,0.676997,0.009617,4.582867,0.04522,0.382446,0.000288,0.278133,0.002259,5.280313,-0.001037,0.081456,0.000089,0.071798,0.000743,5.668139,0.001089,0.006752,0.000004,0.006317,0.000041,Alive
3,3.235821,0.866381,1.295635,0.050835,0.926944,0.066477,4.263939,0.178352,0.900205,0.002472,0.577327,0.008957,4.839452,0.029341,0.321057,0.000352,0.231371,0.002371,5.320443,-0.002889,0.067317,0.000078,0.059465,0.00064,5.546403,0.001391,0.005552,0.000003,0.005199,0.000034,Alive
5,4.998366,-0.031288,0.902207,0.05541,0.788519,0.069895,4.932886,0.134946,0.766117,0.001244,0.495549,0.009766,4.995254,0.017545,0.278108,0.000426,0.201348,0.00258,5.360464,-0.00389,0.05933,0.00007,0.05247,0.000565,5.474465,0.001532,0.004844,0.000003,0.004535,0.00003,Alive
4,4.037133,0.34733,0.554988,0.031557,0.483084,0.078861,4.15943,0.170158,0.412117,0.004248,0.299788,0.012857,4.456635,0.019507,0.180841,0.000435,0.141183,0.00229,4.878858,-0.000478,0.047307,0.000041,0.04184,0.000326,5.047869,0.002506,0.003556,0.000001,0.003326,0.000018,Alive
5,4.698103,0.533061,0.191366,0.087539,0.264463,0.125327,3.89639,0.188997,0.167392,0.007541,0.143755,0.012318,4.341364,0.009741,0.103127,0.000219,0.084141,0.001603,4.771546,0.000401,0.033954,0.000022,0.030358,0.00017,4.856964,0.002433,0.002375,0.000002,0.002195,0.000019,Alive
3,3.203588,0.623798,0.256778,0.043875,0.217805,0.11728,4.270248,-0.048489,0.158072,0.003969,0.102651,0.007982,4.593261,0.001439,0.071409,0.000094,0.058633,0.000755,4.47574,0.004441,0.027747,0.000012,0.025163,0.000091,4.537677,0.002981,0.001803,0.000002,0.001653,0.000021,Alive
5,4.885343,-0.583059,0.311152,0.03198,0.169077,0.076728,4.435063,-0.085488,0.143505,0.000276,0.083638,0.003058,4.057489,0.014652,0.049245,0.000042,0.038781,0.000319,3.912549,0.008882,0.020188,0.000006,0.018967,0.000048,4.123932,0.003967,0.001239,0.000003,0.001148,0.000026,Alive
4,3.848235,0.210839,0.26466,0.025763,0.15946,0.070956,3.422928,0.062232,0.14136,0.001917,0.07397,0.003774,3.569901,0.017978,0.039084,0.000066,0.030515,0.00034,3.730536,0.009925,0.016667,0.000005,0.015995,0.000038,3.98024,0.004336,0.001036,0.000003,0.000976,0.000026,Alive
3,3.113024,0.502921,0.281934,0.022795,0.144681,0.074295,3.505195,0.020035,0.120644,0.00169,0.062439,0.004638,3.797781,0.008977,0.034718,0.000072,0.027578,0.000337,3.82873,0.009545,0.016107,0.000005,0.015452,0.000038,3.998803,0.00419,0.001058,0.000003,0.00099,0.000024,Alive
2,2.387585,0.218634,0.06249,0.029171,0.085948,0.067564,3.803699,-0.055839,0.040482,0.001656,0.034605,0.004374,3.879678,0.008463,0.023301,0.000044,0.020939,0.000189,3.780719,0.00975,0.013773,0.000004,0.013322,0.000045,3.926896,0.004381,0.001026,0.000002,0.000979,0.000021,Alive
5,4.762553,-0.357512,0.082014,0.036454,0.077656,0.048505,3.733323,0.01405,0.018519,0.00136,0.021316,0.003505,3.556174,0.008016,0.016468,0.00001,0.016419,0.000106,3.604075,0.011381,0.010575,0.000005,0.010473,0.000054,3.747363,0.004998,0.000851,0.000002,0.000864,0.000016,Alive
5,4.878821,-0.65696,0.182905,0.029298,0.08448,0.052801,4.230259,-0.052793,0.028449,0.001904,0.022998,0.003234,3.846633,0.002622,0.018992,0.000019,0.018271,0.000102,3.718395,0.011292,0.011735,0.000009,0.011391,0.000091,3.817646,0.004646,0.001128,0.000002,0.001111,0.000014,Alive
2,2.126086,1.041998,0.121644,0.103317,0.083323,0.064187,2.990038,0.019164,0.04546,0.000503,0.024923,0.003148,3.575274,0.006867,0.019174,0.000009,0.017783,0.000238,3.607242,0.012523,0.011092,0.000013,0.010861,0.000109,3.758372,0.004784,0.001155,0.000001,0.001154,0.000012,Alive
5,4.880445,-1.095699,0.133563,0.085438,0.078653,0.070513,4.23342,-0.059618,0.038708,0.001207,0.023442,0.004072,3.553874,0.01721,0.017763,0.000076,0.016818,0.000652,3.46716,0.013644,0.010743,0.000015,0.010629,0.000117,3.716943,0.004871,0.001204,0.000001,0.001216,0.00001,Alive
3,3.037116,-0.105362,0.115227,0.054273,0.074741,0.061299,3.091549,0.046352,0.019699,0.001492,0.016943,0.005386,3.062722,0.024846,0.013075,0.000215,0.013224,0.001066,3.225365,0.015884,0.007808,0.000013,0.008259,0.000106,3.554821,0.005404,0.000894,0.000001,0.00097,0.000012,Alive
6,5.68176,-0.948524,0.069768,0.037854,0.079791,0.055726,4.198099,-0.036815,0.029322,0.000404,0.02508,0.00506,3.663279,0.008814,0.019354,0.00008,0.017729,0.000805,3.590447,0.013719,0.011273,0.000005,0.011371,0.000056,3.762653,0.004918,0.001436,0.000001,0.001465,0.000009,Alive
5,4.961234,-0.571751,0.17165,0.095827,0.116281,0.09002,4.769941,-0.167053,0.065477,0.006049,0.042329,0.008139,4.320733,-0.018314,0.025413,0.000186,0.019694,0.000856,3.904408,0.012442,0.009666,0.000006,0.01025,0.000054,3.802091,0.005212,0.001299,0.000002,0.001373,0.000018,Alive
4,4.188891,-0.401084,0.122511,0.037589,0.105767,0.086808,4.680823,-0.101434,0.049607,0.002608,0.037297,0.007409,4.423901,-0.022251,0.022454,0.000296,0.019295,0.001582,4.1387,0.010551,0.012586,0.00001,0.013083,0.000065,3.978542,0.004864,0.001695,0.000002,0.001734,0.000018,Alive
5,4.693203,0.22429,0.211842,0.061855,0.108013,0.071443,3.710622,0.070433,0.059648,0.000856,0.033556,0.004348,3.891557,-0.005629,0.021536,0.000143,0.020242,0.001066,4.017422,0.011429,0.014566,0.000009,0.015073,0.00006,4.020647,0.004699,0.001882,0.000002,0.001908,0.000019,Alive
3,3.161567,0.326607,0.284121,0.051432,0.124312,0.069481,3.974077,-0.0714,0.054751,0.001782,0.037331,0.005705,4.079659,0.013973,0.025796,0.000079,0.026406,0.000985,3.95626,0.011993,0.020278,0.000006,0.020272,0.000052,4.159042,0.004089,0.00242,0.000001,0.002381,0.000014,Alive
1,1.387583,0.607721,0.100851,0.056328,0.103608,0.082013,2.834409,0.064576,0.026494,0.004515,0.02835,0.009039,3.200829,0.032616,0.013899,0.000133,0.01884,0.000926,3.428854,0.016975,0.013831,0.000003,0.014982,0.000024,3.832033,0.005043,0.00156,0.000004,0.001653,0.00003,Alive
1,1.198686,0.718354,0.107318,0.087559,0.144228,0.11975,2.10156,0.271634,0.025482,0.010907,0.044402,0.011731,2.67382,0.052122,0.02093,0.000255,0.02908,0.001026,3.37208,0.016858,0.019959,0.000003,0.020474,0.000023,3.964518,0.004536,0.002028,0.000002,0.002066,0.00002,Alive
5,4.73847,-0.706255,0.598241,0.086634,0.212044,0.149633,3.982113,-0.038336,0.051368,0.00454,0.070478,0.009107,3.529335,0.052246,0.039498,0.000052,0.046274,0.000465,3.577107,0.015261,0.027037,0.000003,0.026605,0.000031,4.15672,0.003966,0.002534,0.000002,0.002502,0.000014,Alive
3,3.224376,-0.383088,0.47812,0.067308,0.181356,0.131015,3.753109,-0.06712,0.042797,0.002271,0.051173,0.008469,3.460216,0.049505,0.025904,0.000046,0.036211,0.000408,3.436457,0.01685,0.022381,0.000002,0.022757,0.000026,3.996678,0.004483,0.002082,0.000002,0.002123,0.000017,Alive
4,4.003251,-0.235125,0.212443,0.088477,0.209205,0.136372,4.08151,-0.140168,0.013968,0.004299,0.069242,0.006954,3.783497,0.046795,0.039299,0.000011,0.047767,0.000282,3.614122,0.01527,0.027135,0.000004,0.026831,0.000041,4.135466,0.004121,0.002429,0.000001,0.00242,0.000013,Alive
4,3.880453,-0.193898,0.164944,0.013619,0.143163,0.093327,3.317539,0.068043,0.014332,0.001522,0.050281,0.004864,3.271746,0.037871,0.024459,0.000051,0.036154,0.000485,3.496639,0.016908,0.021701,0.000007,0.022511,0.000052,3.94491,0.004788,0.001864,0.000001,0.001957,0.000012,Alive
6,5.533257,-0.630281,0.131231,0.078033,0.132689,0.070615,3.727363,0.043817,0.057215,0.001719,0.06399,0.00746,3.415009,0.031977,0.035822,0.000178,0.043755,0.000971,3.582671,0.016746,0.025471,0.000009,0.025892,0.000063,3.98581,0.004636,0.002178,0.000001,0.002232,0.00001,Alive
3,3.114663,0.188476,0.203089,0.036102,0.130454,0.069939,3.544136,-0.005549,0.076791,0.002761,0.07432,0.0078,3.605807,0.031229,0.047538,0.000172,0.053069,0.000898,3.662141,0.016524,0.030123,0.000007,0.029823,0.000053,4.070018,0.004277,0.002615,0.000001,0.002599,0.000009,Alive
4,3.843337,-0.086698,0.116685,0.021095,0.130153,0.051978,3.23017,0.054512,0.046156,0.000062,0.072871,0.002974,3.202571,0.049095,0.045771,0.000037,0.05621,0.000501,3.42376,0.01912,0.033552,0.000006,0.032876,0.000066,4.028831,0.004002,0.003106,0.000001,0.003019,0.000011,Alive
3,2.924128,0.255133,0.040032,0.02689,0.090595,0.039676,2.747362,0.05643,0.012602,0.000366,0.03457,0.002202,2.896453,0.042932,0.016515,0.000027,0.029876,0.000401,3.115492,0.022524,0.021959,0.000011,0.023415,0.000097,3.677966,0.005044,0.002191,0.000003,0.002263,0.000022,Alive
6,5.571994,-1.46837,0.101191,0.065108,0.119479,0.045493,3.78394,0.001833,0.007413,0.000407,0.042838,0.003467,2.975335,0.054891,0.017875,0.000095,0.03725,0.000931,3.091563,0.023085,0.028766,0.00002,0.029263,0.000155,3.78434,0.004386,0.003006,0.000002,0.002953,0.000021,Alive
2,2.003276,0.726813,0.137461,0.035533,0.125338,0.05569,2.183287,0.140388,0.013087,0.000506,0.045292,0.006669,2.697273,0.054244,0.012685,0.000142,0.036733,0.001361,3.079371,0.023792,0.030876,0.000031,0.031156,0.000222,3.788898,0.004091,0.003442,0.000003,0.003336,0.000025,Alive
2,2.072636,0.5999,0.129578,0.033857,0.136181,0.062777,2.278934,0.144534,0.016513,0.000461,0.057699,0.007457,2.702996,0.059918,0.016779,0.00013,0.043355,0.001438,3.105559,0.023205,0.033809,0.000033,0.033544,0.000232,3.864461,0.003777,0.003739,0.000002,0.00359,0.000023,Alive
1,1.38921,0.248899,0.134103,0.027745,0.131071,0.065812,2.840169,0.02622,0.027578,0.001116,0.051964,0.007675,2.994359,0.049011,0.011669,0.00005,0.037603,0.001007,3.118362,0.023591,0.031455,0.000029,0.031688,0.000207,3.782593,0.003996,0.003642,0.000003,0.00352,0.00003,Alive
3,3.183982,-0.574798,0.121136,0.059681,0.149844,0.065974,3.483486,-0.04784,0.016096,0.003467,0.062848,0.006579,3.13648,0.047701,0.013901,0.000048,0.041601,0.000329,3.12663,0.022105,0.031429,0.00001,0.031702,0.000095,3.762012,0.003996,0.003829,0.000005,0.003709,0.000042,Alive
4,3.843349,-0.409077,0.073562,0.03938,0.188797,0.060864,3.221756,0.019858,0.011695,0.002454,0.086342,0.006057,2.964135,0.05952,0.024239,0.000054,0.054148,0.000296,3.142315,0.020623,0.035391,0.000007,0.034857,0.000075,3.87281,0.00362,0.004172,0.000004,0.004009,0.000038,Alive
2,2.187269,0.044315,0.028183,0.015236,0.217861,0.05316,2.692608,0.112213,0.017101,0.001599,0.109592,0.005538,2.752638,0.068956,0.038762,0.000056,0.068297,0.000211,3.158684,0.018226,0.038249,0.000002,0.037081,0.000041,3.953305,0.003355,0.0045,0.000004,0.00431,0.00004,Alive
3,2.893502,-0.05659,0.039803,0.012208,0.265794,0.055928,2.74455,0.141363,0.04259,0.000637,0.142534,0.005919,2.768605,0.075591,0.059352,0.000034,0.085585,0.000221,3.255901,0.01615,0.042465,0.000002,0.040317,0.000045,4.089483,0.002936,0.004845,0.000004,0.004615,0.000035,Alive
1,1.314967,0.561959,0.143464,0.020831,0.223748,0.07266,2.647692,0.093084,0.038404,0.000801,0.131917,0.00839,2.961358,0.066286,0.07069,0.000031,0.092149,0.001123,3.335402,0.013347,0.042205,0.000023,0.040185,0.000168,4.054076,0.00288,0.00527,0.000005,0.005039,0.000046,Alive
4,4.003263,0.139366,0.408769,0.061446,0.381753,0.125657,4.127425,-0.003321,0.241038,0.007022,0.240366,0.031251,4.170826,0.029652,0.161062,0.000877,0.146934,0.004227,4.24249,0.005769,0.056599,0.000036,0.051026,0.000256,4.578801,0.001121,0.00661,0.000003,0.006244,0.000026,Alive
1,1.397393,1.090203,0.386139,0.038554,0.308192,0.115303,3.236376,0.01858,0.176326,0.00646,0.185152,0.028772,3.807611,0.032812,0.122117,0.000774,0.122988,0.003592,3.913618,0.009107,0.051491,0.000031,0.04732,0.000231,4.319826,0.001739,0.006367,0.000003,0.006038,0.000032,Alive
2,2.276211,0.749418,0.563672,0.102452,0.316421,0.132181,3.492821,0.000391,0.24731,0.007858,0.190976,0.03001,3.879228,0.035078,0.135183,0.000392,0.128534,0.002468,3.947046,0.008384,0.055053,0.00002,0.050101,0.000178,4.378762,0.001108,0.007029,0.000003,0.006653,0.000026,Alive
1,1.232571,0.908644,0.191096,0.099563,0.227334,0.101825,2.183622,0.178309,0.104883,0.00127,0.121073,0.01613,2.797538,0.055995,0.079495,0.000043,0.090204,0.001096,3.295348,0.013446,0.046213,0.00001,0.043579,0.000113,3.959154,0.001985,0.006748,0.000003,0.006422,0.000032,Alive
2,2.000014,0.808569,0.202873,0.056398,0.23502,0.098443,2.084798,0.224412,0.094888,0.002447,0.128026,0.016021,2.700254,0.063692,0.086298,0.000071,0.096606,0.00099,3.316626,0.012548,0.048886,0.000008,0.045637,0.0001,4.037738,0.001618,0.007053,0.000003,0.006699,0.000028,Alive
3,3.000007,0.151431,0.104085,0.060913,0.246757,0.096451,3.039751,0.091766,0.086622,0.003155,0.151637,0.01897,3.10671,0.074876,0.108387,0.000347,0.113594,0.001219,3.505535,0.00905,0.054953,0.000006,0.050142,0.00009,4.28752,0.000575,0.007808,0.000002,0.007387,0.000019,Alive
4,3.735209,-0.186753,0.208749,0.020311,0.269002,0.062547,2.921253,0.152117,0.126015,0.00104,0.144567,0.00595,2.899044,0.059766,0.085888,0.000015,0.093813,0.000552,3.370692,0.010047,0.048674,0.000009,0.045248,0.00011,4.033031,0.001027,0.007827,0.000002,0.007425,0.000017,Alive
1,1.306813,0.281476,0.082194,0.039091,0.242889,0.070324,2.35318,0.193862,0.052243,0.001182,0.113483,0.004003,2.612263,0.049199,0.060414,0.000052,0.072185,0.000569,3.156809,0.011183,0.040114,0.000014,0.038338,0.000139,3.723704,0.001845,0.007402,0.000001,0.007053,0.000015,Alive
3,2.995106,-0.206715,0.07825,0.048885,0.225686,0.079924,2.822769,0.121339,0.054148,0.001221,0.1049,0.004971,2.765061,0.043003,0.060239,0.000081,0.068133,0.000992,3.141831,0.01026,0.036801,0.000021,0.035382,0.000185,3.631251,0.002061,0.007219,0.000001,0.006894,0.000012,Alive
2,2.079145,0.407024,0.171149,0.045979,0.196065,0.086498,2.442203,0.103302,0.050202,0.002142,0.083507,0.005651,2.698478,0.038698,0.049328,0.000074,0.057696,0.001068,3.021266,0.010781,0.032302,0.000021,0.031563,0.000183,3.475781,0.002488,0.00684,0.000001,0.006554,0.000012,Alive
2,2.004894,0.223426,0.086498,0.0611,0.15748,0.088133,2.160086,0.143236,0.020532,0.001975,0.046608,0.00552,2.392182,0.032002,0.026859,0.000039,0.035562,0.0008,2.743829,0.012293,0.022947,0.000013,0.023513,0.00013,3.155693,0.00346,0.005856,0.000001,0.005666,0.000013,Alive
3,2.880463,0.203265,0.119561,0.052792,0.146034,0.072498,2.372288,0.065079,0.01215,0.001189,0.037696,0.006029,2.574728,0.022408,0.022576,0.000077,0.030079,0.001017,2.726521,0.012031,0.019581,0.000012,0.020266,0.000126,3.051515,0.003538,0.005468,0.000001,0.005312,0.000009,Alive
2,2.155031,-0.026886,0.076099,0.024418,0.134152,0.068122,2.699972,-0.039906,0.005021,0.001012,0.028053,0.005617,2.67654,0.020757,0.015079,0.000048,0.021397,0.000789,2.606673,0.012563,0.015575,0.000007,0.016666,0.00009,2.915859,0.004026,0.004894,0.000001,0.004789,0.000011,Alive
2,2.080779,0.34165,0.101069,0.043216,0.090335,0.06006,2.494939,-0.046891,0.01999,0.003118,0.013411,0.007037,2.65735,-0.003644,0.002514,0.000075,0.003366,0.000877,2.515665,0.011421,0.004411,0.000011,0.00569,0.000077,2.58583,0.005073,0.00278,0.000002,0.002836,0.000017,Alive
6,5.567113,-1.233182,0.152573,0.037353,0.095441,0.046018,3.682004,-0.160784,0.01964,0.003096,0.013496,0.00555,2.923773,-0.009715,0.002523,0.000003,0.002004,0.000503,2.523617,0.009638,0.001982,0.000022,0.002853,0.000121,2.51577,0.005508,0.001867,0.000003,0.00198,0.000029,Alive
3,2.886994,0.208873,0.149352,0.008185,0.086101,0.037006,2.600458,-0.050021,0.013089,0.002071,0.009602,0.004695,2.706295,-0.00863,0.001849,0.000013,0.001861,0.000379,2.557764,0.007689,0.001085,0.000035,0.001673,0.000177,2.534752,0.005458,0.001491,0.000003,0.001615,0.00003,Alive
2,2.07261,0.018086,0.028468,0.013192,0.051507,0.029007,2.174336,0.081555,0.004582,0.002504,0.007908,0.003582,2.25661,0.007493,0.003031,0.000057,0.002661,0.000378,2.449914,0.004458,0.000556,0.000026,0.000528,0.000241,2.537374,0.005859,0.000617,0.00001,0.000763,0.000076,Alive
2,1.967778,0.281815,0.051777,0.00677,0.038908,0.030653,2.07215,0.071571,0.009113,0.000586,0.008636,0.003048,2.2593,0.013954,0.004103,0.000081,0.00326,0.000494,2.454458,0.002248,0.000588,0.00001,0.00045,0.00013,2.577904,0.005969,0.000297,0.00002,0.000414,0.000138,Alive
3,2.998356,-0.376533,0.034832,0.026662,0.060543,0.040538,2.883542,0.0056,0.005627,0.001882,0.008523,0.00596,2.68611,0.003669,0.003409,0.000171,0.002961,0.000616,2.714466,-0.001725,0.000433,0.000001,0.00037,0.000024,2.711482,0.005812,0.000171,0.000023,0.000293,0.000135,Alive
0,0.389249,1.169849,0.154731,0.051686,0.108345,0.054026,1.999617,0.06941,0.013162,0.000612,0.009681,0.007651,2.687173,-0.004973,0.00146,0.000218,0.002257,0.000645,2.849535,-0.003007,0.000248,0.000001,0.000266,0.000015,2.767221,0.005947,0.000494,0.000006,0.000713,0.000043,Alive
2,2.185629,0.029105,0.110362,0.021799,0.148088,0.061489,2.608857,0.067216,0.024648,0.003649,0.01581,0.007784,2.729572,-0.002063,0.002783,0.00004,0.001619,0.000395,2.856012,-0.003015,0.00001,0.000002,0.000071,0.000015,2.800467,0.006009,0.001248,0.000001,0.001516,0.000009,Alive
3,2.990203,-0.461107,0.137796,0.057352,0.104351,0.073194,2.622616,0.070853,0.009708,0.001085,0.013836,0.005673,2.41161,0.015927,0.001482,0.000076,0.001279,0.000241,2.6366,-0.001184,0.000087,0.000001,0.000077,0.000017,2.751813,0.005951,0.001471,0.000001,0.001742,0.000006,Alive
1,1.232552,0.505375,0.146555,0.028127,0.101278,0.075702,2.119938,0.093625,0.02639,0.000415,0.016403,0.004162,2.443922,0.006947,0.000849,0.000062,0.000909,0.000352,2.681068,0.000056,0.000148,0.000002,0.000113,0.000039,2.724113,0.006172,0.002078,0.000001,0.002374,0.000006,Alive
2,2.155039,0.38861,0.152287,0.047395,0.102725,0.070752,2.769488,-0.060962,0.031359,0.00115,0.018028,0.003531,2.937252,-0.007154,0.000452,0.000088,0.000924,0.000448,2.790061,0.001283,0.000195,0.000005,0.000185,0.000077,2.708876,0.006511,0.003079,0.000001,0.003409,0.000007,Alive
3,3.07751,-0.029156,0.126156,0.09472,0.097077,0.068052,3.358796,-0.159828,0.016399,0.002942,0.018759,0.002946,3.228496,-0.018688,0.001088,0.000065,0.001678,0.000304,2.824268,0.003669,0.000255,0.000014,0.000376,0.000102,2.663038,0.006765,0.003963,0.000001,0.004312,0.000009,Alive
1,1.269683,0.598597,0.21538,0.021966,0.081266,0.062837,2.257561,0.021825,0.0394,0.000661,0.017296,0.003058,2.621306,-0.010422,0.004353,0.000006,0.003019,0.000389,2.638541,0.007199,0.000322,0.000026,0.000728,0.000097,2.58303,0.006932,0.004543,0.000002,0.004902,0.000015,Alive
4,3.691555,-0.596461,0.031889,0.019736,0.064598,0.060466,2.553595,0.079442,0.015462,0.000564,0.013092,0.003797,2.265811,0.005518,0.005205,0.000054,0.003451,0.001299,2.454219,0.010124,0.000868,0.000024,0.001774,0.000091,2.560611,0.007227,0.006065,0.000002,0.006438,0.000016,Alive
3,2.849852,-0.328553,0.041369,0.017053,0.065452,0.048768,2.394815,0.042391,0.005075,0.000462,0.010142,0.003972,2.222181,0.011267,0.005069,0.000102,0.003585,0.002151,2.338201,0.012264,0.001177,0.000019,0.002333,0.000083,2.522115,0.007283,0.00639,0.000002,0.006764,0.000019,Alive
4,3.722158,-0.569799,0.062069,0.015768,0.069843,0.041996,2.480276,0.027064,0.002118,0.000457,0.008281,0.005405,2.185731,0.016776,0.004533,0.000247,0.003987,0.003379,2.275936,0.013676,0.001996,0.000015,0.003439,0.000079,2.526648,0.007394,0.007273,0.000002,0.007645,0.00002,Alive
3,2.849862,-0.208565,0.063078,0.015131,0.074939,0.037603,2.444195,-0.057952,0.002731,0.000509,0.010456,0.006393,2.240981,0.024713,0.004341,0.000566,0.009726,0.002913,2.146519,0.016951,0.004155,0.000007,0.006016,0.000082,2.523048,0.007496,0.008568,0.000003,0.008931,0.000023,Alive
1,1.156653,-0.077087,0.068517,0.019604,0.1084,0.050529,1.728253,0.048345,0.011437,0.000963,0.043704,0.007434,1.718431,0.055766,0.012465,0.000346,0.034028,0.001734,1.913233,0.021526,0.011891,0.000009,0.013569,0.000184,2.643843,0.007449,0.011332,0.000004,0.01164,0.000029,Alive
1,1.192153,-0.321862,0.08256,0.024329,0.141464,0.057595,1.786247,0.069794,0.012083,0.002046,0.068212,0.008338,1.641296,0.067738,0.021922,0.000231,0.047928,0.001771,1.919074,0.021192,0.015624,0.000009,0.016827,0.000193,2.746955,0.007401,0.012478,0.000004,0.012755,0.000029,Alive
1,1.080772,0.014281,0.123918,0.030727,0.187469,0.065347,1.437772,0.128437,0.016176,0.003272,0.101009,0.009546,1.514034,0.079109,0.036626,0.000151,0.06495,0.001907,1.958064,0.02044,0.019795,0.000009,0.020364,0.000206,2.870991,0.007317,0.013672,0.000004,0.01391,0.000029,Alive
0,0.117918,0.981384,0.096735,0.069977,0.310779,0.08229,0.699981,0.2662,0.055416,0.004496,0.189618,0.012796,1.364532,0.09523,0.084614,0.000107,0.10648,0.002465,2.169684,0.017794,0.028898,0.000012,0.027906,0.000245,3.177781,0.007036,0.016174,0.000003,0.016312,0.000028,Alive
1,1.271307,0.155782,0.22676,0.035486,0.446856,0.109409,2.259351,0.126955,0.165907,0.007996,0.292973,0.018645,2.370338,0.089116,0.158795,0.000613,0.158472,0.004138,2.866231,0.014112,0.04093,0.000034,0.038242,0.000384,3.764495,0.006104,0.020114,0.000004,0.020034,0.000032,Alive
4,3.919214,-0.639588,0.282614,0.129983,0.439592,0.113587,3.467599,-0.05562,0.126602,0.011474,0.27544,0.020071,3.05266,0.081453,0.144497,0.000971,0.151253,0.005451,3.117748,0.015184,0.041766,0.000054,0.039674,0.000475,3.958822,0.005516,0.021242,0.000004,0.021071,0.000037,Alive
5,4.728689,-0.582818,0.590634,0.0316,0.815798,0.096134,3.684297,0.160558,0.388377,0.005238,0.463995,0.013235,3.40362,0.069222,0.221499,0.000529,0.177812,0.004458,3.987011,0.013893,0.052253,0.000031,0.050418,0.000335,4.666342,0.00373,0.025337,0.000006,0.024832,0.000048,Alive
5,4.767455,-0.307682,0.958942,0.048208,0.973377,0.096828,3.907858,0.206711,0.710398,0.002149,0.538489,0.016347,3.807799,0.051005,0.244768,0.000452,0.179962,0.003688,4.438514,0.015108,0.058287,0.00002,0.056672,0.000267,4.99684,0.002618,0.026846,0.000007,0.026175,0.000058,Alive
4,3.843344,0.175875,0.697725,0.076356,0.669234,0.14135,3.275371,0.191943,0.410338,0.006664,0.39557,0.036304,3.447796,0.100772,0.146019,0.000454,0.154448,0.008042,4.060123,0.023899,0.064411,0.000052,0.06334,0.000432,5.2373,0.00077,0.025979,0.00001,0.025232,0.00009,Alive
5,4.760934,-0.148944,0.200923,0.028875,0.912589,0.344787,3.728877,0.188389,0.267714,0.008532,0.634692,0.122539,3.709336,0.15988,0.266683,0.001143,0.296631,0.018165,4.489634,0.019517,0.089357,0.000027,0.082731,0.000379,6.131675,-0.001816,0.025541,0.000016,0.024677,0.000135,Alive
4,3.888626,0.383658,1.012765,0.051777,2.351375,0.356144,3.668372,0.384778,0.973875,0.010266,1.622396,0.125961,4.008485,0.205877,0.566053,0.002222,0.525826,0.024522,5.403257,0.006436,0.09846,0.000127,0.086847,0.001136,7.285295,-0.004368,0.021561,0.000024,0.020843,0.000202,Alive
3,2.937186,1.638734,3.072769,0.102213,3.888527,0.327842,3.285904,0.647849,2.093216,0.006325,2.438249,0.094438,4.48446,0.192328,0.823584,0.001884,0.632197,0.021278,6.511459,-0.005179,0.092151,0.000267,0.080112,0.0021,8.108363,-0.005781,0.018628,0.00003,0.018048,0.000255,Alive
5,4.89189,1.449204,7.147673,0.12792,6.906367,0.593441,4.847296,0.820091,5.045954,0.01159,3.477683,0.147662,6.080245,0.085009,0.970412,0.00197,0.617667,0.019079,8.242126,-0.015535,0.072554,0.000497,0.06237,0.003784,8.886765,-0.00691,0.014302,0.000041,0.013928,0.000337,Alive
9,9.043669,1.320801,21.824726,0.758336,8.816082,1.817159,9.489435,-0.097041,7.756963,0.226162,3.501249,0.516476,10.24648,-0.067896,0.830883,0.006339,0.500446,0.021401,9.72755,-0.017972,0.0554,0.000602,0.04609,0.005023,9.162835,-0.006766,0.009449,0.000054,0.009237,0.000451,Alive
8,8.295354,-1.212287,1.231372,0.161452,2.232771,1.047331,8.800399,-0.079922,0.94713,0.025204,1.15123,0.278291,8.00962,0.06005,0.520769,0.00144,0.364529,0.023466,8.068626,-0.009853,0.053861,0.000514,0.046976,0.003971,8.459652,-0.003719,0.004781,0.000062,0.00466,0.000529,Alive
7,7.301916,0.581898,0.586324,0.158705,1.534105,0.760244,8.242877,-0.247053,0.59107,0.021856,0.812993,0.274939,8.443448,0.022001,0.394177,0.005981,0.304952,0.04294,7.941723,-0.004712,0.054996,0.00046,0.049063,0.003433,8.057157,-0.00243,0.003815,0.000058,0.003761,0.000502,Alive
7,6.801308,-0.708359,1.171829,0.305667,0.985197,0.281606,5.877917,-0.245388,0.538861,0.026104,0.366605,0.079185,5.38553,0.023553,0.151354,0.001814,0.119153,0.027088,4.75635,0.038907,0.032889,0.000858,0.030074,0.006293,5.375645,0.003771,0.001425,0.000068,0.001535,0.000537,Alive
1,1.342311,0.503158,0.980856,0.091402,0.481286,0.181713,2.460966,0.082604,0.29147,0.002557,0.244617,0.029165,2.790647,0.098817,0.08004,0.00057,0.087542,0.010933,3.086095,0.055316,0.012364,0.001059,0.015002,0.008016,4.503529,0.005149,0.002688,0.000059,0.00264,0.000477,Alive
1,1.116276,0.430943,0.090979,0.038803,0.318757,0.148892,1.574061,0.158717,0.018845,0.002422,0.172558,0.032927,1.88265,0.148827,0.013802,0.002126,0.074735,0.014291,2.49021,0.05836,0.012126,0.00052,0.020899,0.003615,4.370869,0.005077,0.00465,0.000028,0.004473,0.00024,Alive
1,1.263152,0.158681,0.148245,0.037033,0.403107,0.174588,2.002694,0.189289,0.029997,0.012742,0.218647,0.0595,2.161597,0.152788,0.051278,0.009159,0.079586,0.040073,2.902289,0.051613,0.023668,0.000704,0.030233,0.003753,4.747302,0.004166,0.006475,0.000007,0.006117,0.00008,Alive
3,2.736846,0.046567,0.136334,0.033589,0.462726,0.183396,1.997869,0.283504,0.053661,0.021666,0.245178,0.069801,2.16356,0.149549,0.068793,0.009767,0.081082,0.047547,3.119367,0.048682,0.026724,0.000741,0.032242,0.00396,4.903692,0.003854,0.00679,0.000004,0.006397,0.000056,Alive
2,2.193805,0.617485,0.387776,0.081984,0.536507,0.220444,2.967546,0.25849,0.217316,0.04003,0.284356,0.123231,3.406858,0.125581,0.090234,0.015433,0.09316,0.063186,4.279207,0.036379,0.041335,0.00073,0.044285,0.004206,5.735203,0.001729,0.007584,0.000001,0.007083,0.000034,Alive
3,3.232551,0.184552,0.326461,0.068289,0.536631,0.219397,4.071437,0.202846,0.202551,0.042275,0.288587,0.11439,4.273315,0.098419,0.073562,0.014655,0.08778,0.056466,4.960841,0.028564,0.037147,0.000743,0.039827,0.004509,6.117572,0.00114,0.007162,0.000005,0.00671,0.000062,Alive
5,4.922475,0.077062,0.168763,0.079045,0.524,0.19348,4.624466,0.236629,0.114845,0.046174,0.283876,0.088214,4.811774,0.0804,0.042582,0.013872,0.082518,0.044288,5.506898,0.021211,0.029324,0.000749,0.032619,0.004773,6.458871,0.000675,0.006376,0.000011,0.006021,0.000109,Alive
6,5.888624,-0.267529,0.203664,0.121603,0.604368,0.203081,5.601161,0.097299,0.065147,0.0183,0.338333,0.068797,5.467421,0.089399,0.020022,0.005864,0.095576,0.0252,5.89677,0.011902,0.014682,0.000761,0.019917,0.005118,6.846958,0.000298,0.004708,0.000023,0.00456,0.000207,Alive
5,4.883732,0.253928,0.392783,0.084409,1.101466,0.237071,4.487671,0.280919,0.12969,0.052361,0.639182,0.083387,4.776284,0.13885,0.053701,0.002883,0.153657,0.021988,5.773614,0.005499,0.003429,0.000748,0.010382,0.005286,7.054086,0.000365,0.002813,0.000037,0.002905,0.000321,Alive
4,3.957972,-0.225048,0.639357,0.051011,1.387989,0.23769,3.671599,0.327443,0.301947,0.03486,0.860359,0.107533,3.6783,0.198204,0.049049,0.043267,0.21958,0.048161,4.905727,0.011791,0.010961,0.001223,0.016701,0.007716,6.818027,0.000602,0.001228,0.000058,0.001611,0.000487,Alive
1,1.156673,0.619472,0.147625,0.100664,1.577404,0.279808,1.827563,0.418308,0.157369,0.057888,1.032021,0.147889,2.3277,0.234999,0.14209,0.029379,0.281746,0.067581,3.829908,0.02244,0.02734,0.001434,0.024347,0.010268,6.158134,0.002449,0.000446,0.000098,0.000985,0.000723,Alive
1,1.114657,0.301154,0.078566,0.046899,0.751218,0.144191,1.521088,0.22563,0.042499,0.006075,0.561997,0.066269,1.797235,0.219106,0.089809,0.010463,0.24069,0.035381,2.722176,0.042576,0.047752,0.001378,0.042662,0.010279,5.147913,0.004848,0.003081,0.000112,0.003676,0.000877,Alive
2,1.996734,-0.134329,0.081616,0.0377,0.589342,0.125588,1.874202,0.173607,0.037722,0.003091,0.445963,0.051775,1.877339,0.204695,0.066524,0.007585,0.215268,0.029265,2.62066,0.046551,0.050822,0.001349,0.047038,0.009973,4.969088,0.005262,0.004259,0.000109,0.004859,0.000861,Alive
4,3.696445,-0.513587,0.112546,0.044243,0.25106,0.104288,2.702195,0.007022,0.058355,0.000895,0.176062,0.036406,2.425199,0.139115,0.011906,0.005979,0.1114,0.023261,2.618764,0.054557,0.045838,0.001412,0.047481,0.010121,4.474096,0.006622,0.007165,0.000117,0.007657,0.000928,Alive
2,2.155023,-0.084506,0.142526,0.025791,0.222189,0.111232,2.693033,-0.052695,0.051267,0.00113,0.138455,0.034738,2.593599,0.122497,0.009678,0.002407,0.097216,0.017875,2.630031,0.057242,0.047982,0.001317,0.052141,0.009279,4.353086,0.006975,0.009032,0.000112,0.009487,0.000893,Alive
2,2.122807,0.099536,0.076621,0.019695,0.217694,0.18496,2.771569,-0.041534,0.017696,0.013155,0.097548,0.040395,2.744659,0.082373,0.010071,0.00042,0.073512,0.007442,2.76231,0.063258,0.06125,0.000902,0.072722,0.006324,4.141161,0.007673,0.01629,0.000096,0.016488,0.000784,Alive
4,3.731942,-0.524651,0.154869,0.044266,0.253282,0.153138,2.778937,0.080102,0.034411,0.015236,0.096293,0.030313,2.551132,0.06361,0.005739,0.00023,0.046204,0.005131,2.802206,0.062646,0.049369,0.000832,0.064066,0.005793,3.938812,0.008744,0.018507,0.000099,0.018621,0.0008,Alive
3,3.230906,-0.524529,0.593928,0.114483,0.488543,0.334881,3.93934,-0.079111,0.22668,0.00948,0.155058,0.041369,3.636871,0.004803,0.018946,0.000074,0.052382,0.002714,3.353106,0.065972,0.086926,0.00033,0.107465,0.002605,4.0307,0.008673,0.032446,0.000073,0.031887,0.00061,Alive
8,7.869009,-2.540174,2.154199,0.811596,0.722351,0.473801,6.728107,-0.540911,0.310638,0.059086,0.162282,0.062034,4.965533,-0.023846,0.021327,0.000154,0.044172,0.000869,3.622064,0.061395,0.089612,0.000108,0.113898,0.000972,3.973794,0.010076,0.045962,0.00005,0.044827,0.000431,Alive
0,0.314975,1.578612,0.728492,0.106918,0.554754,0.301066,1.728271,0.281301,0.179223,0.013394,0.112829,0.058657,2.863098,0.023983,0.022335,0.000266,0.063639,0.001348,3.418706,0.058658,0.109684,0.000032,0.134767,0.000341,4.154953,0.010051,0.056907,0.000032,0.055231,0.000288,Alive
2,2.119536,0.560614,0.222127,0.099093,0.421386,0.278961,2.674416,0.14335,0.03449,0.028161,0.128671,0.055736,3.087669,0.057122,0.032837,0.000461,0.10944,0.002111,3.467298,0.058533,0.147516,0.000011,0.172181,0.000158,4.492456,0.008894,0.065788,0.000024,0.063521,0.000219,Alive
3,3.124435,0.372984,0.150199,0.046951,0.92801,0.169886,3.848226,-0.089888,0.040231,0.008716,0.402938,0.05408,3.949815,0.103125,0.103309,0.001305,0.268664,0.006211,3.947969,0.056499,0.242608,0.000016,0.262763,0.000162,5.366965,0.005931,0.082397,0.000014,0.07891,0.00014,Alive
3,3.119535,0.180365,0.242841,0.020214,1.31812,0.170865,3.633745,0.086738,0.064744,0.002351,0.621943,0.056009,3.792244,0.12679,0.159552,0.001707,0.378386,0.00805,4.237628,0.05521,0.299839,0.000038,0.315436,0.000306,5.873254,0.004192,0.089535,0.000012,0.085482,0.000128,Alive
3,3.374522,-0.517873,0.083605,0.052312,1.737112,0.174731,4.298173,0.101293,0.056601,0.00377,1.001193,0.04053,3.998543,0.197606,0.322352,0.000393,0.657248,0.004694,4.67511,0.052975,0.433609,0.000074,0.433533,0.000624,6.956388,0.000411,0.100405,0.000015,0.0954,0.000149,Alive
4,3.9694,0.174053,0.090641,0.026921,1.536248,0.14955,4.112953,0.082823,0.058526,0.005287,0.961046,0.02964,4.160333,0.222581,0.363658,0.0002,0.764845,0.002128,4.770426,0.055831,0.509181,0.000057,0.501453,0.000607,7.396299,-0.001371,0.104834,0.00002,0.099492,0.000179,Alive
3,3.000014,0.565511,0.122573,0.042619,1.247543,0.166642,3.07216,0.284799,0.070343,0.003433,0.829528,0.020332,3.495426,0.206858,0.322753,0.000268,0.671142,0.001344,4.555168,0.061455,0.496248,0.000034,0.494582,0.000475,7.099272,-0.00057,0.103259,0.000023,0.098204,0.000205,Alive
2,2.301912,0.597683,0.473284,0.060519,1.647744,0.275612,3.21048,0.400888,0.358938,0.008327,1.133383,0.032872,3.752439,0.206328,0.545293,0.000067,0.848212,0.000686,5.041048,0.055519,0.547656,0.00007,0.532183,0.00088,7.513733,-0.00119,0.101229,0.000027,0.096288,0.000236,Alive
5,4.623842,0.282035,0.632219,0.062161,1.924311,0.30818,3.599298,0.422176,0.501939,0.010807,1.327014,0.036939,3.989066,0.211489,0.677988,0.000112,0.959888,0.000777,5.334499,0.05135,0.57779,0.000095,0.554,0.001115,7.812242,-0.001776,0.10107,0.000028,0.096075,0.000242,Alive
4,4.061204,0.189652,0.661553,0.05408,2.24329,0.337549,3.835189,0.448705,0.62872,0.009487,1.54497,0.040463,4.207184,0.217741,0.827364,0.000114,1.076005,0.000981,5.643631,0.046552,0.604992,0.000127,0.572972,0.001395,8.120748,-0.002334,0.100754,0.000028,0.095715,0.000245,Alive
3,3.084045,0.78719,0.600881,0.103069,3.584049,0.299891,3.638563,0.550443,0.788175,0.011572,2.23859,0.050917,4.255225,0.231877,1.192369,0.000458,1.273565,0.00647,6.12429,0.034348,0.601887,0.000234,0.560075,0.002024,8.460626,-0.002154,0.096867,0.000025,0.092022,0.000219,Alive
2,2.15833,2.672855,6.291236,0.038231,6.106344,0.358586,3.089005,0.992251,4.052817,0.006345,3.458593,0.109684,5.160303,0.149712,1.850045,0.001843,1.513857,0.027134,7.774282,0.021536,0.619028,0.000252,0.565477,0.002104,9.198882,-0.003431,0.094624,0.000022,0.089786,0.000197,Alive
3,3.226046,1.115851,6.062912,0.322893,4.836849,0.619322,3.990887,0.62618,3.333494,0.023429,2.762675,0.227218,4.917321,0.11552,1.411737,0.004838,1.179488,0.034797,6.661708,0.036322,0.507195,0.000044,0.472982,0.000844,7.916111,-0.000606,0.08972,0.000016,0.085364,0.000148,Alive
7,6.696443,-0.239974,8.010439,0.557447,4.826931,0.781992,5.713094,0.445502,3.963669,0.047055,2.769585,0.297669,5.79894,0.08345,1.451401,0.0066,1.176453,0.038414,7.038424,0.035998,0.508409,0.000037,0.472625,0.000938,8.031135,-0.001049,0.089179,0.000015,0.084818,0.000142,Alive
1,1.276245,2.501946,4.863754,0.203766,3.618384,0.687589,2.697657,0.582129,2.382513,0.02866,2.128067,0.248054,4.393638,0.112769,1.104974,0.004288,0.981045,0.02735,5.975151,0.044782,0.459056,0.000037,0.433134,0.00088,7.317941,0.000433,0.086716,0.000013,0.082628,0.000127,Alive
6,5.762547,0.162083,2.16815,0.144281,2.69502,0.787503,4.752665,0.330544,1.792262,0.03654,1.694054,0.282985,5.067012,0.126215,0.989546,0.001531,0.899351,0.035656,6.058345,0.0458,0.478015,0.000256,0.447221,0.002247,7.613111,-0.001066,0.085472,0.000013,0.081343,0.000122,Alive
4,3.735225,0.625209,0.770657,0.095961,1.934394,0.710513,3.025313,0.416885,0.581617,0.038062,1.226477,0.309441,3.542648,0.226592,0.757751,0.009978,0.888254,0.081462,4.99764,0.04573,0.517029,0.000316,0.478788,0.00246,7.547145,-0.001425,0.08242,0.000014,0.078426,0.00013,Alive
2,2.148524,0.945345,0.997523,0.16685,2.583196,0.723978,2.59716,0.575129,0.860135,0.041379,1.584233,0.313911,3.42333,0.236322,0.91164,0.010152,1.052727,0.086727,5.214379,0.040666,0.548624,0.000286,0.502473,0.002461,7.825486,-0.002023,0.082025,0.000015,0.078021,0.000139,Alive
1,1.19872,2.324428,4.537777,0.121698,4.773985,1.038023,2.296842,0.734981,2.444664,0.018336,2.903589,0.420091,4.014934,0.227759,1.541068,0.00825,1.57794,0.102082,6.119945,0.026013,0.621514,0.000287,0.555129,0.003042,8.524276,-0.003227,0.081126,0.000018,0.077123,0.000164,Alive
1,1.286017,2.545558,7.619261,0.201374,6.363939,1.405679,2.973013,0.700996,3.678599,0.025151,3.86851,0.573713,4.776268,0.208875,2.028019,0.010537,1.919234,0.125459,6.802383,0.016653,0.660172,0.000382,0.582201,0.003918,8.93452,-0.00382,0.080629,0.00002,0.076637,0.000179,Alive
3,3.35375,2.972948,13.608012,0.170483,13.539433,3.149468,5.070126,0.862247,9.522659,0.095487,7.896823,1.393829,7.209123,0.103117,4.010522,0.037279,3.070107,0.275285,9.461835,-0.015663,0.767089,0.001242,0.655144,0.00967,10.262717,-0.005469,0.07899,0.000027,0.075085,0.000235,Alive
7,6.96125,1.885847,21.936954,0.295508,19.465822,4.03901,6.967792,1.060327,16.036001,0.19175,11.002607,1.886518,8.717185,0.022203,5.418205,0.059877,3.785753,0.389941,11.219217,-0.035822,0.820944,0.002155,0.691403,0.015282,11.049317,-0.006374,0.077855,0.000033,0.074018,0.000278,Alive
14,13.814404,2.573072,61.613605,0.994279,28.161467,5.812382,13.643126,0.372122,31.216425,0.564522,15.256203,2.805741,15.489003,-0.239551,7.23136,0.108405,4.581467,0.582126,15.816017,-0.07468,0.848633,0.003485,0.70825,0.023131,12.923704,-0.008962,0.075696,0.000042,0.072065,0.000346,Alive
16,16.305157,0.498925,57.121017,0.511458,29.547096,3.375702,17.258783,0.243551,33.663513,0.274096,17.682838,1.778106,17.792673,-0.280077,8.596496,0.079353,5.369342,0.459644,17.867413,-0.103282,0.855314,0.004324,0.712996,0.0289,14.272662,-0.011146,0.071798,0.000054,0.068522,0.000436,Alive
18,17.925718,-0.177145,29.815342,1.251797,19.554562,1.904736,17.672705,0.213198,19.625364,0.171236,12.859041,0.786009,17.682243,-0.161164,6.793739,0.023728,4.676502,0.182517,18.128944,-0.116515,0.728102,0.002643,0.625016,0.020175,15.457669,-0.013955,0.06289,0.000056,0.060485,0.000449,Alive
13,13.1261,1.422045,39.824184,0.091993,17.569639,1.191282,14.059926,-0.125017,17.285402,0.0253,9.888118,0.379665,14.772976,-0.052173,5.129388,0.007123,3.761722,0.072474,14.427541,-0.070707,0.744435,0.001355,0.630399,0.011398,13.42844,-0.011825,0.061714,0.000039,0.059268,0.000315,Alive
29,28.563768,-5.242349,25.794243,0.952476,17.426651,1.227913,26.129698,-1.777381,12.240925,0.102932,8.989573,0.311398,22.172504,-0.338891,3.560151,0.002255,2.90098,0.043322,17.421251,-0.078326,0.566733,0.001377,0.502026,0.010573,13.803659,-0.0113,0.054838,0.000018,0.053071,0.000153,Alive
23,22.468782,-2.066394,33.931759,0.329266,18.270832,0.768377,20.671684,-0.918098,15.402449,0.005726,9.511374,0.174172,18.986767,-0.286909,3.82028,0.000887,2.879083,0.026791,16.366346,-0.06889,0.541496,0.001121,0.477096,0.008566,13.130595,-0.00954,0.0541,0.000008,0.052377,0.000079,Alive
22,21.957943,-2.01304,34.205009,0.522112,19.050716,1.017808,21.452324,-0.686458,16.94665,0.053648,10.034613,0.397687,20.085302,-0.437102,3.490852,0.012011,2.605632,0.104601,17.653507,-0.067966,0.423816,0.000949,0.379666,0.006888,12.928628,-0.007384,0.049296,0.000003,0.048151,0.000048,Alive
15,15.035485,-0.616745,34.531605,1.427894,14.834517,4.379779,15.026736,-0.700656,16.582767,0.716705,7.783727,1.936259,14.349384,-0.192104,3.475551,0.049011,2.189623,0.215808,12.246854,-0.013021,0.3778,0.000802,0.329777,0.006696,10.533625,-0.003081,0.052726,0.000025,0.051606,0.000228,Alive
4,3.764184,0.42164,1.893587,0.827829,6.577015,2.779975,2.815356,1.004586,1.357339,0.543911,3.729918,1.56294,3.576669,0.375949,0.803414,0.176889,0.881102,0.738432,6.736607,0.001976,0.327044,0.001918,0.297578,0.011601,10.286776,-0.001747,0.060633,0.000065,0.059644,0.000569,Alive
12,11.573639,-0.870307,10.726364,1.312572,9.531799,4.046904,9.925483,0.136832,8.934549,0.317306,6.561257,2.054728,9.470698,0.13938,3.089774,0.043484,2.198398,0.428184,10.169708,-0.023849,0.408346,0.000839,0.358177,0.00806,11.220896,-0.001162,0.074358,0.000079,0.072848,0.000695,Alive
21,20.76091,-1.59716,27.502995,2.11876,12.86631,7.251869,19.569744,-0.709737,16.528841,0.867224,8.643359,3.75535,18.341064,-0.28156,4.467029,0.11052,2.636144,0.670095,16.166374,-0.061429,0.398147,0.001365,0.35455,0.011675,13.005905,-0.002395,0.081571,0.000106,0.079973,0.000926,Alive
32,32.025677,-3.345565,25.573574,5.226312,17.490273,11.390133,31.461124,-2.385685,16.867279,2.583032,9.845551,6.771273,28.450373,-0.772838,4.546308,0.278483,2.901578,1.119573,21.255747,-0.080103,0.493861,0.002327,0.434469,0.014901,13.462349,-0.001535,0.100405,0.000099,0.097799,0.000876,Alive
36,36.061146,-4.446887,28.411152,5.541308,22.442974,9.58173,35.382549,-2.787162,17.52516,2.510642,11.960234,5.942531,31.624598,-0.917313,4.248082,0.310781,2.92253,1.208807,23.171713,-0.088647,0.50566,0.002886,0.450767,0.01722,13.962043,-0.002057,0.108997,0.000109,0.106002,0.000963,Alive
44,43.988514,-5.63605,22.266022,4.811587,24.758659,7.870615,43.107956,-3.656691,10.153875,1.974848,12.531581,4.924267,38.095573,-1.169155,2.392799,0.31927,2.510582,1.175904,27.109507,-0.107122,0.43761,0.003533,0.415645,0.021748,15.497134,-0.004881,0.115523,0.000157,0.112332,0.00136,Alive
2,2.135895,3.501629,16.639427,0.150634,18.060808,1.496735,3.521613,1.301667,12.881476,0.056143,11.266349,0.894802,6.158299,0.19518,5.174635,0.019865,3.488771,0.221864,9.720745,0.001296,0.716493,0.000417,0.646098,0.007103,11.313165,-0.002246,0.159237,0.000122,0.153492,0.001081,Alive
0,0.460236,2.059715,6.860233,0.128253,11.996653,1.354903,2.190479,1.123351,6.306235,0.01542,7.934788,0.774874,3.885803,0.392294,3.595884,0.014027,2.840603,0.239248,7.38622,0.029991,0.807178,0.000933,0.745181,0.010296,11.177999,-0.004652,0.176676,0.000152,0.169738,0.001328,Alive
1,1.111389,0.783404,1.698093,0.064301,7.757466,1.714813,1.437855,0.967486,2.495708,0.021113,5.277486,0.965581,2.32311,0.498523,2.29422,0.039945,2.239877,0.337767,5.641348,0.052104,0.874362,0.001419,0.819327,0.011995,10.689727,-0.005157,0.187798,0.000157,0.180102,0.00137,Alive
2,1.880469,0.103362,0.081791,0.044417,3.337621,1.39233,1.377477,0.48688,0.189652,0.029146,2.310532,0.776128,1.577684,0.47737,0.823455,0.037046,1.395633,0.278271,3.648168,0.081639,0.8247,0.001132,0.800511,0.008691,8.887299,-0.001722,0.194521,0.000119,0.186653,0.001057,Alive
1,1.382705,0.597581,2.656679,0.375479,7.393724,2.752252,2.698237,0.343315,0.976439,0.059492,3.196322,0.842951,3.137995,0.388458,1.238704,0.005045,1.850963,0.160673,4.751018,0.095068,1.105126,0.001072,1.077833,0.009534,9.388234,-0.004018,0.22274,0.000135,0.212737,0.001191,Alive
4,4.339032,-0.463864,2.276191,0.940557,7.165908,2.351303,5.246844,-0.157454,0.60116,0.134336,3.034122,0.594749,4.83488,0.288434,1.077776,0.00605,1.876397,0.072895,5.073988,0.099978,1.110625,0.000575,1.106306,0.006935,8.760762,-0.001588,0.232585,0.000109,0.2222,0.000969,Alive
4,4.153408,0.519451,2.308786,0.519084,7.826422,2.174106,4.721111,-0.107483,0.5583,0.117048,3.421364,0.524784,4.918576,0.288918,1.249253,0.009441,2.140598,0.07252,5.297637,0.097226,1.189064,0.000576,1.18195,0.007276,8.883838,-0.001223,0.240509,0.000102,0.229624,0.000907,Alive
1,1.343964,2.013162,2.101706,0.162935,11.090243,2.004044,2.686788,0.413696,0.951029,0.033682,5.34917,0.411482,3.984757,0.370984,2.258796,0.010109,3.154465,0.098833,5.83401,0.084418,1.471441,0.001139,1.421501,0.011517,9.928211,-0.002786,0.25567,0.000103,0.243448,0.000915,Alive
4,3.99509,-0.912951,0.255277,0.072452,5.169476,0.666348,3.725726,0.128103,0.233282,0.015469,3.635337,0.111927,3.190074,0.401695,1.485859,0.003379,2.699731,0.05195,4.330781,0.093714,1.348508,0.001346,1.3432,0.011967,8.795299,0.001839,0.262299,0.00006,0.250369,0.000552,Alive
5,4.838422,-1.450567,0.335344,0.054531,3.060874,0.475827,3.914938,0.031861,0.092571,0.021795,2.357674,0.083172,3.034093,0.345658,0.860977,0.003025,2.013776,0.034682,3.743991,0.102253,1.138739,0.001025,1.174348,0.009493,7.837604,0.004712,0.256263,0.000045,0.245373,0.000428,Alive
1,1.006544,0.81117,0.26194,0.031712,2.342067,0.385545,1.304703,0.368411,0.074766,0.030816,1.877229,0.088722,1.935118,0.310428,0.63445,0.001554,1.722987,0.023411,3.248871,0.11321,1.04264,0.000754,1.104354,0.007693,7.218186,0.007204,0.257922,0.000027,0.247457,0.000272,Alive
1,1.30027,-0.10586,0.176012,0.045921,1.086125,0.240438,2.080826,0.189041,0.02185,0.011554,0.852564,0.055696,2.11128,0.217219,0.229554,0.000802,0.97432,0.011591,2.816694,0.124935,0.739759,0.000299,0.847577,0.004148,6.038334,0.011277,0.246199,0.000015,0.23761,0.000163,Alive
3,2.812744,0.259667,0.098073,0.025807,0.430009,0.144647,2.361812,0.026734,0.021457,0.003725,0.303917,0.030566,2.50411,0.134509,0.062659,0.000351,0.470387,0.005012,2.672046,0.13026,0.465269,0.00014,0.597198,0.002461,5.11813,0.015002,0.230598,0.000012,0.224137,0.000124,Alive
6,5.491226,-0.847636,0.187672,0.041337,0.349361,0.118925,3.398343,-0.083864,0.031647,0.003975,0.250158,0.019866,2.946263,0.111361,0.057211,0.000109,0.429289,0.004862,2.777221,0.139014,0.449567,0.000298,0.584897,0.003519,5.099226,0.015245,0.234383,0.000014,0.227613,0.000138,Alive
5,4.725414,-1.09522,0.104332,0.074239,0.180469,0.095384,3.520305,-0.094794,0.039207,0.003319,0.082909,0.012719,2.856082,0.079262,0.006534,0.001114,0.122851,0.013538,2.701605,0.133108,0.185218,0.001541,0.299683,0.010482,4.526935,0.019263,0.209608,0.000031,0.205624,0.000247,Alive
3,2.954703,-0.316437,0.09957,0.043967,0.209178,0.170391,2.554107,0.0809,0.038519,0.000726,0.092119,0.05554,2.456242,0.105253,0.007687,0.005742,0.10675,0.045974,2.71282,0.135018,0.185199,0.002735,0.282417,0.018712,4.775802,0.019142,0.210685,0.000042,0.206473,0.000329,Alive
2,2.07261,-0.085425,0.18555,0.059076,0.54617,0.326787,2.159567,0.225491,0.09628,0.002897,0.250145,0.106287,2.237155,0.135643,0.051294,0.008223,0.107867,0.05896,2.96096,0.108792,0.092125,0.002809,0.143436,0.02089,4.94973,0.021638,0.180187,0.000055,0.178731,0.000421,Alive
3,3.066081,-0.746002,0.228043,0.158773,0.875376,0.461481,2.885938,0.178671,0.202135,0.007299,0.368612,0.146733,2.568161,0.1461,0.061607,0.015256,0.149824,0.061454,3.215566,0.102541,0.105577,0.002332,0.147548,0.018872,5.2631,0.021506,0.175842,0.000057,0.174606,0.000439,Alive
1,1.153407,0.332338,0.210671,0.040098,3.293241,1.040828,1.689006,0.520136,0.231717,0.024902,1.221353,0.205588,2.091784,0.217021,0.219364,0.012434,0.45923,0.034236,3.748096,0.096867,0.226187,0.001322,0.253149,0.013423,6.409612,0.019245,0.185781,0.000058,0.183268,0.000451,Alive
2,1.898403,0.626856,0.823461,0.061175,3.747704,0.968123,1.967978,0.487639,0.396484,0.016471,1.486084,0.176418,2.507594,0.240375,0.214488,0.01124,0.531365,0.029904,4.152271,0.08162,0.241495,0.000693,0.262099,0.006726,6.959183,0.018718,0.173981,0.000044,0.17224,0.000354,Alive
1,1.18728,0.476595,0.872462,0.036486,7.758033,1.921991,1.749825,0.955917,1.322298,0.019678,3.459598,0.417783,2.358216,0.332602,0.987001,0.000872,1.187933,0.024107,5.401296,0.057823,0.39551,0.00027,0.386499,0.002952,8.798965,0.015034,0.178334,0.000021,0.175729,0.00019,Alive
3,2.84659,0.528924,3.90532,0.100825,10.150861,2.896198,2.321422,1.12669,3.436795,0.050122,4.516434,0.651971,3.208563,0.304182,1.593504,0.000877,1.510036,0.033387,6.551944,0.048574,0.467562,0.000219,0.442796,0.002738,9.592948,0.013594,0.184536,0.000018,0.181275,0.00017,Alive
0,0.444341,5.421978,29.409292,0.70641,17.870211,4.480825,3.074466,0.931266,12.424697,0.218734,7.778141,1.188042,6.750523,0.192228,2.941489,0.009693,2.194358,0.092231,9.24325,0.024418,0.547603,0.000618,0.502288,0.004968,11.099828,0.010306,0.184509,0.000004,0.180948,0.000068,Alive
6,7.393815,3.482591,64.133568,2.829425,27.309294,5.821106,13.025243,-0.40699,22.653889,0.66278,11.167523,1.647198,14.597701,-0.0628,4.368611,0.035233,2.802621,0.191599,13.479342,-0.000989,0.633902,0.00116,0.56865,0.008409,12.846565,0.006777,0.190635,0.000003,0.186313,0.000072,Alive
38,36.27039,-6.161726,59.723206,2.679759,39.370544,6.046406,29.540194,-1.545261,22.573021,0.181093,14.197187,1.632707,25.527836,-0.528299,4.627215,0.079875,3.067627,0.353277,20.666573,-0.038932,0.714213,0.002118,0.638237,0.014349,15.619798,0.001071,0.200282,0.000018,0.194836,0.000205,Alive
33,32.251999,-7.142292,126.615929,3.656322,51.760742,5.780769,28.296185,-1.293664,34.67123,0.261216,17.184958,1.3778,23.654846,-0.431726,5.547971,0.058928,3.438059,0.301847,19.739714,-0.034738,0.727829,0.002334,0.64922,0.016226,15.562642,-0.000645,0.197965,0.000047,0.192687,0.000435,Alive
67,63.047852,-20.267447,118.337769,7.953304,56.088612,7.92442,46.303898,-4.100401,29.215775,1.229469,17.2644,1.871531,32.648224,-0.576513,5.197417,0.054984,3.472181,0.242185,22.22802,-0.043677,0.776241,0.002395,0.694965,0.017353,16.714701,-0.004302,0.203008,0.000084,0.197217,0.000738,Alive
58,55.717484,-16.716293,91.248268,11.287747,50.952431,8.544438,44.699276,-4.038105,25.420052,1.400235,15.92881,1.912513,32.923203,-0.531826,4.861887,0.024917,3.458971,0.133769,22.667301,-0.045897,0.834548,0.002167,0.749014,0.016913,17.584255,-0.007781,0.207562,0.00013,0.201368,0.001109,Alive
10,11.332434,2.479467,78.887947,6.485212,39.341946,7.22473,16.644493,0.291461,26.608004,0.788563,14.216831,1.455903,18.364994,-0.135905,5.364655,0.0045,3.713084,0.056956,18.587591,-0.027917,0.942946,0.001588,0.838928,0.013992,17.269981,-0.010115,0.210935,0.000191,0.20457,0.001603,Alive
20,19.667461,-0.671403,47.567322,4.834407,29.262461,6.597454,18.801212,-0.01221,17.85227,0.716229,12.009434,1.361465,18.357988,-0.045012,5.152167,0.012379,3.853274,0.082635,18.244692,-0.027107,1.049983,0.001574,0.928728,0.014224,17.803905,-0.012614,0.216663,0.000236,0.209969,0.001975,Alive
22,21.647842,-2.892483,67.981384,3.953717,30.025518,6.932974,19.942924,-1.066945,23.418982,0.73697,13.819429,1.269868,17.648966,0.126155,6.494333,0.014199,4.952887,0.125666,15.464738,-0.005242,1.250921,0.001708,1.094336,0.015146,16.781418,-0.012942,0.226848,0.00028,0.219761,0.002341,Alive
5,5.473347,6.449575,68.992226,8.344514,47.644394,9.707687,8.095401,1.685008,31.476643,0.608814,21.104881,1.783823,12.764214,0.136658,9.665671,0.036326,6.830042,0.250454,16.86768,-0.026233,1.462332,0.002715,1.258178,0.021775,17.951433,-0.014544,0.241346,0.000298,0.233631,0.002488,Alive
1,1.21014,4.7082,32.750687,3.899435,43.91428,8.150427,2.782851,2.434845,22.026129,0.423252,19.781078,1.3857,6.940626,0.35317,8.589987,0.023682,6.501997,0.193229,13.276091,-0.002819,1.425193,0.002441,1.237742,0.019725,16.47999,-0.012576,0.240746,0.000283,0.233124,0.002373,Alive
0,0.090605,6.55664,38.138294,7.543265,55.125565,9.549575,1.241282,3.125623,29.138247,0.728118,23.582537,1.748174,7.090575,0.286764,10.294195,0.030391,7.323312,0.249321,14.77856,-0.01643,1.512001,0.002859,1.301222,0.022509,17.239412,-0.01341,0.24657,0.000287,0.238673,0.002405,Alive
1,3.298333,9.990264,242.400681,7.512108,96.626259,16.060543,13.140633,0.869323,75.629715,1.019578,34.641052,3.755744,19.110544,-0.114299,14.816159,0.075851,9.407017,0.421838,20.87862,-0.058465,1.718406,0.004096,1.453765,0.030633,19.416721,-0.015309,0.26405,0.000286,0.255411,0.002393,Alive
2,1.995151,4.06195,55.278576,1.401256,79.787277,11.104745,2.152079,2.649538,37.640602,0.488906,29.497103,2.696969,6.175222,0.376789,11.878943,0.041266,8.664975,0.26057,12.942707,-0.007948,1.694833,0.003186,1.451492,0.024997,16.36179,-0.01095,0.269567,0.000244,0.260822,0.002054,Alive
2,1.995167,5.942487,80.306221,0.762406,89.42366,13.379786,2.31064,3.066431,49.206123,0.40861,31.680107,3.045765,7.929183,0.285081,14.013433,0.030224,9.781091,0.208806,15.104232,-0.031053,1.866651,0.003549,1.578983,0.027922,17.483044,-0.011081,0.290422,0.000218,0.280817,0.001838,Alive
6,6.038779,0.160455,14.28483,2.063424,47.13295,10.692715,6.270939,1.258498,13.446133,0.111199,20.933945,1.794252,6.432802,0.566659,10.538028,0.004528,8.470665,0.068619,11.144299,-0.009125,1.856784,0.002855,1.593091,0.022733,15.99074,-0.006956,0.317049,0.000152,0.306653,0.001298,Alive
1,1.075896,1.604421,10.356058,0.613374,47.572903,6.706272,1.399022,2.324371,15.522368,0.052983,18.50148,1.570564,3.496106,0.408601,7.638117,0.012954,6.275013,0.147862,9.66401,0.026893,1.627421,0.001897,1.450577,0.014239,13.63938,-0.001148,0.340661,0.000091,0.330006,0.0008,Alive
4,3.657692,0.846832,18.951483,0.332628,53.301456,7.74857,2.565323,2.330697,20.169762,0.19725,19.059275,2.295534,4.380162,0.269042,7.181257,0.040906,5.600789,0.237889,10.198601,0.036486,1.534226,0.001449,1.389713,0.010357,13.055658,0.000858,0.354687,0.000071,0.343711,0.000636,Alive
3,2.891884,1.148733,16.231628,0.358897,48.211357,8.175688,2.752303,2.007995,16.892843,0.31142,17.144951,2.587133,4.550345,0.238596,6.174113,0.050398,4.835621,0.265623,9.625792,0.050398,1.419115,0.000864,1.311198,0.006232,12.26687,0.003011,0.368532,0.000056,0.357291,0.000505,Alive
2,2.303523,-0.327282,0.079754,0.026821,14.999509,2.300712,3.156041,0.257078,0.561109,0.01421,6.61906,0.752247,2.955095,0.417731,1.7442,0.009788,2.477463,0.10498,4.621444,0.086053,0.921346,0.000318,0.932296,0.002598,9.030763,0.010051,0.355193,0.000035,0.346375,0.000324,Alive
3,2.96613,-0.2674,0.26354,0.054835,6.25041,1.077924,2.942067,0.043506,0.066405,0.027432,3.232162,0.26672,2.746995,0.385722,0.730327,0.001913,1.576222,0.039816,3.664286,0.101757,0.743193,0.00003,0.793049,0.001144,7.944233,0.013206,0.370453,0.000027,0.361854,0.000249,Alive
4,3.651174,-0.125579,0.316488,0.058265,2.187691,0.447205,2.389124,0.143692,0.089483,0.005387,1.281984,0.074585,2.351141,0.301627,0.204674,0.003044,0.866549,0.01734,3.174103,0.116023,0.589171,0.000171,0.671202,0.00251,6.947037,0.01602,0.384684,0.000024,0.376406,0.000215,Alive
3,2.995106,-0.305448,0.313024,0.034854,1.215666,0.263912,2.825536,0.046285,0.099046,0.00234,0.728718,0.038616,2.612533,0.240464,0.081648,0.004603,0.573215,0.017844,3.09111,0.122768,0.510094,0.000379,0.609684,0.003934,6.413904,0.017616,0.39364,0.000023,0.385585,0.000202,Alive
6,5.568737,-1.555922,0.127329,0.113342,0.437646,0.137615,3.682246,0.003128,0.035542,0.001234,0.303032,0.020855,2.797622,0.171049,0.02721,0.002445,0.330588,0.011889,3.027506,0.128307,0.417465,0.000511,0.544832,0.004466,5.712091,0.020025,0.410054,0.000021,0.402366,0.000184,Alive
2,2.150141,0.039788,0.062857,0.024596,0.287885,0.083111,2.55869,0.096924,0.016922,0.002858,0.217519,0.007563,2.621202,0.144582,0.021155,0.000056,0.287409,0.002907,3.022302,0.126838,0.391069,0.000297,0.539992,0.002561,5.360366,0.021452,0.423278,0.00002,0.415935,0.000179,Alive
2,2.042028,0.396644,0.081737,0.050999,0.290895,0.068199,2.326169,0.147076,0.01651,0.000879,0.195694,0.007916,2.635689,0.12114,0.018652,0.000115,0.269913,0.002891,3.100503,0.125032,0.388309,0.000221,0.550333,0.001739,5.17545,0.022053,0.429942,0.000021,0.42288,0.000195,Alive
4,3.875562,-0.310326,0.087805,0.033414,0.242856,0.07497,3.165169,0.028509,0.026891,0.001938,0.129545,0.014503,3.01018,0.085497,0.014708,0.002335,0.221071,0.005901,3.14207,0.124431,0.378278,0.000217,0.552129,0.001574,4.882084,0.022581,0.432735,0.000027,0.426196,0.000246,Alive
2,2.158288,-0.063459,0.160849,0.032381,0.197813,0.100725,2.791103,0.044813,0.060861,0.001735,0.068828,0.016421,2.774502,0.071723,0.012326,0.002152,0.153748,0.00544,2.916716,0.123914,0.342824,0.000171,0.519493,0.001339,4.51149,0.023179,0.426811,0.000033,0.421143,0.000302,Alive
5,4.609149,-0.352581,0.333718,0.06918,0.26547,0.116436,3.062775,0.004177,0.023215,0.00328,0.122034,0.009342,2.920464,0.089055,0.037479,0.000327,0.335246,0.001883,2.940469,0.145104,0.637602,0.000096,0.856256,0.001279,4.990343,0.019037,0.48475,0.000049,0.473311,0.000435,Alive
3,3.108115,-0.49256,0.046704,0.027124,0.122882,0.068831,3.205231,0.077138,0.002889,0.001674,0.047649,0.011297,3.005317,0.058695,0.017405,0.00154,0.201656,0.003555,3.25506,0.135975,0.563164,0.000038,0.775141,0.000521,4.766177,0.019729,0.467518,0.000038,0.456263,0.000364,Alive
6,5.344367,-0.190222,0.054465,0.037852,0.109081,0.073556,3.042429,0.13407,0.010843,0.006598,0.032082,0.013045,3.029906,0.036836,0.011106,0.001049,0.136223,0.00333,3.405633,0.127328,0.475161,0.000038,0.671737,0.000402,4.568032,0.021025,0.446611,0.000031,0.436763,0.000301,Alive
1,1.390869,1.062977,0.124547,0.037289,0.130015,0.083605,3.034597,0.048584,0.020461,0.00395,0.027078,0.022621,3.625173,0.003037,0.012851,0.001024,0.130471,0.004671,3.687929,0.124492,0.481684,0.000028,0.663913,0.000263,4.53848,0.020854,0.429522,0.000024,0.419456,0.000258,Alive
2,2.306795,0.135749,0.166195,0.047989,0.180567,0.117707,3.311385,0.015387,0.073945,0.001686,0.077525,0.034391,3.424691,0.045191,0.056421,0.001821,0.277091,0.008027,3.425135,0.135832,0.664015,0.000044,0.834446,0.000707,4.922059,0.017486,0.425763,0.000036,0.413221,0.000358,Alive
4,3.733589,-0.319122,0.123974,0.058152,0.29554,0.10169,2.89117,-0.061566,0.036283,0.001737,0.154023,0.025437,2.644055,0.11361,0.100025,0.002034,0.301026,0.011928,2.655571,0.12899,0.562097,0.000542,0.678242,0.004803,4.707225,0.016936,0.35596,0.000048,0.346258,0.000444,Alive
3,2.849876,0.973547,1.301383,0.040017,1.110262,0.098251,2.553937,0.292961,0.640782,0.004038,0.852951,0.024379,3.258548,0.177264,0.632467,0.000834,0.88902,0.022852,4.154593,0.121849,0.875702,0.001512,0.92162,0.011682,6.855831,0.008337,0.334406,0.000085,0.323047,0.000758,Alive
2,2.117918,1.018063,1.611682,0.024958,1.154051,0.099913,2.695911,0.292905,0.797501,0.002271,0.880423,0.026313,3.435794,0.170655,0.669551,0.00101,0.872179,0.02318,4.332952,0.115844,0.828023,0.001551,0.866063,0.011955,6.904244,0.008321,0.320764,0.000083,0.310142,0.000736,Alive
5,5.124436,0.665208,2.35988,0.155727,1.564661,0.222298,5.862341,0.141922,1.527843,0.019972,1.268847,0.093119,6.276878,0.130169,1.086825,0.003866,1.063021,0.035191,6.802811,0.071827,0.769643,0.001087,0.756552,0.009079,8.608459,0.004365,0.26508,0.000082,0.256632,0.000736,Alive
9,9.340673,-0.255711,2.115604,0.145533,1.889121,0.284824,10.332279,-0.186589,1.871513,0.028308,1.559852,0.11183,10.08104,0.035907,1.32443,0.001851,1.161691,0.028769,9.70542,0.034135,0.736846,0.000747,0.706612,0.007255,10.333396,0.000715,0.237484,0.00009,0.229885,0.000796,Alive
13,12.694824,-0.576554,2.421517,0.214739,2.003595,0.284028,11.688574,-0.286369,2.008654,0.03691,1.633822,0.103473,11.177741,-0.008349,1.35118,0.000764,1.148812,0.022613,10.494136,0.022607,0.698113,0.000724,0.668127,0.00724,10.61803,0.000406,0.228277,0.000089,0.221089,0.000785,Alive
15,15.385959,0.174048,1.766729,0.196029,1.396172,0.411628,16.765413,-0.413352,1.078594,0.05094,1.08898,0.152566,16.689671,-0.205533,0.744967,0.005442,0.772578,0.055096,15.276525,-0.028228,0.563762,0.002269,0.549356,0.017593,13.175515,-0.005115,0.198233,0.000114,0.191879,0.000978,Alive
16,16.385977,0.661446,0.73179,0.18354,0.804747,0.527777,17.858521,-0.451224,0.280329,0.094057,0.516666,0.271815,18.005091,-0.256421,0.205403,0.038175,0.326896,0.20157,16.461214,-0.048133,0.421808,0.004305,0.422579,0.030131,13.664625,-0.00658,0.173995,0.000123,0.16843,0.001028,Alive
16,15.843361,0.317873,0.559319,0.203031,0.969779,0.480803,15.333645,-0.24659,0.503715,0.056998,0.641797,0.263571,15.394811,-0.197228,0.428971,0.022087,0.416487,0.146096,14.427578,-0.037544,0.352145,0.003419,0.352183,0.025066,12.258368,-0.004494,0.154138,0.000109,0.149376,0.000906,Alive
9,9.27459,1.022468,2.679114,0.176866,1.449746,0.341085,10.470734,-0.034869,1.620796,0.006666,0.946615,0.132565,11.083689,-0.055734,0.662758,0.006331,0.529499,0.064771,10.850225,-0.005107,0.327094,0.001347,0.326128,0.011585,10.325411,-0.002514,0.13841,0.000084,0.134127,0.000708,Alive
8,7.882081,-0.203444,1.643063,0.134923,1.213993,0.21824,7.358246,0.281837,1.168307,0.009927,0.849179,0.073327,7.412241,0.087857,0.606529,0.001932,0.518876,0.046979,8.220032,0.025425,0.349306,0.000485,0.350574,0.005234,9.329556,-0.002725,0.134607,0.000067,0.130068,0.000579,Alive
6,5.76582,0.599644,0.765391,0.030723,0.493066,0.128379,4.934176,0.208129,0.300526,0.002836,0.32531,0.042239,5.373204,0.089908,0.221037,0.001505,0.232931,0.023366,6.048062,0.040679,0.2173,0.000167,0.234572,0.002283,7.201097,0.00242,0.117788,0.000034,0.114273,0.00031,Alive
5,5.066079,-0.448216,0.081161,0.030676,0.25772,0.082156,4.90774,0.153981,0.101134,0.002396,0.158094,0.026524,4.751643,0.080848,0.106575,0.001011,0.131791,0.018813,5.253486,0.050102,0.173888,0.000203,0.197162,0.002188,6.382724,0.004153,0.111582,0.000021,0.108316,0.000201,Alive
3,3.158308,0.640323,0.094481,0.025876,0.125661,0.058074,3.89389,0.154207,0.047915,0.001957,0.060789,0.012666,4.326692,0.040404,0.036741,0.000142,0.050506,0.009607,4.748128,0.05139,0.109188,0.000297,0.134221,0.002713,5.456616,0.007176,0.100053,0.000008,0.097444,0.000092,Alive
3,3.19708,0.879266,0.083252,0.030975,0.097244,0.075449,4.121897,-0.005094,0.007182,0.005632,0.026837,0.01566,4.600597,-0.003056,0.015635,0.000472,0.021164,0.002728,4.576411,0.035416,0.048023,0.000191,0.063289,0.002157,4.68646,0.011432,0.078877,0.000002,0.077754,0.000032,Alive
5,4.919219,-0.439147,0.066642,0.029978,0.093562,0.076275,4.485447,-0.040286,0.006783,0.004631,0.015645,0.010208,4.241974,-0.022716,0.005608,0.000637,0.007386,0.002671,4.102281,0.035776,0.02794,0.000321,0.041726,0.00271,4.004414,0.013747,0.06418,0.000006,0.063603,0.000053,Alive
2,2.387582,0.294264,0.044809,0.023519,0.120319,0.06411,3.794107,-0.004408,0.006119,0.00081,0.017618,0.007345,3.996264,-0.02784,0.004935,0.000644,0.00647,0.00264,3.915802,0.027571,0.016537,0.000203,0.025116,0.001825,3.718222,0.015214,0.049979,0.000007,0.050253,0.00006,Alive
4,3.993473,0.145656,0.054908,0.022162,0.14435,0.080768,3.80551,0.021314,0.005622,0.000768,0.019538,0.00823,3.926872,-0.034741,0.004853,0.000798,0.005951,0.002873,3.866585,0.030547,0.017555,0.000211,0.027993,0.001682,3.633295,0.015122,0.049197,0.000008,0.04938,0.000068,Alive
6,5.389688,0.331931,0.23471,0.050931,0.18446,0.132136,3.567985,-0.033547,0.011971,0.002849,0.024429,0.015182,3.72437,-0.029628,0.009037,0.00044,0.00646,0.002482,3.562449,0.035214,0.019048,0.000136,0.032558,0.000919,3.421812,0.014883,0.04399,0.000009,0.044178,0.000073,Alive
2,2.306798,-0.106061,0.105737,0.047813,0.148888,0.1199,3.292127,-0.008226,0.061531,0.001221,0.032248,0.009836,3.24309,-0.008813,0.010837,0.000165,0.006635,0.001252,3.195816,0.031086,0.009479,0.000058,0.019217,0.00045,3.221899,0.015219,0.033159,0.000007,0.033924,0.000058,Alive
3,2.770716,0.339752,0.235971,0.026482,0.18252,0.082063,2.073148,0.195972,0.038724,0.001303,0.032572,0.00673,2.363305,0.020106,0.004539,0.000077,0.004416,0.001328,2.846943,0.036697,0.013616,0.000024,0.027337,0.000223,3.175822,0.014324,0.03341,0.000005,0.033912,0.000046,Alive
4,3.920853,-0.297569,0.126087,0.029425,0.139096,0.077964,3.575869,-0.138941,0.019497,0.00445,0.021763,0.010689,3.313306,0.002194,0.00341,0.000083,0.004,0.001011,3.003234,0.03257,0.004712,0.000087,0.016241,0.00027,3.158823,0.01311,0.023166,0.000002,0.023988,0.000016,Alive
3,2.962875,0.04974,0.090964,0.038516,0.177028,0.078005,2.884815,0.097306,0.017843,0.002018,0.038542,0.008615,2.943871,-0.000072,0.003502,0.000395,0.005903,0.002002,3.185382,0.026994,0.001177,0.000194,0.009853,0.00028,3.262553,0.012265,0.017126,0.000001,0.018145,0.000011,Alive
2,2.113003,-0.022584,0.084467,0.062357,0.207872,0.08944,2.39663,0.197322,0.017648,0.009151,0.036515,0.009423,2.526347,0.01601,0.005882,0.000106,0.006417,0.000734,3.009208,0.031317,0.002349,0.000025,0.013197,0.000073,3.267843,0.010951,0.017181,0.000002,0.017974,0.000015,Alive
1,1.122814,0.852791,0.225012,0.059036,0.235647,0.088355,1.839174,0.222475,0.018716,0.005148,0.039182,0.008425,2.424706,0.021967,0.007158,0.000084,0.007039,0.000672,2.982576,0.029293,0.001391,0.000029,0.010684,0.000065,3.282444,0.010894,0.01535,0.000002,0.01623,0.000017,Alive
1,1.276213,0.202134,0.296319,0.059776,0.274063,0.086803,2.435886,0.099811,0.022655,0.001598,0.038884,0.007459,2.578075,0.033767,0.006312,0.000188,0.00618,0.001277,2.898712,0.027274,0.000865,0.000034,0.008358,0.00004,3.304854,0.01046,0.012684,0.000003,0.013607,0.000023,Alive
3,2.811112,0.306031,0.070419,0.034748,0.160464,0.087599,2.31377,0.120102,0.016628,0.002243,0.019211,0.012727,2.544849,0.029711,0.004072,0.000236,0.004696,0.002206,2.880617,0.032859,0.005576,0.000019,0.017259,0.000062,3.316806,0.009626,0.016208,0.000003,0.016772,0.000029,Alive
5,4.96122,-1.212017,0.232559,0.091586,0.159869,0.089953,4.667554,-0.226039,0.026312,0.007273,0.019851,0.012333,3.853922,-0.002373,0.009597,0.000038,0.006542,0.001544,3.363895,0.025948,0.004705,0.000019,0.014377,0.000151,3.450558,0.009359,0.0141,0.000004,0.014654,0.000032,Alive
2,2.230937,0.680252,0.050452,0.01767,0.101195,0.069514,3.116919,0.056695,0.011148,0.001778,0.01322,0.00922,3.527697,-0.02166,0.003635,0.000462,0.005393,0.003109,3.589896,0.025081,0.009158,0.000057,0.020209,0.000396,3.529644,0.008826,0.015428,0.000003,0.015751,0.000028,Alive
3,3.146873,-0.093185,0.081854,0.04898,0.096473,0.054575,3.432159,-0.021935,0.030769,0.000647,0.021425,0.00434,3.38816,-0.008563,0.009513,0.000088,0.007378,0.004178,3.319355,0.026448,0.010426,0.000139,0.02019,0.000612,3.386125,0.008653,0.01473,0.000002,0.01497,0.000021,Alive
2,1.969417,0.815535,0.094031,0.024939,0.069131,0.045843,2.196783,0.048314,0.009317,0.000296,0.014142,0.003781,2.660332,0.014015,0.009073,0.000054,0.008135,0.00202,2.801367,0.028669,0.006233,0.000224,0.013502,0.000788,3.090275,0.008907,0.012117,0.000002,0.012456,0.000019,Alive
2,2.042031,0.122791,0.109718,0.048859,0.08921,0.067835,2.310207,0.005366,0.025686,0.002134,0.014992,0.008308,2.373778,0.021294,0.003761,0.000323,0.004534,0.002778,2.409783,0.032529,0.004693,0.000163,0.012144,0.000572,2.829287,0.008793,0.010936,0.000002,0.011254,0.000015,Alive
0,0.418192,0.252921,0.091361,0.037676,0.090116,0.067099,1.739214,0.084531,0.018109,0.004215,0.02148,0.008099,1.911604,0.041644,0.0011,0.000237,0.008743,0.000856,2.167887,0.029173,0.002543,0.000037,0.009199,0.000146,2.734347,0.008659,0.008463,0.000002,0.008838,0.000014,Alive
0,0.277843,1.086669,0.098516,0.028935,0.091744,0.063428,1.57508,0.04317,0.004666,0.002377,0.018846,0.005621,2.212416,0.026347,0.002642,0.000171,0.009544,0.00046,2.326642,0.02665,0.002114,0.000011,0.008253,0.000047,2.739212,0.008393,0.007311,0.000002,0.007693,0.000014,Alive
4,3.76253,-0.891381,0.181288,0.077833,0.132299,0.074644,2.63572,0.063955,0.019082,0.000512,0.016654,0.002327,2.187057,0.02198,0.002422,0.000004,0.005712,0.000264,2.374899,0.025517,0.002053,0.000002,0.007379,0.000027,2.735163,0.007633,0.006115,0.000001,0.006457,0.000012,Alive
1,1.114661,0.725265,0.234802,0.054857,0.138015,0.080398,1.569772,0.122482,0.020816,0.002856,0.015592,0.004202,2.075619,0.023932,0.001804,0.000021,0.00465,0.000327,2.372504,0.024105,0.001303,0.000033,0.005559,0.000096,2.746746,0.007205,0.005144,0.000002,0.005483,0.000014,Alive
1,1.310066,-0.031537,0.170063,0.024985,0.125718,0.085436,2.421977,-0.042288,0.00806,0.001428,0.016748,0.006264,2.343243,0.036589,0.00107,0.000207,0.00523,0.001143,2.343653,0.021348,0.000844,0.000146,0.003968,0.000246,2.809385,0.006753,0.004286,0.000002,0.004616,0.000016,Alive
1,1.264795,0.298016,0.049621,0.040169,0.095373,0.063957,2.089697,0.082815,0.027396,0.001557,0.022471,0.01323,2.287875,0.042456,0.007691,0.000742,0.007771,0.002907,2.568153,0.013269,0.000559,0.000198,0.001908,0.000379,3.026909,0.00604,0.002977,0.000003,0.003281,0.000025,Alive
1,1.198695,0.773778,0.115485,0.041303,0.099225,0.067092,2.138547,0.045706,0.042661,0.001165,0.024447,0.012982,2.578708,0.031403,0.009147,0.000597,0.008132,0.002575,2.73459,0.011539,0.00047,0.00018,0.001737,0.000329,3.083955,0.00588,0.002942,0.000003,0.00323,0.000025,Alive
6,5.576903,-1.1211,0.165777,0.075021,0.108274,0.096415,4.010837,-0.130364,0.023823,0.009595,0.025589,0.013311,3.297657,0.012093,0.008482,0.00033,0.007503,0.001677,3.034047,0.008182,0.000207,0.000136,0.001398,0.0002,3.184905,0.0056,0.002872,0.000003,0.003132,0.000026,Alive
3,3.229297,-0.007427,0.248131,0.048975,0.150736,0.08057,3.994655,-0.136296,0.077297,0.001232,0.041802,0.007025,3.879179,-0.023048,0.009106,0.000294,0.005232,0.001823,3.525291,0.001624,0.000459,0.000033,0.000767,0.000268,3.315747,0.005105,0.00175,0.000006,0.001967,0.000046,Alive
4,3.738487,0.15922,0.171395,0.026267,0.186567,0.071777,3.103417,0.023735,0.097474,0.000511,0.051989,0.006754,3.175565,0.000926,0.006442,0.000268,0.004363,0.001905,3.236047,0.003474,0.000545,0.000068,0.000709,0.000623,3.231709,0.005106,0.002355,0.000004,0.002553,0.000034,Alive
4,3.87883,-0.487223,0.169426,0.099883,0.148082,0.089365,3.259886,-0.035719,0.054276,0.008842,0.035861,0.020718,2.982073,0.008131,0.009553,0.000461,0.007874,0.002597,2.921545,0.006466,0.00165,0.000079,0.001411,0.000752,3.01983,0.004988,0.001991,0.000005,0.00216,0.00004,Alive
3,2.812734,0.259908,0.070895,0.015907,0.09822,0.079802,2.336104,0.048995,0.03782,0.002366,0.02646,0.022729,2.52105,0.019838,0.013098,0.000507,0.009405,0.003055,2.653985,0.008576,0.001951,0.000085,0.00162,0.000782,2.888468,0.004961,0.001698,0.000006,0.001856,0.000045,Alive
2,2.035511,0.425813,0.041213,0.017952,0.085487,0.071326,2.147284,0.050468,0.035016,0.000957,0.026106,0.019354,2.399882,0.02566,0.013811,0.000502,0.009745,0.003153,2.552573,0.008922,0.002073,0.000076,0.001731,0.000688,2.847333,0.004924,0.001451,0.000007,0.001602,0.000051,Alive
1,1.224379,-0.136371,0.068619,0.014511,0.070253,0.048523,1.762512,0.078087,0.017837,0.003548,0.019627,0.012789,1.740942,0.050584,0.00543,0.000988,0.005557,0.00461,2.030658,0.013681,0.001452,0.000119,0.001321,0.001014,2.589555,0.005024,0.001374,0.000006,0.001519,0.000046,Alive
1,1.14851,0.142746,0.035893,0.022671,0.070651,0.044914,1.521556,0.08678,0.009694,0.003608,0.017848,0.009844,1.635172,0.051487,0.002732,0.000967,0.004754,0.003761,1.948342,0.014649,0.00115,0.00013,0.001248,0.000967,2.524932,0.005062,0.001337,0.000006,0.001481,0.000044,Alive
2,1.964497,-0.15788,0.123763,0.012464,0.086314,0.049088,1.898832,0.011497,0.009073,0.001672,0.014581,0.006054,1.789851,0.04177,0.000809,0.000159,0.004556,0.001262,1.921487,0.016699,0.001257,0.000091,0.002419,0.000418,2.439029,0.005157,0.001715,0.000004,0.001863,0.00003,Alive
3,2.664233,0.271831,0.097975,0.016184,0.116289,0.049203,1.848413,0.025073,0.00975,0.000323,0.010611,0.003272,2.013684,0.020866,0.002948,0.00011,0.003943,0.000439,2.096758,0.014621,0.000296,0.000093,0.001305,0.000267,2.404287,0.005205,0.00112,0.000005,0.001273,0.000034,Alive
2,1.92739,0.312743,0.140191,0.041819,0.120378,0.059825,1.848831,0.044644,0.005156,0.00344,0.006723,0.00508,2.052073,0.012252,0.000449,0.000293,0.002961,0.000324,2.1666,0.014718,0.000999,0.000004,0.002543,0.000045,2.401533,0.005284,0.001623,0.000002,0.001786,0.000018,Alive
2,2.042022,0.026679,0.222729,0.056306,0.095896,0.05721,2.295077,-0.035494,0.024606,0.001917,0.0126,0.004224,2.261508,0.011645,0.000468,0.000063,0.002777,0.000258,2.204255,0.013478,0.00101,0,0.002629,0.000014,2.416472,0.005326,0.001841,0.000001,0.002011,0.00001,Alive
1,1.114657,0.395318,0.070941,0.00827,0.070294,0.03354,1.544178,0.083438,0.008927,0.000112,0.017396,0.002107,1.789579,0.030917,0.000662,0.000065,0.003198,0.000148,2.063751,0.012566,0.000633,0,0.002096,0.000005,2.419829,0.00537,0.002001,0.000001,0.00218,0.000005,Alive
2,1.922488,0.160525,0.055714,0.009932,0.065937,0.033147,1.666829,0.078357,0.007566,0.000154,0.016717,0.002216,1.790051,0.031665,0.000625,0.000035,0.003056,0.000174,2.05613,0.01304,0.000828,0,0.002381,0.000006,2.421912,0.00535,0.002238,0,0.002411,0.000004,Alive
2,1.996725,-0.154036,0.021796,0.00969,0.060547,0.04225,1.856271,0.089262,0.008074,0.001696,0.017102,0.004307,1.822611,0.031377,0.002379,0.000094,0.003389,0.000306,2.102572,0.010709,0.000231,0.000002,0.00128,0.000007,2.438215,0.005443,0.001869,0,0.002063,0.000003,Alive
2,2.113023,0.151865,0.158483,0.08445,0.099783,0.08371,2.470041,-0.086676,0.03471,0.004347,0.01685,0.006337,2.480667,0.010524,0.002387,0.00011,0.001835,0.0006,2.316608,0.010409,0.000394,0.000004,0.001427,0.000014,2.46787,0.005453,0.002333,0,0.002522,0.000001,Alive
6,5.646256,-1.688293,0.238442,0.151912,0.121472,0.090751,4.040582,-0.223972,0.024601,0.004004,0.01595,0.006418,2.960899,-0.002097,0.001399,0.00007,0.001182,0.000535,2.457425,0.009377,0.000371,0.000005,0.001278,0.000014,2.492586,0.005484,0.00232,0,0.002516,0,Alive
2,2.040398,0.38632,0.064266,0.021099,0.09139,0.058417,2.283742,-0.002565,0.012728,0.001257,0.010553,0.00467,2.480101,0.001133,0.000074,0.000016,0.000563,0.000211,2.479682,0.007852,0.000354,0.000005,0.001105,0.000015,2.532738,0.005533,0.002228,0,0.002438,0,Alive
1,1.264786,0.260729,0.048962,0.01039,0.064792,0.043398,2.067764,0.068579,0.008923,0.001816,0.009479,0.005433,2.256375,0.010407,0.001699,0.000025,0.001568,0.000164,2.424553,0.00785,0.000463,0.000004,0.001326,0.000015,2.566297,0.005521,0.002416,0,0.002632,0.000001,Alive
2,1.893525,0.543834,0.097758,0.023926,0.061728,0.051277,1.852512,0.082055,0.009744,0.000547,0.012423,0.003939,2.17686,0.017524,0.002109,0.000009,0.002203,0.000064,2.412754,0.00626,0.000146,0.000001,0.000792,0.000009,2.586673,0.00561,0.001746,0,0.001992,0.000003,Alive
3,2.922481,-0.183734,0.057029,0.01829,0.049977,0.036223,2.628379,-0.028886,0.003159,0.000389,0.004514,0.002604,2.492512,0.00757,0.000208,0.000073,0.001022,0.000109,2.435737,0.00861,0.000666,0.000006,0.001596,0.000025,2.552937,0.005696,0.002188,0,0.002433,0.000003,Alive
3,2.811099,-0.193581,0.114153,0.051826,0.080548,0.061813,2.242958,0.046508,0.014909,0.000642,0.010694,0.002719,2.149954,0.019529,0.000961,0.000019,0.001344,0.00012,2.304201,0.006794,0.000327,0.000014,0.000782,0.000052,2.497571,0.006097,0.000915,0.000001,0.001211,0.000005,Alive
3,2.957969,-0.211243,0.062605,0.032989,0.105563,0.067195,2.674412,-0.008872,0.014108,0.000824,0.012872,0.003629,2.590342,-0.006068,0.003061,0.000049,0.001949,0.000231,2.535015,0.006608,0.000825,0.000004,0.001304,0.000027,2.510784,0.006262,0.001189,0,0.001484,0.000003,Alive
0,0.352112,1.291332,0.149943,0.051794,0.119271,0.07831,1.876153,0.039703,0.019331,0.000443,0.013661,0.004065,2.626325,-0.015672,0.003414,0.000079,0.002362,0.000271,2.637374,0.006317,0.001143,0.000003,0.001605,0.000019,2.527158,0.00632,0.00133,0,0.001621,0.000003,Alive
3,3.032216,-0.469391,0.11557,0.066349,0.13823,0.071275,2.891673,-0.0581,0.020339,0.000974,0.015797,0.002957,2.61816,-0.004941,0.006921,0.000002,0.004509,0.000071,2.472268,0.006259,0.001061,0.000004,0.001337,0.000023,2.453985,0.006657,0.000523,0.000001,0.000847,0.000005,Alive
4,3.770706,-0.335038,0.17775,0.017082,0.122913,0.062109,2.996612,-0.103319,0.021475,0.001892,0.013235,0.002968,2.748795,-0.007415,0.00628,0.000006,0.004561,0.000039,2.503092,0.006257,0.001435,0.000003,0.001684,0.000019,2.464546,0.006688,0.0006,0.000001,0.00092,0.000005,Alive
3,2.995103,-0.125308,0.183099,0.011677,0.110699,0.05948,2.827358,-0.086496,0.023982,0.001437,0.01193,0.002965,2.718961,-0.007426,0.005837,0.000008,0.004519,0.000035,2.509105,0.006273,0.001652,0.000003,0.001888,0.000018,2.471226,0.006695,0.000639,0.000001,0.000957,0.000005,Alive
1,1.164838,0.603999,0.096645,0.022337,0.062073,0.056323,2.118449,0.008631,0.008015,0.001661,0.007402,0.002592,2.421531,-0.002602,0.004484,0.000007,0.00435,0.000042,2.430457,0.007005,0.002183,0.000002,0.002391,0.000013,2.452417,0.006767,0.000483,0.000001,0.000804,0.000007,Alive
1,1.384318,0.10665,0.110193,0.051553,0.065584,0.052182,2.694321,-0.1027,0.002505,0.001187,0.005888,0.002429,2.659263,0.000737,0.004098,0.000004,0.004881,0.00011,2.436994,0.006852,0.003125,0.000001,0.003251,0.000009,2.489855,0.006728,0.000579,0.000001,0.000889,0.000007,Alive
3,2.953093,-0.31723,0.093017,0.01648,0.07043,0.038525,2.547768,0.007564,0.00734,0.000695,0.010133,0.002526,2.365311,0.01265,0.006758,0.000054,0.00794,0.000225,2.410232,0.005993,0.004537,0.000001,0.00448,0.000013,2.565553,0.00663,0.000706,0.000001,0.000995,0.000007,Alive
2,2.113019,-0.091412,0.053993,0.033352,0.085176,0.03946,2.433201,0.029728,0.022566,0.000348,0.023785,0.001722,2.379769,0.016277,0.015132,0.000033,0.013714,0.000296,2.499428,0.004438,0.005778,0.000004,0.005508,0.000032,2.662119,0.00651,0.000823,0.000001,0.001089,0.000008,Alive
2,1.859657,0.78877,0.155213,0.041067,0.105454,0.047226,1.838632,0.098768,0.038648,0.000397,0.030677,0.001852,2.330923,0.012202,0.019928,0.000035,0.016435,0.000469,2.592434,0.003713,0.006237,0.000006,0.005879,0.000042,2.706804,0.006451,0.000876,0.000001,0.00113,0.000009,Alive
3,2.853124,-0.07505,0.119952,0.045402,0.138254,0.063934,2.537978,-0.012562,0.011093,0.003175,0.027433,0.005012,2.487659,0.00578,0.018136,0.000115,0.015694,0.000642,2.47158,0.006344,0.004686,0.000003,0.004561,0.000024,2.557751,0.006734,0.000367,0.000004,0.000652,0.000021,Alive
1,1.197054,0.451396,0.133373,0.056626,0.144174,0.068485,2.02813,0.061934,0.033319,0.004083,0.030403,0.005522,2.340565,0.004653,0.020111,0.000108,0.016554,0.000607,2.466534,0.006966,0.004737,0.000002,0.004617,0.000016,2.552051,0.006702,0.000395,0.000005,0.000669,0.000024,Alive
0,0.350461,0.662238,0.249653,0.032729,0.140994,0.065097,1.716802,0.105445,0.053907,0.0013,0.031673,0.004247,2.163762,0.008715,0.020524,0.000048,0.016535,0.000423,2.399767,0.007983,0.00465,0,0.004577,0.000011,2.53413,0.006667,0.000418,0.000005,0.000684,0.000028,Alive
3,2.841703,-0.139491,0.141368,0.026888,0.128736,0.051475,2.170338,0.048631,0.03976,0.000194,0.02729,0.002326,2.125609,0.018017,0.016855,0.00001,0.014518,0.000255,2.262864,0.009812,0.004296,0.000003,0.004369,0.000026,2.498837,0.006608,0.000446,0.000006,0.000698,0.000034,Alive
3,2.848233,-0.396251,0.129834,0.058315,0.102816,0.039759,2.368979,-0.019136,0.019592,0.001109,0.018697,0.002916,2.089223,0.029757,0.009211,0.000106,0.010206,0.000689,2.121551,0.011629,0.00369,0.000012,0.003992,0.000082,2.479753,0.006514,0.000467,0.000008,0.000704,0.000044,Alive
3,2.775617,-0.192775,0.035175,0.010999,0.096531,0.039126,2.195323,0.001894,0.002707,0.000883,0.021639,0.003353,2.042672,0.034125,0.006891,0.000152,0.008806,0.000841,2.140471,0.011759,0.003288,0.000019,0.003732,0.00013,2.526729,0.006421,0.000465,0.00001,0.000694,0.000055,Alive
1,1.045285,0.554892,0.130387,0.030831,0.116552,0.058514,1.42602,0.159278,0.01397,0.000745,0.031519,0.002551,1.838372,0.031616,0.0082,0.000103,0.009424,0.000505,2.270822,0.010729,0.002985,0.000022,0.003539,0.000148,2.618623,0.006361,0.00044,0.000012,0.000668,0.000066,Alive
1,1.19706,0.451384,0.101636,0.058,0.119058,0.07661,2.048312,0.038067,0.025512,0.002035,0.028034,0.003741,2.316044,0.021826,0.008861,0.000049,0.009083,0.000233,2.448107,0.009738,0.002581,0.000019,0.003263,0.000132,2.705425,0.006379,0.000395,0.000014,0.000634,0.000075,Alive
4,3.736845,-0.313206,0.089141,0.018222,0.107064,0.0582,2.979835,-0.064272,0.016937,0.000327,0.018205,0.001496,2.742151,0.011383,0.009835,0.000002,0.00824,0.000082,2.638112,0.008988,0.001841,0.000003,0.002505,0.000031,2.786015,0.006837,0.000271,0.000023,0.000558,0.000098,Alive
3,3.155025,-0.304036,0.112907,0.055836,0.117478,0.074327,3.673589,-0.141814,0.023128,0.004187,0.020354,0.004396,3.409592,-0.021237,0.011049,0.000089,0.009422,0.000377,3.068138,0.006544,0.002814,0.000001,0.002931,0.000011,2.883765,0.007613,0.00064,0.000011,0.00104,0.000063,Alive
1,1.418196,0.448761,0.187261,0.053172,0.127177,0.04161,2.762385,-0.022159,0.058542,0.000682,0.032975,0.002306,3.006492,-0.015028,0.015511,0.000022,0.01077,0.000214,2.906919,0.008523,0.001778,0.000001,0.002082,0.000011,2.796871,0.008043,0.000541,0.000016,0.001001,0.000075,Alive
6,5.463907,-0.6651,0.277384,0.041131,0.125012,0.044023,3.667876,-0.145455,0.043762,0.00118,0.026625,0.00203,3.165164,-0.009228,0.010678,0.000061,0.008039,0.00028,2.832215,0.009611,0.001391,0.000005,0.001873,0.000038,2.782481,0.008372,0.000813,0.000011,0.001365,0.000055,Alive
2,2.082416,0.415125,0.229538,0.032008,0.123289,0.048656,2.560533,-0.013491,0.044442,0.000755,0.023239,0.001912,2.780647,-0.004225,0.008493,0.000053,0.006566,0.000329,2.738816,0.010991,0.000922,0.000013,0.001644,0.00007,2.751749,0.008388,0.000744,0.000011,0.001322,0.000053,Alive
2,1.969404,0.636351,0.117278,0.0224,0.11553,0.051049,2.152633,0.058418,0.030826,0.000479,0.019938,0.002178,2.543683,-0.000392,0.006225,0.000059,0.005197,0.0004,2.664152,0.012289,0.000544,0.000033,0.001532,0.000111,2.730649,0.008349,0.000668,0.000011,0.00127,0.000049,Alive
2,2.006532,0.570058,0.202568,0.035429,0.11677,0.060988,2.273579,0.015524,0.032998,0.000748,0.020463,0.004237,2.61065,0.003604,0.004377,0.000077,0.004567,0.000371,2.626965,0.013004,0.000484,0.000052,0.001618,0.000148,2.746421,0.008443,0.001013,0.000005,0.001691,0.000029,Alive
1,1.11302,0.49239,0.186518,0.060498,0.12009,0.076497,1.486748,0.154061,0.044518,0.002766,0.033417,0.008954,1.849904,0.045535,0.003864,0.000241,0.007051,0.000773,2.29232,0.013593,0.000664,0.000046,0.002017,0.000132,2.792683,0.008522,0.002099,0.000002,0.002867,0.000017,Alive
2,1.961225,-0.293604,0.034239,0.014454,0.106788,0.059903,1.748269,0.169188,0.013947,0.0052,0.034226,0.012491,1.697034,0.059163,0.004142,0.000426,0.008435,0.001141,2.222845,0.013347,0.00073,0.000032,0.002246,0.000088,2.83301,0.008468,0.002756,0.000002,0.003534,0.00002,Alive
2,2.000003,0.113658,0.069615,0.018721,0.113201,0.063007,2.012769,0.108333,0.039803,0.002833,0.040323,0.010209,2.116904,0.038019,0.008474,0.000359,0.008511,0.001165,2.461445,0.012622,0.000814,0.000012,0.00246,0.000046,2.882397,0.00839,0.003469,0.000003,0.004227,0.000025,Alive
4,3.693202,0.020439,0.107074,0.030216,0.09353,0.057587,2.6904,-0.000747,0.019837,0.002021,0.023996,0.007824,2.699032,0.010103,0.003072,0.000203,0.004822,0.000845,2.725906,0.011304,0.000239,0.000019,0.001701,0.000057,2.893401,0.008086,0.002789,0.000004,0.003467,0.000035,Alive
3,2.999997,-0.198191,0.029524,0.012793,0.061294,0.045526,2.977956,-0.031996,0.005076,0.00038,0.011038,0.005057,2.850688,0.002571,0.003236,0.000035,0.002897,0.000543,2.76959,0.01207,0.000692,0.000027,0.002145,0.000081,2.869533,0.008016,0.004144,0.000003,0.004744,0.000028,Alive
2,2.15666,0.154183,0.051176,0.021958,0.051228,0.035266,2.778334,-0.079062,0.01404,0.000982,0.00872,0.002062,2.800841,0.008944,0.001652,0.000011,0.002085,0.000346,2.645438,0.012399,0.000337,0.000039,0.001502,0.000088,2.814237,0.007808,0.003465,0.000003,0.004007,0.000026,Alive
2,2.082412,-0.095031,0.112336,0.017654,0.072384,0.030626,2.501953,-0.002285,0.001181,0.000237,0.010403,0.001524,2.434219,0.02719,0.000611,0.000111,0.004629,0.000244,2.470825,0.012171,0.000412,0.000052,0.000914,0.000317,2.813164,0.006887,0.002725,0,0.003117,0.000006,Alive
2,1.929019,0.523073,0.060243,0.00905,0.106445,0.059894,1.92759,0.142642,0.01437,0.004471,0.042911,0.005068,2.261014,0.039926,0.015504,0.000052,0.017523,0.000224,2.687127,0.007231,0.001783,0.000021,0.001672,0.000281,3.078182,0.005852,0.002301,0,0.002624,0.000003,Alive
5,4.547955,0.18743,0.426259,0.039753,0.167046,0.080589,3.300538,0.014704,0.095627,0.003399,0.056671,0.00703,3.416027,-0.005767,0.031281,0.000234,0.022989,0.001145,3.442037,-0.00021,0.002413,0.000014,0.001804,0.000133,3.367006,0.005118,0.001301,0.000001,0.001574,0.000005,Alive
2,2.190549,0.741109,0.10471,0.012511,0.103416,0.044673,2.894682,0.045096,0.038909,0.000938,0.032763,0.005395,3.331017,-0.006925,0.020995,0.000202,0.015816,0.001291,3.412576,0.001317,0.001531,0.000012,0.001251,0.00009,3.350673,0.004942,0.001215,0.000001,0.001476,0.000006,Alive
2,2.224401,0.370938,0.128815,0.014119,0.097666,0.033395,2.855911,0.079018,0.052289,0.000498,0.026795,0.004995,3.114739,0.009429,0.012387,0.000105,0.009619,0.00107,3.330357,-0.000302,0.001242,0.000008,0.000977,0.000069,3.381849,0.004775,0.000608,0.000001,0.000832,0.000007,Alive
3,2.925747,0.281384,0.091112,0.056669,0.081172,0.06328,2.76011,0.112416,0.034425,0.002919,0.015843,0.007194,3.008235,0.006538,0.004858,0.000082,0.004152,0.000633,3.279166,0.000507,0.000742,0.000002,0.000646,0.000032,3.31828,0.004924,0.000311,0.000002,0.000513,0.000013,Alive
4,3.809469,0.080599,0.182868,0.033392,0.080063,0.071555,3.218758,0.012602,0.037604,0.001252,0.015002,0.005842,3.264283,0.000984,0.004476,0.000018,0.003539,0.000365,3.297024,0.000897,0.000617,0.000001,0.000552,0.000029,3.289495,0.005075,0.000302,0.000002,0.000505,0.000015,Alive
4,4.111369,-0.83282,0.110679,0.095683,0.086575,0.070148,4.289627,-0.14527,0.021964,0.005318,0.013566,0.005027,3.705084,-0.009158,0.004124,0.000004,0.003195,0.000151,3.378175,0.00068,0.000518,0.000001,0.000474,0.000029,3.275838,0.005201,0.000187,0.000005,0.000376,0.000027,Alive
4,3.995085,-0.290233,0.10076,0.038961,0.087061,0.065549,3.780865,-0.04165,0.01764,0.001203,0.012622,0.004507,3.61052,-0.018091,0.002776,0.000004,0.003075,0.000167,3.47859,0.000134,0.000478,0.000002,0.000468,0.000041,3.29343,0.005114,0.000066,0.000016,0.000219,0.000051,Alive
5,4.770696,-0.608588,0.083443,0.032021,0.097352,0.068638,3.948953,-0.046805,0.01172,0.00128,0.012211,0.00707,3.573322,-0.015022,0.003117,0.000023,0.003834,0.000387,3.456217,0.000169,0.000684,0.000005,0.000676,0.000065,3.275344,0.005361,0.000085,0.00002,0.000211,0.000081,Alive
3,3.038769,0.288736,0.112397,0.019075,0.18606,0.130352,3.222706,0.021363,0.009893,0.002316,0.028099,0.015764,3.396376,-0.011503,0.005422,0.000143,0.006181,0.000665,3.447979,0.000933,0.00118,0.000012,0.001254,0.000103,3.281159,0.00529,0.000277,0.000007,0.000393,0.000051,Alive
3,3.001631,0.033406,0.050068,0.011445,0.314168,0.216615,3.052417,0.101635,0.010974,0.00756,0.049087,0.023346,3.103722,-0.007128,0.011096,0.00021,0.009177,0.000683,3.373917,0.002506,0.001816,0.000016,0.001976,0.000127,3.263697,0.005241,0.000494,0.000005,0.000603,0.000038,Alive
3,2.998372,0.001368,0.037021,0.01997,0.278684,0.187839,2.949394,0.0412,0.007744,0.002812,0.047977,0.019034,2.965229,0.006434,0.017652,0.000099,0.012264,0.000421,3.117346,0.006013,0.0026,0.000016,0.002877,0.000127,3.171311,0.005374,0.0007,0.000004,0.000807,0.000038,Alive
2,2.088932,0.422979,0.108377,0.028518,0.235589,0.16488,2.751367,-0.028451,0.014769,0.000805,0.043962,0.015511,2.950936,0.016121,0.018315,0.000022,0.013059,0.000421,2.951444,0.009169,0.003762,0.000018,0.004334,0.000131,3.132197,0.005196,0.001066,0.000003,0.00115,0.000027,Alive
3,2.95635,-0.059585,0.062235,0.031705,0.12647,0.089904,2.670696,0.020867,0.014148,0.000578,0.027113,0.011582,2.642808,0.034059,0.01213,0.000171,0.013675,0.002348,2.755686,0.014482,0.00922,0.000019,0.010367,0.000135,3.183295,0.004295,0.002179,0.000001,0.00216,0.000009,Alive
4,3.696445,-0.440452,0.077377,0.015188,0.076517,0.060291,2.719749,0.028435,0.004985,0.001175,0.018919,0.005187,2.480481,0.036097,0.00485,0.00006,0.016255,0.000999,2.608948,0.019664,0.012877,0.000007,0.014764,0.000067,3.131553,0.004125,0.002846,0.000001,0.002782,0.000009,Alive
4,3.911046,-0.926187,0.121474,0.057947,0.076471,0.059282,3.144114,-0.01414,0.012775,0.000483,0.012274,0.003989,2.668005,0.017827,0.000817,0.000028,0.009867,0.000306,2.635165,0.021739,0.009125,0.000004,0.012086,0.000043,3.006261,0.004733,0.002697,0.000002,0.002678,0.000017,Alive
2,2.111382,0.176776,0.05202,0.024567,0.077878,0.049719,2.395788,0.011663,0.004365,0.002251,0.023816,0.003559,2.509438,0.036856,0.005368,0.000072,0.023327,0.000158,2.592522,0.024115,0.017663,0.000002,0.020628,0.000031,3.164765,0.003825,0.003764,0.000001,0.00363,0.000008,Alive
2,1.961248,0.505565,0.13592,0.02993,0.083346,0.044663,1.873936,0.096495,0.010669,0.002799,0.015912,0.004068,2.214309,0.038929,0.001301,0.00012,0.013775,0.000219,2.488337,0.025139,0.012059,0.000007,0.016191,0.000049,3.061522,0.004509,0.003551,0.000001,0.003471,0.000014,Alive
3,2.807834,-0.073326,0.110502,0.014811,0.101875,0.044958,2.140007,0.088752,0.008077,0.00129,0.031251,0.004349,2.145032,0.060481,0.007899,0.000122,0.031261,0.000494,2.462547,0.0271,0.023585,0.000006,0.02696,0.000041,3.270521,0.00351,0.00466,0.000001,0.004453,0.000007,Alive
2,2.148505,0.069672,0.070619,0.031583,0.131547,0.047019,2.516425,0.013551,0.023891,0.000266,0.070023,0.003681,2.517052,0.071434,0.035245,0.000113,0.067066,0.000604,2.692902,0.026162,0.039888,0.000006,0.040476,0.000039,3.618926,0.00235,0.005642,0,0.005318,0.000003,Alive
3,2.991837,-0.459066,0.03998,0.026683,0.12793,0.048084,2.676594,0.071612,0.017104,0.001323,0.064402,0.002926,2.470299,0.0639,0.029319,0.000087,0.061068,0.000407,2.72758,0.026604,0.037423,0.000007,0.03862,0.000046,3.59055,0.002741,0.0057,0,0.00539,0.000004,Alive
1,1.158318,1.071087,0.138618,0.030144,0.119067,0.056247,1.963083,0.04024,0.006993,0.001547,0.058901,0.003074,2.543836,0.061853,0.025025,0.000071,0.056159,0.000346,2.752628,0.026495,0.035087,0.000008,0.036666,0.000054,3.581838,0.003137,0.005746,0,0.005452,0.000005,Alive
1,1.088954,0.95469,0.092831,0.063744,0.146013,0.066219,1.83848,0.175568,0.027849,0.00346,0.090408,0.005589,2.45851,0.072662,0.049094,0.000185,0.078117,0.00061,2.986234,0.02354,0.042553,0.000011,0.042099,0.000075,3.871814,0.002915,0.006419,0,0.006078,0.000005,Alive
2,2.124429,0.524946,0.122246,0.023655,0.156563,0.058058,2.834259,0.063673,0.028808,0.001915,0.08633,0.005796,3.173864,0.054303,0.05484,0.000219,0.077266,0.00097,3.397235,0.020915,0.043195,0.000018,0.04202,0.000117,4.103158,0.003133,0.007081,0.000001,0.006719,0.000008,Alive
2,2.232545,0.373579,0.10949,0.029245,0.194246,0.129704,3.089022,0.058164,0.046756,0.000996,0.073354,0.00746,3.334703,0.052845,0.050216,0.000167,0.06877,0.001,3.562517,0.019701,0.041651,0.000019,0.040595,0.000126,4.237807,0.003376,0.007632,0.000001,0.00726,0.00001,Alive
5,4.838418,-0.701575,0.223475,0.091344,0.381745,0.310047,3.944815,0.045897,0.04387,0.006924,0.083835,0.013933,3.682411,0.050162,0.061199,0.000167,0.075423,0.000911,3.851237,0.01775,0.044816,0.000014,0.043092,0.000102,4.478286,0.003093,0.008387,0.000001,0.007969,0.00001,Alive
33,28.232584,-9.09834,1.996582,1.90339,0.578587,0.479989,9.970707,-0.399718,0.042656,0.018432,0.075978,0.016826,4.766021,0.03364,0.050032,0.000067,0.061741,0.000478,3.94897,0.018378,0.040131,0.000006,0.03974,0.000064,4.433027,0.003824,0.008739,0.000001,0.008344,0.000011,Alive
4,3.853118,-0.049484,0.096474,0.037618,0.343026,0.234889,3.530928,0.087264,0.017333,0.003268,0.060187,0.010138,3.548305,0.038979,0.033287,0.000038,0.046333,0.000236,3.811334,0.019106,0.03453,0.000001,0.035925,0.000037,4.337503,0.004937,0.008927,0.000001,0.008596,0.000015,Alive
2,2.166481,1.316655,0.120893,0.090782,0.17664,0.073806,3.256078,0.073009,0.034635,0.001972,0.086814,0.007471,3.999884,0.047754,0.063507,0.000017,0.080941,0.000351,4.244526,0.017792,0.05712,0.00002,0.056588,0.000182,4.826275,0.003978,0.011496,0,0.01096,0.000009,Alive
3,3.198691,0.365792,0.116518,0.034436,0.16887,0.06391,4.091191,-0.015445,0.042355,0.002642,0.107713,0.006948,4.260703,0.041975,0.078205,0.000215,0.102942,0.001701,4.328359,0.020288,0.072387,0.000052,0.071581,0.000388,4.874338,0.004311,0.012709,0,0.012112,0.000011,Alive
3,3.119539,0.511449,0.109174,0.028014,0.152239,0.065037,3.687955,0.051524,0.041769,0.002032,0.096608,0.006884,3.996525,0.039922,0.070292,0.000268,0.096696,0.002002,4.20275,0.022148,0.070439,0.000054,0.070511,0.000396,4.743905,0.004815,0.012513,0.000001,0.011962,0.000015,Alive
3,3.043655,0.603881,0.092142,0.03709,0.128203,0.081808,3.400821,0.021303,0.024117,0.002056,0.081126,0.00862,3.734594,0.034418,0.065279,0.000402,0.095527,0.002843,3.83373,0.029953,0.073043,0.000061,0.075422,0.000417,4.402005,0.006054,0.012363,0.000002,0.011912,0.00003,Alive
1,1.50549,0.461349,0.192427,0.046775,0.185792,0.085822,3.411343,0.002014,0.087596,0.001573,0.152153,0.016642,3.650317,0.067667,0.122577,0.000658,0.180401,0.004617,3.737543,0.033596,0.118286,0.00007,0.11598,0.000489,4.69669,0.005009,0.014915,0.000001,0.014183,0.000021,Alive
5,4.652796,-0.217896,0.114983,0.031522,0.157993,0.076764,3.409095,0.04104,0.076739,0.000762,0.129312,0.01669,3.321308,0.069389,0.10493,0.000713,0.16492,0.004711,3.494642,0.036902,0.112604,0.000063,0.112362,0.000433,4.499522,0.005598,0.014505,0.000002,0.013846,0.000026,Alive
3,2.922475,-0.087645,0.067258,0.012822,0.09644,0.05503,2.613405,0.071797,0.0353,0.001537,0.07729,0.013049,2.61789,0.070398,0.059689,0.000731,0.11742,0.004118,2.870251,0.045754,0.08941,0.000044,0.096225,0.000278,3.945394,0.007346,0.012862,0.000005,0.012476,0.000051,Alive
2,2.150135,-0.169681,0.037588,0.016779,0.099479,0.044974,2.534113,0.001657,0.022176,0.000398,0.076922,0.007331,2.427634,0.07704,0.046118,0.000449,0.113224,0.00246,2.538786,0.051434,0.084977,0.000027,0.09558,0.00017,3.710956,0.00816,0.012407,0.000006,0.012132,0.000064,Alive
2,2.042022,0.042325,0.063487,0.019065,0.153344,0.048321,2.287843,0.013892,0.004228,0.001722,0.116773,0.004538,2.28657,0.09163,0.053265,0.000125,0.154996,0.000514,2.44813,0.055477,0.108902,0.000006,0.119584,0.000058,3.78206,0.008157,0.013829,0.000005,0.013405,0.000048,Alive
3,2.851486,-0.220625,0.051042,0.026539,0.186407,0.055034,2.463214,0.021619,0.004996,0.000926,0.149336,0.004905,2.341072,0.100488,0.068953,0.000166,0.186957,0.00049,2.528221,0.054903,0.126408,0.000005,0.134514,0.000055,3.942023,0.007676,0.01486,0.000004,0.014286,0.000039,Alive
2,1.964507,0.525905,0.040428,0.017879,0.095133,0.053386,1.984531,0.058357,0.002449,0.000573,0.051411,0.0039,2.305275,0.060195,0.020358,0.000296,0.093407,0.000647,2.486659,0.059316,0.082612,0.000013,0.099471,0.000106,3.530611,0.009319,0.012361,0.000006,0.012188,0.000055,Alive
5,4.568758,-0.714377,0.045442,0.018668,0.088009,0.049335,2.808617,0.055117,0.004482,0.001275,0.032557,0.004806,2.442842,0.040834,0.012729,0.000213,0.068798,0.000602,2.600453,0.060935,0.070597,0.000032,0.089965,0.000235,3.465628,0.009764,0.011709,0.000005,0.011646,0.00005,Alive
5,4.646255,-0.871935,0.126948,0.046464,0.151007,0.065079,3.108311,0.024919,0.015853,0.000899,0.086197,0.0072,2.652623,0.064497,0.037051,0.000132,0.134512,0.000605,2.768808,0.05963,0.116357,0.000037,0.129039,0.000286,3.893701,0.008051,0.014852,0.000003,0.014284,0.000027,Alive
3,3.075875,-0.209804,0.155488,0.050661,0.1427,0.065993,3.263634,-0.121066,0.017958,0.005584,0.070272,0.009797,3.103765,0.050108,0.030233,0.00007,0.116858,0.000606,2.841458,0.061219,0.105718,0.000054,0.120732,0.000406,3.856337,0.008236,0.01436,0.000002,0.01385,0.000023,Alive
6,5.568744,-1.132168,0.15682,0.076398,0.130229,0.064041,3.74041,-0.123139,0.028419,0.004202,0.057599,0.010316,3.065869,0.045571,0.023593,0.000097,0.099177,0.000607,2.791981,0.061902,0.092672,0.000058,0.109916,0.000427,3.762244,0.008653,0.013535,0.000003,0.013155,0.000024,Alive
2,2.079138,-0.175165,0.189429,0.034969,0.31542,0.069311,2.363397,0.078959,0.039615,0.003361,0.240362,0.013478,2.312561,0.126903,0.097103,0.00027,0.233905,0.001178,2.691926,0.058126,0.147154,0.000034,0.154449,0.000287,4.383341,0.006355,0.016285,0.000002,0.015378,0.000018,Alive
4,3.651158,-0.643413,0.04683,0.023062,0.440464,0.059753,2.298813,0.162937,0.020761,0.004141,0.334556,0.009793,2.017239,0.148731,0.124387,0.000167,0.277235,0.000781,2.661214,0.056002,0.152702,0.00001,0.158641,0.000122,4.519303,0.006035,0.016052,0.000002,0.015134,0.000021,Alive
2,2.035496,-0.189915,0.066067,0.025638,0.727361,0.058654,2.044612,0.242635,0.085256,0.003491,0.547412,0.008657,2.043737,0.171255,0.243462,0.000115,0.396274,0.000702,2.945808,0.051205,0.192886,0.000008,0.189126,0.000106,4.969435,0.004559,0.017679,0.000002,0.016472,0.000021,Alive
3,2.841699,-0.255175,0.052708,0.024639,0.693263,0.057429,2.148883,0.208829,0.059847,0.005317,0.509695,0.007904,2.08578,0.165176,0.214272,0.000088,0.373178,0.000591,2.895022,0.05189,0.182752,0.000004,0.181418,0.000073,4.87109,0.00492,0.017103,0.000002,0.015982,0.000023,Alive
2,2.07915,0.039955,0.164406,0.055854,0.5603,0.064302,2.413393,0.060048,0.022467,0.003389,0.38322,0.006276,2.434072,0.138532,0.135796,0.000119,0.303018,0.000582,2.835526,0.053644,0.153714,0.000003,0.158998,0.000046,4.598935,0.005928,0.015337,0.000003,0.014478,0.00003,Alive
2,2.200296,-0.555048,0.19884,0.07069,1.188945,0.07508,3.001723,0.187622,0.241538,0.002083,0.836674,0.005986,2.717124,0.171023,0.417204,0.000113,0.550602,0.000632,3.516521,0.04237,0.227021,0.000005,0.212923,0.000053,5.477393,0.003233,0.01786,0.000003,0.016537,0.000031,Alive
4,3.840055,-0.76407,0.136807,0.084975,1.061164,0.082018,3.026968,0.172984,0.181435,0.000978,0.756553,0.005399,2.638409,0.169823,0.371285,0.00009,0.518663,0.000609,3.394024,0.043595,0.218028,0.000007,0.206136,0.000066,5.355996,0.003581,0.017401,0.000003,0.016145,0.000033,Alive
3,3.037118,-0.297475,0.423873,0.15046,1.474978,0.106811,3.07184,0.312611,0.583798,0.000283,1.13309,0.005737,3.033441,0.183232,0.678486,0.000019,0.727792,0.000561,4.162912,0.030957,0.26629,0.000013,0.238775,0.000136,6.124464,0.001442,0.018402,0.000004,0.016923,0.000038,Alive
6,5.494487,-1.206608,0.281717,0.112728,1.305155,0.108035,3.461317,0.284221,0.462554,0.000848,1.024474,0.006268,2.918699,0.183745,0.612861,0.000045,0.684132,0.000583,3.979673,0.032812,0.257105,0.000012,0.231904,0.000138,5.969679,0.001811,0.018063,0.000004,0.016631,0.000039,Alive
3,2.807857,0.539843,0.142532,0.111045,1.010967,0.102291,2.238769,0.302543,0.293958,0.004236,0.820212,0.007321,2.668132,0.174708,0.492199,0.000097,0.592253,0.000861,3.70713,0.0362,0.23707,0.000009,0.216757,0.000132,5.666528,0.002552,0.017345,0.000004,0.016012,0.000039,Alive
2,2.269693,0.784215,0.958153,0.050482,1.51775,0.098191,3.286275,0.349482,0.951353,0.004044,1.209368,0.011875,3.893904,0.15088,0.813032,0.000297,0.771573,0.002021,4.988183,0.020444,0.273877,0.000024,0.240625,0.000252,6.587333,0.000087,0.01827,0.000004,0.016758,0.000042,Alive
4,3.966148,0.591737,0.870923,0.016539,1.336445,0.105361,4.051013,0.256612,0.903721,0.002163,1.092171,0.014388,4.475969,0.128779,0.767953,0.000543,0.710606,0.003144,5.349143,0.015924,0.261071,0.000038,0.22928,0.000338,6.702499,-0.000314,0.017885,0.000003,0.016408,0.000043,Alive
4,4.117911,0.568045,1.245878,0.032401,1.498913,0.131077,4.625476,0.316719,1.176752,0.003136,1.203046,0.016202,5.134153,0.105954,0.861117,0.000566,0.744753,0.003537,6.090218,0.007698,0.263045,0.000055,0.229184,0.000459,7.155567,-0.001499,0.017816,0.000004,0.016346,0.000052,Alive
4,4.001648,0.897039,1.048473,0.028945,1.264388,0.130631,4.152507,0.281553,0.922194,0.0021,0.997943,0.015238,4.813106,0.106358,0.698276,0.000529,0.636365,0.003189,5.685865,0.011548,0.242916,0.000048,0.213751,0.000411,6.786166,-0.00066,0.017308,0.000004,0.015896,0.000045,Alive
4,4.077514,0.375123,0.88559,0.041978,1.161215,0.125973,4.371176,0.238569,0.79656,0.004095,0.909026,0.015137,4.72708,0.105748,0.624402,0.000524,0.586648,0.002962,5.501567,0.013219,0.232681,0.000044,0.205792,0.00038,6.609243,-0.000246,0.017006,0.000003,0.015628,0.000042,Alive
5,5.237455,0.620246,2.603505,0.165685,1.616703,0.16289,6.308175,0.122204,1.607044,0.009066,1.200753,0.015998,6.6605,0.056234,0.833939,0.000349,0.671139,0.002751,7.095074,-0.003392,0.232863,0.00008,0.203148,0.000676,7.604723,-0.002905,0.016612,0.000008,0.015301,0.000079,Alive
6,5.9694,0.183192,1.158951,0.033672,1.501274,0.11097,6.09177,0.271146,1.373369,0.003324,1.135582,0.012776,6.303566,0.056946,0.781988,0.000081,0.612056,0.002001,7.0848,-0.005837,0.207806,0.000082,0.181824,0.000733,7.576372,-0.003116,0.015508,0.00001,0.014327,0.000095,Alive
6,6.001622,-0.163815,1.071067,0.028851,1.377736,0.097612,6.017788,0.236977,1.201928,0.002708,1.069311,0.012928,6.002571,0.070233,0.741978,0.000079,0.587256,0.001944,6.753921,-0.003703,0.201594,0.000074,0.176502,0.000682,7.379485,-0.002707,0.015232,0.000009,0.014072,0.00009,Alive
7,6.740104,0.573983,1.634993,0.068291,1.36488,0.094701,6.152723,0.178366,1.372135,0.001239,1.061633,0.015865,6.546465,0.053118,0.74467,0.000388,0.567586,0.002923,7.116637,-0.008373,0.18332,0.000093,0.160635,0.000841,7.539407,-0.003304,0.014206,0.000012,0.013168,0.000116,Alive
5,5.229298,0.431949,1.746855,0.077037,1.300447,0.09426,6.023233,0.157188,1.327425,0.000583,1.015439,0.016289,6.333775,0.059967,0.717846,0.000504,0.549555,0.003198,6.855933,-0.006528,0.178009,0.000088,0.155884,0.000808,7.356139,-0.002919,0.013887,0.000011,0.012874,0.00011,Alive
5,5.192175,0.280989,1.691035,0.074212,1.258188,0.098171,5.880869,0.155082,1.282485,0.000641,0.977836,0.016515,6.1129,0.063761,0.693514,0.000573,0.53206,0.003404,6.628926,-0.004854,0.172488,0.000085,0.150973,0.000787,7.18142,-0.002546,0.013537,0.000011,0.012552,0.000104,Alive
5,5.03877,0.587064,1.15967,0.067648,1.238855,0.112659,5.244674,0.197292,1.189467,0.003536,0.928828,0.015607,5.679772,0.062776,0.652278,0.000486,0.498671,0.003376,6.27833,-0.002057,0.160853,0.000084,0.140712,0.000772,6.859941,-0.001845,0.012754,0.000009,0.011835,0.000093,Alive
30,29.899555,-1.619891,24.208918,1.835093,13.774866,6.356927,28.588366,-0.640224,12.874511,0.26941,9.513209,0.816753,27.640696,-0.122212,6.990976,0.004557,5.40783,0.049444,25.611853,0.031023,1.603585,0.000369,1.388213,0.003837,25.047737,-0.014558,0.199679,0.000066,0.191818,0.000614,Alive
27,26.100891,2.735326,24.21501,3.72523,14.438655,5.302484,24.125227,0.009011,15.243951,0.116369,9.802846,0.672744,25.890022,-0.129819,6.878789,0.006128,5.198352,0.053362,25.241108,0.03484,1.5343,0.000527,1.339213,0.004603,24.622408,-0.013942,0.207818,0.000063,0.199799,0.000585,Alive
21,21.778084,1.628396,26.800043,3.300987,15.01895,4.449679,23.831842,0.122497,16.606188,0.099722,10.0068,0.579517,24.985027,-0.118391,6.740076,0.006758,4.979607,0.060986,24.732265,0.038328,1.455541,0.00067,1.281673,0.005351,24.197016,-0.013339,0.215311,0.000061,0.207215,0.000568,Alive
35,34.89793,-5.508881,17.808628,2.173406,14.056446,4.007143,33.25853,-1.107866,12.651284,0.18649,8.957067,0.717316,29.382763,-0.217389,5.820855,0.017378,4.396936,0.113471,26.528187,0.02167,1.38809,0.001149,1.228905,0.008266,24.795263,-0.014662,0.225414,0.000071,0.217223,0.000647,Alive
33,32.511978,-3.593488,12.289525,3.541146,13.808575,4.154238,29.630104,-0.769818,8.890115,0.31122,8.241512,0.806501,27.383272,-0.187976,5.007342,0.023794,3.845375,0.129973,25.215714,0.031133,1.207208,0.001157,1.087486,0.008321,23.785631,-0.013391,0.237026,0.000074,0.229006,0.000662,Alive
29,28.995064,-1.667711,15.008414,1.94455,13.342065,3.431056,28.581194,0.126593,0.831346,0.576038,4.364937,1.395226,27.828506,-0.211255,1.783584,0.064303,2.147326,0.246756,27.713087,0.000197,1.119698,0.001561,1.020419,0.010915,25.640711,-0.018085,0.241028,0.000118,0.233195,0.001028,Alive
33,31.98114,-3.585546,23.999462,0.485105,15.422191,1.92698,28.482546,-0.08642,4.158469,0.167598,4.322305,0.818898,26.439613,-0.086482,0.566884,0.030688,1.216936,0.15879,26.294973,0.0045,0.935883,0.000987,0.871238,0.007874,25.441,-0.019522,0.244735,0.000151,0.237493,0.001305,Alive
24,24.158272,-0.226234,21.228777,0.430906,14.758974,1.902582,24.720741,0.270913,6.105945,0.075861,4.397319,0.56141,24.785845,0.010737,0.212174,0.009636,0.855798,0.098646,25.474983,0.004803,0.830545,0.000569,0.780818,0.005584,25.628897,-0.021157,0.241699,0.000183,0.235096,0.001574,Alive
33,32.669125,-1.496978,18.195024,0.890746,13.833275,2.383642,31.929699,-1.614947,3.564633,0.116737,4.944277,0.563716,30.090261,-0.20899,0.437252,0.005989,0.987541,0.08093,25.860996,0.014259,0.738778,0.000277,0.696832,0.003354,24.378439,-0.01913,0.249393,0.000175,0.243128,0.001504,Alive
22,22.944546,3.587866,9.276276,1.567346,14.617396,6.576349,26.121696,0.103705,4.484255,1.024319,6.681365,2.279551,28.367243,-0.293174,1.757782,0.079538,1.685061,0.194764,27.663345,-0.013877,0.642005,0.000177,0.591325,0.00308,25.159855,-0.02041,0.240168,0.000215,0.235326,0.001841,Alive
36,35.167305,0.169723,20.76162,5.081312,23.396782,7.699282,33.878731,-1.450121,13.769942,1.582787,10.590375,2.423721,33.209927,-0.44208,3.202168,0.066492,2.34478,0.198201,28.695177,-0.022574,0.621341,0.0003,0.562611,0.003787,24.819654,-0.019468,0.240673,0.00021,0.236295,0.001796,Alive
31,32.335415,2.431403,19.392801,3.656552,23.850079,8.155306,37.036167,-2.146457,10.960091,2.099872,10.391319,2.655123,37.37421,-0.584377,2.724041,0.090406,2.221695,0.234691,30.87631,-0.036536,0.599865,0.00048,0.544889,0.005416,25.620661,-0.020326,0.235026,0.000224,0.230908,0.001915,Alive
52,50.968796,-12.713018,66.646439,12.128753,33.332218,7.391572,44.010422,-2.736336,27.213301,1.269668,14.43453,2.036559,35.415989,-0.431989,4.633271,0.046707,2.894891,0.178074,28.178572,-0.02791,0.60633,0.000509,0.54135,0.005026,24.3255,-0.018521,0.240774,0.0002,0.236812,0.001719,Alive
50,50.356491,-9.091719,33.173203,6.833306,31.38611,7.110477,49.952572,-3.746053,14.469805,1.218926,13.376533,1.978046,42.629818,-0.706298,3.457259,0.065357,2.623976,0.220942,32.34473,-0.055945,0.552159,0.001117,0.497586,0.009617,25.836315,-0.019877,0.229931,0.000225,0.226519,0.001913,Alive
36,36.967396,-0.317831,26.879084,4.447531,29.419415,5.434734,40.624855,-2.049291,13.243282,0.522627,12.722247,1.196213,39.226734,-0.665939,3.250478,0.036685,2.52965,0.189983,32.77475,-0.073906,0.481424,0.002043,0.438275,0.01576,26.38829,-0.019935,0.221925,0.000231,0.219139,0.001952,Alive
38,38.590729,-6.469862,33.888031,1.21444,40.699726,3.052868,39.339684,-2.242564,13.921701,0.094148,11.704978,0.603968,34.269215,-0.265586,3.27219,0.026471,2.006176,0.168328,28.760754,-0.076613,0.298416,0.004234,0.274283,0.030689,25.759098,-0.018029,0.200545,0.000203,0.199487,0.001701,Alive
38,38.082363,-4.192297,30.366659,1.694793,40.512798,3.206538,38.116917,-2.212738,14.361443,0.102143,11.536666,0.66821,34.438068,-0.28692,3.134823,0.028716,1.896306,0.176408,28.864298,-0.074995,0.271238,0.004518,0.248633,0.033033,25.730433,-0.017668,0.195827,0.000198,0.195041,0.001657,Alive
35,34.765667,-6.479928,100.295105,2.492414,43.069611,4.506342,33.090267,-1.554835,26.281448,0.262501,11.947066,0.776304,28.299528,-0.012791,2.792648,0.017433,1.587568,0.141487,25.08703,-0.05422,0.213311,0.004021,0.194827,0.030895,24.557722,-0.015831,0.185876,0.000164,0.185825,0.001373,Alive
17,18.652336,0.083372,74.879951,9.336168,35.904781,5.503765,25.368067,-0.680137,20.017151,0.501635,10.143788,0.811906,24.670666,0.078176,2.293874,0.012544,1.3403,0.130013,23.632086,-0.04241,0.176655,0.003814,0.162405,0.029705,23.997618,-0.014374,0.178035,0.00014,0.178445,0.001175,Alive
29,28.473566,-6.104427,21.610571,5.417797,26.908121,5.451172,26.240576,-0.376386,10.666451,0.34577,7.665128,0.726282,22.315435,0.160315,1.605678,0.009328,1.033952,0.115932,22.164164,-0.030008,0.142681,0.003414,0.135005,0.026605,23.330242,-0.012638,0.171002,0.000112,0.17184,0.000948,Alive
33,31.552473,-6.117697,19.797827,1.973828,14.796856,3.725098,24.294312,-0.314975,4.792071,0.113995,3.507325,0.46658,20.708162,0.173813,0.468764,0.006939,0.438981,0.092361,20.582466,-0.010733,0.083432,0.002376,0.088883,0.018269,22.003967,-0.0087,0.159354,0.000056,0.160955,0.000496,Alive
12,13.282752,2.671501,2.825473,1.510182,8.087181,2.717658,19.470394,-0.296377,0.457027,0.198077,1.179631,0.495421,20.525431,0.095513,0.037964,0.006151,0.140185,0.07586,20.289257,-0.012584,0.037253,0.001252,0.042076,0.011576,20.970787,-0.004871,0.15114,0.000014,0.153571,0.00015,Alive
19,19.198711,2.284584,3.639517,1.163857,7.30018,2.572469,20.372982,-0.416759,0.580699,0.199705,1.010966,0.477381,21.236946,0.050385,0.065167,0.009209,0.158447,0.07768,20.585735,-0.013706,0.03855,0.000955,0.040606,0.00966,20.843452,-0.004057,0.149795,0.000009,0.152346,0.000106,Alive
12,13.5035,4.729466,13.409394,2.79642,9.226122,2.455317,19.247471,0.562357,0.426819,0.105177,1.275,0.460266,22.341108,-0.189532,0.411608,0.013893,0.487977,0.046731,23.213743,-0.051759,0.033531,0.000457,0.033492,0.006459,21.01343,-0.002485,0.150651,0,0.153519,0.000023,Alive
18,17.752031,5.641858,12.890859,2.218493,9.855337,2.675532,19.263901,0.52318,0.822671,0.121738,1.674391,0.531536,22.717281,-0.222801,0.51504,0.01259,0.590814,0.041917,23.442486,-0.052826,0.036215,0.000571,0.033916,0.007091,20.937042,-0.002003,0.151067,0.000001,0.153945,0.000024,Alive
17,18.025305,3.042542,14.425008,1.047206,10.734874,2.835777,21.47546,0.318885,1.577024,0.168748,2.23355,0.591201,23.483919,-0.256823,0.642352,0.010169,0.699322,0.037607,23.649853,-0.053189,0.038197,0.000725,0.033808,0.008047,20.841915,-0.001553,0.151763,0.000001,0.154632,0.000028,Alive
33,32.804512,-4.328367,16.8307,1.529756,15.868941,2.697066,31.580858,-1.48157,4.083831,0.210837,4.63497,0.597494,28.293859,-0.370291,1.064397,0.002886,0.995512,0.035844,24.178215,-0.050141,0.039371,0.001294,0.030319,0.012269,20.44105,-0.000376,0.155414,0.000006,0.158173,0.000056,Alive
32,32.126041,-1.597816,15.506159,0.457,21.788137,1.689458,32.785286,-2.314726,3.780611,0.136286,6.542948,0.464776,30.510603,-0.450324,1.23549,0.012343,1.110608,0.057543,24.161287,-0.042246,0.03401,0.001737,0.023607,0.017125,19.897869,0.00059,0.161102,0.00001,0.163631,0.000089,Alive
31,30.927393,-0.692335,13.676283,0.670059,22.081322,1.253131,30.865822,-2.032428,2.866451,0.535312,6.581369,0.451176,29.349255,-0.440343,1.117937,0.028257,1.045592,0.077599,23.566084,-0.035744,0.028174,0.001833,0.021178,0.017531,19.497931,0.001149,0.165755,0.000012,0.168059,0.000105,Alive
22,22.37945,1.170234,4.823578,0.385767,13.50971,1.000528,23.671656,-0.783344,1.223675,0.628277,4.278824,0.426409,24.116669,-0.296245,0.580387,0.038465,0.710406,0.088509,21.522259,-0.024806,0.016283,0.001557,0.026207,0.009117,18.762051,0.002111,0.176013,0.000014,0.177817,0.000113,Alive
24,24.224369,-2.660313,8.595288,1.479648,14.346872,1.110816,24.578356,-1.251533,3.706731,0.252672,5.142237,0.341998,22.300499,-0.147233,0.989759,0.013343,0.775736,0.052888,19.063036,0.009917,0.005447,0.000385,0.015717,0.006403,17.990267,0.003561,0.184394,0.000016,0.185894,0.000129,Alive
23,23.151783,-0.862018,3.583598,2.285387,10.310627,1.214892,23.601635,-1.216707,2.671083,0.221405,4.14992,0.243134,22.45385,-0.183042,0.841676,0.003604,0.653479,0.02392,19.100376,0.017697,0.00266,0.00022,0.021898,0.001705,17.762459,0.004195,0.197996,0.00001,0.198849,0.000088,Alive
25,25.267996,-2.535727,4.005618,2.043774,10.266393,1.13732,25.878132,-1.48116,2.3449,0.294695,3.972474,0.243601,23.648958,-0.227533,0.772927,0.003461,0.631079,0.020642,19.625212,0.013777,0.002908,0.000134,0.022135,0.00126,17.830702,0.004217,0.200273,0.000008,0.201038,0.000074,Alive
17,17.109745,-0.458028,30.714821,0.597095,20.597374,1.521157,17.308357,0.220312,9.150741,0.069287,4.912856,0.340522,17.01144,-0.032634,1.176439,0.003246,0.752085,0.018865,17.387436,0.046889,0.013211,0.000198,0.05297,0.000673,17.584688,0.004208,0.220397,0.000004,0.219866,0.000048,Alive
14,14.206857,1.992082,36.97847,0.711102,19.87047,1.4852,15.516212,0.652187,9.889254,0.028877,5.092868,0.211985,16.956944,-0.065251,1.244513,0.003868,0.794098,0.018939,18.293671,0.032205,0.004071,0.000528,0.033283,0.001402,17.909267,0.003871,0.222348,0.000003,0.221953,0.000038,Alive
9,9.788274,2.690829,24.679602,0.249609,16.472385,1.701701,13.329312,0.543697,10.294848,0.049564,5.432651,0.249731,15.01829,0.107394,1.414051,0.001689,0.883623,0.010239,16.592018,0.04471,0.004091,0.000812,0.037381,0.001878,17.792412,0.003363,0.225454,0.000007,0.224869,0.000069,Alive
20,19.326782,-1.402398,22.354122,0.493585,12.954745,1.278746,17.370195,-0.10262,10.69842,0.026953,5.448536,0.213984,16.463507,0.121476,1.544249,0.00176,0.932132,0.010604,16.618443,0.040449,0.002421,0.001421,0.02961,0.002653,17.898537,0.003108,0.222253,0.00001,0.221969,0.000092,Alive
15,15.287623,0.381232,13.89291,0.366066,10.088657,0.969087,16.799723,-0.136257,8.712933,0.056802,5.061322,0.192782,16.913815,0.10811,1.570552,0.003609,0.946477,0.015182,16.863159,0.035718,0.003613,0.001019,0.023757,0.003715,18.041124,0.002834,0.217862,0.000013,0.21791,0.000121,Alive
13,13.817206,0.989847,10.859112,0.520111,8.352435,0.829822,16.959156,-0.037053,6.685925,0.093922,4.520863,0.176483,17.54315,0.060882,1.511445,0.00491,0.933412,0.019621,17.450859,0.029511,0.006118,0.000598,0.019282,0.004995,18.244473,0.002566,0.212459,0.000018,0.212838,0.000153,Alive
26,25.272926,-4.150156,16.531986,1.003207,9.896087,0.863615,21.385744,-0.6315,7.158528,0.033988,4.683927,0.128607,18.70112,0.067694,1.437276,0.00224,0.936906,0.018927,17.338305,0.035903,0.008484,0.001077,0.022748,0.006158,18.346054,0.002402,0.208169,0.000025,0.208679,0.000212,Alive
28,27.534849,-3.187904,20.824211,1.440376,14.167051,0.912771,25.501236,-1.172033,7.375704,0.114208,5.422765,0.141557,23.093174,-0.122811,1.510948,0.002969,1.002418,0.016169,20.087461,0.005879,0.011012,0.000251,0.014079,0.005924,19.189535,0.002493,0.192967,0.000029,0.194211,0.000245,Alive
13,14.619703,0.737402,54.701248,0.601734,20.817274,0.863472,20.350739,-0.563445,15.725876,0.022359,7.639123,0.102162,20.348825,-0.012203,1.972526,0.001536,1.208056,0.012376,19.003752,0.015348,0.004884,0.000601,0.022976,0.004474,19.161409,0.003725,0.192532,0.000027,0.193588,0.000227,Alive
19,19.137484,-0.695862,51.943211,0.167988,21.431116,0.708572,20.140549,-0.34786,16.413557,0.007838,8.255819,0.069605,19.573225,0.024665,2.128584,0.001019,1.304049,0.012222,18.728575,0.014879,0.005043,0.001136,0.02695,0.007679,19.160318,0.004788,0.190789,0.000022,0.191755,0.000186,Alive
32,30.956724,-4.683109,37.577705,0.101709,19.504543,0.508249,26.789965,-1.179601,13.34409,0.009275,7.780992,0.064407,23.489645,-0.123384,2.185994,0.001093,1.324447,0.018285,20.486797,-0.002626,0.014524,0.001027,0.019608,0.014134,19.415819,0.00571,0.182369,0.000017,0.183714,0.000146,Alive
27,27.592321,-4.949712,29.030222,0.113687,18.099825,0.471757,28.41021,-1.366506,10.97337,0.012201,7.311266,0.072451,24.873119,-0.19411,2.090528,0.001462,1.30389,0.024718,21.289644,-0.010386,0.022049,0.000782,0.020327,0.015488,19.502018,0.0062,0.17817,0.000014,0.17969,0.000126,Alive
25,24.313723,-2.49493,41.386257,0.382222,15.923354,1.538712,21.84185,-0.689515,12.679018,0.084802,6.736638,0.400741,20.186115,-0.072216,2.113091,0.009827,1.314828,0.090454,18.25581,0.035927,0.061109,0.002613,0.049152,0.030189,17.888935,0.00976,0.184303,0.000002,0.184883,0.000032,Alive
31,30.524612,-6.320388,29.243074,0.768468,14.007134,1.837474,26.740499,-1.38679,10.038365,0.240902,5.984494,0.542658,22.501392,-0.158204,2.078627,0.014837,1.295931,0.098249,18.858412,0.034654,0.068444,0.001909,0.05123,0.026178,17.733131,0.010402,0.180358,0.000002,0.181131,0.000028,Alive
21,20.72217,-1.185466,10.538707,1.163439,6.971266,2.24082,19.458742,-0.547032,6.014423,0.215068,3.678377,0.669485,18.550791,-0.115652,1.855439,0.01257,1.176124,0.072386,16.910666,0.059512,0.057943,0.001224,0.046043,0.021101,16.413952,0.012935,0.173482,0.000007,0.174292,0.000063,Alive
16,16.074238,-0.775403,7.809073,0.134517,4.870663,1.393966,16.115076,0.092736,4.521895,0.033974,2.898441,0.411949,15.852473,-0.036726,1.600416,0.006969,1.048689,0.051559,15.844187,0.061236,0.04246,0.000606,0.039685,0.014346,16.036987,0.01378,0.166849,0.000012,0.167913,0.0001,Alive
9,9.381116,2.781011,5.591385,0.245454,4.272325,1.133113,10.935748,0.430444,3.254454,0.016711,2.543753,0.300018,12.75185,0.101714,1.309956,0.003672,0.92845,0.038268,13.810511,0.083103,0.020833,0.001533,0.037974,0.016917,15.439243,0.014292,0.171739,0.000016,0.172248,0.000135,Alive
14,13.231368,-0.669789,0.681498,0.412397,3.616954,1.213855,10.602468,0.136321,0.977575,0.038439,1.968628,0.242374,10.230577,0.294862,0.547451,0.005264,0.726483,0.034211,11.096535,0.118825,0.016085,0.003298,0.080898,0.01325,14.777824,0.01429,0.184457,0.000023,0.183511,0.000187,Alive
7,7.011446,1.675661,0.749778,0.326836,3.761379,1.111277,7.55238,0.57881,0.689977,0.068647,1.911322,0.260325,8.748077,0.351254,0.262823,0.01667,0.606799,0.049908,10.815813,0.107415,0.029289,0.000376,0.092341,0.004688,14.883795,0.014688,0.176424,0.00003,0.17582,0.000243,Alive
7,6.991853,0.569787,2.141039,0.717017,8.898296,1.404213,6.759483,1.253007,1.422527,0.129058,3.68656,0.244272,7.740277,0.390309,0.375334,0.024127,0.877913,0.054529,11.430504,0.098695,0.173987,0.000366,0.22191,0.002442,15.854562,0.013099,0.181505,0.000035,0.179596,0.00029,Alive
18,17.760984,-0.380499,19.395218,0.852579,11.812127,1.83401,16.855373,-0.359672,7.900941,0.061162,5.24178,0.283779,16.216364,0.210772,2.143128,0.000795,1.720471,0.020367,15.869603,0.068206,0.435788,0.000544,0.425675,0.003793,18.367229,0.009147,0.189349,0.000034,0.185599,0.000285,Alive
7,7.912702,2.865649,21.327801,1.462678,14.059214,2.751428,12.128743,0.885615,10.900806,0.224823,6.979506,0.567936,14.12003,0.25506,2.53264,0.001571,1.805556,0.034564,16.608313,0.044973,0.379037,0.000607,0.362481,0.004307,19.26338,0.007336,0.182712,0.000026,0.179539,0.000221,Alive
16,16.497334,0.066042,21.037807,2.210759,13.489808,2.924008,18.103529,0.219114,11.263553,0.288757,6.797191,0.629707,18.25633,0.098232,2.970026,0.001507,1.966885,0.031086,18.889633,0.036222,0.43548,0.000662,0.408147,0.004872,20.07506,0.006223,0.184242,0.000027,0.180596,0.000226,Alive
27,27.098703,-1.030018,14.47698,1.709926,11.271069,3.450931,27.95751,-0.995331,7.527686,0.34079,5.704979,0.88277,26.671604,-0.225415,2.671134,0.004894,1.901468,0.048528,23.943253,0.011935,0.489501,0.000815,0.452004,0.006203,22.003742,0.003225,0.182322,0.000026,0.178108,0.000215,Alive
29,29.812298,0.72417,1.108738,0.743323,12.628475,6.214208,32.794933,-1.400263,2.087342,0.496086,5.994277,1.841374,32.753387,-0.557769,1.977327,0.052139,1.558278,0.181197,27.847202,0.000034,0.36322,0.000907,0.341251,0.006799,23.034084,0.000276,0.173018,0.000016,0.169648,0.000136,Alive
38,37.223164,-2.521502,3.721879,1.265559,15.722773,6.12575,34.040825,-1.347332,3.866615,0.285556,7.121727,1.636294,32.466099,-0.541172,2.139104,0.054555,1.544907,0.198163,27.600241,0.002471,0.328628,0.000917,0.310791,0.006921,22.979076,-0.000194,0.171264,0.000014,0.168165,0.000116,Alive
38,37.471661,-1.984955,2.720274,1.155551,13.151085,5.098704,34.733742,-1.105549,1.799495,0.208478,6.007149,1.306978,33.344704,-0.607432,1.454455,0.050513,1.3412,0.193567,29.018982,-0.004266,0.336777,0.000904,0.319865,0.006844,23.703312,-0.001282,0.168145,0.000015,0.164932,0.000118,Alive
39,38.650822,-3.128901,27.246849,3.475444,19.883003,4.523757,36.237251,-2.105664,9.965141,0.202111,8.497652,0.402825,33.199032,-0.39928,1.936377,0.010134,1.348297,0.077499,27.482056,0.011755,0.230919,0.000638,0.226274,0.005822,24.149179,-0.004803,0.152901,0.000007,0.150698,0.000056,Alive
23,23.436201,2.700142,17.639801,2.728008,19.733877,4.078101,25.632839,-0.536225,12.407191,0.145505,8.814563,0.405595,27.074528,-0.1731,2.252516,0.001937,1.445415,0.041471,25.239159,0.026247,0.194363,0.000525,0.193316,0.005306,24.099491,-0.006323,0.144965,0.000005,0.143264,0.000044,Alive
28,28.098322,-2.296535,32.790771,1.872804,24.964054,3.718975,27.80405,-1.206376,16.27042,0.142826,11.172472,0.530299,25.72707,0.078189,2.89445,0.016591,1.88009,0.074035,23.185007,0.049483,0.180725,0.000254,0.179244,0.003284,24.480131,-0.009441,0.124911,0.000008,0.123982,0.000085,Alive
25,25.61031,-0.504414,82.395706,3.923431,42.278286,5.922915,27.473927,-0.813883,35.269566,0.170589,18.784161,0.603679,26.733379,0.013776,5.111267,0.007044,3.021203,0.054168,24.782646,0.053888,0.240589,0.000161,0.227915,0.002237,25.58227,-0.012421,0.104666,0.000034,0.104076,0.000326,Alive
32,31.404203,-5.954582,112.185959,4.186962,48.889442,5.494498,29.17341,-0.934315,38.697346,0.38632,19.956484,0.735527,25.016859,0.203634,5.131883,0.003326,3.147424,0.044656,23.54154,0.058917,0.258055,0.000235,0.244721,0.002632,25.902262,-0.013722,0.098836,0.000061,0.098311,0.000562,Alive
31,30.097466,-1.945707,92.357071,1.02326,47.387939,3.990176,27.269409,-0.051909,37.318584,0.097452,19.126905,0.572521,26.259098,0.032961,5.245626,0.004738,3.134935,0.055129,26.187675,0.04662,0.332761,0.000275,0.300279,0.003156,26.928749,-0.014734,0.093181,0.000073,0.092423,0.000668,Alive
12,12.871926,4.051452,86.751564,1.840618,48.871754,4.014107,15.907288,1.752179,34.097473,0.174109,18.853573,0.620139,19.201382,0.251236,4.605165,0.009478,2.943737,0.061934,23.700504,0.058192,0.290715,0.000311,0.272013,0.003328,26.450922,-0.01478,0.094863,0.000082,0.094212,0.000741,Alive
14,14.686266,2.441055,57.107727,1.218033,46.325741,5.338491,17.103928,1.728713,28.130556,0.151326,16.281517,0.754834,19.285414,0.2635,3.609202,0.016134,2.513516,0.08771,23.948174,0.062098,0.29754,0.000504,0.284958,0.004555,26.831028,-0.015795,0.093053,0.000102,0.092274,0.000911,Alive
36,34.139549,-2.409088,52.622101,2.08803,42.18396,7.944967,27.109161,-0.039314,24.923647,0.257918,13.267234,1.110349,25.787361,0.10329,3.31899,0.021469,2.313967,0.09811,26.007603,0.0595,0.342797,0.000525,0.32735,0.004881,27.526011,-0.016882,0.090149,0.000114,0.089162,0.001011,Alive
36,35.586315,-2.69565,30.432434,7.396382,38.375023,11.376465,33.209183,-1.575692,12.485225,0.531641,9.373518,1.810148,30.694893,0.012319,2.831166,0.027217,2.166968,0.093815,27.143696,0.061385,0.390477,0.000429,0.373278,0.004596,28.059093,-0.01808,0.087822,0.000126,0.08669,0.001105,Alive
12,13.377787,2.442008,15.897831,9.532613,30.665779,17.091066,19.186703,1.4457,3.357181,2.522956,9.120791,3.59742,20.976305,0.4708,3.775381,0.106461,3.518513,0.331188,25.727137,0.046904,0.730157,0.0005,0.630432,0.004747,30.346424,-0.022672,0.077701,0.000154,0.076599,0.001326,Alive
22,21.102013,0.721542,18.585196,6.211018,29.722523,15.503093,17.666044,1.605187,3.889035,2.69367,9.886003,3.26575,18.861835,0.528364,3.624214,0.100173,3.608742,0.311409,24.010313,0.066775,0.665596,0.000474,0.594245,0.004405,29.416952,-0.022028,0.083847,0.000149,0.082636,0.001283,Alive
32,32.279541,4.592476,104.119553,5.389267,51.313251,13.569691,34.113045,-1.298173,48.125328,1.860301,24.724262,5.216506,36.175922,-0.249071,12.131502,0.103599,7.770849,0.378185,32.254395,0.046416,1.011853,0.000698,0.838031,0.004925,30.86381,-0.024912,0.087956,0.000141,0.086892,0.001212,Alive
52,52.797447,-8.277275,84.091354,3.749223,53.656155,17.261835,54.229736,-3.61134,44.267349,1.819554,25.89797,5.301507,47.773006,-0.607704,12.991071,0.086651,8.59433,0.329165,37.863594,0.007967,1.20695,0.000379,0.969555,0.003349,32.728951,-0.027404,0.085097,0.000135,0.084488,0.001158,Alive
49,49.819954,-9.948606,103.590858,6.413331,60.227158,18.838757,50.889572,-2.745336,48.5205,0.946161,24.691694,4.505615,43.372372,-0.358535,12.209692,0.021893,8.323799,0.199087,36.770603,-0.003138,1.248264,0.000151,1.002285,0.002095,33.33152,-0.028804,0.086695,0.000127,0.086337,0.001097,Alive
3,4.44777,18.680687,105.976807,18.695005,74.72654,36.390129,13.146834,3.668983,16.006092,6.94871,17.060801,6.779059,26.181591,-0.076895,9.337716,0.044512,6.988114,0.129921,34.016811,0.005683,1.190482,0.000254,0.969882,0.002191,33.201244,-0.030424,0.096381,0.000118,0.096165,0.00102,Alive
24,26.104071,7.6618,64.289154,28.089005,71.855469,36.887714,33.664803,0.36409,7.228254,1.602015,10.98322,5.857409,38.971962,-0.455545,5.871148,0.020639,5.086497,0.112424,38.243568,-0.010167,1.052793,0.000592,0.878388,0.003464,34.324326,-0.033197,0.096038,0.000118,0.096581,0.001025,Alive
52,51.407135,-5.192827,39.792881,7.546936,53.383762,25.142963,48.395775,-1.14003,4.575973,1.754318,7.935901,4.090329,45.024212,-0.56714,3.501758,0.035509,3.663243,0.113566,40.80056,-0.033852,0.914639,0.000581,0.783066,0.003389,35.754459,-0.035764,0.087166,0.000121,0.088774,0.001049,Alive
55,53.939064,-9.684255,55.117275,11.918628,33.755554,13.818027,49.671093,-1.609994,9.713424,1.130328,5.274233,2.712425,42.939869,-0.191251,1.433782,0.032889,1.8806,0.121053,39.321297,-0.055124,0.653126,0.00037,0.58845,0.002912,37.125637,-0.039461,0.085078,0.00014,0.088046,0.001212,Alive
42,41.673595,-4.13261,29.051464,9.558785,27.175821,11.118343,39.674992,0.330169,5.415476,0.389161,4.029955,2.400995,37.138721,0.053423,0.687193,0.034844,1.179634,0.115509,38.554276,-0.072715,0.511735,0.000295,0.481551,0.002904,38.139896,-0.041531,0.077877,0.000157,0.081864,0.001356,Alive
26,26.429722,6.490706,29.111376,1.495995,27.37479,7.509223,28.850866,1.938857,4.776011,0.092252,4.412374,2.246201,33.498749,0.020385,0.663925,0.025361,1.192021,0.095512,38.305931,-0.073387,0.514044,0.000512,0.4802,0.005645,37.656746,-0.041166,0.105319,0.000177,0.108202,0.001513,Alive
32,32.344322,2.245324,15.062341,4.219594,22.739,5.714123,34.632339,1.47944,4.169112,0.795214,3.781706,1.480292,36.749405,-0.04523,0.304081,0.006896,0.627297,0.075702,40.412827,-0.098863,0.369051,0.000811,0.377187,0.007628,38.904869,-0.043272,0.099116,0.000219,0.102888,0.00185,Alive
58,57.083942,-8.338584,27.117641,1.498126,19.505394,3.752129,52.121403,-1.435901,2.225256,0.146596,2.84251,0.847086,46.775654,-0.325291,0.053258,0.031374,0.462456,0.082394,42.762512,-0.122098,0.38054,0.001359,0.418755,0.011374,38.836487,-0.04222,0.133366,0.000262,0.135413,0.002183,Alive
46,46.323116,-1.330892,11.537105,6.499033,14.54339,5.206922,47.804546,-1.821373,2.977442,0.707131,2.439649,1.031302,45.798798,-0.171406,0.105223,0.026345,0.303706,0.078685,41.474998,-0.13091,0.338082,0.001689,0.395279,0.01411,38.890266,-0.041658,0.133708,0.000309,0.135442,0.002538,Alive
39,39.418674,3.4667,10.743287,3.10804,12.47885,5.63115,42.360336,-1.102561,3.027884,0.618321,2.320599,1.064327,43.512978,-0.114739,0.087558,0.023825,0.281371,0.073512,40.924198,-0.133154,0.332158,0.001905,0.391894,0.015918,38.833599,-0.041217,0.134123,0.000323,0.135654,0.002645,Alive
49,48.22477,-3.55589,10.971787,4.818789,10.204099,4.00825,44.991646,-0.522907,2.172766,0.486511,2.156702,0.773593,42.812569,-0.244731,0.190223,0.01954,0.681203,0.067288,41.128132,-0.132265,0.575922,0.001661,0.60334,0.013633,37.668777,-0.038278,0.174272,0.000254,0.173579,0.002109,Alive
49,47.940479,-2.873106,3.847502,3.052319,7.759654,4.179039,43.533646,-0.384924,0.730188,0.315696,2.074113,0.80156,41.699604,-0.215445,0.231031,0.003091,0.766778,0.03682,40.51004,-0.137582,0.583736,0.002469,0.608549,0.020278,37.32988,-0.036377,0.173876,0.000278,0.172647,0.002283,Alive
48,47.852665,-4.51144,5.158762,2.979946,8.033767,4.123542,45.976566,-0.867335,0.890963,0.387231,2.288578,0.794445,42.947163,-0.252082,0.299311,0.00273,0.851909,0.030894,40.618172,-0.138438,0.592973,0.002873,0.612703,0.023425,37.137669,-0.035513,0.173534,0.000283,0.172108,0.002319,Alive
53,52.310078,-4.943978,6.591515,0.354394,11.022897,4.328495,48.481403,-1.331409,1.171365,0.090569,3.359469,0.773082,45.145504,-0.413761,0.639849,0.005476,1.168589,0.061123,41.100479,-0.136836,0.639781,0.004383,0.633667,0.03424,36.281769,-0.032294,0.17136,0.000286,0.169374,0.002341,Alive
56,54.539818,-4.457033,5.596152,0.407241,12.126559,4.755667,48.140099,-1.310498,1.224427,0.046175,3.641132,0.81844,45.218746,-0.455754,0.772563,0.012403,1.269262,0.094807,41.05764,-0.134307,0.66077,0.004889,0.643337,0.037567,35.884384,-0.031029,0.17015,0.000283,0.167999,0.002318,Alive
52,51.65559,-5.480599,8.470605,1.710605,13.570788,6.311202,48.822556,-1.618507,1.40943,0.475428,3.718609,1.10878,45.15451,-0.495959,1.068303,0.040027,1.450461,0.200612,40.379356,-0.124851,0.707336,0.005636,0.665173,0.042023,34.883839,-0.028267,0.166839,0.000271,0.164427,0.002229,Alive
63,60.475624,-8.969234,15.106714,2.548911,13.868617,7.233632,50.083405,-1.62214,1.679031,0.9142,3.519628,1.354116,44.386284,-0.494738,1.263327,0.053101,1.549691,0.259279,39.708176,-0.117527,0.730754,0.005778,0.676186,0.042599,34.270786,-0.026793,0.164698,0.000263,0.162204,0.002166,Alive
41,41.883259,-2.628945,23.178949,3.328117,14.054595,7.971908,44.543003,-1.196956,2.597422,0.749786,3.296701,1.599308,42.462444,-0.481457,1.521387,0.059068,1.677441,0.30347,38.812172,-0.10828,0.752334,0.005711,0.686105,0.041847,33.579102,-0.025271,0.162223,0.000253,0.159682,0.002093,Alive
45,43.541412,-2.601764,9.016798,5.347648,15.563227,8.203416,37.271889,-0.147174,4.673476,0.123405,4.446171,1.256532,35.878632,-0.364131,2.784871,0.03455,2.28393,0.273244,34.799213,-0.069132,0.788475,0.004249,0.697253,0.032174,31.055349,-0.02056,0.152859,0.000219,0.15041,0.001837,Alive
45,43.720486,-5.576715,15.429144,4.790565,16.390593,8.074289,37.334793,-0.273657,6.429681,0.130228,5.324013,1.074466,34.187523,-0.288996,3.296565,0.022639,2.499694,0.231853,32.991646,-0.052726,0.784895,0.003467,0.690475,0.027296,30.08882,-0.018992,0.14916,0.000208,0.146817,0.001748,Alive
54,51.647861,-9.925978,24.153368,5.982446,14.270115,7.299345,40.232845,-1.379032,9.514177,0.134092,6.481723,0.780056,34.142567,-0.178349,4.03715,0.0027,2.915302,0.100836,30.582922,-0.021268,0.784104,0.000888,0.67117,0.012597,29.002369,-0.017729,0.11655,0.00023,0.115406,0.001943,Alive
37,36.335846,-2.445643,27.652821,4.052153,14.986096,7.354916,32.599419,-0.979315,12.660192,0.143787,7.279697,0.857149,30.79649,-0.069786,4.364287,0.002285,3.005215,0.114096,28.261559,0.000145,0.76317,0.000409,0.652203,0.009625,27.876011,-0.016274,0.113047,0.000217,0.112063,0.001838,Alive
11,11.394158,3.053631,20.121109,2.895345,11.11871,6.222114,13.332264,0.727139,9.903996,0.187788,6.275727,1.176642,15.439684,0.452379,2.87873,0.057213,2.179812,0.43912,17.882061,0.100654,0.498062,0.003257,0.438962,0.02717,23.156006,-0.011495,0.084905,0.000182,0.085148,0.001534,Alive
9,8.967781,0.993857,5.77551,0.893772,8.265992,4.414784,9.087665,1.168504,3.789788,0.222627,4.591513,1.025512,10.244635,0.599425,1.493958,0.086714,1.588975,0.584494,13.98071,0.143206,0.323016,0.009364,0.297118,0.065901,21.084572,-0.009996,0.076561,0.000148,0.077039,0.001241,Alive
17,16.076271,-2.115219,6.588414,0.813406,7.642594,4.108407,12.635959,0.04003,2.861091,0.072567,4.200497,0.785182,11.407011,0.626289,1.121651,0.057958,1.876361,0.399849,12.538639,0.161045,0.298163,0.011287,0.29236,0.074196,20.158272,-0.010099,0.070377,0.000109,0.070855,0.00092,Alive
13,13.561753,-3.453288,10.76597,3.709212,9.104486,5.412469,14.672226,-0.583711,3.650852,0.192896,5.148119,1.088822,12.169124,0.682095,1.49633,0.045448,2.567846,0.292764,12.208402,0.156607,0.403589,0.007121,0.399153,0.047433,20.251236,-0.011025,0.067442,0.00008,0.067798,0.0007,Alive
2,2.277898,4.447872,8.987921,5.638383,19.850887,5.247087,3.943065,1.898803,6.442906,1.056983,11.107683,1.226513,7.367856,0.756189,3.979347,0.025181,4.598348,0.160753,13.162807,0.124363,0.711851,0.002052,0.641619,0.01784,21.460766,-0.013519,0.064318,0.000043,0.06438,0.000423,Alive
9,9.389293,3.346484,64.983421,0.903331,36.167786,3.946981,11.227594,1.450953,33.589592,0.16311,20.75853,1.061819,13.819465,0.519018,9.395785,0.005393,7.361043,0.110062,18.222815,0.066089,1.076183,0.000601,0.894548,0.008342,23.743855,-0.016962,0.061795,0.000025,0.061608,0.000314,Alive
33,32.169666,-5.697778,101.443184,3.532273,41.998333,3.808063,28.035372,-0.609574,48.35379,0.425617,25.273933,1.164275,24.473867,0.191034,12.894787,0.021551,8.861992,0.159121,23.539518,0.018906,1.265458,0.000973,1.02096,0.009801,25.609236,-0.019536,0.060021,0.000032,0.059765,0.000382,Alive
41,41.048561,-0.459859,38.913372,1.398451,32.422874,2.744805,41.516136,-1.15321,31.44113,0.056223,22.818975,0.879545,40.740471,-0.588676,12.503618,0.05577,8.833216,0.321382,36.734673,-0.105709,1.324431,0.003739,1.072508,0.026196,30.542244,-0.026768,0.053931,0.000156,0.053703,0.001412,Alive
42,42.276203,0.278384,19.587221,0.883232,19.532871,3.77252,43.415993,-1.146393,12.889065,0.549814,14.396512,1.221645,43.280266,-0.668527,7.480306,0.072738,6.499417,0.322716,39.125359,-0.141088,1.097983,0.004754,0.927419,0.034792,31.847906,-0.029819,0.050547,0.000313,0.050109,0.002677,Alive
39,39.016304,-0.900496,8.280043,1.581707,12.852027,3.098689,39.445705,-0.911075,5.276721,0.301942,8.773215,0.824824,38.519188,-0.489398,4.302701,0.061659,4.458325,0.252954,35.471607,-0.114049,0.91428,0.004895,0.78768,0.037138,30.050665,-0.028838,0.054277,0.000423,0.052907,0.003594,Alive
31,31.42963,0.775204,8.778716,0.829664,14.373564,2.584215,33.234089,-1.286045,8.295776,0.106717,9.780373,0.423351,33.042458,-0.40433,5.388636,0.013666,4.398718,0.081645,29.083063,-0.038019,0.83158,0.001703,0.699089,0.015948,25.300369,-0.021852,0.065345,0.000305,0.063008,0.002643,Alive
30,30.410017,-0.219841,7.848116,0.649311,9.700799,1.763753,31.409872,-0.515374,6.37448,0.049273,7.030369,0.371098,31.131706,-0.396895,3.778273,0.019322,3.430619,0.092226,29.043707,-0.049762,0.6588,0.002054,0.56805,0.017635,25.055332,-0.020148,0.059571,0.000332,0.057369,0.002885,Alive
23,23.862474,2.216817,10.902259,0.524563,8.721118,1.729246,27.449362,-0.371537,5.385878,0.119118,6.054848,0.419584,28.568089,-0.3171,3.297034,0.018838,3.045287,0.07279,27.022549,-0.041905,0.569347,0.00128,0.490833,0.01176,23.744764,-0.016483,0.056174,0.000287,0.054142,0.00252,Alive
29,28.99062,-0.060104,9.820058,0.722817,7.862685,1.762148,29.835846,-0.655873,3.780008,0.153556,5.266265,0.408247,29.334623,-0.326581,2.755601,0.018296,2.763393,0.069415,27.182558,-0.047499,0.527953,0.001303,0.459926,0.011699,23.718418,-0.015755,0.053154,0.000293,0.05128,0.00257,Alive
30,29.799997,-1.457071,2.877227,1.222682,9.859164,2.177721,29.719433,-1.234936,3.157075,0.087914,6.317824,0.284361,28.326387,-0.328553,3.435779,0.001956,2.998349,0.023702,24.748857,-0.023118,0.534047,0.000278,0.4499,0.004279,21.617075,-0.010526,0.050569,0.000201,0.048949,0.001812,Alive
33,32.42345,-3.742079,6.778687,1.824807,11.511381,2.408132,30.045946,-1.252158,5.277165,0.056448,7.284619,0.257886,27.287109,-0.331312,3.877554,0.000968,3.114274,0.016286,23.667717,-0.013937,0.535126,0.000091,0.446792,0.002849,20.630713,-0.007578,0.046649,0.000175,0.045288,0.001593,Alive
27,26.820929,1.822918,11.730828,1.762852,11.480633,2.820002,26.8414,-0.71964,6.034267,0.139655,6.878781,0.301325,27.584263,-0.433371,3.221472,0.003311,2.827509,0.021513,24.915634,-0.030338,0.511908,0.000139,0.43249,0.002964,20.778408,-0.005593,0.03454,0.000204,0.034009,0.001824,Alive
24,24.148487,-3.03099,28.290169,2.025213,15.654765,2.745584,24.194923,-1.294663,17.234259,0.359788,9.540973,0.519944,21.857372,-0.136044,5.047728,0.002835,3.440417,0.023287,18.490812,0.020952,0.604336,0.000559,0.497566,0.006192,17.58246,0.001404,0.032087,0.000245,0.031595,0.002158,Alive
13,12.938828,1.971654,15.39439,1.837022,10.120308,2.9141,13.383698,0.451029,10.268942,0.374993,6.797661,0.755969,14.740114,0.081755,4.291006,0.01494,3.153362,0.056263,15.93981,0.028109,0.667528,0.001143,0.547881,0.010245,16.888525,0.004177,0.028509,0.000367,0.028436,0.003145,Alive
21,19.987356,-1.465787,10.086546,0.538617,7.524415,2.235475,16.007111,-0.001719,7.254217,0.13373,5.163114,0.58284,15.240016,0.088003,3.826695,0.011852,2.979317,0.050973,15.473291,0.036336,0.72219,0.001645,0.592452,0.014391,16.481455,0.005523,0.0348,0.000412,0.035,0.003489,Alive
21,21.117472,-3.360284,8.053403,1.510734,7.331921,1.379557,20.193398,-0.866589,5.095968,0.078115,4.648561,0.155388,17.767433,-0.037135,3.690183,0.000148,2.945501,0.012715,15.666454,0.059748,0.8,0.002715,0.662931,0.024018,15.853798,0.006046,0.062028,0.000394,0.061856,0.003334,Alive
11,11.762092,-0.332658,8.414724,0.447222,7.134737,0.879083,14.088206,-0.220136,6.508427,0.010181,4.807847,0.099397,13.723902,0.072208,3.654254,0.000714,2.867633,0.03876,13.308827,0.093369,0.822462,0.004293,0.699435,0.035472,14.804607,0.00627,0.091745,0.000361,0.090316,0.003086,Alive
14,14.536066,-1.054625,6.019977,0.142669,7.020108,0.795506,16.155321,-0.242137,5.913885,0.015322,4.910599,0.123482,15.376982,0.070065,3.770816,0.0043,2.911074,0.075531,14.957548,0.077209,0.890057,0.004837,0.762021,0.038853,16.252586,0.00282,0.106567,0.000363,0.104199,0.003143,Alive
21,19.552828,-3.939082,12.417774,0.321086,7.769923,0.812138,13.496974,0.025247,7.382604,0.009322,4.954062,0.330099,11.290662,0.264197,3.337277,0.021436,2.621902,0.233896,11.853985,0.108583,0.921665,0.006669,0.813829,0.047964,15.204423,0.002842,0.13602,0.000327,0.131948,0.00285,Alive
11,10.480219,-0.079487,14.509427,0.352135,8.366267,1.271403,9.205554,0.438647,7.194499,0.016657,4.849477,0.707904,9.350109,0.366529,2.967021,0.051348,2.417165,0.413504,11.073442,0.113575,0.981009,0.007243,0.880031,0.049261,15.3884,0.001321,0.155704,0.000313,0.150308,0.002742,Alive
8,8.087337,1.597697,19.335354,0.612204,11.274459,2.979711,8.860093,1.035294,7.665862,0.219672,5.238139,2.061323,10.14902,0.441667,2.833359,0.13926,2.36135,0.740555,13.541399,0.084139,1.189849,0.006373,1.081331,0.041237,18.242201,-0.00662,0.189482,0.000335,0.181026,0.002964,Alive
7,7.242399,3.850943,10.481727,4.850074,15.376733,5.097847,8.782663,2.094092,5.076722,2.357811,6.830503,3.174134,12.018133,0.427819,3.251907,0.176359,2.977072,0.672776,17.866852,0.037862,1.453393,0.003443,1.326568,0.024467,21.922714,-0.016392,0.224395,0.000363,0.212872,0.00322,Alive
11,11.394208,6.013323,22.283337,2.936101,18.036718,4.712843,13.677425,1.694224,10.739474,0.944216,8.58715,2.402176,17.969728,0.283851,3.879796,0.100352,3.281768,0.509295,22.597639,-0.003016,1.533643,0.002247,1.40588,0.019306,24.962452,-0.024073,0.232776,0.000409,0.220474,0.003615,Alive
35,35.747791,-2.366457,32.469719,0.51668,18.339006,4.126078,38.512009,-1.344702,17.650734,0.271276,9.662309,1.861454,36.345287,-0.325272,4.842598,0.048875,3.585963,0.556077,32.714878,-0.075683,1.69397,0.002867,1.554793,0.026868,28.966866,-0.032433,0.2556,0.000434,0.242579,0.003817,Alive
39,40.03347,1.191029,10.145296,1.659265,11.692966,3.705136,43.623913,-0.917282,6.149663,0.063483,6.114932,0.74972,43.91217,-0.483504,2.141382,0.057234,1.996722,0.624796,40.782082,-0.152683,1.346086,0.008984,1.290126,0.06663,35.087097,-0.049167,0.22151,0.000629,0.213337,0.005421,Alive
40,40.75769,3.432168,6.765646,3.144969,8.728844,4.629972,44.527336,-0.751974,1.216065,0.316125,3.98055,0.795445,46.215687,-0.555886,0.80669,0.191372,1.188443,1.13213,43.330585,-0.183869,1.32677,0.013132,1.28768,0.091237,36.648228,-0.052742,0.230142,0.000716,0.222678,0.006116,Alive
66,64.436058,-10.551383,19.865152,4.333272,7.949074,4.135443,56.178841,-1.606468,2.093953,0.153451,2.536671,0.695543,49.300457,-0.383698,0.568654,0.140584,1.000866,0.735517,45.165474,-0.215846,0.944061,0.01598,0.96089,0.110923,39.893936,-0.063029,0.184107,0.000961,0.182449,0.008123,Alive
48,48.497272,-2.530729,13.676465,4.071008,6.913568,3.383032,49.81728,-0.871232,2.270058,0.070086,2.016312,0.724384,47.791878,-0.313673,0.731869,0.090035,1.243091,0.523587,45.547642,-0.230335,0.89051,0.016088,0.924329,0.112712,40.747967,-0.065407,0.181986,0.00108,0.181239,0.009075,Alive
48,47.97105,-0.119242,4.796713,3.814225,5.876155,3.023866,48.186604,-0.548417,1.233761,0.088716,1.684261,0.776619,47.796673,-0.287913,0.696301,0.087146,1.065202,0.525316,46.269436,-0.239303,0.726404,0.016356,0.784559,0.114738,41.674145,-0.068181,0.162909,0.001174,0.164137,0.009842,Alive
49,48.673557,-2.747311,3.690113,0.851685,5.328648,2.463839,46.653828,0.092744,2.034717,0.138132,2.289046,0.541158,45.253124,-0.249118,1.521727,0.034375,2.09913,0.261821,45.334824,-0.242792,1.041686,0.013616,1.067536,0.102552,40.937233,-0.065988,0.204318,0.001218,0.202459,0.010178,Alive
47,46.743393,1.109096,2.918434,0.252444,3.899479,1.756696,46.360191,0.125764,1.899319,0.037426,2.306568,0.462455,47.036804,-0.289244,1.615175,0.027542,2.115081,0.215045,47.097439,-0.264484,0.901794,0.012861,0.966704,0.103382,42.137627,-0.068956,0.196826,0.001408,0.1962,0.01171,Alive
53,52.337807,-1.956243,3.643012,0.373177,3.954289,1.586914,49.604313,-0.097602,2.301357,0.027352,2.714186,0.461011,48.53548,-0.369093,1.820638,0.023534,2.398766,0.211577,47.913933,-0.271848,0.972506,0.013148,1.03024,0.108353,42.159084,-0.068831,0.209863,0.001474,0.208403,0.012246,Alive
45,45.507153,1.982372,2.612371,0.40831,7.503613,2.478847,47.685955,-0.322372,3.949476,0.065531,5.831198,0.896408,48.653278,-0.603921,3.892205,0.041067,4.373995,0.351638,46.96006,-0.248297,1.647433,0.014343,1.556305,0.115078,39.460167,-0.063004,0.278811,0.001414,0.271911,0.011768,Alive
47,47.810692,2.105484,5.86171,0.428469,5.661266,3.033534,50.886246,-0.51871,2.665786,0.093596,4.098036,1.488974,52.015732,-0.733488,2.303127,0.091018,3.334669,0.601805,49.463703,-0.270907,1.406274,0.019461,1.367739,0.148686,40.525589,-0.064463,0.269916,0.001489,0.263857,0.012378,Alive
56,56.121143,-1.603464,4.258286,0.929094,4.789771,4.220537,56.529736,-1.434487,0.882552,0.563323,3.101857,2.194187,54.951717,-0.78116,1.547131,0.15358,2.668966,0.864252,50.320961,-0.280014,1.291129,0.024611,1.265335,0.181973,40.794724,-0.064449,0.269521,0.001509,0.263462,0.01253,Alive
53,53.316574,-0.948877,6.102352,0.825072,5.578445,4.468018,54.53421,-1.356305,2.918958,0.44654,3.354522,2.338421,53.388573,-0.71704,1.935552,0.154051,2.672784,0.947816,49.152912,-0.273415,1.338325,0.026825,1.28667,0.196775,40.198826,-0.062959,0.277731,0.001466,0.270856,0.012175,Alive
51,51.158272,-0.501037,7.6822,0.745851,5.996988,4.557273,51.726997,-0.951551,4.361064,0.39091,3.67635,2.320998,51.078136,-0.655844,2.410104,0.141445,2.917467,0.90426,47.90876,-0.264058,1.420513,0.026286,1.345177,0.193421,39.577068,-0.061678,0.284759,0.001423,0.277204,0.011821,Alive
51,50.50592,-0.601684,8.445571,0.606007,6.328092,4.701942,48.9492,-0.518479,5.079673,0.316258,4.001115,2.308025,48.406544,-0.590436,2.949174,0.128265,3.261513,0.834271,46.361385,-0.250826,1.533799,0.024802,1.429469,0.183704,38.749775,-0.060055,0.293434,0.001367,0.285047,0.011367,Alive
37,37.51693,2.492966,6.694528,2.100376,7.939663,5.096812,39.99099,0.062434,3.521919,0.208962,5.32407,2.179354,41.477768,-0.458322,4.569371,0.087596,4.522145,0.578161,40.870316,-0.191182,1.956614,0.017525,1.752275,0.134448,35.185795,-0.053332,0.326133,0.001147,0.314643,0.009584,Alive
39,39.011482,1.47295,7.571965,0.99878,9.113901,5.27845,39.666523,-0.259473,3.23743,0.235706,6.11288,2.085091,40.286007,-0.438849,5.139703,0.073987,4.930431,0.489958,38.884521,-0.166218,2.085044,0.014925,1.852173,0.116376,33.704128,-0.050551,0.338006,0.001064,0.32541,0.008909,Alive
22,22.134266,0.611128,15.906607,2.973771,19.156277,4.549057,23.343767,-0.904441,14.896756,0.237433,11.273188,0.746826,22.953968,0.096313,6.679134,0.004183,5.163868,0.075474,20.93923,0.016352,2.060058,0.002219,1.876055,0.022872,22.425951,-0.028043,0.390082,0.000498,0.373029,0.004312,Alive
1,1.474985,4.794182,22.075459,1.122577,17.485353,3.442207,4.08964,1.05011,8.352035,0.125473,8.228019,0.806711,7.11608,0.550794,2.099693,0.05124,2.58945,0.155419,10.838502,0.080139,1.309913,0.000529,1.3032,0.0069,16.619862,-0.013353,0.3867,0.000268,0.371194,0.002405,Alive
2,2.003317,1.489895,1.752682,0.364221,11.608338,1.886595,2.341228,1.111578,1.394892,0.076542,5.11936,0.639445,3.480274,0.593187,0.611539,0.116597,1.457335,0.232883,7.462163,0.108921,0.893376,0.000205,0.95085,0.002137,13.838036,-0.004779,0.359706,0.000151,0.346546,0.001428,Alive
4,3.886965,-0.13949,2.025373,0.243931,9.326015,0.705013,3.47147,0.859693,1.642351,0.024031,3.391477,0.136461,3.867052,0.37094,0.368891,0.016072,0.668918,0.103477,6.559181,0.10746,0.335339,0.000781,0.421302,0.004854,10.793602,0.007873,0.292355,0.000087,0.284882,0.000843,Alive
5,4.76417,-0.943681,0.569871,0.039549,5.276206,0.423477,3.689717,0.671252,1.061087,0.000774,2.404533,0.109974,3.425312,0.31273,0.289031,0.015337,0.587342,0.057883,5.683723,0.109947,0.175627,0.001587,0.243236,0.010689,9.367422,0.013559,0.227399,0.000147,0.223341,0.001287,Alive
3,3.084087,2.077661,6.16751,0.097294,5.819141,0.386244,3.818305,0.620404,3.589791,0.021483,2.508971,0.118656,5.336983,0.135885,0.743943,0.00238,0.558319,0.031919,6.942303,0.088758,0.067022,0.001647,0.116252,0.010952,8.830375,0.016781,0.191412,0.000177,0.189207,0.001499,Alive
5,4.877207,0.520275,4.678463,0.14121,5.20759,0.36119,4.278566,0.637827,3.152051,0.024074,2.304936,0.121125,5.010662,0.126896,0.758079,0.00149,0.551987,0.02389,6.624967,0.090007,0.046612,0.001866,0.092752,0.01222,8.473136,0.0173,0.169568,0.000211,0.167733,0.001774,Alive
4,3.922481,-0.060684,0.514538,0.108467,3.414282,0.146914,3.628841,0.481114,0.883799,0.003049,1.660097,0.035841,3.774975,0.211009,0.440687,0.000559,0.508432,0.00793,5.320905,0.097668,0.053068,0.001139,0.109691,0.008351,8.035904,0.016067,0.140456,0.000235,0.138294,0.001984,Alive
5,4.801317,-0.693193,0.091901,0.070865,2.535639,0.143466,3.894583,0.245225,0.259922,0.003254,1.335056,0.03031,3.539821,0.267515,0.214699,0.000345,0.507891,0.008307,4.661322,0.109416,0.09357,0.001051,0.156131,0.008691,8.053952,0.014861,0.138586,0.000245,0.136077,0.002071,Alive
4,3.660979,0.757919,0.159457,0.026931,2.198405,0.224685,2.811365,0.189635,0.094583,0.011275,1.218973,0.033399,3.249385,0.315386,0.105353,0.000367,0.566949,0.004781,4.334418,0.106891,0.145184,0.000403,0.210286,0.004024,8.161772,0.012786,0.130004,0.000202,0.126921,0.00174,Alive
1,1.379456,0.881555,0.157695,0.037088,2.362411,0.25647,2.666202,0.202777,0.111822,0.012671,1.275793,0.038085,3.144275,0.323638,0.106095,0.000726,0.573521,0.004334,4.308795,0.103481,0.148076,0.000282,0.213728,0.002935,8.171678,0.012428,0.129296,0.000182,0.126097,0.001578,Alive
2,2.150145,0.332746,0.091122,0.041778,2.867181,0.308585,2.592471,0.31177,0.173234,0.007262,1.438513,0.043642,2.829163,0.335175,0.106414,0.002089,0.593063,0.003652,4.301002,0.097363,0.158659,0.000161,0.22467,0.00166,8.207952,0.011609,0.129312,0.000142,0.125874,0.001248,Alive
3,2.773983,1.355143,3.260687,0.108241,4.396963,0.816575,2.243806,0.722788,1.829235,0.013109,2.535078,0.101574,3.449354,0.344243,1.052239,0.000232,1.418972,0.006375,5.680707,0.09534,0.469596,0.00007,0.484524,0.001099,9.77862,0.00573,0.126194,0.000116,0.121727,0.001035,Alive
0,0.389257,2.334844,5.058648,0.243804,4.784385,0.869636,2.095114,0.663623,2.330945,0.022287,2.712959,0.110603,3.815532,0.332076,1.132037,0.000442,1.474471,0.007287,5.879838,0.092089,0.483246,0.000062,0.496755,0.000897,9.8429,0.005247,0.128328,0.000098,0.123664,0.000881,Alive
2,2.24564,3.171216,10.43279,0.454482,6.427634,1.026264,3.814027,0.62636,4.685156,0.026953,3.81774,0.172071,6.007563,0.255296,2.078999,0.003266,2.061389,0.016464,7.756378,0.074811,0.655147,0.00013,0.630438,0.001119,10.904096,0.001735,0.133372,0.000053,0.128005,0.000493,Alive
1,1.394125,3.196871,7.312256,0.484592,6.40828,0.948182,3.26306,0.783964,4.359405,0.012403,3.890815,0.159476,5.639997,0.263299,2.104033,0.003116,2.094028,0.016643,7.750066,0.072753,0.669406,0.000165,0.64293,0.001321,10.942517,0.00134,0.136253,0.000043,0.130703,0.000407,Alive
3,2.938824,1.902364,2.568748,0.309568,5.248134,0.863385,3.381516,0.707116,2.007212,0.013301,3.645947,0.10621,4.707104,0.346323,1.919491,0.000196,2.069368,0.006493,7.091246,0.0691,0.71469,0.000231,0.684248,0.001807,10.910611,0.000266,0.147614,0.00002,0.141432,0.00019,Alive
6,5.534892,-0.073136,0.470448,0.275627,4.507625,0.830131,3.814557,0.82716,1.285935,0.057337,3.283253,0.116982,4.172294,0.359655,1.724025,0.000622,1.96667,0.003332,6.843015,0.069645,0.728565,0.00021,0.698287,0.001709,10.789457,0.000088,0.152914,0.000014,0.146482,0.000136,Alive
11,10.633239,0.084413,7.957832,0.429001,6.00847,0.89443,8.849503,0.238859,5.18679,0.102682,4.385253,0.163028,9.011875,0.229892,2.846103,0.001317,2.599849,0.00363,10.013448,0.04658,0.982429,0.000099,0.889458,0.000986,12.626025,-0.004287,0.158048,0.000008,0.151001,0.000071,Alive
10,9.765806,-0.205293,6.749494,0.392028,5.593224,0.826179,8.80599,0.254833,4.623716,0.099161,4.125533,0.155907,8.869143,0.226169,2.684941,0.001358,2.505645,0.003605,9.879024,0.04849,0.980092,0.00007,0.889599,0.000782,12.48584,-0.004013,0.160453,0.000007,0.153304,0.000066,Alive
11,10.560611,-0.756944,5.127319,0.395984,5.209953,0.73483,8.535164,0.387582,3.972648,0.057659,3.877064,0.139965,8.345584,0.231271,2.527725,0.00106,2.41169,0.003478,9.668302,0.050388,0.976134,0.000046,0.888309,0.000606,12.33987,-0.003675,0.162728,0.000006,0.155486,0.000062,Alive
8,7.614056,0.427136,2.255782,0.146665,4.443398,0.574841,6.294252,0.732721,2.465169,0.016664,3.386013,0.105734,6.906984,0.257266,2.232465,0.000324,2.228994,0.00355,9.126426,0.053876,0.96396,0.000017,0.88178,0.000361,12.040487,-0.002825,0.166875,0.000006,0.159479,0.000062,Alive
4,4.305199,1.104969,0.840576,0.377334,3.652792,0.543433,5.391099,0.742895,1.450186,0.047695,2.907449,0.095321,6.384222,0.274122,1.985694,0.000766,2.05969,0.004986,8.69319,0.056548,0.947265,0.000011,0.870809,0.000258,11.748502,-0.00176,0.170469,0.000007,0.162974,0.000075,Alive
7,7.079144,-0.055896,1.80282,0.398117,3.039725,0.467201,7.397486,0.245111,1.39995,0.009294,2.453351,0.060845,7.412071,0.248825,1.773781,0.001033,1.852828,0.006909,8.532217,0.058184,0.917237,0.000021,0.848752,0.000254,11.366299,0.000161,0.17491,0.000013,0.167344,0.000131,Alive
4,4.623405,0.621647,1.706322,0.30722,3.056916,0.41473,7.003036,0.267525,1.457026,0.009591,2.394921,0.044856,7.454288,0.233833,1.744138,0.00076,1.800217,0.006492,8.556326,0.058014,0.906725,0.000024,0.840544,0.000258,11.260273,0.000865,0.176166,0.000016,0.168596,0.000162,Alive
7,6.736861,1.002388,1.611418,0.085416,3.453838,0.285119,6.122527,0.591929,1.760998,0.006138,2.36649,0.023068,6.982004,0.194086,1.706583,0.00014,1.685697,0.003634,8.681823,0.055723,0.875558,0.000018,0.814916,0.000216,11.007047,0.003078,0.179428,0.000033,0.171936,0.000304,Alive
5,5.261547,1.155774,1.798109,0.085341,3.5944,0.261562,6.071108,0.595345,1.840478,0.005945,2.366366,0.025039,7.033577,0.182234,1.692888,0.00015,1.6576,0.003287,8.741379,0.0546,0.865327,0.000013,0.806152,0.000188,10.939095,0.003825,0.18042,0.00004,0.172981,0.000368,Alive
8,7.995093,-0.581208,1.107763,0.123543,3.739065,0.244293,7.730362,0.406912,1.665783,0.014328,2.303291,0.046872,7.66798,0.151877,1.60812,0.001248,1.587279,0.006246,8.891256,0.051722,0.833598,0.000004,0.778365,0.000135,10.746537,0.005983,0.183545,0.000069,0.176312,0.000607,Alive
8,7.885347,0.004826,0.987031,0.069069,3.681797,0.251341,7.488536,0.399173,1.539141,0.014071,2.265069,0.053423,7.691507,0.148141,1.565398,0.001751,1.566139,0.007893,8.870979,0.051384,0.821961,0.000005,0.768141,0.000156,10.675673,0.006641,0.184769,0.00008,0.177609,0.000699,Alive
8,8.019168,-1.366335,0.36741,0.102306,1.666968,0.181464,7.390909,-0.049581,0.301518,0.005508,1.061708,0.039959,6.607938,0.142706,0.694711,0.00146,0.928762,0.007341,6.764506,0.068959,0.602441,0.000019,0.593201,0.00045,8.634489,0.012111,0.188028,0.000103,0.1817,0.000875,Alive
9,8.572029,-0.810694,0.440931,0.108578,1.573524,0.177255,6.923945,-0.013551,0.268756,0.00185,1.002825,0.035253,6.43183,0.1456,0.639517,0.001243,0.893492,0.00731,6.667043,0.06988,0.588709,0.000039,0.581236,0.000726,8.56394,0.012555,0.190066,0.000113,0.183788,0.000959,Alive
9,8.717245,-1.491056,0.57097,0.087894,1.476868,0.175117,7.199476,-0.034518,0.231676,0.001652,0.941057,0.030309,6.332653,0.150887,0.578573,0.000953,0.853572,0.006902,6.536621,0.071454,0.573477,0.000075,0.568204,0.00119,8.488029,0.012916,0.192458,0.000123,0.186211,0.001035,Alive
6,6.188881,-0.956754,0.593478,0.10948,1.154819,0.167568,6.618546,-0.081617,0.088866,0.009113,0.737779,0.022835,5.983833,0.163727,0.37148,0.000587,0.702073,0.00594,6.108778,0.080172,0.520713,0.000417,0.524354,0.004655,8.253496,0.013372,0.202149,0.000144,0.19585,0.001186,Alive
5,5.004922,0.511915,0.121812,0.089145,0.805882,0.13256,5.260077,0.052379,0.014885,0.00584,0.520855,0.022989,5.542265,0.156075,0.181355,0.001441,0.510961,0.015634,5.860846,0.093149,0.470411,0.001495,0.484475,0.013424,8.11225,0.012633,0.216145,0.000144,0.209481,0.001167,Alive
7,6.733574,-0.332438,0.236657,0.031362,0.591869,0.124713,5.852833,0.012159,0.038202,0.001859,0.37568,0.03961,5.682192,0.149619,0.099,0.004272,0.381236,0.045369,5.84964,0.101934,0.45563,0.002683,0.475457,0.021933,8.170163,0.011329,0.227897,0.00013,0.22072,0.001055,Alive
9,8.572007,-1.127682,0.107821,0.102505,0.3751,0.276294,6.84882,-0.111067,0.036694,0.002626,0.224213,0.167151,6.141994,0.166832,0.105584,0.008174,0.302166,0.12997,6.102385,0.110143,0.50408,0.003952,0.528827,0.030217,8.683385,0.007992,0.24826,0.000095,0.239896,0.000794,Alive
6,6.072622,-0.25903,0.176586,0.068866,0.499903,0.27344,6.167243,0.007976,0.028808,0.007888,0.354713,0.133731,6.029114,0.181349,0.174433,0.005304,0.398033,0.113212,6.299868,0.110396,0.548421,0.003878,0.572854,0.02973,9.010044,0.006495,0.255441,0.000083,0.246586,0.000702,Alive
3,3.431249,1.267517,0.212318,0.119572,0.849791,0.218866,5.23824,0.23692,0.087708,0.02126,0.687097,0.055347,6.085375,0.174525,0.385773,0.000332,0.676535,0.037055,6.892237,0.102175,0.639559,0.002175,0.664997,0.019091,9.398935,0.004911,0.271527,0.000054,0.26182,0.000494,Alive
6,5.964506,0.33676,0.326302,0.06807,1.255048,0.245599,5.949949,0.331419,0.234782,0.027225,1.038652,0.054683,6.306369,0.193633,0.61728,0.000268,0.927039,0.029594,7.396413,0.097096,0.736869,0.001645,0.753525,0.015852,10.001969,0.002885,0.278888,0.000047,0.268575,0.000453,Alive
7,6.880482,0.416816,0.459894,0.061788,0.963991,0.236203,6.445593,0.115859,0.166302,0.018207,0.818308,0.05028,6.681554,0.159831,0.485676,0.00052,0.797327,0.020413,7.220791,0.093405,0.680623,0.001107,0.706366,0.011988,9.459123,0.004848,0.278937,0.000041,0.268992,0.000405,Alive
6,6.158308,0.356705,0.520986,0.082246,1.418781,0.27167,6.87606,0.159941,0.360799,0.023499,1.214821,0.061803,7.088181,0.177699,0.75179,0.00118,1.071411,0.023773,7.799243,0.087203,0.791178,0.000782,0.80534,0.009892,10.12092,0.002708,0.28648,0.000038,0.275882,0.000396,Alive
8,7.938791,0.504723,1.40949,0.22626,2.778644,0.376026,8.191119,0.248091,1.376788,0.032704,2.34875,0.118096,8.537168,0.183604,1.574082,0.004425,1.770146,0.047592,9.52644,0.069246,1.051739,0.000582,1.029866,0.0085,11.717526,-0.002003,0.30016,0.000046,0.288312,0.00049,Alive
8,8.34069,0.403287,2.389138,0.229287,3.666338,0.470517,9.424873,0.271901,2.375764,0.037344,3.061101,0.173232,9.7012,0.166211,2.126252,0.007598,2.179378,0.068634,10.710157,0.057487,1.195948,0.00076,1.150057,0.009619,12.646106,-0.004537,0.306069,0.000058,0.29366,0.000602,Alive
14,14.187284,0.909566,10.473487,0.386254,6.474927,1.068106,14.804708,0.022609,7.111081,0.108907,5.31366,0.484167,15.342802,0.031764,4.049406,0.025526,3.484696,0.160675,15.450164,0.012007,1.633677,0.002462,1.501389,0.021131,15.863382,-0.012594,0.319113,0.000132,0.30547,0.001234,Alive
18,18.229282,-1.04386,13.058049,0.959665,7.224624,1.321888,18.862072,-0.330036,8.318808,0.184223,5.958549,0.61208,18.105869,-0.029218,4.65656,0.033226,3.896393,0.194181,17.294771,-0.006003,1.764927,0.003379,1.603192,0.027593,17.041805,-0.015342,0.321791,0.00017,0.307922,0.001548,Alive
28,27.171328,-3.805607,11.858278,1.633074,7.850506,1.513712,23.341547,-0.661236,8.903376,0.267237,6.518828,0.717648,20.849207,-0.089125,5.197911,0.040109,4.27633,0.224078,19.172083,-0.025087,1.880924,0.004438,1.691771,0.035221,18.249809,-0.018072,0.323664,0.000215,0.309666,0.001912,Alive
26,26.06773,-0.981959,9.353749,0.456353,8.916202,1.504575,25.999069,-0.786875,9.320653,0.265324,7.44748,0.768906,24.998451,-0.18691,6.049599,0.04637,4.910985,0.262694,22.80197,-0.065323,2.052778,0.006896,1.82014,0.053482,20.688866,-0.023348,0.325307,0.000321,0.311318,0.002775,Alive
26,26.164829,-0.193066,9.256618,0.26098,9.410943,1.320056,27.032654,-0.708841,9.648248,0.196646,7.847382,0.704017,26.587793,-0.220998,6.362219,0.044745,5.154228,0.269902,24.488802,-0.085861,2.104425,0.008255,1.857764,0.063853,21.884703,-0.025832,0.325312,0.000381,0.311438,0.003261,Alive
28,28.151747,-0.270189,9.848207,0.312109,9.854017,1.096257,28.558931,-0.666523,9.997222,0.135116,8.200999,0.602266,28.100788,-0.247521,6.600434,0.040826,5.340626,0.271472,26.082579,-0.106214,2.132914,0.00968,1.878121,0.07488,23.039974,-0.028168,0.324975,0.000445,0.311269,0.003771,Alive
27,27.880037,0.52215,10.350638,0.13186,10.429523,0.765478,30.839123,-0.558917,10.276879,0.04955,8.676416,0.405145,30.817976,-0.29885,6.819009,0.031887,5.520361,0.27704,29.057789,-0.14483,2.129669,0.012694,1.875572,0.098311,25.150846,-0.032276,0.323994,0.000575,0.310693,0.004814,Alive
37,36.031055,-0.673225,9.790842,0.109334,10.504641,0.71933,32.51812,-0.421663,10.122079,0.030928,8.7403,0.361696,31.985075,-0.335137,6.770025,0.029775,5.507042,0.294006,30.476269,-0.162268,2.106766,0.01426,1.859707,0.11031,26.066442,-0.033991,0.323723,0.000639,0.310617,0.005318,Alive
34,34.558956,2.011955,6.977395,0.4239,7.68563,1.237908,37.252533,-0.290047,6.256773,0.011829,6.494271,0.711842,38.348843,-0.552203,4.735044,0.055646,4.415781,0.488349,36.615814,-0.224549,1.836819,0.020297,1.665564,0.153836,29.702591,-0.040589,0.314445,0.000836,0.302788,0.006879,Alive
46,45.807846,-0.380087,2.850363,0.141011,4.467831,1.266362,45.131447,-0.759024,1.821597,0.052083,3.426584,0.712159,44.654678,-0.621825,1.863562,0.063138,2.680274,0.528126,41.84647,-0.280376,1.353456,0.02306,1.332485,0.171345,33.728642,-0.04821,0.296688,0.000981,0.28803,0.008006,Alive
42,41.880444,-0.852433,8.116558,0.130568,8.656922,0.871532,41.241341,-0.568671,6.795372,0.010367,7.048965,0.367469,40.629612,-0.570887,4.658265,0.031253,4.742398,0.327698,38.297806,-0.237215,1.961581,0.016284,1.812104,0.123833,31.047413,-0.0434,0.330434,0.000842,0.31909,0.006912,Alive
43,43.106464,-1.53148,7.507226,0.689108,8.993571,1.683462,43.073978,-1.321248,6.212529,0.218049,7.372825,0.684569,41.622341,-0.578694,5.125594,0.037223,5.174181,0.238549,37.466175,-0.212883,2.109112,0.010545,1.932762,0.083145,30.485405,-0.042679,0.334376,0.000694,0.323286,0.005742,Alive
39,38.683376,-2.06636,11.32489,0.836706,11.008192,2.295259,37.134468,-1.029326,10.017599,0.31716,9.600819,0.844911,35.585312,-0.461859,7.445112,0.031808,6.505891,0.165957,32.195274,-0.141864,2.541109,0.004828,2.260678,0.040444,27.03019,-0.036264,0.363189,0.00043,0.35003,0.003651,Alive
36,35.604198,-2.61689,13.433079,0.740027,11.579978,1.861786,33.580338,-0.546869,11.241954,0.121019,10.105505,0.626988,31.994638,-0.362658,7.954285,0.019471,6.702726,0.124727,29.906664,-0.116592,2.603937,0.003341,2.308994,0.029052,25.849247,-0.033878,0.371297,0.000337,0.357649,0.002902,Alive
24,24.095053,-1.524407,15.275526,0.226291,12.430892,0.802451,23.694679,-0.197042,13.664538,0.017634,10.491384,0.19929,22.721992,-0.022106,8.270307,0.005946,6.561823,0.052414,22.290323,-0.04003,2.59265,0.00093,2.303068,0.009733,21.85696,-0.025006,0.398612,0.000116,0.383318,0.001107,Alive
24,24.009785,-0.471497,16.09713,0.271936,11.691878,0.776563,24.28293,-0.304535,13.143017,0.008339,9.861677,0.19922,23.786905,-0.041809,7.774278,0.008535,6.226787,0.060508,23.097975,-0.043942,2.48654,0.000971,2.218356,0.009653,22.433386,-0.02581,0.389782,0.000093,0.37548,0.000917,Alive
20,20.038799,0.861288,17.449135,0.263123,11.513942,0.760182,20.328918,0.028657,13.603649,0.039259,9.567568,0.220742,20.827068,0.027618,7.480087,0.011002,5.958811,0.065237,20.971046,-0.021648,2.427036,0.000885,2.171855,0.008492,21.124001,-0.022521,0.399541,0.000053,0.384726,0.000578,Alive
18,17.728695,0.020585,14.049417,0.414485,10.506301,0.811393,16.743267,0.23516,11.649545,0.094417,8.535953,0.243478,16.917589,0.102885,6.594136,0.011924,5.297242,0.068159,17.635576,0.015376,2.265366,0.001215,2.042536,0.010259,18.774166,-0.016082,0.418776,0.000015,0.403146,0.000224,Alive
24,23.851498,0.358438,3.155347,0.38831,7.384874,1.040153,23.547443,-0.254988,5.061553,0.06676,6.128407,0.283221,23.650084,-0.134752,4.626692,0.010636,4.132691,0.069611,22.780138,-0.011096,1.853499,0.002745,1.706292,0.021638,21.483593,-0.019521,0.378822,0.000033,0.36779,0.000329,Alive
23,22.891878,0.553373,3.534587,0.615378,7.976141,1.163019,22.770538,-0.223447,5.25979,0.085906,6.35811,0.262322,23.044254,-0.153842,4.694141,0.004938,4.158053,0.049371,22.10461,-0.000836,1.857358,0.002943,1.706723,0.023473,20.744366,-0.017104,0.392286,0.000047,0.380517,0.000421,Alive
30,29.88044,-1.66195,6.4649,1.607651,8.4077,1.477999,29.213556,-1.164765,4.758113,0.244671,6.143131,0.344964,27.679272,-0.270277,4.109379,0.004121,3.868677,0.047214,24.366461,-0.011262,1.731862,0.003554,1.611405,0.028464,21.887283,-0.017845,0.385553,0.000098,0.375377,0.000809,Alive
32,32.268017,-2.605976,2.113675,1.43288,7.405881,1.435063,32.905655,-1.379299,2.366065,0.246156,5.311609,0.41585,30.635511,-0.312572,3.32355,0.01252,3.447881,0.080486,26.809141,-0.031028,1.575231,0.004028,1.49675,0.031815,23.751303,-0.021058,0.362022,0.000142,0.354482,0.001172,Alive
30,30.035503,-0.72027,5.473119,0.435523,10.455509,1.686181,30.045986,-0.627978,6.604567,0.158795,7.513626,0.690696,29.356993,-0.241724,4.749424,0.028462,4.341023,0.156977,27.374119,-0.044322,1.841478,0.003975,1.730448,0.03099,24.824972,-0.02221,0.393915,0.000186,0.384646,0.001556,Alive
31,30.996721,-0.403152,5.800895,0.874158,9.730743,1.829175,30.823704,-0.448079,6.179996,0.221874,7.100361,0.771166,30.479452,-0.259045,4.398805,0.035197,4.170524,0.185335,28.908993,-0.05879,1.791588,0.004466,1.698384,0.034283,26.060356,-0.024607,0.383176,0.000215,0.37508,0.001809,Alive
38,37.882095,-1.566957,4.578192,0.250833,7.482076,1.565019,37.289875,-0.712345,3.920301,0.099511,5.428357,0.749823,36.063618,-0.340097,2.974436,0.055469,3.373269,0.28779,33.841888,-0.103354,1.599844,0.007286,1.561561,0.052887,29.879534,-0.032316,0.347952,0.000343,0.343487,0.002859,Alive
40,40.07262,-1.393178,0.614593,0.142028,4.118173,1.561866,40.059605,-0.297564,0.748754,0.144044,2.964879,0.887997,39.180744,-0.330763,1.585268,0.098756,2.288055,0.496081,37.906517,-0.14621,1.349298,0.012823,1.357281,0.088767,33.678276,-0.040578,0.309026,0.000554,0.308146,0.004514,Alive
41,41.044891,0.226778,2.4319,0.225321,3.756448,2.393374,40.31184,0.067876,1.340319,0.083159,2.467706,1.385696,40.652355,-0.317738,1.647191,0.119117,2.246175,0.686727,40.370476,-0.178084,1.411475,0.015881,1.423483,0.108661,35.892502,-0.045305,0.322453,0.00065,0.320977,0.005279,Alive
47,46.946514,-3.066108,2.183538,1.226668,5.293836,4.247614,45.965759,0.092169,2.471153,0.132513,2.885496,1.757223,44.326534,-0.313321,1.863608,0.13167,1.875706,1.057443,44.353821,-0.223292,1.290062,0.02193,1.344881,0.145827,39.382515,-0.053391,0.320152,0.000851,0.319712,0.006841,Alive
63,62.282722,-5.282165,26.348434,9.701793,11.913428,8.315818,58.639984,-1.557366,10.273252,1.458407,5.046594,2.575725,54.81496,-0.516106,2.050632,0.137138,1.561234,0.964614,50.423027,-0.257243,0.76366,0.034603,0.876229,0.22058,43.614185,-0.065217,0.254445,0.001339,0.259744,0.010442,Alive
70,70.003174,-5.950477,18.523258,3.309861,15.809978,4.710676,69.526627,-3.081301,3.357777,0.766744,5.003287,1.801157,64.383492,-0.790514,0.265801,0.22268,1.585334,0.465511,55.903984,-0.286132,0.71226,0.030138,0.959409,0.173558,46.574604,-0.074212,0.271698,0.001339,0.27944,0.010431,Alive
54,54.014698,1.05361,5.549132,0.771441,6.011126,2.536367,54.587399,-0.266539,2.044047,0.343802,2.556789,0.904778,55.129272,-0.413906,0.472068,0.024219,1.763795,0.094035,53.83577,-0.288701,0.976132,0.015068,1.295839,0.09329,47.826164,-0.079923,0.304382,0.001123,0.313644,0.008838,Alive
51,51.865349,0.676743,15.345273,2.024012,15.941446,10.643235,54.336845,0.170817,7.737871,0.711163,6.922377,4.164612,54.849194,-0.468425,1.970155,0.110826,3.693188,0.344581,54.625854,-0.288187,2.089602,0.004552,2.306835,0.033926,47.944332,-0.080985,0.398144,0.000624,0.403247,0.005124,Alive
71,70.147316,-2.832921,31.087469,8.763693,31.301783,18.862186,66.8564,-1.96444,12.42709,2.811988,12.543356,6.524285,64.469398,-0.959591,2.907312,0.157905,5.309854,0.49803,57.840988,-0.280976,2.715939,0.0039,2.821143,0.028728,47.054985,-0.078179,0.451131,0.000509,0.451167,0.004239,Alive
91,90.715096,-14.471085,53.862694,31.784369,67.745705,29.055183,86.914955,-6.815431,17.785313,6.632249,27.23801,8.480537,75.008766,-1.308244,9.353603,0.184362,10.102139,0.569395,56.605057,-0.233186,4.183901,0.00305,3.965374,0.021973,43.254871,-0.068957,0.577126,0.000375,0.563581,0.003174,Alive
44,43.680183,-0.02036,49.172771,4.047437,44.078632,12.264768,42.30711,0.313927,33.873878,1.167058,24.925074,3.235008,42.471203,-0.228503,15.22957,0.03425,12.651211,0.167633,42.998035,-0.163676,5.022698,0.000782,4.586693,0.007634,39.516823,-0.06238,0.61642,0.000273,0.597202,0.002353,Alive
26,26.463924,4.894258,27.514622,2.526942,24.865152,5.592626,29.659943,0.90751,21.221022,0.385758,19.052187,1.537854,33.066307,0.093471,15.527713,0.032418,13.241411,0.120633,35.33897,-0.097165,5.602411,0.00014,5.020348,0.002529,35.501526,-0.054521,0.660994,0.000237,0.635532,0.002067,Alive
31,30.676876,-1.63328,35.436588,2.724637,20.558628,3.391693,29.054411,-0.839951,21.995716,0.340939,17.105381,0.485151,27.557693,0.182981,14.609328,0.001755,12.838,0.03029,25.966391,0.00991,5.952706,0.000051,5.304722,0.000762,28.1667,-0.03848,0.732669,0.000188,0.697785,0.001676,Alive
29,28.962841,-2.211502,34.490177,2.862694,21.207449,3.438764,28.647219,-0.771214,22.134951,0.286268,17.557278,0.485666,26.841209,0.203355,14.80562,0.002693,12.952455,0.024281,25.512068,0.013915,5.919893,0.000068,5.270302,0.000888,27.889435,-0.037724,0.718352,0.000198,0.684238,0.001756,Alive
12,12.15016,1.229411,14.268017,0.228144,15.885242,1.75585,12.701084,0.664086,11.613934,0.023001,13.377568,0.340829,13.656225,0.45961,10.448327,0.002828,10.451719,0.018201,16.152754,0.095662,5.331401,0.000127,4.848896,0.00146,21.400795,-0.022319,0.750081,0.000165,0.712148,0.001482,Alive
8,8.503867,0.609486,8.737855,0.253412,17.575157,1.560081,10.336756,0.992068,8.887112,0.082169,14.450093,0.405214,11.09507,0.568285,10.66305,0.008516,10.724323,0.026491,14.648692,0.10163,5.116673,0.000289,4.634165,0.00336,20.816504,-0.020533,0.689571,0.000213,0.655463,0.001875,Alive
5,4.956354,0.143232,3.066442,0.765726,12.695415,0.946395,4.68894,0.82146,3.39851,0.187556,9.701905,0.254012,4.99366,0.61208,5.756141,0.008556,7.155296,0.027077,8.177656,0.164749,3.796697,0.001097,3.587527,0.009836,15.35973,-0.007126,0.647704,0.000231,0.61684,0.001991,Alive
2,1.849892,1.091782,0.713407,0.3774,9.993338,0.663096,1.600546,0.920211,1.444704,0.146164,7.453156,0.181043,2.519297,0.611082,3.79464,0.006486,5.48464,0.029104,5.862794,0.185799,3.079324,0.001961,2.997498,0.015894,13.250401,-0.001677,0.616223,0.000247,0.58802,0.002103,Alive
1,1.085681,0.412038,0.424757,0.042188,7.815685,0.52438,1.660506,0.674623,1.197078,0.01215,6.036939,0.176049,2.095411,0.655535,2.554373,0.018219,4.217955,0.117643,4.826695,0.183096,2.140014,0.005046,2.114958,0.035915,12.661079,0.000332,0.498214,0.000304,0.477636,0.002534,Alive
1,1.264785,0.350533,0.95051,0.070578,11.736197,1.088086,2.041224,1.119958,2.11314,0.05635,8.479053,0.339621,2.71061,0.697815,3.467201,0.032814,4.669299,0.168479,6.703474,0.151061,1.909417,0.005397,1.833286,0.038664,14.549167,-0.003643,0.422778,0.000299,0.406728,0.002486,Alive
1,1.311707,1.402499,1.112302,0.248507,8.059264,1.142015,2.608428,0.639571,0.627241,0.134224,5.623112,0.493221,3.567027,0.61841,1.013919,0.138546,2.640658,0.296782,6.318692,0.142888,1.331812,0.004782,1.349222,0.033117,13.338016,0.000998,0.425163,0.000232,0.409222,0.001947,Alive
3,3.188895,0.690211,3.41585,0.049988,16.33794,0.636932,3.758386,1.49243,3.858776,0.009233,10.880501,0.284687,4.773335,0.742859,2.230419,0.053357,3.652669,0.167782,9.889004,0.088435,1.351438,0.001395,1.30589,0.011202,17.393114,-0.009585,0.359048,0.000118,0.346656,0.00104,Alive
4,3.862961,3.572485,15.417675,0.198055,24.759378,0.854101,4.227332,1.90683,12.302513,0.029312,15.581717,0.282849,7.10274,0.709773,4.369998,0.014174,4.690922,0.074995,13.151668,0.059623,1.467782,0.000173,1.379063,0.003208,20.152763,-0.017882,0.325575,0.000055,0.315472,0.000532,Alive
10,9.514153,3.619525,44.633823,0.123546,33.472542,0.998904,8.661487,1.471983,24.792641,0.05265,19.655325,0.228257,11.437778,0.610247,5.971808,0.005033,5.603131,0.029922,16.132059,0.043695,1.687645,0.000371,1.563265,0.004559,22.289974,-0.025976,0.320888,0.000035,0.311032,0.000348,Alive
13,13.297494,4.182586,60.903172,0.786872,34.133312,1.37973,15.606601,0.801472,33.675491,0.057863,22.392145,0.236794,18.235823,0.48253,10.696949,0.002742,8.185682,0.028568,21.121693,0.007948,2.206197,0.001257,1.951668,0.011649,25.935738,-0.03691,0.291776,0.000092,0.284766,0.000773,Alive
20,20.235807,2.516038,51.335083,1.492234,33.765961,1.510668,21.361292,0.72449,36.842693,0.07902,24.110796,0.256069,23.264458,0.303118,13.741101,0.002739,9.92542,0.043236,25.406153,-0.025482,2.505803,0.001847,2.171732,0.016248,28.414881,-0.04294,0.273675,0.000136,0.268801,0.001102,Alive
31,31.140755,1.467543,35.196102,0.944702,34.152817,1.349904,32.474766,-0.206552,34.003742,0.033829,25.390373,0.277406,33.20385,-0.047194,16.650734,0.010663,11.824462,0.087937,32.4375,-0.081945,2.763911,0.002649,2.364396,0.021617,31.878496,-0.049894,0.249228,0.000176,0.247617,0.001409,Alive
38,37.434982,2.751878,39.303898,0.906333,35.63652,1.374719,36.154705,-0.113776,32.588783,0.07835,25.996469,0.314977,37.909504,-0.230919,17.674723,0.018485,12.680866,0.116356,36.973225,-0.125657,2.80897,0.003147,2.408723,0.024074,34.27631,-0.054039,0.231579,0.000182,0.23256,0.00146,Alive
37,37.305252,2.573357,63.365356,0.549302,37.354164,1.302381,38.626785,-0.048425,36.247589,0.057135,26.887617,0.25428,40.262608,-0.313348,18.022331,0.016261,12.985458,0.114638,39.382843,-0.151132,2.775532,0.003294,2.395897,0.024325,35.622189,-0.056216,0.220649,0.000175,0.223293,0.001405,Alive
57,56.15992,-4.31113,55.874928,1.615679,36.419418,1.655131,51.95005,-1.33486,34.368073,0.087353,26.768827,0.306339,48.995953,-0.608255,16.205585,0.018819,12.395562,0.128857,44.663963,-0.190603,2.523231,0.002504,2.244597,0.018044,37.83564,-0.059842,0.193982,0.000123,0.200694,0.001019,Alive
48,48.04372,2.752958,21.700369,1.292915,30.19948,2.3438,48.774399,-1.183983,21.226294,0.115242,22.634674,0.686749,49.893089,-0.71978,13.167713,0.040434,10.968522,0.165514,45.371059,-0.184042,2.327019,0.001674,2.106679,0.01256,37.754551,-0.060022,0.181905,0.000098,0.190243,0.000818,Alive
53,53.206417,-3.299864,24.250206,1.036607,28.295753,2.928926,52.915054,-1.786166,16.775093,0.338672,20.567478,0.826979,50.279152,-0.678265,11.828772,0.0384,10.176111,0.15128,44.547653,-0.175107,2.229269,0.00142,2.032542,0.010759,37.395771,-0.059563,0.177434,0.000095,0.18623,0.000779,Alive
40,40.371708,1.831877,6.007818,1.240834,22.555096,2.474055,42.611012,-0.650193,9.326419,0.279502,15.505621,0.570355,43.34827,-0.421617,8.905643,0.017837,8.175572,0.071567,40.849022,-0.153005,1.949963,0.001108,1.805258,0.008407,36.084412,-0.056639,0.168529,0.000111,0.17769,0.000864,Alive
51,50.638077,-3.909518,12.539511,2.350085,19.227179,1.7613,48.547256,-1.454432,8.892325,0.101733,13.935661,0.237445,45.770767,-0.525869,8.341534,0.000521,7.634981,0.019543,41.231251,-0.152664,1.789276,0.001051,1.664587,0.008354,35.498074,-0.053941,0.165047,0.000126,0.173953,0.000955,Alive
51,50.345982,-2.404583,15.079376,1.848391,19.184162,1.808949,47.913757,-1.396314,9.03005,0.064594,13.919446,0.191143,45.869602,-0.569528,8.318508,0.00144,7.528292,0.018155,41.457867,-0.154719,1.71454,0.001159,1.597737,0.009008,35.249973,-0.05251,0.163791,0.000129,0.172511,0.000973,Alive
45,44.802959,0.298481,4.893198,1.100192,20.372074,2.279851,44.086147,-0.624471,9.320912,0.085333,14.590479,0.248355,44.025146,-0.597176,8.21345,0.003728,7.349571,0.043022,41.33823,-0.155869,1.604204,0.001464,1.499059,0.010565,34.796955,-0.050357,0.162497,0.000126,0.170878,0.000949,Alive
45,45.210125,0.311212,19.200397,3.194366,22.225094,3.339633,46.520287,-1.434479,12.19653,0.140511,15.342418,0.493807,46.002426,-0.668029,7.69936,0.013974,7.010301,0.076815,41.241627,-0.151379,1.494102,0.001703,1.401337,0.011638,34.157959,-0.048278,0.161974,0.000114,0.169987,0.000861,Alive
60,58.790241,-7.091046,23.223743,5.733137,22.535582,4.018697,53.474472,-2.51883,11.679513,0.465232,15.38354,0.709862,48.152615,-0.696027,7.309034,0.020139,6.722862,0.085667,40.853436,-0.14501,1.422227,0.001701,1.337996,0.01147,33.629955,-0.046966,0.16217,0.000102,0.169908,0.000774,Alive
45,44.641399,0.379632,12.740754,1.59028,21.540571,3.688514,43.123421,-1.106793,11.081694,0.362793,15.127633,0.676857,43.090965,-0.602968,7.130744,0.011522,6.338352,0.064329,39.002056,-0.132248,1.323054,0.001429,1.250721,0.009684,32.755188,-0.04515,0.163495,0.00008,0.170776,0.000615,Alive
48,46.683804,-3.119039,16.341238,1.179117,23.978836,1.527453,41.676754,-1.163727,16.995523,0.0874,16.445675,0.237416,39.351105,-0.410194,7.695634,0.003094,5.996544,0.02206,35.779491,-0.111444,1.21335,0.000633,1.150401,0.00462,31.385984,-0.042558,0.169463,0.000043,0.175684,0.000338,Alive
39,39.744572,0.720928,26.698999,0.35217,22.275679,1.199922,42.75877,-1.361652,15.143421,0.035518,14.922631,0.129437,42.582935,-0.569644,5.815357,0.001284,5.160177,0.012893,38.054958,-0.125063,0.954116,0.00033,0.952686,0.002648,32.15789,-0.043668,0.141729,0.000032,0.150465,0.000252,Alive
45,45.156685,0.44635,9.766274,0.68019,15.817392,1.264996,45.904263,-1.135496,3.712204,0.053864,10.248439,0.124961,45.628551,-0.7151,2.046137,0.002683,3.595411,0.014596,41.461548,-0.155533,0.549074,0.000064,0.649545,0.000966,33.898628,-0.046276,0.091859,0.000018,0.105312,0.000148,Alive
52,51.568714,-3.502881,7.354435,1.210901,19.237825,1.38034,49.49609,-1.546838,5.944532,0.111688,12.992493,0.166724,46.851326,-0.78157,3.558644,0.008674,4.435428,0.026733,41.56813,-0.155587,0.73277,0.000176,0.772582,0.001274,33.477669,-0.044998,0.112725,0.000002,0.123787,0.000034,Alive
49,48.657726,-0.500988,8.270103,1.01937,23.868534,1.602695,47.658325,-1.504063,8.61607,0.03516,15.543518,0.177731,46.703156,-0.798435,4.621826,0.007444,4.932402,0.029272,41.337166,-0.151742,0.824565,0.000251,0.835586,0.001671,33.172272,-0.044475,0.123427,0.000003,0.133287,0.000034,Alive
55,54.660892,-5.724938,13.563492,4.505785,30.36166,2.895744,53.095119,-2.334979,11.040455,0.268139,17.600506,0.329272,48.796814,-0.837986,5.252146,0.009564,5.161406,0.040223,41.445183,-0.144103,0.853975,0.000252,0.846683,0.00164,33.035606,-0.045195,0.124879,0.000014,0.134358,0.000112,Alive
54,53.09869,-3.44928,17.896461,4.57793,31.852741,2.902609,49.165043,-1.797451,13.628613,0.270814,18.188194,0.344465,46.580925,-0.783243,5.973694,0.010523,5.373691,0.041649,40.485638,-0.13576,0.907375,0.00022,0.883298,0.001474,32.656765,-0.044887,0.132192,0.000015,0.14089,0.000127,Alive
45,43.885826,1.022702,11.165962,3.000419,33.779461,2.532657,40.283684,-0.540159,15.87321,0.201792,18.871168,0.317618,41.02174,-0.620757,7.341555,0.009408,5.707501,0.038723,37.980152,-0.116443,1.010652,0.000143,0.955189,0.001105,31.787426,-0.044179,0.147936,0.000019,0.154964,0.000153,Alive
32,32.530018,3.391079,7.732361,1.134503,35.16951,1.980797,35.568115,-0.529845,16.90444,0.068439,19.430599,0.237649,37.375698,-0.413822,8.395503,0.005463,5.886451,0.029021,34.999344,-0.094823,1.105264,0.000074,1.023374,0.000806,30.804165,-0.043332,0.165115,0.000021,0.170354,0.000174,Alive
35,35.283981,-1.072568,25.331717,0.647252,34.119953,1.531974,35.553345,-0.784305,24.674364,0.041402,20.294933,0.132075,34.585209,-0.215091,8.378437,0.001046,5.571322,0.01236,32.216053,-0.068322,1.135447,0.000021,1.044642,0.000917,30.046154,-0.04393,0.170934,0.00003,0.17549,0.000244,Alive
36,34.903301,-1.88911,35.393013,0.562302,38.412369,1.605147,30.357208,-0.146472,32.356686,0.078856,22.686516,0.135092,29.39167,0.015117,8.605563,0.000221,5.533803,0.009349,28.973738,-0.047624,1.228533,0.000045,1.120977,0.001157,29.003328,-0.042722,0.191692,0.00003,0.194124,0.000246,Alive
27,26.922487,0.394819,38.908131,0.712502,41.250858,1.659814,26.712214,0.058663,35.328941,0.084053,23.837439,0.13867,26.90608,0.137099,8.426515,0.00012,5.460897,0.009525,27.324877,-0.037939,1.270792,0.00006,1.15779,0.001282,28.485561,-0.042039,0.202514,0.00003,0.203849,0.000247,Alive
12,11.772377,3.417736,58.705341,0.844264,52.659203,1.523364,11.387014,2.106206,33.357361,0.039943,26.577616,0.127437,14.384588,0.617567,5.819373,0.002011,4.858028,0.019462,20.892292,-0.003293,1.403647,0.000147,1.288326,0.001697,26.428198,-0.038765,0.248019,0.000029,0.24481,0.000247,Alive
31,31.209711,-2.150025,111.909042,2.19135,51.576,2.117274,31.154318,-0.570609,51.186123,0.063493,28.071556,0.172979,29.64748,0.075514,9.161949,0.002766,5.945647,0.032933,28.436312,-0.03584,1.352866,0.000422,1.216655,0.003579,29.201424,-0.0449,0.18315,0.000037,0.186364,0.000301,Alive
33,33.281055,-0.84795,99.105614,1.930508,51.667252,2.227088,34.438171,-1.035835,49.300655,0.019735,28.222687,0.21273,33.418266,-0.071673,9.693151,0.00561,6.30719,0.051599,30.700016,-0.047074,1.35956,0.000636,1.213779,0.004846,30.145948,-0.046954,0.162856,0.000041,0.168157,0.000328,Alive
26,24.758101,0.514617,67.913216,0.748148,53.303883,2.019296,20.251369,1.156296,47.968334,0.031727,29.548712,0.284087,21.164696,0.405033,10.023731,0.007532,6.870554,0.047576,24.769472,-0.018501,1.578506,0.000481,1.396972,0.00362,28.508446,-0.044399,0.19981,0.000035,0.201304,0.000289,Alive
16,15.933921,2.218787,84.627731,0.7069,53.784889,2.119425,16.248976,1.240515,42.592297,0.077803,28.963156,0.339315,17.897154,0.57624,10.349001,0.004406,7.562322,0.028892,22.213793,-0.000375,1.767624,0.000235,1.553264,0.00211,27.656126,-0.043233,0.219581,0.000032,0.219051,0.000269,Alive
48,46.242687,-8.691496,73.112572,2.773478,54.224072,2.745306,38.557068,-1.296437,44.768772,0.095883,29.301926,0.387822,32.837963,0.035105,13.443139,0.00082,8.757877,0.021008,29.959156,-0.042807,1.770057,0.000273,1.521786,0.002556,30.418238,-0.048026,0.168322,0.000032,0.173097,0.000269,Alive
27,26.937107,-0.960958,167.318726,1.558571,67.547501,2.625326,26.962593,-0.682143,60.017616,0.349424,32.056187,0.453181,25.880369,0.325249,12.121862,0.00215,8.280673,0.018373,25.108185,-0.009238,1.860209,0.000106,1.616939,0.001366,28.389673,-0.044414,0.209567,0.00003,0.210026,0.000249,Alive
36,36.272446,-6.408207,169.496323,1.71896,69.666344,2.614524,35.523998,-1.456799,63.034718,0.243854,32.83255,0.411209,30.912611,0.13568,12.968065,0.003614,8.554142,0.021359,27.908585,-0.025859,1.847879,0.000155,1.595803,0.001642,29.421461,-0.046029,0.191406,0.000028,0.193723,0.000239,Alive
43,42.812668,-4.713025,94.363754,1.335902,61.254505,2.127846,41.828289,-1.946689,48.937954,0.05947,30.556152,0.19891,37.999805,-0.172726,12.221043,0.003058,8.202552,0.022514,33.045158,-0.064778,1.674835,0.000415,1.447228,0.003264,31.54196,-0.048553,0.154199,0.000025,0.160248,0.000205,Alive
42,42.290482,-2.326893,43.051785,1.064519,48.257954,1.348872,42.655651,-1.892585,35.761265,0.050636,27.850121,0.279106,40.302994,-0.251116,12.806157,0.00585,8.649539,0.029524,35.27586,-0.092328,1.390478,0.000628,1.20767,0.004953,32.694897,-0.048623,0.123453,0.000026,0.131978,0.000204,Alive
36,35.03587,-3.513925,95.274551,0.230444,55.480755,0.881324,31.261049,-0.553054,56.833134,0.032928,32.52029,0.166137,28.908632,0.230863,13.710461,0.003735,8.985204,0.031733,28.209692,-0.047541,1.444939,0.000464,1.23795,0.003757,30.19628,-0.044391,0.153077,0.000027,0.15798,0.000211,Alive
10,10.05516,5.10727,80.55423,0.84949,52.840317,0.736852,11.311076,1.778441,39.287849,0.026239,29.340406,0.118754,14.915453,0.714925,8.934163,0.000704,7.334756,0.021995,20.729708,0.002383,1.36972,0.00023,1.19347,0.002268,27.433638,-0.039708,0.18334,0.000026,0.184695,0.000204,Alive
28,27.686609,-3.396185,78.804443,0.37154,48.26878,0.845776,26.058399,0.065485,45.081688,0.030232,28.779476,0.230772,23.992311,0.401032,11.609522,0.002658,7.996842,0.042247,25.144104,-0.020681,1.283591,0.000305,1.098222,0.00273,28.951567,-0.042054,0.143993,0.00003,0.148732,0.000232,Alive
13,13.431254,2.12666,83.370087,0.127807,49.601627,0.569759,15.310658,1.082938,39.199883,0.010711,26.942371,0.16272,16.927494,0.64191,8.28893,0.005034,6.468029,0.04981,20.957073,0.008594,1.190226,0.000338,1.036985,0.002492,27.259838,-0.038937,0.160001,0.000029,0.16264,0.000225,Alive
34,33.350834,-3.107792,83.662254,0.404974,51.524078,0.898142,30.889866,-0.685837,47.89119,0.059266,28.248451,0.223593,28.770927,0.157532,10.053069,0.009177,6.566372,0.069139,27.353798,-0.027945,1.01594,0.000405,0.876083,0.002986,29.176865,-0.040884,0.113941,0.000039,0.120113,0.000288,Alive
26,26.074188,-0.891518,144.401611,1.114986,69.827118,1.255597,26.041988,0.11447,63.154087,0.051419,34.114162,0.285993,25.610279,0.230595,9.597636,0.002165,6.136925,0.043164,26.39802,-0.029661,0.914234,0.000219,0.795985,0.002111,28.563019,-0.037792,0.119142,0.000038,0.123842,0.000285,Alive
12,11.867899,5.606592,143.82959,1.259268,81.06443,1.680959,12.647981,2.159191,57.810345,0.140735,35.812504,0.470727,16.927454,0.494042,8.173021,0.009414,5.656745,0.061131,23.070848,-0.024492,0.827447,0.000222,0.722906,0.001794,27.351435,-0.033044,0.124378,0.000034,0.127217,0.000262,Alive
0,0.496243,9.948231,101.009392,0.248956,76.055359,1.531655,4.196967,3.336561,44.303127,0.028992,32.777378,0.39711,11.649554,0.662258,6.939678,0.001896,5.231482,0.038856,20.81539,-0.013928,0.805393,0.000129,0.704206,0.001357,26.673912,-0.031476,0.125224,0.000032,0.127572,0.00025,Alive
0,0.483168,7.684064,67.463089,0.100215,67.492401,1.214044,3.543829,3.442687,29.250645,0.059962,28.120857,0.230375,9.657152,0.741948,5.317042,0.003459,4.547833,0.018884,19.324518,-0.001511,0.750882,0.000114,0.656081,0.001222,26.045969,-0.02994,0.115999,0.000031,0.118484,0.000239,Alive
0,0.458573,4.581731,30.39925,0.159872,59.369415,0.929383,2.177303,3.736457,11.959249,0.013713,23.200327,0.124464,6.847597,0.799044,2.370773,0.003414,3.249499,0.012695,17.252552,0.019455,0.685388,0.000197,0.615103,0.001554,24.720814,-0.027037,0.125292,0.000026,0.12655,0.000211,Alive
1,1.113035,5.215839,34.648872,0.222044,60.239235,0.983273,1.772162,3.901032,14.075428,0.003892,23.523094,0.098803,6.938792,0.772153,2.615602,0.00253,3.245549,0.011482,17.677382,0.017693,0.657383,0.000225,0.587815,0.001716,24.882215,-0.027124,0.115833,0.000026,0.117677,0.000208,Alive
2,1.895163,4.604032,30.813799,0.324395,56.24548,1.353496,2.076892,3.89019,12.160145,0.049527,21.576283,0.153361,6.953278,0.753727,1.915766,0.003967,2.740829,0.012411,17.655014,0.019921,0.572014,0.000248,0.518014,0.001894,24.676836,-0.026024,0.106556,0.000023,0.108748,0.000191,Alive
1,1.126147,7.866325,40.797474,0.34333,47.461937,1.388081,2.606391,3.123601,8.908374,0.039627,17.115421,0.215579,8.766623,0.696804,0.614445,0.002617,1.980011,0.015145,17.537775,0.026398,0.454522,0.000267,0.42905,0.002013,24.10346,-0.024084,0.106728,0.000022,0.108505,0.000184,Alive
0,0.507285,7.277663,39.030994,0.687727,45.705532,1.470365,3.28567,3.171726,10.271362,0.0268,17.633242,0.234394,8.993402,0.730888,1.533606,0.001507,2.555568,0.013674,18.023323,0.021326,0.442672,0.000196,0.401655,0.001672,24.854403,-0.025829,0.083208,0.000024,0.086783,0.000204,Alive
0,0.098814,7.996587,35.739471,0.493726,42.269241,1.390055,1.785959,3.2415,7.8693,0.018819,15.917635,0.237597,8.196659,0.71559,0.637615,0.030894,2.123435,0.027717,17.145674,0.036088,0.362417,0.000242,0.34727,0.002059,24.066092,-0.02432,0.093093,0.000028,0.095676,0.00024,Alive
4,4.353804,4.887717,38.784687,0.188808,38.128399,1.597174,6.284872,2.394592,14.211225,0.133499,17.541197,0.353745,10.283028,0.74889,2.374294,0.02005,3.112422,0.034024,17.398922,0.040196,0.360351,0.000306,0.324099,0.00274,24.779598,-0.026797,0.066629,0.000053,0.071251,0.000438,Alive
0,1.020378,2.049906,13.135055,0.691745,35.04726,1.786403,4.078499,2.778181,6.569781,0.374928,16.188194,0.41451,6.615739,0.883088,0.592834,0.043816,2.337293,0.042741,15.0044,0.057685,0.285006,0.000442,0.288605,0.00328,23.679668,-0.024637,0.092865,0.000051,0.095215,0.00043,Alive
2,1.975983,3.084786,13.676443,0.364402,36.064373,1.729566,2.577207,2.886954,8.033124,0.109232,17.82687,0.452385,5.691048,0.992075,1.21928,0.012551,2.993588,0.064667,14.629159,0.059944,0.328129,0.000574,0.308743,0.004187,24.340712,-0.02694,0.073949,0.000085,0.077761,0.00069,Alive
1,1.092302,6.116629,37.057709,0.185818,38.047218,2.27465,2.489589,2.715535,15.860583,0.044451,17.972334,0.609244,7.363027,0.83588,0.999753,0.015799,2.412238,0.074489,15.38341,0.063351,0.281809,0.00033,0.29791,0.002714,23.800119,-0.025032,0.102187,0.000073,0.10368,0.000609,Alive
8,7.81598,1.309814,27.711332,2.949724,37.421387,3.280433,7.466945,2.173456,11.319195,0.284015,17.748466,0.75353,9.123699,0.84668,0.724522,0.078018,2.531996,0.111076,16.035021,0.057761,0.360342,0.00011,0.366457,0.002291,24.53808,-0.026454,0.103964,0.000101,0.105319,0.000835,Alive
5,5.702562,2.439343,36.767189,2.87169,37.081585,3.308012,8.576507,1.87743,14.136682,0.230856,17.248108,0.749865,10.703115,0.770423,0.862813,0.062349,2.321224,0.118898,16.776466,0.053082,0.358265,0.000103,0.373377,0.002486,24.531488,-0.025767,0.11439,0.000093,0.114961,0.000779,Alive
3,3.762172,3.662904,19.270645,1.278953,33.815071,3.22466,6.493686,2.858987,9.756765,0.360176,14.077497,0.841079,9.986753,0.709999,0.596281,0.141501,1.765615,0.151771,18.255505,0.031203,0.440464,0.000832,0.461271,0.006946,25.033817,-0.024508,0.143744,0.000085,0.142209,0.000719,Alive
10,10.78835,7.260942,40.577896,11.166061,23.532246,7.182726,14.900379,1.166146,12.523532,0.530584,9.18794,1.266584,19.527559,0.37549,1.946141,0.037442,2.330794,0.178007,23.01689,0.009013,0.736443,0.00165,0.69169,0.010928,26.692356,-0.027052,0.146095,0.000109,0.144649,0.00092,Alive
37,35.339794,-7.754272,23.166313,10.558522,20.348612,7.501362,28.612785,-0.332599,4.804937,0.904915,6.308002,1.749638,23.902987,0.18382,1.488257,0.072793,1.966052,0.296853,23.58428,0.017858,0.810874,0.001371,0.768853,0.00858,25.609253,-0.023896,0.182753,0.000078,0.178736,0.000675,Alive
35,34.59108,-7.134521,28.362255,1.69532,19.675728,5.681573,31.687811,-1.007511,9.862506,0.169221,7.406716,1.384082,26.95245,0.114398,3.785394,0.048172,3.085021,0.245201,25.073706,0.016645,1.00828,0.000773,0.911167,0.005506,26.441488,-0.026285,0.177131,0.00009,0.173779,0.000775,Alive
15,15.723363,-0.376215,42.066063,2.777911,22.629822,4.922675,17.92498,0.522577,14.33906,0.221349,8.661862,1.170075,17.778276,0.407497,3.699679,0.039153,3.061531,0.170201,20.103235,0.052423,1.014859,0.000368,0.934651,0.003534,24.360104,-0.022836,0.2151,0.000063,0.209272,0.000556,Alive
20,21.148087,-0.827659,20.309093,2.673913,27.214481,4.305597,24.925953,-1.232071,15.200828,0.188229,11.176006,0.500013,23.541637,0.283066,5.503077,0.011525,4.037927,0.098901,21.206205,0.068846,1.155469,0.00105,1.039485,0.006721,24.849224,-0.025759,0.21913,0.000065,0.21373,0.000574,Alive
41,37.827675,-13.41991,52.993404,8.594292,35.60627,5.219573,23.7442,0.421048,20.247421,0.167249,13.736717,0.664607,16.430759,0.504852,5.059886,0.017301,3.889984,0.134335,18.468773,0.076744,1.105763,0.001226,1.013272,0.007006,24.159876,-0.024069,0.254864,0.000052,0.247688,0.000467,Alive
5,6.079617,12.436905,64.690727,6.975412,38.819157,5.750158,13.316882,1.086168,28.2616,0.37552,15.000612,0.810406,20.831829,0.236984,6.748487,0.019834,4.571449,0.128327,23.532049,0.041142,1.187729,0.00075,1.054202,0.004729,26.543158,-0.028164,0.234109,0.000062,0.228754,0.000552,Alive
10,12.410151,9.187396,85.859344,1.770565,39.432793,4.900957,23.629511,-0.031043,29.842005,0.116827,15.765383,0.766354,28.555237,0.02701,7.31859,0.010844,4.819086,0.084767,28.425793,-0.012904,1.145974,0.000127,1.011784,0.003107,28.846363,-0.030276,0.238877,0.000066,0.233999,0.000583,Alive
62,58.876335,-9.592144,61.657383,2.681039,32.726181,5.367892,45.882301,-1.701386,17.035645,0.232602,12.555431,0.721977,39.786636,-0.351285,5.737289,0.006145,4.245307,0.064369,35.023201,-0.061718,1.023769,0.000576,0.914596,0.00619,31.520885,-0.034105,0.213973,0.000076,0.211333,0.00067,Alive
30,31.369722,6.054838,16.207644,5.276114,29.619059,5.630599,37.475418,-0.797165,7.912414,0.175435,10.872149,0.682651,40.504192,-0.543511,4.629376,0.025035,3.577875,0.250984,37.479298,-0.089474,0.92786,0.003162,0.84969,0.019427,31.813683,-0.032807,0.253999,0.000079,0.249392,0.000694,Alive
36,36.674072,6.473433,9.288658,6.318397,29.629915,7.061099,41.485893,-1.665186,4.26707,0.444493,9.088362,2.222031,44.105629,-0.738097,3.315122,0.137397,2.764818,0.664771,38.550652,-0.085243,0.882972,0.00354,0.817247,0.020896,31.287987,-0.032236,0.280301,0.00009,0.274557,0.000791,Alive
41,41.245163,1.103816,14.84819,3.870947,17.862118,10.034464,41.420334,-1.617596,8.543163,0.606492,6.768079,3.503478,41.629536,-0.587487,3.383917,0.100899,2.519676,0.516404,36.314697,-0.050873,0.803667,0.000884,0.744559,0.008026,30.937956,-0.035874,0.26982,0.000117,0.265493,0.001027,Alive
26,26.61524,1.371983,14.365564,1.758515,11.343686,6.890226,28.781,0.049412,8.350075,0.370108,6.095285,1.984915,29.709053,0.036043,3.44186,0.037463,2.397991,0.346521,29.757566,-0.008882,0.731496,0.000269,0.678213,0.00297,30.475203,-0.039936,0.244033,0.00015,0.241911,0.001312,Alive
28,27.531654,-2.699303,7.744826,0.54313,11.453023,5.496544,25.592587,-0.492099,5.217548,0.332476,5.109696,2.613141,23.554522,0.467709,2.465941,0.148454,1.871532,0.694917,23.447313,0.027746,0.736484,0.000905,0.694214,0.003803,28.461214,-0.038624,0.278325,0.000186,0.274302,0.001621,Alive
29,28.509285,2.603749,34.023525,6.112111,22.466904,9.634182,27.612404,-0.413348,13.13394,0.935585,9.507163,2.231469,28.576796,0.162367,4.690954,0.018453,3.018531,0.234484,28.005959,-0.009482,0.765163,0.000116,0.704655,0.0038,29.757906,-0.040848,0.280528,0.000283,0.276812,0.002426,Alive
45,45.923153,-9.14724,33.625584,10.813983,34.479126,11.42418,47.080811,-3.077673,19.786547,1.680129,12.907704,3.289631,39.996964,-0.31893,4.867185,0.059824,3.01327,0.38025,32.284355,-0.037576,0.801126,0.001383,0.745732,0.011913,29.456455,-0.038053,0.320416,0.000322,0.314356,0.002736,Alive
51,50.539436,-1.909324,13.34073,7.712831,28.380241,11.746604,47.894733,-2.685609,5.87961,1.824525,10.403268,3.910048,45.793003,-0.736445,3.478805,0.145893,2.655879,0.607172,37.58672,-0.070173,0.811693,0.003014,0.74987,0.021865,30.797636,-0.039238,0.310868,0.000359,0.305356,0.003029,Alive
56,55.601124,-8.252596,16.087681,7.685184,26.54051,11.170017,53.690826,-3.005332,3.733447,1.295817,10.05256,3.743228,47.831879,-0.836864,2.965823,0.170902,2.507393,0.687478,38.699219,-0.081918,0.827896,0.003934,0.765051,0.02775,30.927858,-0.038721,0.316511,0.000374,0.3106,0.003145,Alive
35,36.799927,-3.148845,16.917082,5.844635,28.996477,7.557034,41.164822,-1.85773,7.148508,0.757617,10.550746,1.61219,38.555466,-0.421726,3.749328,0.066624,2.766003,0.270561,33.205799,-0.078553,0.940204,0.004629,0.865249,0.034821,29.104431,-0.034083,0.344867,0.000373,0.336867,0.003122,Alive
36,36.089321,-2.228264,44.813286,7.559964,39.602482,7.476627,37.710083,-2.486508,14.424521,0.59407,11.336396,1.146702,34.681232,-0.17134,3.607821,0.039999,2.573501,0.183121,28.743,-0.057493,0.961483,0.004018,0.894754,0.030732,27.01965,-0.030034,0.365934,0.000343,0.356587,0.00288,Alive
38,38.646992,-7.996284,50.404583,9.899783,41.846478,8.4596,38.851955,-2.316951,9.001542,0.806522,9.073968,1.112456,32.729225,-0.123447,2.743933,0.023132,2.164508,0.14275,27.199461,-0.044724,0.975847,0.003535,0.912805,0.027224,26.052576,-0.027971,0.365688,0.000311,0.35615,0.002615,Alive
25,24.171312,-4.282028,59.021744,2.090765,35.646591,6.585167,20.22978,0.164612,15.390122,0.267361,8.127494,1.205051,17.853788,0.241718,1.80732,0.035764,1.51756,0.146716,18.903021,0.003261,0.833378,0.001284,0.817266,0.011544,21.211166,-0.017396,0.378268,0.000193,0.367879,0.001647,Alive
22,21.809046,-3.750663,50.086121,4.251622,27.168493,7.25736,19.72295,-0.171559,14.530416,0.27278,7.262423,1.10817,17.404202,0.258163,2.20875,0.019349,1.728061,0.104841,17.822582,0.020858,0.837837,0.000655,0.817779,0.006911,20.526293,-0.016175,0.36901,0.00016,0.35896,0.001381,Alive
1,1.593244,5.09973,9.300003,2.125987,10.964114,2.607911,5.61633,1.196743,1.385737,0.097248,2.860831,0.434583,9.076911,0.368205,0.094359,0.056684,0.512208,0.084571,12.607689,0.038125,0.45424,0.000273,0.498343,0.003207,16.336885,-0.00489,0.35227,0.000071,0.343959,0.000634,Alive
12,11.496146,0.094943,10.110621,0.507864,9.554711,1.563767,9.607979,1.04439,2.725026,0.030925,2.716262,0.217676,10.35412,0.20803,0.227328,0.005853,0.360127,0.050155,13.130276,0.035363,0.301427,0.000469,0.359605,0.003869,15.376348,-0.001014,0.332814,0.000043,0.325894,0.000388,Alive
7,7.114691,3.501385,18.475321,0.226464,12.778144,1.049234,7.852186,1.162703,5.274268,0.029689,3.812681,0.206454,10.526216,0.141061,0.503313,0.005978,0.451505,0.042206,13.497046,0.034914,0.210016,0.000397,0.27164,0.003423,15.055236,0.00095,0.315949,0.00003,0.310033,0.000269,Alive
23,22.888548,-4.304878,23.67708,0.571056,13.573627,0.836122,22.11492,-1.015797,8.063898,0.117504,4.614971,0.254062,19.065153,-0.178901,0.7124,0.01352,0.522533,0.051561,16.55595,0.002474,0.153856,0.000657,0.205653,0.004819,14.786887,0.004077,0.301037,0.000023,0.296305,0.000208,Alive
21,21.489124,-4.03839,25.358046,0.484791,15.172465,0.780958,22.40901,-1.056328,9.097809,0.094613,5.182146,0.249458,19.474693,-0.204224,0.825419,0.013032,0.585705,0.047422,16.79487,0.000876,0.134629,0.000582,0.18508,0.004388,14.769513,0.004499,0.295871,0.000022,0.291403,0.000193,Alive
27,26.172983,-4.178212,37.017029,0.466597,18.157295,0.732329,22.416712,-0.958313,11.566355,0.047927,6.263115,0.24297,19.548239,-0.229064,1.081256,0.009418,0.705665,0.039538,16.957556,-0.000546,0.103579,0.000416,0.150528,0.003451,14.698018,0.005188,0.285855,0.00002,0.281825,0.000173,Alive
29,28.179087,-5.802637,43.820877,0.431586,19.383694,0.747386,23.339802,-1.006695,12.846599,0.042568,6.71257,0.246815,19.577538,-0.226536,1.213027,0.00714,0.754042,0.036599,16.861742,-0.000161,0.091443,0.000334,0.136451,0.003006,14.639861,0.005448,0.281052,0.000019,0.277214,0.000167,Alive
32,30.647873,-7.145873,48.497749,0.565055,20.345028,0.788234,24.056688,-1.075746,13.995604,0.048735,7.054981,0.25751,19.498037,-0.212957,1.3295,0.005347,0.788731,0.034618,16.641903,0.000972,0.081329,0.000261,0.124408,0.002616,14.567467,0.005644,0.276417,0.000019,0.272759,0.000161,Alive
19,18.902903,-1.532658,52.176388,0.174628,21.278561,1.097493,17.861198,-0.563527,15.649479,0.055589,7.14958,0.313325,16.81386,-0.103736,1.417708,0.004875,0.78066,0.032386,15.275393,0.007718,0.061559,0.000151,0.099766,0.001922,14.302068,0.005838,0.263757,0.000017,0.260592,0.000141,Alive
19,18.450827,-1.023382,52.19738,0.219443,20.864477,1.245124,16.152964,-0.317467,15.098041,0.070037,6.825233,0.32495,15.486776,-0.048214,1.327754,0.005401,0.739747,0.031666,14.645213,0.010529,0.058197,0.000154,0.0952,0.001817,14.216039,0.005768,0.260036,0.000016,0.25701,0.000131,Alive
5,5.016797,5.908113,36.906471,1.090616,17.60696,1.567842,7.320384,0.69984,8.797911,0.135056,5.10107,0.289684,10.875785,0.130255,0.821101,0.005464,0.554868,0.028535,12.774607,0.017777,0.056935,0.000166,0.091647,0.001414,14.04985,0.005179,0.250692,0.000011,0.247904,0.000093,Alive
15,13.614501,-0.27438,6.989187,1.565582,14.088198,1.913874,8.82243,0.798128,2.188452,0.09427,3.617469,0.240687,9.193047,0.260869,0.34841,0.008353,0.397649,0.030237,11.666474,0.020534,0.066873,0.00007,0.100279,0.000696,14.09653,0.004097,0.24416,0.000005,0.24134,0.00005,Alive
13,13.041561,-4.095675,7.027472,2.007446,13.68489,2.152624,11.679626,0.47423,1.316527,0.073417,3.481671,0.253335,9.580254,0.28911,0.248568,0.011435,0.370192,0.031965,11.503544,0.020407,0.071713,0.000039,0.104774,0.000505,14.158905,0.003647,0.242556,0.000003,0.239687,0.000038,Alive
2,2.591242,2.944725,10.19751,2.057384,16.461716,2.818066,5.397888,1.329898,2.449765,0.166838,4.843685,0.350527,7.512928,0.333112,0.115075,0.017908,0.37133,0.034847,11.549614,0.017961,0.091574,0.000053,0.124485,0.0005,14.508313,0.001552,0.23851,0.000001,0.235339,0.000021,Alive
3,3.287629,2.369703,14.039505,0.520521,19.398968,2.597433,4.950682,1.723527,5.531631,0.017848,6.210116,0.309853,7.099433,0.310961,0.184289,0.005939,0.408264,0.037676,11.871873,0.018539,0.103658,0.000106,0.137622,0.000797,14.69103,-0.000163,0.237397,0.000005,0.233976,0.000056,Alive
3,4.496882,-0.063129,31.36767,3.096755,19.394634,3.072549,9.466483,0.470152,7.385099,0.196678,6.305601,0.507075,9.391879,0.335718,0.256765,0.017232,0.427296,0.043565,11.483925,0.024883,0.115278,0.000051,0.151652,0.00059,14.680821,-0.002333,0.237771,0.000019,0.233964,0.000168,Alive
0,0.872286,3.81686,24.600145,0.547663,18.845755,2.888155,4.917673,0.995035,7.157294,0.099747,6.146629,0.604697,7.441104,0.404622,0.20355,0.010224,0.434362,0.038332,10.785599,0.028202,0.119344,0.000018,0.157418,0.000386,14.628093,-0.003275,0.238553,0.000028,0.234546,0.000244,Alive
15,14.828623,-3.664021,8.557908,1.631937,14.669476,3.191564,13.397147,-0.125136,2.561009,0.074161,4.078606,0.303624,11.048725,0.372355,0.353375,0.004459,0.74885,0.034253,11.73747,0.062094,0.307886,0.000004,0.343711,0.00031,15.869844,-0.011022,0.24359,0.000068,0.237948,0.000574,Alive
4,4.570431,5.3161,19.256399,2.338031,14.759654,3.976589,7.984046,0.561432,5.446112,0.151984,4.239111,0.378131,11.331552,0.355282,1.00839,0.002248,1.237756,0.034614,13.113432,0.055916,0.467842,0.000031,0.473974,0.001027,17.182482,-0.014707,0.240445,0.000084,0.234436,0.000709,Alive
2,3.632772,4.587735,33.630127,2.445051,15.537152,4.67597,10.090053,0.42242,8.654371,0.077744,5.163312,0.574368,12.931844,0.333511,1.663524,0.004565,1.658535,0.047681,14.345077,0.041352,0.556902,0.000173,0.540037,0.002722,18.117151,-0.01639,0.238777,0.000092,0.232616,0.00077,Alive
23,22.186131,2.516401,15.233293,2.915421,16.535549,10.413687,19.546177,0.081489,6.162949,0.763994,7.221766,2.935387,21.213575,0.009928,3.87365,0.026711,2.828423,0.202245,21.248039,-0.01328,0.745419,0.001193,0.671108,0.010841,21.451872,-0.021188,0.222665,0.000099,0.216901,0.000824,Alive
26,25.585054,0.992792,14.987155,0.698708,19.241753,11.953345,24.415028,0.644624,9.187043,0.427295,6.883422,5.564173,25.499779,-0.242824,3.784654,0.068791,2.779909,0.416728,26.402725,-0.05238,0.774817,0.002199,0.690777,0.017354,23.840714,-0.024502,0.204001,0.0001,0.199167,0.000833,Alive
39,39.495747,1.313239,83.265823,3.377034,39.158779,14.035691,41.240715,-1.366916,21.763058,1.392236,13.10248,5.968704,41.777691,-0.949417,1.386589,0.285586,1.748775,1.29548,36.223392,-0.108406,0.728099,0.005131,0.666751,0.032418,26.857159,-0.028125,0.176895,0.000094,0.173513,0.000799,Alive
54,53.20557,-4.494658,76.329079,9.667216,42.525742,14.399937,50.38261,-2.749763,16.115694,1.994356,14.861343,5.127545,46.69717,-1.061412,0.550448,0.422441,2.021476,1.033978,37.873627,-0.116975,0.723039,0.005304,0.66688,0.032793,27.445782,-0.029074,0.167199,0.000092,0.164363,0.000789,Alive
46,45.346046,-1.628772,42.973442,17.246241,44.255146,13.494906,43.125023,-2.084434,18.567863,2.737439,19.110819,3.373337,41.248802,-0.776633,4.210088,0.016422,4.018108,0.288122,34.702209,-0.099821,0.854022,0.002813,0.765209,0.019496,27.019815,-0.029574,0.15307,0.000087,0.150834,0.00076,Alive
27,27.85515,2.801687,45.156158,9.674699,38.815121,11.081888,33.465908,-0.87362,23.386192,1.26448,18.063007,2.613108,34.542934,-0.463807,5.635019,0.011327,4.431468,0.183133,31.61405,-0.088263,0.90501,0.001599,0.800393,0.012796,26.78266,-0.030116,0.143048,0.000091,0.141374,0.000798,Alive
20,20.490801,0.567929,60.28112,2.567942,30.794041,8.795425,21.868593,0.958986,26.344069,0.790273,15.680742,2.356604,22.833183,0.044075,7.106089,0.047218,4.945349,0.209457,25.195707,-0.050414,1.043558,0.000374,0.897143,0.005102,25.26663,-0.029388,0.138682,0.000092,0.137038,0.000812,Alive
30,27.807064,-0.932689,5.431869,2.62847,13.762976,7.919698,20.25923,0.188548,3.651308,0.408623,6.770544,2.316091,19.862976,0.231931,5.228333,0.033774,4.519643,0.25865,20.552084,0.007047,1.175372,0.000626,0.985567,0.004183,23.210268,-0.029237,0.112778,0.000133,0.112445,0.00115,Alive
16,16.747814,0.485989,3.323326,2.044936,14.721304,7.645875,19.77919,-0.321595,2.159386,0.43702,6.624361,2.122139,19.92889,0.212808,5.042248,0.015288,4.479641,0.205922,19.272268,0.029304,1.193226,0.000871,1.002716,0.005514,22.087503,-0.027995,0.117743,0.000124,0.116939,0.001077,Alive
12,12.662186,2.547183,13.127293,3.935046,17.411095,8.604386,15.411297,-0.188781,4.731739,0.597553,7.892915,2.091975,16.799973,0.256391,5.207075,0.014647,4.644885,0.098882,16.59786,0.066885,1.157917,0.001519,0.981992,0.010168,20.137604,-0.026029,0.115776,0.000127,0.114793,0.001104,Alive
18,16.782099,-2.147139,8.740398,2.949267,22.017302,6.36622,11.530594,1.860054,11.278817,1.317944,12.227658,1.910255,11.356627,0.397285,7.326938,0.025693,5.614667,0.10987,16.541523,0.050791,1.14828,0.001695,0.954372,0.012237,20.850609,-0.027352,0.093388,0.000179,0.093874,0.001522,Alive
1,1.793153,4.770085,28.239033,0.826831,23.638643,3.372378,5.593644,1.837294,18.396446,0.294789,14.029884,1.229962,9.18326,0.518812,7.545041,0.039828,5.682806,0.158375,14.515824,0.06107,1.08655,0.001846,0.905833,0.013054,19.956512,-0.026317,0.089433,0.000178,0.089976,0.001511,Alive
24,24.088915,-1.890696,36.860374,3.273051,25.845284,2.432952,24.524403,-0.544561,26.214207,0.035009,16.51494,0.159538,23.159849,-0.02462,9.129132,0.003143,6.273605,0.054474,21.721569,0.001862,0.995581,0.000728,0.816695,0.005632,21.970938,-0.028178,0.063718,0.000242,0.065812,0.001993,Alive
28,27.196976,-6.082757,57.489014,3.270367,29.71542,1.89014,22.752089,-0.197902,30.560953,0.064558,18.448841,0.092429,19.177576,0.159747,9.481399,0.000619,6.456819,0.019707,19.148241,0.00598,0.971477,0.00008,0.798064,0.001746,20.948463,-0.025942,0.074381,0.000167,0.075318,0.001411,Alive
25,24.271715,-1.643889,86.858467,0.933586,34.992695,1.370705,21.637363,0.105841,37.051712,0.029873,20.457779,0.136259,20.826002,0.063878,10.094247,0.002694,6.649157,0.034409,21.135113,-0.023738,0.917064,0.000422,0.751484,0.003686,21.743408,-0.026055,0.069375,0.000168,0.070369,0.001401,Alive
16,15.816007,1.675618,76.653145,0.461333,37.836292,1.611784,15.571409,0.579607,37.169537,0.075978,21.31951,0.285581,16.877157,0.23311,9.209102,0.008533,6.243382,0.058431,18.612013,-0.016388,0.853625,0.001031,0.70834,0.007383,20.816751,-0.024102,0.076286,0.000133,0.076365,0.001117,Alive
0,0.746248,5.426906,40.152584,0.41365,34.387836,1.644122,4.21784,1.991133,23.620008,0.035735,19.235756,0.241847,8.374338,0.540455,5.996956,0.007863,4.95341,0.062327,14.105442,0.003489,0.734735,0.001232,0.630768,0.00901,19.164145,-0.020919,0.083937,0.0001,0.082906,0.000842,Alive
2,2.035985,6.382024,37.455437,1.399669,33.495281,1.675195,3.811411,2.144597,23.915836,0.033462,19.016102,0.191317,8.606207,0.493074,6.098145,0.007298,4.82502,0.064784,14.636847,-0.001134,0.71698,0.001093,0.610385,0.008562,19.228294,-0.020691,0.07601,0.000106,0.07529,0.000886,Alive
2,2.193819,2.4123,10.813097,0.153049,18.900797,1.222583,3.114839,1.694246,7.504817,0.021835,10.991277,0.267392,5.274536,0.620399,2.678318,0.009312,3.022743,0.049496,10.557499,0.037291,0.547987,0.000057,0.480699,0.002045,16.695503,-0.015408,0.06291,0.000092,0.062383,0.000771,Alive
5,4.467162,-0.228125,1.819219,0.02889,12.068327,0.615678,2.723376,1.375965,2.028209,0.006857,7.469324,0.117792,3.226975,0.686379,1.067892,0.009229,1.999032,0.041648,7.945954,0.061207,0.379012,0.000249,0.348185,0.00229,14.840465,-0.010299,0.055512,0.000094,0.055218,0.000795,Alive
2,2.245636,2.827415,9.080108,0.132041,10.176272,0.375998,3.791652,0.840659,4.37388,0.008792,5.430418,0.068014,5.73525,0.445768,0.211698,0.018517,0.950152,0.016516,8.596435,0.067763,0.179421,0.000653,0.185991,0.005404,13.379847,-0.003878,0.0562,0.000136,0.055985,0.00116,Alive
8,7.924139,1.177014,13.796897,0.25607,9.880391,0.436573,7.840602,0.454106,5.868131,0.021914,4.8267,0.076054,8.715599,0.289631,0.332191,0.005374,0.649447,0.033318,10.296218,0.05882,0.101344,0.001959,0.109128,0.014061,13.576615,-0.001521,0.054489,0.000181,0.054698,0.001535,Alive
2,2.092245,2.95331,9.691917,0.172862,12.682124,0.601238,3.14808,1.324875,3.632149,0.031693,6.268447,0.089268,5.427273,0.491852,0.216682,0.022893,0.920015,0.038036,9.60428,0.056532,0.084437,0.003257,0.085686,0.021715,14.551168,-0.002906,0.042638,0.000195,0.043634,0.001667,Alive
3,3.82047,1.817874,17.122974,0.343259,11.83297,0.535013,7.118747,0.594596,5.85816,0.026402,5.760607,0.098888,8.377603,0.396061,0.399643,0.007723,0.819119,0.046704,10.621817,0.05488,0.068831,0.003994,0.072431,0.026338,14.770097,-0.002684,0.048906,0.000199,0.049779,0.001705,Alive
15,14.41046,-0.060431,19.697174,0.480916,11.760523,0.638402,12.046512,0.238448,8.680558,0.045641,5.850884,0.184622,12.200083,0.219845,1.17402,0.001715,0.985744,0.059245,13.053226,0.042904,0.096818,0.002099,0.102244,0.01688,15.605367,-0.003063,0.060454,0.000198,0.061033,0.001708,Alive
4,4.449199,3.233112,27.178778,0.180454,18.501348,1.050113,6.961732,1.121654,11.88306,0.014528,8.927267,0.232641,9.330564,0.41625,1.635834,0.002837,1.502695,0.055487,12.852707,0.042946,0.137387,0.001041,0.135492,0.009711,17.056486,-0.005849,0.061111,0.000218,0.061518,0.001888,Alive
14,14.022891,2.819387,46.977924,0.384887,21.556259,0.8595,15.120913,0.095791,19.573141,0.035494,10.814502,0.301366,16.642002,0.155086,3.308341,0.003978,2.136582,0.08005,17.145494,0.015244,0.226596,0.000615,0.197357,0.008544,18.802212,-0.007594,0.074369,0.000225,0.074342,0.001938,Alive
7,7.943302,3.666059,47.217632,0.194504,23.654057,0.783646,12.114678,0.627655,20.305861,0.014721,11.793019,0.245068,14.460155,0.260593,3.286734,0.003062,2.21528,0.074498,16.500807,0.019351,0.23223,0.000479,0.201276,0.007085,19.094128,-0.008424,0.073141,0.000234,0.073018,0.002021,Alive
29,28.702961,-1.73794,32.553207,0.142749,22.804686,0.647529,27.83992,-1.094051,20.642414,0.032147,12.478382,0.296414,26.273077,-0.161041,4.454197,0.009371,2.650613,0.095362,23.334444,-0.023026,0.289278,0.000739,0.240918,0.010291,21.827875,-0.011474,0.088126,0.000254,0.087557,0.002182,Alive
26,26.886559,-0.687136,25.686646,0.238365,21.527992,0.696318,29.946142,-1.37974,17.93132,0.048156,12.005469,0.310321,28.82189,-0.261586,4.309746,0.011144,2.618408,0.094723,24.972862,-0.032854,0.288519,0.000883,0.24119,0.011572,22.505388,-0.012307,0.09131,0.000261,0.090671,0.002239,Alive
35,34.421848,-3.187606,28.259056,0.504121,21.943872,0.887186,32.131985,-1.621424,18.893698,0.09069,11.887107,0.302173,29.404585,-0.207859,4.168557,0.008262,2.521034,0.067945,25.193419,-0.031015,0.279917,0.00062,0.23557,0.00956,23.229395,-0.013903,0.090658,0.000279,0.089928,0.002399,Alive
28,29.296577,-2.209355,21.33252,0.493422,19.780542,0.979784,33.229362,-1.739084,15.507246,0.113398,10.870351,0.314668,31.029621,-0.268678,3.830558,0.007594,2.398406,0.058789,26.37332,-0.037892,0.271763,0.000727,0.230626,0.010618,23.821014,-0.014755,0.092799,0.000289,0.092045,0.002474,Alive
36,35.651131,-2.426445,14.722025,0.621677,17.298664,1.072584,34.151787,-1.667214,12.071622,0.150543,9.686041,0.323924,31.928619,-0.306489,3.416127,0.00615,2.244102,0.048765,27.322502,-0.043767,0.261405,0.000856,0.224206,0.011813,24.38209,-0.015608,0.09463,0.000299,0.093865,0.002557,Alive
29,29.692793,0.373405,7.413929,0.759154,12.089653,1.299134,32.204662,-1.08319,6.34206,0.22363,7.137969,0.333739,31.891809,-0.318411,2.516004,0.003422,1.881423,0.03188,28.57276,-0.05252,0.238475,0.001201,0.20983,0.014722,25.411373,-0.017315,0.097344,0.000322,0.096593,0.002746,Alive
28,28.723387,0.690905,5.454533,0.631762,9.79158,1.461763,31.074099,-0.661017,4.316782,0.207427,5.93974,0.335931,31.283817,-0.303333,2.087924,0.00329,1.69125,0.027178,28.967123,-0.055494,0.227824,0.001427,0.203217,0.016506,25.883562,-0.018165,0.098223,0.000335,0.097497,0.002853,Alive
27,27.896366,1.212012,2.954559,0.77188,6.00307,1.682313,31.430986,-0.272394,1.401873,0.225185,3.844387,0.342129,32.009647,-0.356205,1.046748,0.002681,1.281705,0.025692,30.565744,-0.072329,0.192813,0.003023,0.181921,0.027731,26.779846,-0.019314,0.105904,0.000348,0.105225,0.002944,Alive
29,29.230917,0.400201,0.729597,0.447475,3.695836,1.862296,30.037672,0.279218,0.704795,0.147209,1.189881,0.329763,30.432007,-0.190139,0.169908,0.005361,0.525598,0.055157,30.842167,-0.091053,0.147789,0.00946,0.162805,0.064934,28.241932,-0.022307,0.133941,0.000363,0.133199,0.003026,Alive
23,23.399036,2.527605,3.263029,0.850885,7.136435,3.188818,25.382469,0.894744,1.849388,0.083236,1.580192,0.534966,27.465786,-0.029036,0.671665,0.009,0.712886,0.129669,29.226431,-0.075214,0.283461,0.006622,0.301293,0.047318,28.506392,-0.024663,0.156856,0.000362,0.155849,0.002996,Alive
21,21.129372,1.856417,7.948934,0.784041,13.417091,4.076255,22.239571,0.213304,2.244659,0.241832,4.185892,1.290699,23.212358,0.314328,1.592862,0.042683,1.844245,0.175356,24.569845,-0.032078,0.772093,0.002429,0.711621,0.01962,27.291233,-0.02552,0.214001,0.000277,0.211119,0.002308,Alive
18,17.924154,2.644524,6.665848,0.887702,10.799494,3.559657,17.97928,0.556748,1.479482,0.128728,3.155765,0.982943,19.913118,0.305611,1.105253,0.024895,1.683752,0.102916,21.736532,0.006135,1.010997,0.00097,0.923874,0.008546,24.831118,-0.022288,0.264669,0.000188,0.259204,0.00161,Alive
35,32.800018,-7.23314,12.170109,3.950353,21.60788,3.034394,23.1325,0.7335,1.048702,0.230406,6.298316,0.655038,19.422983,0.381564,1.958187,0.002618,2.454741,0.046187,22.062647,0.001104,1.165576,0.000368,1.050848,0.004635,25.638006,-0.023728,0.279481,0.000172,0.27344,0.001484,Alive
27,25.882895,-1.769141,25.770977,1.662527,21.168245,2.476905,22.948534,-0.240828,1.485443,0.228739,4.823292,0.542045,21.573383,0.240615,1.159261,0.00216,1.88503,0.027348,21.571344,0.019186,1.190337,0.000072,1.093327,0.001821,24.124184,-0.02099,0.312562,0.000128,0.304759,0.001126,Alive
13,12.470471,5.958769,29.231895,1.254753,26.146809,2.601673,11.438984,2.181514,3.142697,0.66005,6.307223,0.597838,16.165924,0.325473,1.595694,0.002099,2.147208,0.026088,21.814291,0.011057,1.230714,0.000067,1.128715,0.001199,24.969883,-0.022099,0.324544,0.000119,0.316409,0.001046,Alive
9,8.856431,6.923534,26.200047,1.67535,24.518038,2.817448,9.285185,2.557392,3.038388,0.460424,5.495969,0.618477,14.690482,0.333301,1.269791,0.000593,1.861147,0.020702,21.234306,0.015841,1.200832,0.000099,1.112885,0.00115,24.502073,-0.021009,0.338633,0.000105,0.329864,0.000934,Alive
6,6.337887,6.131807,21.240353,2.052056,23.913906,3.40039,8.848529,2.917156,4.068699,0.378938,5.806483,0.702023,14.207073,0.367296,1.617363,0.000767,2.036037,0.022422,21.586704,0.010303,1.208497,0.000144,1.115217,0.001444,25.101507,-0.021988,0.3365,0.000109,0.327963,0.000961,Alive
11,11.361996,5.226527,32.207954,3.250749,19.07806,3.909662,13.683236,1.459588,4.182784,0.252985,3.943084,0.644716,17.433403,0.284727,1.143168,0.002665,1.53622,0.022039,21.236156,0.017786,1.110343,0.000219,1.046453,0.00191,24.146515,-0.019517,0.361706,0.00009,0.35215,0.000797,Alive
28,27.762125,-4.282866,26.559608,5.888482,16.719048,4.207981,25.227642,-0.451845,4.663119,0.402478,3.672438,0.631851,22.585537,0.209378,1.415883,0.003106,1.541004,0.02478,22.010105,0.014269,1.053049,0.000296,0.997978,0.002638,24.246689,-0.018992,0.370443,0.000087,0.360751,0.000763,Alive
34,32.895058,-5.614723,31.257917,1.201639,18.371229,3.784489,27.592028,-0.309363,8.142145,0.239816,4.761281,0.647671,24.417475,0.089052,2.151022,0.002073,1.714995,0.029461,23.825563,0.002749,0.985491,0.000486,0.937051,0.00412,24.87755,-0.0189,0.375682,0.000085,0.36614,0.000745,Alive
26,26.710636,-3.373246,23.147058,2.271756,19.089382,3.793217,29.196089,-0.737043,8.670932,0.328693,5.085922,0.694748,26.79154,0.00787,2.358773,0.002161,1.775385,0.042213,25.115608,-0.003172,0.976364,0.000572,0.926871,0.004645,25.390133,-0.01948,0.373123,0.000086,0.363789,0.000753,Alive
15,15.876751,0.260271,53.098526,0.852837,22.545103,3.255312,18.524374,0.973052,12.494348,0.138944,5.496127,0.656623,19.392181,0.153563,2.000446,0.001387,1.47793,0.044384,21.993959,0.005014,0.879732,0.000606,0.854115,0.004921,23.511204,-0.015151,0.393822,0.000075,0.383807,0.000649,Alive
31,30.373224,-4.573979,76.565956,1.764978,30.868589,3.963758,27.267469,-0.226676,14.834554,0.178157,6.077909,1.136717,24.737644,-0.030093,1.905642,0.028025,1.368086,0.145345,24.088093,-0.004727,0.833189,0.000905,0.812801,0.006336,23.851431,-0.014461,0.396464,0.00007,0.386675,0.000613,Alive
6,6.318767,10.28331,53.891514,5.568332,37.459209,6.214772,9.939765,1.909462,5.346011,0.769279,5.99916,1.425884,16.840715,0.078822,0.534437,0.04538,0.788098,0.181997,21.309147,-0.000093,0.717897,0.00078,0.717239,0.005238,21.95042,-0.009404,0.406668,0.000056,0.397183,0.000494,Alive
6,6.357094,7.025387,36.385075,6.207124,37.279335,6.709528,8.527012,2.693915,4.798857,1.350003,6.220654,1.448999,14.410969,0.079665,0.306438,0.044364,0.639569,0.175826,20.514133,0.003815,0.684992,0.000587,0.688519,0.00411,21.227974,-0.007784,0.407083,0.000051,0.397863,0.000459,Alive
18,19.693941,-0.726548,68.506081,7.658148,29.947302,10.995741,25.451796,-1.665892,13.497098,1.068994,5.892384,2.26698,24.070805,-0.149755,0.456193,0.012334,0.437647,0.176052,19.923681,0.020414,0.588467,0.000045,0.599657,0.001087,18.910532,-0.003341,0.399934,0.000041,0.391784,0.000374,Alive
24,23.556154,-0.641596,44.031883,12.061563,25.523567,11.689361,22.63595,-1.160666,11.632893,1.431155,5.214801,2.433382,21.496321,-0.033522,0.490163,0.010591,0.44396,0.18112,18.744045,0.027636,0.593514,0.000018,0.60427,0.000902,18.825266,-0.003669,0.399407,0.000041,0.39122,0.000378,Alive
11,11.67027,-0.559714,5.810528,3.263283,12.551159,8.98388,14.237815,0.478077,2.04678,0.38008,3.005175,1.972537,14.1498,0.267262,0.173136,0.034946,0.444157,0.192634,15.764789,0.046656,0.59937,0.000247,0.609155,0.001959,18.663229,-0.004838,0.396074,0.000044,0.387895,0.000418,Alive
13,13.197068,-0.47248,4.739334,1.715892,10.457795,7.389499,13.9735,0.405246,0.640889,0.261186,2.53439,1.70386,13.779821,0.304284,0.098221,0.051823,0.475861,0.170058,15.410124,0.050976,0.598119,0.000381,0.607576,0.002675,18.67898,-0.005307,0.394382,0.000047,0.386241,0.000443,Alive
23,21.935518,-4.261396,3.458879,1.408475,8.87839,6.766766,17.108103,0.096797,0.83936,0.201142,2.028834,1.590587,14.647363,0.227618,0.089813,0.035452,0.371046,0.159486,15.449437,0.052459,0.548395,0.000602,0.563466,0.003865,18.058907,-0.004243,0.389826,0.000048,0.38207,0.000451,Alive
17,17.696371,-1.138457,12.123425,8.646427,13.170363,4.275558,21.111443,-1.062271,2.917623,0.814837,2.114138,1.309041,19.654818,0.060863,0.258456,0.01182,0.412381,0.124443,17.301027,0.053333,0.53411,0.000877,0.548778,0.005537,18.545893,-0.006125,0.383338,0.000064,0.375755,0.0006,Alive
25,25.400511,-5.972783,17.662527,9.455379,15.491565,3.935785,26.508141,-1.691966,3.234663,0.997141,2.440377,1.157637,21.936886,0.002253,0.245276,0.012215,0.397973,0.130859,18.061047,0.051168,0.528209,0.000894,0.542523,0.005702,18.791632,-0.006852,0.380666,0.000072,0.373167,0.00067,Alive
24,24.534372,-4.771821,21.667498,1.559513,19.523106,3.025266,25.677879,-1.204057,4.765216,0.11098,3.448083,0.820976,22.202265,0.009113,0.161226,0.007604,0.266349,0.217709,19.526073,0.033152,0.502964,0.000557,0.514868,0.004243,20.060373,-0.010164,0.367942,0.000118,0.360915,0.001074,Alive
27,27.180729,-0.166852,6.874104,1.602785,18.51635,4.617288,27.438559,-1.025511,5.041586,0.865147,6.309784,1.594292,26.992926,-0.163054,0.941363,0.068206,0.725024,0.388873,24.048159,-0.019093,0.483724,0.000287,0.483409,0.005048,22.621967,-0.01554,0.346489,0.000231,0.340366,0.002033,Alive
34,33.890259,-2.393235,23.407583,3.884623,34.712189,14.389099,33.549175,-1.00331,9.04635,0.996593,11.106689,3.43456,31.46455,-0.39184,1.67392,0.224427,1.286897,0.766455,28.434984,-0.066402,0.49688,0.002349,0.48678,0.017668,24.432852,-0.018416,0.334718,0.000316,0.328974,0.002736,Alive
10,10.662411,12.183657,85.774124,8.407618,70.737869,29.458317,14.552414,2.941791,33.536812,0.50851,18.436939,3.019401,23.554075,-0.314989,4.703544,0.048399,2.931551,0.341971,29.576975,-0.109728,0.613392,0.004318,0.585288,0.029767,25.509338,-0.020059,0.326427,0.000386,0.320732,0.003306,Alive
25,25.741276,-2.293091,11.005811,6.17778,55.003643,30.340246,28.312696,0.56031,11.102242,0.638041,14.14472,1.993528,26.849239,-0.221535,5.368028,0.030054,3.507307,0.212672,28.312382,-0.112335,0.769554,0.003648,0.712041,0.026476,24.982273,-0.019676,0.324868,0.000393,0.31886,0.003363,Alive
32,31.651115,-4.941422,10.097,1.699346,40.132202,26.992796,29.867983,-0.045991,5.890131,0.087968,10.309286,1.341234,26.686174,-0.1716,5.228055,0.031541,3.637136,0.193423,26.802179,-0.1027,0.893344,0.002967,0.808508,0.022367,24.096678,-0.018823,0.324508,0.000383,0.318232,0.00328,Alive
16,16.473745,7.123532,17.090191,5.675253,35.741024,26.552824,20.286346,0.704839,8.514598,0.127249,7.684074,1.289744,24.976952,-0.211203,4.684167,0.039063,3.476987,0.185421,25.905376,-0.089648,0.999617,0.002316,0.89305,0.018019,23.205627,-0.017985,0.325642,0.000367,0.319058,0.003162,Alive
33,31.780458,-4.688679,100.323006,8.96297,37.49152,15.250576,26.300869,-0.538577,14.665831,0.490667,6.399611,1.422295,23.375553,-0.007105,3.788951,0.011968,2.987041,0.07813,22.215973,-0.063499,1.034575,0.00181,0.923656,0.01428,21.615875,-0.016011,0.328733,0.000328,0.321865,0.002839,Alive
6,6.918813,3.55571,22.994944,0.419176,25.712406,6.764748,10.172841,1.855563,3.724162,0.090755,4.381687,0.808551,13.474271,0.205756,2.41484,0.00391,2.309032,0.032172,17.938576,-0.034142,0.996643,0.001452,0.898478,0.011586,19.530073,-0.013012,0.327494,0.00028,0.320658,0.002434,Alive
19,18.467129,-2.217797,6.142218,1.350094,14.999729,4.337511,16.534739,0.421036,0.681931,0.229152,2.743156,0.632044,15.340556,0.183311,1.556797,0.004728,1.77892,0.029029,16.780348,-0.019808,0.921808,0.001294,0.84278,0.010309,18.369232,-0.010993,0.325823,0.000249,0.319147,0.002171,Alive
16,16.463484,0.879999,1.866269,0.39737,5.255835,2.474835,18.22109,-0.696576,0.799877,0.194528,1.293518,0.441351,18.394083,0.015059,0.804933,0.005861,1.098037,0.033761,16.612543,-0.006404,0.772616,0.001095,0.726087,0.008679,16.943836,-0.007914,0.321891,0.000205,0.315689,0.001786,Alive
17,16.993456,-1.299828,1.982248,0.431664,1.581694,0.993056,16.657442,-0.205216,0.918914,0.057436,0.645323,0.205357,15.782793,-0.037292,0.510671,0.002634,0.632772,0.020737,15.186848,0.003901,0.619327,0.000821,0.601252,0.006571,15.129115,-0.004134,0.307194,0.00016,0.301888,0.001403,Alive
14,14.271323,0.398805,2.335903,0.195725,1.851412,1.04801,15.315127,0.030675,0.851896,0.032019,0.650918,0.206766,15.513967,-0.018994,0.488253,0.002043,0.640744,0.020949,15.462527,0.001157,0.61913,0.000855,0.600074,0.006787,15.53631,-0.00452,0.312587,0.000161,0.307202,0.001409,Alive
14,13.964514,0.70053,1.551433,0.210542,1.199416,0.774173,14.003728,0.161888,0.652776,0.027988,0.539564,0.156396,14.48,-0.021442,0.452145,0.001365,0.543843,0.016605,14.81789,0.003802,0.572001,0.000762,0.560285,0.006079,14.83922,-0.003158,0.30458,0.000147,0.29958,0.00129,Alive
15,14.730343,0.71862,0.545187,0.144322,1.450512,0.884869,13.90415,0.376969,0.326962,0.087721,0.506153,0.170043,14.503622,0.000998,0.405556,0.000731,0.546754,0.015325,15.324409,0.000324,0.569767,0.000758,0.556557,0.006028,15.522631,-0.003726,0.315007,0.000146,0.309876,0.001283,Alive
14,14.193786,0.028752,0.606487,0.149526,0.993951,0.756488,14.878706,0.08196,0.382416,0.026478,0.409321,0.156428,14.91568,-0.018015,0.365559,0.000789,0.469084,0.013463,15.098651,0.00168,0.52714,0.000645,0.519153,0.005182,15.116182,-0.002578,0.311551,0.000132,0.306758,0.00116,Alive
15,14.940445,0.870016,1.014498,0.143061,1.067833,0.850235,15.350705,-0.100401,0.434289,0.026365,0.406459,0.18166,15.685384,-0.027029,0.357537,0.001246,0.475409,0.0133,15.405243,0.001262,0.525073,0.000591,0.516338,0.004818,15.367846,-0.002714,0.316383,0.00013,0.31154,0.001142,Alive
19,18.848215,-0.855374,0.975706,0.270336,1.548142,1.162681,18.314194,-0.53575,0.487705,0.120336,0.544176,0.254569,17.512461,-0.038835,0.413257,0.003526,0.541489,0.013066,16.050335,0.001789,0.514987,0.00037,0.503872,0.003279,15.970711,-0.00282,0.329833,0.000119,0.324901,0.001057,Alive
15,14.887009,0.272002,1.30051,0.43079,4.670398,2.360479,14.640068,0.110883,0.826964,0.032996,1.715998,0.483056,14.753532,0.141642,0.880603,0.004867,0.830395,0.014472,15.441485,0.003745,0.485294,0.000125,0.473683,0.001221,16.664085,-0.002178,0.349643,0.000094,0.344575,0.000844,Alive
12,12.222754,0.073912,0.283308,0.134068,4.246265,1.268751,12.742198,0.342145,0.178748,0.042184,1.914846,0.255732,12.918959,0.194553,0.79221,0.002365,0.745584,0.01678,14.299067,0.006582,0.401865,0.000076,0.398742,0.000525,15.874748,0.001672,0.351519,0.000052,0.347146,0.000471,Alive
13,13.008154,-0.060267,0.670544,0.226597,4.078655,1.262974,13.228582,0.312601,0.296097,0.045926,1.865514,0.270131,13.292388,0.175,0.782551,0.003123,0.715354,0.01968,14.599293,0.005779,0.392644,0.000077,0.391678,0.000502,15.978512,0.001916,0.35444,0.000047,0.350004,0.000434,Alive
[truncated: 827,114 more chars]
