# Supplementary material for: A doxycycline- and light-inducible Cre recombinase mouse model for optogenetic genome editing
Source: Nat Commun. 2022 Oct 28;13:6442. doi: 10.1038/s41467-022-33863-z (PMC9616875; doi:10.1038/s41467-022-33863-z)
Supplement: Supplementary file 12 — Source Data File [file 41467_2022_33863_MOESM12_ESM.zip › Source Data File.xlsx]

## Sheet: Figure 2
Figure 2. Modifications in DiLiCre2.0 reduce the background recombination whilst maintaining the efficiency of light. induction
	Figure 2b (replicate 1). Uncropped scans of all blots shown in Figure 2
	Figure 2c (left plot)
		How much DiLiCre (full length) is retained in the cytoplam?
				Ratio Cyt/nucleus (%)
				DiLiCre1.0	DiLiCre2.0
		Replicate 1		64.732	87.3
		Replicate 2		73.1	87.266
		Replicate 3		72.6	84.858
	Figure 2c (right plot)
		How much cleaved Cre protein is in the nucleus respect the total amount of DiLiCre (full length) present in the cell?
				At 10min (%)						At 120min (%)
				DiLiCre1.0	DiLiCre2.0					DiLiCre1.0	DiLiCre2.0
		Replicate 1		13.671	33.4			Replicate 1		17.915	29.888
		Replicate 2		15.89	30.1			Replicate 2		16.82	33.45
		Replicate 3		16.19	47.5			Replicate 3		21.62	37.63
	Figure 2d
	Before subtraction (% of RFP positive cells)
			DiLiCre1.0 low			DiLiCre2.0 low			DiLiCre1.0 high			DiLiCre2.0 high
			Rep. 1	Rep. 2	Rep. 3	Rep. 1	Rep. 2	Rep. 3	Rep. 1	Rep. 2	Rep. 3	Rep. 1	Rep. 2	Rep. 3
	Non-light exposed, Dox-		91	90.6	93.6	90.5	90.8	92	91.6	92.9	93.5	96.8	96.7	97.2
	Light-exposed, Dox-		90.9	92.1	91.2	90.8	90.9	91.1	92.4	93	92.2	96.6	96.9	96.3
	Non-light exposed, Dox 2nM		90.9	89.8	91.7	90.1	90.1	91.3	90.9	92	92.6	97	96.9	96.4
	Light-exposed, Dox 2nM		90	91.7	89.7	89.4	90.5	90	92.2	92.1	90.7	95.9	95.3	95.3
	Non-light exposed, Dox 10nM		86.7	86.8	88.4	87.6	88.5	88.7	72	73.3	74.7	87.2	88.9	88.5
	Light-exposed, Dox 10nM		84.6	83.4	83.3	84.3	84.5	84	67.9	65.1	67.4	79.2	76.6	79.4
	After subtraction ("No light" values subtraction)
			DiLiCre1.0 low			DiLiCre2.0 low			DiLiCre1.0 high			DiLiCre2.0 high
			Rep. 1	Rep. 2	Rep. 3	Rep. 1	Rep. 2	Rep. 3	Rep. 1	Rep. 2	Rep. 3	Rep. 1	Rep. 2	Rep. 3
	Non-light exposed, Dox-		0	0	0	0	0	0	0	0	0	0	0	0
	Light-exposed, Dox-		0.1	-1.5	2.4	-0.3	-0.1	0.9	-0.8	-0.1	1.3	0.2	-0.2	0.9
	Non-light exposed, Dox 2nM		0.1	0.8	1.9	0.4	0.7	0.7	0.7	0.9	0.9	-0.2	-0.2	0.8
	Light-exposed, Dox 2nM		1	-1.1	3.9	1.1	0.3	2	-0.6	0.8	2.8	0.9	1.4	1.9
	Non-light exposed, Dox 10nM		4.3	3.8	5.2	2.9	2.3	3.3	19.6	19.6	18.8	9.6	7.8	8.7
	Light-exposed, Dox 10nM		6.4	7.2	10.3	6.2	6.3	8	23.7	27.8	26.1	17.2	20.1	17.8

## Sheet: Figure 3
Figure 3. DiLiCre2.0 small intestine organoids recombine ex vivo with high efficiency
	Figure 3b (left graph)
				CFP			GFP			YFP			RFP
				Rep. 1	Rep. 2	Rep. 3	Rep. 1	Rep. 2	Rep. 3	Rep. 1	Rep. 2	Rep. 3	Rep. 1	Rep. 2	Rep. 3
		Non-light exposed, Dox-		0	0	0.014	0.041	0.032	0.00933	0.00454	0	0	0	0.023	0
		Light-exposed, Dox -		0.00942	0.00508	0	0	0	0	0	0	0	0.00471	0.00508	0.017
		Dox 10nM		0	0.021	0.00506	0.011	0.00521	0	0	0.026	0	0.04	0.00521	0
		Light-exposed, Dox 10nM		0.17	0.61	0.43	0.00518	0.015	0.016	0.31	0.44	0.48	0.24	0.85	0.64
		Dox 50nM		0.13	0.13	0.095	0.016	0.011	0.032	0.27	0.15	0.19	0.37	0.31	0.35
		Light-exposed, Dox 50nM		3.6	5.25	3.98	0.069	0.072	0.11	4.14	5.77	5.43	6.59	8.39	9.26
		Dox 100nM		0.39	0.55	0.23	0.062	0.15	0.064	0.31	0.44	0.34	0.77	0.64	0.45
		Light-exposed, Dox 100nM		5.29	5.86	6.6	0.064	0.033	0.15	5.78	6.77	7.62	10.7	11.3	14.1
	Figure 3b (right graph)
						Rep. 1	Rep. 2	Rep. 3
		(Light, Dox -) / (Non-light exposed, Dox -)				0.310277	0.184727	0.728676
		(Light, Dox 10nM) / (Dox 10nM)				14.2192	33.3507
		(Light, Dox 50nM) / (Dox 50nM)				18.3193	32.416	28.1559
		(Light, Dox 100nM) / (Dox 100nM)				14.252	13.4624	26.2638
	Figure 3d
		Light-exposed, - Dox
			CFP			GFP			YFP			RFP
		Time (hrs)	Rep. 1	Rep. 2	Rep. 3	Rep. 1	Rep. 2	Rep. 3	Rep. 1	Rep. 2	Rep. 3	Rep. 1	Rep. 2	Rep. 3
		1	0	0	0	0	0	0	0	0	0	0	0	0
		2.5	0	0	0	0	0	0	0	0	0	0	0	0
		4	0	0	0	0	0	0	0	0	0	0	0	0
		5.5	0	0	0	0	0	0	0	0	0	0	0	0
		7	0	0	0	0	0	0	0	0	0	0	0	0
		8.5	0	0	0	0	0	0	0	0	0	0	0	0
		10	0	0	0	0	0	0	0	0	0	0	0	0
		11.5	0	0	0	0	0	0	0	0	0	0	0	0
		13	0	0	0	0	0	0	0	0	0	0	0	0
		14.5	0	0	0	0	0	0	0	0	0	0	0	0
		16	0	0	0	0	0	0	0	0	0	0	0	0
		17.5	0	0	0	0	0	0	0	0	0	0	0	0
		19	0	0	0	0	0	0	0	0	0	0	0	0
		20.5	0	0	0	0	0	0	0	0	0	0	0	0
		22	0	0	0	0	0	0	0	0	0	0	0	0
		23.5	0	0	0	0	0	0	0	0	0	0	0	0
		25	0	0	0	0	0	0	0	0	0	0	0	0
		26.5	0	0	0	0	0	0	0	0	0	0	0	0
		28	0	0	0	0	0	0	0	0	0	0	0	0
		29.5	0	0	0	0	0	0	0	0	0	0	0	0
		31	0	0	0	0	0	0	0	0	0	0	0	0
		32.5	0	0	0	0	0	0	0	0	0	0	0	0
		34	0	0	0	0	0	0	0	0	0	0	0	0
		35.5	0	0	0	0	0	0	0	0	0	0	0	0
		37	0	0	0	0	0	0	0	0	0	0	0	0
		38.5	0	0	0	0	0	0	0	0	0	0	0	0
		Non-light exposed, + Dox
			CFP			GFP			YFP			RFP
		Time (hrs)	Rep. 1	Rep. 2	Rep. 3	Rep. 1	Rep. 2	Rep. 3	Rep. 1	Rep. 2	Rep. 3	Rep. 1	Rep. 2	Rep. 3
		1	0	0	0	0	0	0	0	0.00952445	0.0741756	0	0	0.0592854
		2.5	0	0.00303367	0	0	0.00212368	0.00721267	0	0.0102743	0.0779986	0	0.00258715	0.0784984
		4	0	0.00563225	0.00228481	0	0.0030464	0.00812559	0	0.0143379	0.109045	0	0.0115077	0.0729732
		5.5	0	0.00571586	0	0	0.00314686	0.0247328	0	0.0389262	0.132535	0	0.013526	0.101552
		7	0	0	0	0	0.0025009	0.0305121	0	0.0304899	0.142772	0	0.012547	0.117789
		8.5	0	0.00277442	0	0	0.00181877	0.0328674	0	0.0555286	0.146111	0	0.0324042	0.144226
		10	0	0.00481024	0.00227786	0	0	0.0307963	0	0.0685158	0.162953	0	0.0450222	0.135813
		11.5	0	0.0026522	0.00203888	0	0.00160425	0.033391	0	0.0612644	0.226101	0	0.0417472	0.172855
		13	0	0.00255667	0	0	0.00648139	0.0269295	0	0.0936969	0.185811	0	0.0794937	0.221653
		14.5	0	0.00446436	0	0	0.0033668	0.0243003	0	0.10383	0.190702	0	0.0768816	0.25043
		16	0	0.00217129	0	0	0.00213054	0.0357866	0	0.112878	0.203902	0	0.103602	0.277248
		17.5	0	0.00433853	0.00173239	0	0.00374372	0.0222917	0	0.125804	0.243988	0	0.123721	0.279092
		19	0	0.0041422	0	0	0.00395069	0.0405822	0	0.134782	0.316485	0	0.14138	0.351365
		20.5	0	0	0	0	0.003631	0.00958343	0	0.134685	0.265626	0	0.181854	0.349188
		22	0	0.00207809	0	0	0.000364599	0.0100612	0	0.128612	0.279912	0	0.17973	0.360276
		23.5	0	0.00241513	0	0	0.00521707	0.0305679	0	0.142118	0.340176	0	0.198728	0.382063
		25	0	0.0037814	0	0	0.0015561	0.0347072	0	0.135674	0.2873	0	0.197259	0.40448
		26.5	0	0.00404742	0	0	0.00192671	0.0289858	0	0.127333	0.294292	0	0.187417	0.501106
		28	0	0.00362664	0	0	0.00258893	0.0519552	0	0.130026	0.282736	0	0.199892	0.554267
		29.5	0	0.00175346	0	0	0	0.0285276	0	0.130279	0.277014	0	0.199343	0.490663
		31	0	0.00188148	0	0	0	0.014724	0	0.12252	0.196495	0	0.195156	0.488564
		32.5	0	0.00174725	0	0	0.00286863	0.0137891	0	0.131862	0.148119	0	0.179199	0.488625
		34	0	0	0	0	0.00304653	0.0247074	0	0.112298	0.135037	0	0.191223	0.373803
		35.5	0	0	0	0	0.00261174	0	0	0.120402	0.164307	0	0.182592	0.386448
		37	0	0.00178345	0	0	0.00188076	0.0124622	0	0.119332	0.158145	0	0.20031	0.28072
		38.5	0	0	0	0	0.00511244	0.00546263	0	0.109608	0.177331	0	0.163838	0.479981
		Z plane (light, + Dox)
			CFP			GFP			YFP			RFP
		Time (hrs)	Rep. 1	Rep. 2	Rep. 3	Rep. 1	Rep. 2	Rep. 3	Rep. 1	Rep. 2	Rep. 3	Rep. 1	Rep. 2	Rep. 3
		1	0	0	0	0	0	0	0.0021917	0.0313048	0.0104342	0	0.0115332	0.00525136
		2.5	0	0	0	0	0.00132111	0.00635129	0.0048778	0.0437283	0.0245158	0.0012032	0.01588	0.00571735
		4	0	0	0	0	0.000572198	0.00358613	0	0.076703	0.0240954	0.0023269	0.0206065	0.00834647
		5.5	0	0	0	0	0.000484342	0.00758134	0.0144203	0.0959606	0.0337094	0.004937	0.0310427	0.0216833
		7	0	0	0	0.0043716	0.0022074	0.00130372	0.0334381	0.11721	0.0582465	0.0065583	0.032227	0.0291065
		8.5	0	0	0	0.0059301	0.00165401	0.000679335	0.0466413	0.142514	0.0892296	0.0044159	0.027505	0.0537462
		10	0	0	0	0	0.00106896	0	0.0968485	0.187013	0.156368	0.0061055	0.0563776	0.082595
		11.5	0	0	0	0.0081736	0.00034151	0.00653427	0.197383	0.20931	0.226903	0.0240462	0.0626589	0.108517
		13	0	0	0	0.0150809	0	0	0.292937	0.234615	0.339308	0.048758	0.103953	0.128725
		14.5	0	0	0	0.0159127	0.00272658	0.00124599	0.458882	0.26061	0.413302	0.0839237	0.155308	0.147891
		16	0	0	0	0.0137896	0.00194706	0.00401889	0.52861	0.305581	0.635089	0.141244	0.230074	0.256431
		17.5	0	0	0	0.0199976	0.00329894	0.00877098	0.551476	0.332446	0.748721	0.224722	0.198268	0.280261
		19	0	0	0	0.0087838	0.00382497	0.0052985	0.641502	0.365407	0.891561	0.304686	0.273493	0.418825
		20.5	0	0	0	0.0071829	0.0046804	0.00291476	0.759255	0.396576	0.948462	0.369569	0.3814	0.57305
		22	0	0	0	0.0050542	0.00332418	0.0012466	0.734264	0.458633	0.935598	0.310401	0.391504	0.573693
		23.5	0	0	0	0.00863	0.00293058	0	0.685526	0.471298	0.899141	0.401766	0.493839	0.706019
		25	0	0	0	0	0.00441985	0	1.08796	0.50051	0.907328	0.451445	0.540436	0.786313
		26.5	0	0	0	0.0061656	0.0093114	0	0.976553	0.47247	1.07821	0.546693	0.62369	0.913429
		28	0	0	0	0.0091143	0.00618532	0.00290802	1.28093	0.562732	1.22767	0.638859	0.627169	0.943686
		29.5	0	0	0	0.002565	0.0035055	0.00707732	0.920473	0.494621	1.20525	0.730697	0.616812	1.06811
		31	0	0	0	0	0.00725646	0.0142577	0.971547	0.589512	1.24304	1.02851	0.668962	1.10579
		32.5	0	0	0	0.0025137	0.00515521	0.0200721	1.01939	0.603763	1.44199	1.09755	0.708038	1.09523
		34	0.000942394	0	0	0.0019697	0.00550625	0.00269748	1.31341	0.581249	1.66651	1.17341	0.7266	1.24819
		35.5	0.000558389	0	0	0.0050567	0.00492606	0.012385	1.28235	0.540794	1.38821	1.39995	0.659759	1.34275
		37	0.000860914	0	0	0.0069044	0.00711033	0.00384235	1.10944	0.541577	1.6963	1.2978	0.548968	1.33633
		38.5	0	0	0	0.0068538	0.00850405	0.00410311	1.21041	0.51764	1.70358	1.40426	0.486851	1.29645
		WFI (light, + Dox)
			CFP			GFP			YFP			RFP
		Time (hrs)	Rep. 1	Rep. 2	Rep. 3	Rep. 1	Rep. 2	Rep. 3	Rep. 1	Rep. 2	Rep. 3	Rep. 1	Rep. 2	Rep. 3
		1	0	0	0	0	0	0	0.0363128	0.0413643	0.00330448	0.155319	0.00143425	0.00632039
		2.5	0.00100813	0	0.00149683	0	0.0062405	0.000904348	0.0449557	0.0280201	0.0100373	0.204674	0	0.00410369
		4	0	0	0.00507136	0.0030389	0.00421026	0.00127151	0.0485902	0.0309486	0.0154418	0.272207	0.00839717	0.00199981
		5.5	0.00160022	0	0	0	0.00143678	0.00211984	0.0616042	0.0383681	0.0453188	0.345349	0.00668643	0.0163106
		7	0	0	0.00171058	0.0043381	0.00176927	0	0.0893792	0.053529	0.0873975	0.291523	0.0127015	0.0240002
		8.5	0.000752987	0	0	0.0096571	0.00133268	0	0.132672	0.0842117	0.161222	0.16807	0.0171897	0.0590258
		10	0	0	0.00184439	0.0116865	0.000705359	0	0.243506	0.114798	0.258596	0.119697	0.0263411	0.0734416
		11.5	0.000618354	0	0.00390877	0.0072921	0.00173083	0.00873484	0.301045	0.171424	0.304348	0.0500313	0.0223884	0.0725179
		13	0	0	0.00275783	0.0172546	0.00179132	0.0035586	0.403951	0.228537	0.50894	0.084788	0.0270335	0.111251
		14.5	0.000555605	0	0.0014924	0.0090538	0.00165055	0.00767716	0.432175	0.314231	0.582854	0.102525	0.0384463	0.206587
		16	0	0	0	0	0.00237648	0.00321655	0.494171	0.39182	0.7836	0.149421	0.05295	0.245345
		17.5	0.000460829	0	0	0	0.00229793	0.00500978	0.595763	0.446602	0.875632	0.215486	0.0698888	0.306561
		19	0	0	0.00164772	0	0.00621045	0.00530308	0.654246	0.548588	1.23901	0.205333	0.123148	0.45041
		20.5	0	0	0	0	0.0115282	0.00325924	0.725771	0.618497	1.24194	0.29163	0.126071	0.535849
		22	0	0	0	0	0.00480549	0.00881389	0.840336	0.648568	1.45451	0.422926	0.174584	0.63684
		23.5	0	0	0	0.0008036	0.0067294	0.00633079	0.939496	0.735368	1.45865	0.442307	0.218941	0.717578
		25	0.000793964	0	0	0.0017534	0.00384248	0.0135403	0.984534	0.808741	1.688	0.470773	0.304333	0.847698
		26.5	0	0	0	0.0018949	0.0137665	0.00906713	1.01203	0.83652	1.69828	0.597576	0.362891	0.989467
		28	0	0	0	0	0.0107396	0.00127597	1.13683	0.856486	1.83794	0.762565	0.356194	0.96427
		29.5	0	0	0	0.0042706	0.00763684	0.0118756	1.30039	0.879129	1.9324	0.871253	0.3637	1.06297
		31	0.000783371	0	0	0.0041975	0.00526277	0.00191932	1.26408	0.853335	1.97399	1.02102	0.408153	1.062
		32.5	0	0	0	0.0032877	0.0138775	0.00585518	1.1726	0.913976	2.07998	1.00563	0.491543	1.44155
		34	0	0	0	0	0.018564	0.00348525	1.23011	0.967945	1.9391	1.17666	0.517603	1.27382
		35.5	0.00090462	0	0	0.0061071	0.0159724	0.00272141	1.40663	1.04505	1.81292	1.15593	0.490748	1.30316
		37	0.000783626	0	0	0.0041121	0.00511207	0.0092183	1.42673	1.04848	1.8669	1.05083	0.520825	1.137
		38.5	0	0	0	0.010704	0.0141604	0	1.52803	1.05072	1.98503	1.05242	0.569951	1.39953

## Sheet: Figure 4
Figure 4. DiLiCre2.0 mouse model to perform positional-cell tracing in the intestine in vivo
	Figure 4e (left graph)
			Photoconverted positions		Control
			Pos. 1	Pos. 2	Pos. 1	Pos. 2
		RFP (Pre)	0	0	0	0
		RFP (Post)	69.4012	65.7383	9.06071	5.39787
		YFP (Pre)	0	0	0	0
		YFP (Post)	59.3766	30.845	4.62674	10.603
	Figure 4e (right graph)
			Photoconverted positions		Control
			Pos. 1	Pos. 2	Pos. 1	Pos. 2
		RFP (Pre)	221.06	454.189	0	848.232
		RFP (Post)	91085.8	74301.5	8260.22	4278.2
		YFP (Pre)	0	0	0	0
		YFP (Post)	82239.4	36149.3	3528.28	12886.4

## Sheet: Figure 5
Figure 5. DiLiCre2.0 mouse model is an efficient optogenetic tool to induce oncogenic cell transformations in vivo
	Figure 5d
		Mouse 1
		Days	Exp_area 1	Exp_area 2	Exp_area 3	Exp_area 4	Control area 1	Control area 2	Control area 3	Control area 4
		-1	32425.2	36387.8	75358.4	57619.8	27711.4	37527.1	43831	43456.5
		0	49810.4	68700.6	85948.2	99432.8	125045	84663.9	125470	58460.9
		2	181661	254273	240715	339738	87359.2	139710	110642	102107
		3	327363	383024	363251	589225	66762.2	153768	95740.1	140674
		5	197674	560881	385248	795927	74120.1	138036	103638	160324
		8	376663	884910	597088	1119635	154877	352694	143181	73142.6
		Mouse 2
		Days	Exp_area 1	Exp_area 2	Exp_area 3	Exp_area 4	Control area 1	Control area 2	Control area 3	Control area 4
		-1	75868.3	63190.6	62315.6	57750.3	50507.2	43185.2	84578.7	73674.9
		0	225039	208786	216220	197841	123906	112747	243809	171867
		2	327160	324832	621123	548646	93463.7	76597.7	126208	134825
		3	477377	425049	527940	484047	102339	70070.1	215445	159148
		5	435785	413748	585976	853727	65344	66978	91649.3	128188
		8	1.56427e+06	1.47748e+06	2.17484e+06	1.86391e+06	53812.6	53630.5	108653	259981
		Mouse 3
		Days	Exp_area 1	Exp_area 2	Exp_area 3	Exp_area 4	Exp_area 5	Control area 1	Control area 2	Control area 3	Control area 4	Control area 5
		-1	74760.3	57589.6	74160.4	59403.9	52102.8	71516.7	62764.8	68802.6	61479.4	55930.7
		0	190732	135702	203225	205025	226778	161788	127029	139449	61460.7	120777
		2	724847	284389	461406	572872	328017	115823	105106	118415	44731	138344
		3	780755	419223	390329	801830	532232	210883	368027	155829	49820.7	184624
		5	1105924	1095017	380964	919230	473889	147232	93493.2	149589	58574.3	122117
		8	2337204	1718633	1373034	1436861	1394140	218023	254969	443490	120199	307460

## Sheet: Figure 6
Figure 6. Tracing the fate of cells that express HrasV12 upon localized DiLiCre2.0 activation
	Figure 6c
		Day 1						Day 2						Day 4						Day 6						Day 9						Day 11
		HRAS-eGFP		SHGs (Collagen I)				HRAS-eGFP		SHGs (Collagen I)				HRAS-eGFP		SHGs (Collagen I)				HRAS-eGFP		SHGs (Collagen I)				HRAS-eGFP		SHGs (Collagen I)				HRAS-eGFP		SHGs (Collagen I)
	Z	Avg. Intensity	SD	Avg. Intensity	SD		Z	Avg. Intensity	SD	Avg. Intensity	SD		Z	Avg. Intensity	SD	Avg. Intensity	SD		Z	Avg. Intensity	SD	Avg. Intensity	SD		Z	Avg. Intensity	SD	Avg. Intensity	SD		Z	Avg. Intensity	SD	Avg. Intensity	SD
	35	62580.3	3779.4	7.84315e+06	3.32239e+06		47	21187.8	4333.13	1.28961e+06	578873		39	29051.7	11249.8	2.59468e+06	1.17307e+06		56	13529	5391.09	863639	485368		49	6750.21	4415.72	388795	188108		39	59715.5	20461.7	1.84004e+06	888952
	34	64981.2	3962.06	8.99179e+06	3.63327e+06		46	22579	4589.07	1.43142e+06	661765		38	30738	12373.5	2.80695e+06	1.30271e+06		55	14730.5	5862.08	974190	575155		48	7105.89	4956.73	434287	228750		38	67780	24709.1	1.95496e+06	902281
	33	68961.8	4532.6	1.07266e+07	4.05191e+06		45	24415	4791.43	1.62965e+06	761865		37	33203.1	11993.6	3.1154e+06	1.51088e+06		54	15780.5	7023.95	1.11839e+06	695720		47	8515.09	5479.29	496284	277149		37	77837	29908.9	2.11316e+06	948604
	32	73216.7	4934.15	1.29245e+07	4.45454e+06		44	26014.4	5013.89	1.87739e+06	872074		36	35875.3	12755.4	3.43562e+06	1.71043e+06		53	17279.4	8260.02	1.28105e+06	828608		46	8964.23	6104.61	566913	325088		36	86642.5	35208.7	2.34409e+06	1.06883e+06
	31	77096.7	5097.19	1.55625e+07	4.79714e+06		43	28218.9	5332.78	2.1762e+06	989239		35	39356.1	13825.4	3.86454e+06	1.92915e+06		52	18937.3	10111.6	1.42857e+06	919431		45	9664.97	6997.56	633291	360171		35	100458	43892.9	2.65544e+06	1.27824e+06
	30	82307.3	5649.55	1.84191e+07	4.99644e+06		42	30671.9	5801.71	2.46888e+06	1.09293e+06		34	43237.3	16259.2	4.38621e+06	2.07264e+06		51	21418.6	13096.9	1.59548e+06	997002		44	11378.5	8065.23	712853	404202		34	118698	64926.4	3.02445e+06	1.48901e+06
	29	86164.7	6199.57	2.05795e+07	5.58131e+06		41	32903.9	6844	2.80703e+06	1.18849e+06		33	47232.9	19897.5	4.96905e+06	2.10762e+06		50	24363.6	17413.4	1.78804e+06	1.06204e+06		43	12447.8	9771.22	804464	445281		33	152548	104571	3.42581e+06	1.71706e+06
	28	88758.4	8247.07	2.21356e+07	6.53995e+06		40	35046.1	7460.74	3.21395e+06	1.31561e+06		32	55036.4	29019.8	5.74229e+06	2.16577e+06		49	28214.6	22699.2	1.93716e+06	1.10012e+06		42	14546.1	12129.6	920591	513942		32	205960	179938	3.93928e+06	1.96242e+06
	27	95800.7	14587.8	2.28456e+07	7.55249e+06		39	37470.2	8255.13	3.67381e+06	1.43991e+06		31	67139.1	47215.6	6.62899e+06	2.24537e+06		48	30617.4	25690.8	2.17392e+06	1.20436e+06		41	16830	14455.5	1.0546e+06	604458		31	315422	345455	4.47817e+06	2.17602e+06
	26	104613	19251.6	2.29924e+07	8.60417e+06		38	41388.5	9470.9	4.20869e+06	1.47053e+06		30	80156.7	64279.9	7.75094e+06	2.24584e+06		47	31398.4	24872.6	2.42681e+06	1.33034e+06		40	19823.7	16826.5	1.20921e+06	713796		30	438215	502589	5.05408e+06	2.39988e+06
	25	111336	22203.3	2.25152e+07	1.06032e+07		37	43848.4	9663.92	4.75511e+06	1.43525e+06		29	94629.6	75618.7	8.92901e+06	2.0448e+06		46	32741.1	24218.1	2.71032e+06	1.49129e+06		39	21634.5	20385.2	1.37627e+06	833001		29	493395	514232	5.65508e+06	2.64323e+06
	24	127288	27853	2.11512e+07	1.32197e+07		36	47621.6	10498.8	5.45853e+06	1.46993e+06		28	116301	99717.9	9.90321e+06	1.81113e+06		45	34859.1	24972.3	3.02004e+06	1.67935e+06		38	23899	25148.6	1.54904e+06	955293		28	535374	521367	6.38476e+06	2.91195e+06
	23	143208	41667.8	1.91291e+07	1.57711e+07		35	51628.7	11200.7	6.21874e+06	1.57602e+06		27	133908	130466	1.09124e+07	1.72301e+06		44	36293.4	24421.6	3.36048e+06	1.90253e+06		37	29043.3	32376.8	1.73215e+06	1.11128e+06		27	601378	574129	6.98961e+06	3.00371e+06
	22	164146	66638.9	1.67736e+07	1.78219e+07		34	55474.2	13741.4	7.02803e+06	1.7789e+06		26	158539	184571	1.18924e+07	1.7282e+06		43	40163.2	26948.9	3.74567e+06	2.15421e+06		36	35548.7	43421.2	1.93323e+06	1.25753e+06		26	649023	585755	7.98245e+06	3.0689e+06
	21	184294	100475	1.41491e+07	1.80685e+07		33	61892.7	18163.8	7.84965e+06	2.00306e+06		25	208266	275415	1.3054e+07	1.89962e+06		42	45725	32752.3	4.07279e+06	2.38479e+06		35	47802.4	65503.2	2.19663e+06	1.42748e+06		25	754499	681125	9.5631e+06	2.88743e+06
	20	232656	147637	1.04656e+07	1.52138e+07		32	68418.9	22993.4	8.65989e+06	2.28265e+06		24	228413	289399	1.42334e+07	2.29507e+06		41	54999.2	45921.4	4.45121e+06	2.62055e+06		34	67047.5	97744.1	2.50303e+06	1.65337e+06		24	858768	779933	1.16184e+07	2.35839e+06
	19	303322	185831	6.17309e+06	9.34882e+06		31	76375.1	27330.9	9.54665e+06	2.49377e+06		23	205716	203842	1.51443e+07	3.20223e+06		40	69192.4	70292.6	4.71953e+06	2.75784e+06		33	96024.4	148758	2.8534e+06	1.86847e+06		23	868686	776606	1.39215e+07	2.17459e+06
	18	385517	229723	3.08227e+06	4.05749e+06		30	88503	39107.1	1.04415e+07	2.60778e+06		22	201092	153951	1.58182e+07	4.44882e+06		39	91394.3	110355	4.93639e+06	2.85676e+06		32	134846	203687	3.31237e+06	2.15111e+06		22	782562	521189	1.60376e+07	2.12602e+06
	17	458306	198859	1.67605e+06	1.65852e+06		29	99743.3	47850.6	1.13024e+07	2.83204e+06		21	204029	141364	1.60537e+07	5.53208e+06		38	126614	178244	5.12488e+06	2.84359e+06		31	173312	234776	3.98797e+06	2.5757e+06		21	847120	438893	1.67989e+07	2.69578e+06
	16	490261	99430.1	1.15921e+06	902892		28	109330	53483	1.19681e+07	3.26302e+06		20	207571	126128	1.55182e+07	6.62559e+06		37	170796	265142	5.4428e+06	2.81152e+06		30	214791	244320	4.77797e+06	3.08929e+06		20	925620	608509	1.74347e+07	3.20413e+06
	15	465622	124174	891244	571602		27	116367	58668.3	1.20507e+07	3.57661e+06		19	219148	97374.4	1.4072e+07	7.57451e+06		36	205118	323595	5.96667e+06	2.84849e+06		29	279012	283175	5.59053e+06	3.57774e+06		19	827635	607395	1.78461e+07	1.75719e+06
	14	424451	105336	722376	392023		26	125647	67352.2	1.17037e+07	3.7462e+06		18	237650	76466.6	1.21996e+07	8.12813e+06		35	203524	294165	6.81302e+06	3.01595e+06		28	341320	338610	6.22906e+06	3.94873e+06		18	758061	750053	1.73356e+07	2.70707e+06
	13	384272	92017.7	617339	292359		25	141521	82802.3	1.13491e+07	4.32882e+06		17	263756	92844.6	9.92812e+06	8.18865e+06		34	188830	233220	7.79123e+06	3.2824e+06		27	366425	377026	7.12922e+06	4.605e+06		17	602968	623633	1.5023e+07	7.93146e+06
	12	328338	106697	538099	227251		24	157307	86706.9	1.08649e+07	5.21545e+06		16	284457	134813	7.58531e+06	7.90443e+06		33	174012	176905	8.90598e+06	3.67695e+06		26	405909	408175	8.15671e+06	5.54874e+06		16	348900	293869	1.23506e+07	1.26215e+07
	11	192509	95799.5	465862	191798		23	180488	87600.7	1.01564e+07	6.39821e+06		15	284202	177548	5.63071e+06	7.03113e+06		32	173799	154436	1.01628e+07	4.16472e+06		25	406144	384424	9.21308e+06	6.53215e+06		15	262360	175976	1.12836e+07	1.53942e+07
	10	92895.4	43694.8	397050	145685		22	218579	90414.9	8.98816e+06	7.31969e+06		14	262921	184575	3.58163e+06	4.5857e+06		31	179524	135208	1.15876e+07	4.70383e+06		24	364411	334430	1.04622e+07	7.64424e+06		14	247745	132829	1.04159e+07	1.6712e+07
	9	45357.9	13047.3	345620	115523		21	254860	92810.7	7.60627e+06	7.64151e+06		13	241700	135611	1.98212e+06	2.032e+06		30	195893	120576	1.31975e+07	5.25916e+06		23	342658	323243	1.17604e+07	8.32582e+06		13	230902	83295.5	8.14435e+06	1.43206e+07
	8	29666	5001.43	310021	94441.1		20	286226	97482.8	6.15377e+06	7.26119e+06		12	276603	120670	1.19891e+06	827283		29	205529	98470	1.46215e+07	5.74646e+06		22	292239	263354	1.2877e+07	8.23523e+06		12	237670	88390.3	3.91209e+06	6.53537e+06
	7	21630.5	2103.34	280143	78652.6		19	299415	121633	4.88065e+06	6.44502e+06		11	360260	157550	861736	425160		28	218816	81261.3	1.57931e+07	6.25566e+06		21	206945	162910	1.35224e+07	7.13348e+06		11	227451	80614.9	1.55218e+06	1.81186e+06
	6	17031.8	1235.47	255775	67097.1		18	309379	171791	3.54021e+06	4.91253e+06		10	405525	169804	691818	270397		27	230463	92324.6	1.62592e+07	6.61138e+06		20	155680	98534.6	1.32166e+07	5.39962e+06		10	189622	42398.7	1.069e+06	817307
	5	14470.9	800.732	234728	54570.3		17	313222	136866	2.21651e+06	2.80822e+06		9	382434	88507.6	570175	185324		26	263551	113056	1.60495e+07	6.73004e+06		19	147418	64518.4	1.11771e+07	3.03178e+06		9	156222	51353.9	808887	551111
	4	12072.3	444.535	215760	47391.3		16	356349	92161.9	1.35957e+06	1.35133e+06		8	348133	70067.1	490041	137849		25	347975	229449	1.49628e+07	6.8152e+06		18	182328	94739.5	8.67472e+06	4.26075e+06		8	142350	119700	567337	316999
	3	10868.8	447.701	199868	42477.7		15	398093	74322.9	893176	610002		7	283677	74420.6	429270	107435		24	343135	236987	1.34633e+07	6.9217e+06		17	231512	146796	6.97651e+06	5.79284e+06		7	59958.1	27651	436637	204637
	2	9527.78	562.55	184495	35647.7		14	429211	79071	676963	326818		6	164380	73313.3	379450	92782.4		23	262220	130233	1.14042e+07	6.77423e+06		16	308737	265237	6.65216e+06	7.22343e+06		6	36751.8	10417.3	367851	146723
	1	8818.99	504.001	172982	31867.4		13	470263	160311	552868	208789		5	93667.6	59073.8	342244	80277.2		22	207045	56400.8	9.3591e+06	7.26772e+06		15	372250	403732	6.95717e+06	8.37192e+06		5	28347.3	6696.73	319996	111573
							12	539349	161712	467031	139983		4	48628.3	21763.4	304010	62522.8		21	186165	53975.2	8.00569e+06	8.15715e+06		14	321099	355435	7.34981e+06	9.18202e+06		4	23524.2	5156.44	282475	88800.4
							11	537733	303885	413665	102916		3	30105.3	8127.91	275314	52727.5		20	184142	71858	6.9498e+06	8.88827e+06		13	199280	186146	7.77748e+06	9.93836e+06		3	20193.8	4065.57	251870	72688.1
							10	465907	301739	369827	76542.6		2	22604.2	4701.63	253311	46175.8		19	210744	120965	6.16336e+06	9.34039e+06		12	109433	68310.2	8.23266e+06	1.08453e+07		2	17715.3	3420.08	225148	59156.6
							9	384076	206676	332331	62060.3		1	17762.5	3224.23	233548	41769.9		18	250786	183102	5.55134e+06	9.39189e+06		11	47775	32639.4	8.09773e+06	1.14361e+07		1	15847.6	2811.09	204776	50268.7
							8	240677	155220	292884	52081.8								17	281659	209934	4.74328e+06	8.45662e+06		10	47535.5	63273.6	6.81468e+06	1.10941e+07
							7	103815	61831.1	259486	35650.8								16	274190	126265	3.66987e+06	6.51398e+06		9	74666.8	126496	5.46552e+06	1.02417e+07
							6	56417	22655.6	238791	27614.2								15	250045	26100.6	2.27203e+06	3.70613e+06		8	73531.3	124493	3.66107e+06	7.03259e+06
							5	37415.6	10767.5	220823	22212.4								14	223203	33562.5	1.28469e+06	1.70365e+06		7	53248.5	76115.9	1.59053e+06	2.71687e+06
							4	28708.1	6457.4	205018	20024.9								13	176083	61223.2	826748	824502		6	36366.7	43104.3	768319	1.04086e+06
							3	23195.9	4355.41	191049	16792.4								12	123298	76386	613781	470915		5	16582	22664.6	476666	499110
							2	19332.9	2985.94	177151	14469.3								11	114832	113140	505148	321240		4	25082.4	37484.8	354966	303894
							1	16444.4	2353.2	164755	13279.6								10	105912	149022	429027	232252		3	25879	41492.2	285326	209138
																			9	92912.5	151414	372674	175798		2	13916.9	16954.6	240462	154540
																			8	67313.5	109597	331252	143385		1	7008.72	4385.3	208313	120996
																			7	45537	68904.4	298370	116080
																			6	31022.3	41078.9	269848	98262.1
																			5	19895.8	19486.2	246361	84587.4
																			4	13824.3	9491.17	224277	72270.4
																			3	11823.6	6093.88	207985	65239.8
																			2	10220.1	4265.42	192891	58571.9
																			1	9159.67	3175.53	180787	54153.1

## Sheet: Suppl. Figure 3
Supplementary Figure 3. Recombination efficiency of DiLiCre1.0 system in HEK293T cells following time-lapse microscopy and FACS analysis
	S3a (HEK293T)
		Raw data
			Light-exposed, - Dox						Non-light exposed, + Dox						Light, + Dox
		T0	0	0	0	0	0	0	1	0	0	0	0	0	1	1	0	1	0	0	0	0	0	0	0	0	0	0
		T48	1	1	1	0	0	0	16	2	8	0	0	0	29	4	5	7	3	1	2	2.5	1	6.5	4	0
		Number of cells per mm2
			XY size	microns2	mm2
			621 x 621	385641	0.385641
			Light-exposed, - Dox						Non-light exposed, + Dox						Light, + Dox
		T0	0	0	0	0	0	0	2.59309	0	0	0	0	0	2.59309	2.59309	0	2.59309	0	0	0	0	0	0	0	0	0	0
		T48	2.59309	2.59309	2.59309	0	0	0	41.4894	5.18617	20.7447	0	0	0	75.1995	10.3723	12.9654	18.1516	7.77926	2.59309	5.18617	6.48271	2.59309	16.8551	10.3723	0
	S3a (C26)
		Raw data
			Light-exposed, - Dox														Non-light exposed, + Dox														Light and dox
		T0	0	0	0	0	0	0	0	0	0	0	0	0	0	0	0	0	0	0	0	0	0	0	0	0	0	0	0	0	0	0	0	0	0	0	0	0	0	0	0	0	0	0
		T40	0	0	0	0	0	0	0	0	0	0	0	0	0	0	0	1	1	0	0	0	6	0	0	0	0	0	2	0	2	2	7	1	10	2	15	1	6	2	3	11	0
		Number of cells per mm2
			XY size	microns2	mm2
			621 x 621	385641	0.385641
			Light-exposed, - Dox														Non-light exposed, + Dox														Light and dox
		T0	0	0	0	0	0	0	0	0	0	0	0	0	0	0	0	0	0	0	0	0	0	0	0	0	0	0	0	0	0	0	0	0	0	0	0	0	0	0	0	0	0	0
		T40	0	0	0	0	0	0	0	0	0	0	0	0	0	0	0	2.59309	2.59309	0	0	0	15.5585	0	0	0	0	0	5.18617	0	5.18617	5.18617	18.1516	2.59309	25.9309	5.18617	38.8963	2.59309	15.5585	5.18617	7.77926	28.5239	0
	S3b
		Experiment	Position	Region	T325_nRFP-				T325_nRFP+
					mean	area	Avg intensity per cell	Number of cells	mean	area	Avg intensity per cell	Number of cells	Background intensity
		2018_10_31	703	1	3.9724	8569.09	11346.6	3	0.9731	11342.5	3679.14	3	2.7157
				2	5.5283	9677.58	17833.5	3	1.5716	4392.74	6903.63	1	2.7357
				3	4.3006	6490.48	13956.5	2	0.37	6583.22	1217.9	2	2.6916
		Experiment	Position	Region	T285_nRFP-				T285_nRFP+
					mean	area	Avg intensity per cell	Number of cells	mean	area	Avg intensity per cell	Number of cells	Background intensity
		2018_10_31	705	1	7.747	3331.36	25808	1	4.9248	223.759	1101.97	1	2.815
		Experiment	Position	Region	T151_nRFP-				T151_ nRFP+
					mean	area	Avg intensity per cell	Number of cells	mean	area	Avg intensity per cell	Number of cells	Background intensity
		2018_10_31	705	1	6.034	1536.87	9273.48	1	3.8171	1316.06	5023.52	1	2.815
				2	5.5535	3636.08	10096.5	2	4.6621	2140.43	4989.45	2	2.8932
		Experiment	Position	Region	T151_nRFP-				T151_ nRFP+
					mean	area	Avg intensity per cell	Number of cells	mean	area	Avg intensity per cell	Number of cells	Background intensity
		2018_10_31	702	1	7.513	1907.84	14333.6	1	3.562	491.681	1751.37	1	2.5261
				2	6.8284	2595.31	17721.8	1	2.8911	479.904	1387.45	1	2.5261
				3	8.5438	2492.26	21293.4	1	4.1055	658.028	2701.53	1	2.4859
	S3g
			Light-exposed, Dox -						Non-light exposed, Dox+						Light-exposed, Dox +
		Time (hrs)	Pos.1	Pos.2	Pos.3	Pos.4	Pos.5	Pos.6	Pos.1	Pos.2	Pos.3	Pos.4	Pos.5	Pos.6	Pos.1	Pos.2	Pos.3	Pos.4	Pos.5	Pos.6	Pos.7	Pos.8	Pos.9	Pos.10	Pos.11
		0.5	0	0	0	0	0	0	0.113014	0	0	0	0	0	0	0	0	0.332336	0	0	0	0	0	0	0
		0.6667	0	0	0	0	0	0	0.115577	0	0	0	0	0	0.12337	0.19049	0	0.367013	0	0	0	0	0	0	0
		0.8333	0	0	0	0	0	0	0.108449	0	0	0	0	0	0.0726353	0	0	0.356705	0	0	0	0	0	0	0
		1	0	0	0	0	0	0	0.101418	0	0	0	0	0	0.0732654	0	0	0.352219	-0.00197127	0	0	0	0	0	0
		1.1667	0	0	0	0	0	0	0	0	0	0	0	0	0.145429	0	0	0.237175	0	0	0	0	0	0	0
		1.3333	0	0	0	0	0	0	0	0	0	0	0	0	0.137068	0	0	0.201598	0	0	0	0	0	0	0
		1.5	0	0	0	0	0	0	0.0607295	0	0	0	0	0	0.15803	0	0	0.261587	0	0	0	0	0	0	0
		1.6667	0	0	0	0	0	0	0.0747527	0	0	0	0	0	0.152582	0.296849	0	0.346018	0.00687679	0	0	0	0	0.753273	0
		1.8333	0	0	0	0	0	0	0.127823	0	0	0	0	0	0.150062	0	0	0	-0.00059902	0	0	0	0	0	0
		2	0	0	0	0	0	0	0.0710735	0	0	0	0	0	0.156445	0	-0.00351036	0	-0.00313274	0	0	0	0	0	0
		2.1667	0	0	0	0	0	0	0.110019	0	0	0	0	0	0.153956	0	0	0	0	0	0	0	0	0	0
		2.3333	0	0	0	0	0	0	0.0714465	0	0	0	0	0	0.14754	0	0	0	0	0	0	0	0	0	0
		2.5	0	0	0	0	0	0	0	0	0.28855	0	0	0	0.137455	0	0	0	0	0	0	0	0	0.915812	0
		2.6667	0	0	0	0	0	0	0.0627915	0	0	0	0	0	0.154098	0.187664	0	0	0	0	0	0	0	0	0
		2.8333	0	0	0	0	0	0	0.0587504	0	0.271343	0	0	0	0.167276	0.171366	0	0	0.0283461	0	0	0	0	0	0
		3	0	0	0	0	0	0	0.0517598	0	0	0	0	0	0.173929	0	0	0	0	0	0	0	0	0	0
		3.1667	0	0	0	0	0	0	0.0658308	0	0	0	0	0	0.16664	0	0	0	0	0	0	0	0	0	0
		3.3333	0	0	0	0	0	0	0.0680885	0	0	0	0	0	0.189133	0	0	0	0	0	0	0	0	0	0
		3.5	0	0	0	0	0	0	0.0875909	0	0	0	0	0	0.191017	0	0	0	0.0243129	0	0	0	0	0	0
		3.6667	0	0	0	0	0	0	0.230325	0	0	0	0	0	0.180612	0	0	0	0	0	0	0	0	0.665445	0
		3.8333	0	0	0	0	0	0	0.122919	0	0	0	0	0	0.189795	0.305359	0	0	0	0	0	0	0	0.422394	0
		4	0	0	0	0	0	0	0	0	0	0	0	0	0.177904	0.172268	0	0	0	0	0	0	0	0.985133	0
		4.1667	0	0	0	0	0	0	0.139987	0	0	0	0	0	0.1719	0.318431	0	0	0	0	0	0	0	1.13305	0
		4.3333	0	0	0	0	0	0	0.0495226	0	0	0	0	0	0.169657	0.336942	0	0	0	0	0	0	0	0	0
		4.5	0	0	0	0	0	0	0.297354	0	0	0	0	0	0.184757	0	0	0.257571	0	0	0	0	0	0	0
		4.6667	0	0	0	0	0	0	0.126859	0	0	0	0	0	0.186928	0.355838	0	0.268428	0	0	0	0	0	0.174395	0
		4.8333	0	0	0	0	0	0	0.202557	0	0	0	0	0	0.179535	0	0	0.276453	0.0328216	0	0	0	0.302538	0	0
		5	0	0	0	0	0	0	0.154982	0	0	0	0	0	0.194255	0	0	0.261771	0	0	0	0	0	0	0
		5.1667	0	0	0	0	0	0	0.195493	0	0	0	0	0	0.186464	0.338725	0	0.254644	0	0	0	0	0.2743	0	0
		5.3333	0	0	0	0	0	0	0.168173	0	0	0	0	0	0.190254	0.225284	0	0.238243	0.0464258	0	0	0	0	0	0
		5.5	0	0	0	0	0	0	0.169787	0	0	0	0	0	0.198174	0.289087	0	0.196975	0.0378833	0	0	0	0	0	0
		5.6667	0	0	0	0	0	0	0.179053	0	0	0	0	0	0.180732	0.39838	0	0.197071	0	0	0	0	0	0	0
		5.8333	0	0	0	0	0	0	0.149587	0	0	0	0	0	0.0980324	0.284551	0	0	0.0428852	0	0	0	0	0	0
		6	0	0	0	0	0	0	0.265466	0	0	0	0	0	0.106604	0.187271	0	0.220416	0.0555796	0	0	0	0	0	0.281262
		6.1667	0	0	0	0	0	0	0.191539	0	0	0	0	0	0.0904447	0.17224	0	0.210704	0.050556	0	0	0	0	0	0.348313
		6.3333	0	0	0	0	0	0	0.121434	0	0	0	0	0	0.0628963	0.251867	0	0.236533	0	0	0	0	0	0	0.638905
		6.5	0.00836546	0	0	0	0	0	0.480733	0	0	0	0	0	0	0.307909	0	0	0	0	0	0	0	0	0.623763
		6.6667	0	0	0	0	0	0	0.456713	0	0	0	0	0	0	0.1986	0	0	0	0	0	0	0	0	0.432209
		6.8333	0	0	0	0	0	0	0.272387	0	0	0	0	0	0	0.338619	0	0.329998	0	0	0	0	0	0	0.237542
		7	0	0	0	0	0	0	0.338845	0	0	0	0	0	0	0.315303	0	0.238215	0	0	0	0	0	0.0748434	0.277652
		7.1667	0	0	0	0	0	0	0.319611	0	0	0	0	0	0.190729	0.369904	0	0.20851	0	0	0	0	0.21196	0	0.341067
		7.3333	0	0	0	0	0	0	0.395364	0	0	0	0	0	0.144672	0.31211	0	0.193161	0	0	0	0	0	0.111497	0
		7.5	0	0	0	0	0	0	0.329176	0	0	0	0	0	0	0.419171	0	0.178021	0	0	0	0	0	0.277534	0.307871
		7.6667	0	0	0	0	0	0	0.281926	0	0	0	0	0	0	0.376113	0	0.198266	0	0	0	0	0	0.224356	0.195974
		7.8333	0	0	0	0	0	0	0.318444	0	0	0	0	0	0	0.217634	0	0.180393	0	0	0	0	0	0	0
		8	0	0	0	0	0	0	0.418409	0	0	0	0	0	0	0.233788	0	0	0	0	0	0	0	0	0
		8.1667	0	0	0	0	0	0	0.371287	0	0	0	0	0	0.0608164	0.230703	0	0.183498	0	0	0	0	0	0	0
		8.3333	0	0	0	0	0	0	0.372615	0	0	0	0	0	0.102302	0.289076	0	0.180119	0	0	0	0	0	0	0
		8.5	0	0	0	0	0	0	0.241061	0	0	0	0	0	0.0695984	0.279144	-0.00230637	0.160142	0	0	0	0	0	0	0
		8.6667	0	0	0	0	0	0	0.285011	0	0	0	0	0	0.0537638	0.246699	0.00464743	0.190011	0.00331956	0	0	0	0	0.104683	0
		8.8333	0	0	0	0	0	0	0.329874	0	0	0	0	0	0.0634606	0.30947	0	0	0	0	0	0	0	0	0
		9	0	0	0	0	0	0	0.522241	0	0	0	0	0	0.0685719	0.223755	0	0.216728	0	0	0	0	0	0.0461182	0
		9.1667	0	0	0	0	0	0	0.49387	0	0	0	0	0	0.0725641	0.179177	0	0.209642	0	0	0	0	0	0.0641952	0
		9.3333	0	0	0	0	0	0	0.367252	0	0	0	0	0	0.167709	0.355305	0	0.195598	0	0	0	0	0	0	0
		9.5	0	0	0	0	0	0	0.259736	0	0	0	0	0	0.158307	0	0	0.166106	0	0	0	0	0	0.096505	0
		9.6667	0	0	0	0	0	0.265955	0.345805	0	0	0	0	0	0.224956	0	0	-0.00162313	0	0	0	0	0	0	0
		9.8333	0	0	0	0	0	0	0.271431	0	0	0	0	0	0.263245	0.18047	0.0116504	0.00344817	0	0	0	0	0	0.0897248	0
		10	0	0	0	0	0	0	0.267057	0	0	0	0	0	0.16316	0	0.00565412	-0.0033358	0	0	0	0	0	0.103339	0
		10.1667	0	0	0	0	0	0	0.306246	0	0	0	0	0	0.266434	0	0	0.0992323	0	0	0	0	0	0.0819552	0.130367
		10.3333	0	0	0	0	0	0	0.351272	0	0	0	0	0	0.10311	0	0	0	0	0	0	0	0	0.196488	0
		10.5	0	0	0	0	0	0	0.218933	0	0	0	0	0	0.0960174	0	0	0	0.00286517	0	0	0	0.259899	0.152637	0.126038
		10.6667	0	0	0	0	0	0	0.322471	0	0	0	0	0	0.103846	0	0	0.0801301	0.0430979	0	0	0	0	0	0
		10.8333	0	0	0	0	0	0	0.28136	0	0.128513	0	0	0	0.145825	0	0	0.114799	0	0	0	0	0	0.203907	0.114525
		11	0	0	0	0	0	0	0.261026	0.15954	0.136789	0	0	0	0.185272	0.195549	0	0.102854	0.0595307	0	0	0	0	0.225473	0
		11.1667	0	0	0	0	0	0	0.159878	0.144425	0.187514	0	0	0	0.200867	0.165451	-0.000103197	-7.11351e-05	0.041811	0	0	0	0	0	0
		11.3333	0	0	0	0	0	0	0.207827	0.123111	0.0534972	0	0	0	0.223573	0.0347094	0.000251542	0.0831783	0	0	0	0	0	0	0
		11.5	0	0	0	0	0	0	0.372421	0.175171	0.154686	0	0	0	0.228521	0	0	0.123337	0	0	0	0	0	0.0876411	0
		11.6667	0	0	0	0	0	0	0.381306	0.18089	0.208312	0	0	0	0.248098	0.044993	0.000595366	0.0811825	0	0	0	0	0	0.805421	0
		11.8333	0	0	0	0	0	0	0.363661	0.204124	0.058403	0	0	0	0.200515	0.0452336	0	0.181342	0.00328699	0	0	0	0	1.12486	0.159125
		12	0	0	0	0	0	0	0.355556	0	0	0	0	0	0.208267	0	-0.00723184	0.219013	0.00545638	0	0	0	0	0.875147	0.15752
		12.1667	0.035244	0	0	0	0	0	0.236246	0.263855	0	0	0	0	0.225356	0	-0.00290563	0.167986	0.00237513	0	0	0	0	0	0
		12.3333	0	0	0	0	0	0	0.273295	0.152473	0.151037	0	0	0	0.231427	0	-0.00128889	0.13207	0	0	0	0	0	0.179298	0
		12.5	0	0	0	0	0	0	0.347509	0.129272	0.13302	0	0	0	0.22796	0.329762	0	0	0	0	0	0	0	0.162116	0
		12.6667	0	0	0	0	0	0	0.385113	0.225213	0	0	0	0	0.246517	0.387662	0.000172996	0	0	0	0	0	0	0.719995	0
		12.8333	0	0	0	0	0	0	0.289149	0.220427	0	0	0	0	0.232138	0.275258	-0.00186149	0	0	0	0	0	0	0.683492	0
		13	0	0	0	0	0	0	0.335756	0.242335	0	0	0	0	0.197011	0.257187	0.119436	0	-0.000146463	0	0	0	0	0.0956409	0
		13.1667	0	0	0	0	0	0	0.406453	0.240545	0	0	0	0	0.191862	0.0096765	0.170764	0	0	0	0	0	0	0	0
		13.3333	0	0	0	0	0	0	0.37602	0.377052	0	0	0	0	0.192632	0.248078	0.153224	0	0	0	0	0	0.236689	1.00542	0
		13.5	0	0	0	0	0	0	0.456933	0.33677	0	0	0	0	0.18741	0.243407	0.180089	0	0	0	0	0	0	0.284324	0.154183
		13.6667	0	0	0	0	0	0	0.452883	0.439455	0	0	0	0	0.197586	0.170709	0.120822	0	0	0	0	0	0.238699	0	0.163728
		13.8333	0	0	0	0	0	0	0.428152	0.508359	0.163866	0	0	0	0.206891	0.233549	0.127755	0	0	0	0	0	0	0.120232	0.188963
		14	0	0	0	0	0	0	0.48208	0.481432	0	0	0	0	0.207441	0.251194	-0.000112024	0	0	0	0	0	0	0.305919	0
		14.1667	0	0	0	0	0	0	0.447417	0.432905	0.127478	0	0	0	0.422724	0	0	0	0	0	0	0	0	0.303234	0.153101
		14.3333	0	0	0	0	0	0	0.613299	0.471241	0.351639	0	0	0	0.323398	0	0	0	0	0	0	0	0.191256	0.300543	0.134783
		14.5	0	0	0	0	0	0	0.628815	0.429611	0	0	0	0	0.448886	0	0	0	0.0234481	0	0	0	0	0.164227	0
		14.6667	0	0	0	0	0	0	0.551148	0.440565	0	0	0.181033	0	0.392793	0	0	0	0	0	0	0	0	0.314979	0
		14.8333	0	0	0	0	0	0	0.551131	0.310472	0.145955	0	0	0	0.404603	0	0	0	0	0	0	0	0	0.842078	0
		15	0	0	0	0	0	0	0.575249	0.244374	0	0	0	0	0.333713	0.155051	0.147615	0	0	0	0	0	0.24406	1.20973	0
		15.1667	0	0	0	0	0	0	0.582256	0.301168	0.108437	0	0.211076	0	0.307489	0	0	0	0.042031	0	0	0	0	0.322064	0
		15.3333	0	0	0	0	0	0	0.44315	0.361698	0	0	0.226649	0	0.396496	0.158948	0	0.0774654	0.0477201	0	0	0	0.278102	0.812566	0
		15.5	0	0	0	0	0	0	0.461248	0.365785	0	0	0.264804	0	0.229525	0.166324	0	0.0828904	0	0	0	0	0	0.325034	0
		15.6667	0	0	0	0	0	0	0.372501	0.393824	0.102134	0	0	0	0.556139	0.310764	0	0	0.0600172	0	0	0	0	0.703025	0
		15.8333	0	0	0	0	0	0	0.539831	0.410256	0.092884	0	0.19462	0	0.523392	0.216389	0	0.116183	0.071132	0	0	0	0	0.311353	0
		16	0	0	0	0	0	0	0.605436	0.422903	0.109687	0	0.232899	0	0.47597	0.250147	0	0.234337	0.0485137	0	0	0	0	0.718684	0
		16.1667	0	0	0	0	0	0	0.491442	0.425461	0	0	0.17815	0	0.573636	0.203314	0	0.214059	0.0793795	0	0	0	0	0.937487	0.15342
		16.3333	0	-0.000727013	0	0	0	0	0.377398	0.440778	0.311516	0	0	0	0.562229	0	0	0.294111	0.0392025	0	0	0	0	1.18384	0
		16.5	0	0	0	0	0	0	0.418512	0.413694	0.171882	0	0	0	0.57001	0.347737	0	0.315008	0.0422999	0	0	0	0	0.916686	0
		16.6667	0	0	0	0	0	0	0.437805	0.444517	0.308422	0	0	0	0.541944	0.392602	0	0.296532	0.084321	0	0	0	0	0.672479	0
		16.8333	0	0	0	0	0	0	0.500121	0.418418	0.277556	0	0	0	0.556752	0.53348	0	0.27083	0.0603041	0	0	0	0	0.433818	0.177728
		17	0	0	0	0	0	0	0.407008	0.436458	0.310554	0	0	0	0.449557	0.579175	0	0.237942	0.105007	0	0	0	0	0.921659	0.255458
		17.1667	0	0	0	0	0	0	0.349986	0.494729	0.278987	0	0	0	0.458061	0.575698	0	0.306096	0.0597245	0	0	0	0	0.244542	0.265791
		17.3333	0	0	0	0	0	0	0.417454	0.503122	0.294251	0	0	0	0.361332	0.561523	0	0.211701	0.0611712	0	0	0	0	0.310399	0.213301
		17.5	0	0	0	0	0	0	0.230042	0.426958	0.192359	0	0	0	0.582886	0.678513	0	0.306829	0.161718	0	0	0	0.237591	0.523207	0.290797
		17.6667	0	0	0	0	0	0	0.336396	0.403258	0.165998	0	0	0	0.325782	0.672953	0	0.290897	0.124641	0	0	0	0	0.843249	0.28632
		17.8333	0	0	0	0	0	0	0.319489	0.387731	0	0	0	0	0.33164	0.519615	0	0.309887	0.058305	0	0	0	0	1.71775	0.183649
		18	0	0.0161064	0	0	0	0	0.312581	0.31475	0.158873	0	0	0	0.294274	0.44147	0	0.29974	0.0288635	0	0	0	0	1.10701	0
		18.1667	0	0	0	0	0	0	0.38251	0.357567	0	0	0	0	0.477105	0.398996	0	0.219495	0	0	0	0.083303	0	1.09123	0
		18.3333	0	0	0	0	0	0	0.407036	0.472804	0.0991618	0	0	0	0.415616	0.72198	0	0.179443	0.0419584	0	0	0	0	1.18571	0
		18.5	0	0	0	0	0	0	0.297626	0.373021	0	0	0	0	0.464357	0.720123	0	0.207507	0.139048	0	0	0	0	0.943514	0
		18.6667	-0.00110773	0	0	0	0	0	0.499711	0.340516	0	0	0	0	0.453304	0.553318	0	0.174591	0	0	0	0.103577	0	1.31256	0
		18.8333	0	0	0	0	0	0	0.495872	0.287779	0	0	0	0	0.443894	0.588035	0	0.142964	0	0	0	0.0859253	0	1.22491	0
		19	0	0	0	0	0	0	0.553291	0.299714	0	0	0	0	0.445681	0.605865	0	0.206561	0	0	0	0	0	1.12839	0
		19.1667	0	0	0	0	0	0	0.490687	0.123021	0	0	0	0	0.512536	0.174938	0	0.229791	0	0	0	0.0817876	0	1.23045	0
		19.3333	0	0	0	0	0	0	0.365353	0.176861	0	0	0	0	0.405934	0.532692	0	0.133504	0	0	0	0.127326	0.258966	1.01334	0
		19.5	0	0	0	0	0	0	0.344196	0.240885	0	0	0	0	0.351022	0.587576	0	0	0	0	0	0	0	1.03813	0
		19.6667	0	0	0	0	0	0	0.377154	0.228483	0	0	0	0	0.406972	0.686827	0	0	0.0330271	0	0	0	0	0.858557	0
		19.8333	0	0	0	0	0	0	0.372233	0.326943	0	0	0	0	0.486929	0.535246	0	0.123184	0.0742559	0	0	0	0	0.821882	0
		20	0	0	0	0	0	0	0.227604	0.295819	0	0	0	0	0.545063	0.543153	0	0	0.0480905	0	0	0	0	0.755029	0
		20.1667	0	0	0	0	0	0	0.401086	0.402601	0.450394	0	0	0	0.274448	0.535776	0	0	0	0	0	0	0	0.635566	0.345831
		20.3333	0	0	0	0	0	0	0.22175	0.547389	0.466216	0	0	0	0.53686	0.801925	0	0	0.110792	0	0	0	0	0.526404	0
		20.5	0	0	0	0	0	0	0.297935	0.606725	0.448543	0	0	0	0.638808	0.565381	0	0.0834533	0.179356	0	0	0	0.234724	0.583025	0
		20.6667	0	0	0	0	0	0	0.357095	0.547737	0.438781	0.100818	0	0	0.658532	0.86381	0	0	0.118676	0	0	0	0.225814	0.709504	0.383908
		20.8333	0	0	0	0	0	0	0.367938	0.469511	0.48345	0	0	0	0.541843	0.588228	0	0	0.116873	0	0	0	0	0.268866	0.554736
		21	0	0	0	0	0	0	0.43702	0.255038	0.434373	0	0	0	0.484852	0.638022	0	0	0.194637	0	0	0.0901786	0.202039	0.506798	0.343493
		21.1667	0	0	0	0	0	0	0.366167	0.177034	0.480457	0	0	0	0.506491	0.641242	0	0	0.187132	0	0	0.0587813	0.211097	0.78454	0.533735
		21.3333	0	0	0	0	0	0	0.33717	0.156844	0.401207	0	0	0	0.584186	0.744226	0	0	0.097644	0	0	0.167208	0	0.505091	0.370866
		21.5	0	0	0	0	0	0	0.224495	0.210683	0.383853	0	0	0	0.587256	0.662861	0	0	0.116706	0	0.201665	0.11086	0	0.28678	0.284196
		21.6667	0	0	0	0	0	0	0.194456	0.209199	0	0	0	0	0.594554	0.546108	0	0.0905226	0.141654	0	0.177143	0.150767	0	0.538359	0.19398
		21.8333	0	0	0	0	0	0	0.169198	0.168997	0	0	0	0	0.609094	0.606468	0	-0.0023956	0.119543	0	0.168827	0.170515	0	0.340349	0
		22	0	0	0	0	0	0	0.323711	0.152648	0	0	0	0.124586	0.531604	0.620171	0	0	0.0919161	0	0.202981	0.159329	0	0.393764	0.30913
		22.1667	0	0	0	0	0	0	0.265903	0.292042	0	0	0	0	0.469796	0.460606	0	0	0.0829419	0	0.131533	0.121012	0	0.205216	0.298614
		22.3333	0	0	0	0.422997	0	0	0.165163	0.143943	0	0	0	0	0.516696	0.475753	0	0	0.0513495	0	0.131816	0	0	0.299648	0.364861
		22.5	0	0	0	0	0	0	0.176389	0.11933	0	0	0	0	0.55646	0.460163	0	0	-0.00163393	0	0.120928	0	0	0.511315	0.321785
		22.6667	0	0	0	0	0	0	0.172166	0.0995396	0	0	0	0	0.497883	0.598852	0	0	0	0	0.117692	0	0	0.430078	0.598434
		22.8333	0	0	0	0	0	0	0.261921	0.106095	0.100526	0	0	0	0.536191	0.346977	0	0	0	0	0.10156	0	0	0.486262	0.40996
		23	0	0	0	0	0	0	0.134842	0.138279	0	0	0	0	0.286854	0.428548	0	0	0.0948499	0	0.0751122	0	0	0.729627	0.254203
		23.1667	0	0	0	0	0	0	0.192612	0.181009	0	0	0	0	0.514863	0.307899	0.0249859	0	0.0393431	0	0.103161	0	0	0.85343	0.479163
		23.3333	0	0	0	0	0	0	0.224554	0.225167	0	0	0	0	0.293576	0.366445	0.0261972	0	0.0929554	0	0.0866382	0	0	0.647755	0.238141
		23.5	0	0	0	0	0	0	0.147309	0.19009	0	0	0	0	0.305917	0.445283	0	0	0.0413156	0	0.0917025	0.0609542	0	0.394071	0.108833
		23.6667	0	0	0	0	0	0	0.177736	0.215628	0.109544	0	0	0	0.395468	0.498311	0	0	0	0	0.0820488	0	0	0.531185	0.397247
		23.8333	0	0	0	0	0	0	0.180607	0.200459	0.119673	0	0	0	0.588059	0.511174	0	0	0.0433287	0	0.101264	0	0	0.958884	0.506888
		24	0	0	0	0	0	0	0.204902	0.228431	0	0	0	0	0.443569	0.373344	0	0	0.0284811	0	0.0877708	0	0	0.854701	0.369615
		24.1667	0	0	0	0	0	0	0.203748	0.232931	0	0	0	0	0.395866	0.316893	0	0	0.00558383	0	0.0866978	0	0	1.07017	0.524877
		24.3333	0	0	0	0	0	0	0.133213	0.282092	0	0	0	0	0.395862	0.331393	0.0127509	0.0931045	0.0124752	0	0	0	0	1.44671	0.434149
		24.5	0	0	0	0	0	0	0.207722	0.28861	0	0	0	0	0.317498	0.329485	0.00079222	0	0	0	0.39663	0	0	1.14165	0.507848
		24.6667	0	0	0	0	0	0	0.31774	0.293686	0	0	0	0	0.317893	0.770875	0	0	0.0337299	0	0	0	0	0.41056	0.577962
		24.8333	0	0	0	0	0	0	0.355839	0.417378	0.120032	0	0	0	0.377519	0.562722	0	0	0	0	0.0693166	0	0	0.771097	0.731856
		25	0	0	0	0	0	0	0.318163	0.475414	0.14868	0	0	0	0.536442	0.390233	0	0	0.0292659	0	0	0	0	0.687007	0.733825
		25.1667	0	0	0	0	0	0	0.22213	0.486055	0.350036	0	0	0	0.316628	0.319819	0	0	0	0	0	0	0	0.920037	0.679723
		25.3333	0	0	0	0	0	0	0.248886	0.510842	0.389235	0	0	0	0.369063	0.408073	0	0	0	0.0736388	0	0	0	1.26687	0.516722
		25.5	0.0383924	0	0	0	0	0	0.329308	0.504855	0.132559	0	0	0	0.390666	0.665032	0	0	0	0.0607295	0	0	0	1.35714	0.605024
		25.6667	0	0	0	0	0	0	0.16548	0.423668	0	0	0	0	0.466639	0.386025	0	0	0	0	0	0	0	1.14345	0.406411
		25.8333	0	0	0	0	0	0	0.295244	0.270919	0	0	0	0	0.512782	0.421425	0	0	0.0357552	0	0	0	0	1.17339	0.529045
		26	0.0327709	0	0	0	0	0	0.197527	0.463511	0.153879	0	0	0	0.53047	0.490526	0	0	0.0450106	0	0	0	0	0.900605	0.582777
		26.1667	0.00380786	0	0	0	0	0	0.227534	0.484164	0.100589	0	0	0	0.536432	0.435555	0	0	0.0721683	0	0	0	0	0.732081	0.454337
		26.3333	0	0	0	0	0	0	0.169623	0.465274	0.248312	0	0	0	0.510936	0.494594	0	0.0521126	0	0	0	0	0	0.630446	0.628265
		26.5	0	0	0	0	0	0	0.21469	0.471231	0	0	0	0	0.494978	0.523881	0	0	0	0	0	0	0	0.641743	0.424807
		26.6667	0	0	0	0	0	0	0.354581	0.402506	0	0	0	0	0.590525	0.352938	0	0	0	0	0	0	0	0.908134	0.165849
		26.8333	0	0	0	0	0	0	0.191484	0.414549	0	0	0	0	0.490492	0.391924	0	0	0	0	0	0	0	0.517452	0.532285
		27	0	0	0	0	0	0	0.209508	0.35764	0	0	0	0	0.515118	0.394372	0	0	0.0451905	0	0	0	0	0.457002	0.499289
		27.1667	0	0	0	0	0	0	0.305983	0.295045	0	0	0	0	0.614177	0.332302	0	0	0	0	0	0	0	0.368719	0.564578
		27.3333	0	0	0	0	0	0	0.280729	0.262968	0	0	0	0	0.563914	0.366023	0	0	0.0500623	0	0	0	0	0.474291	0.617199
		27.5	0	0	0	0	0	0	0.395335	0.285093	0	0	0	0	0.557635	0.253932	0	0	0.0845384	0	0	0	0	0.403619	0.648946
		27.6667	0	0	0.102342	0	0	0	0.441157	0.2719	0	0	0	0	0.634413	0.283778	0	0	0	0	0	0	0	1.07717	0.546907
		27.8333	0	0	0	0	0	0	0.478286	0.274721	0	0	0	0	0.622979	0.264565	0	0	0.045518	0	0	0	0	1.08697	0.632735
		28	0	0	0	0.416587	0	0	0.369197	0.259266	0.109373	0	0	0	0.558748	0.371881	0	0	0.0485298	0	0	0	0	0.478235	0.211327
		28.1667	0	0	0	0	0	0	0.391507	0.284951	0	0	0	0	0.505246	0.334136	0	0	0.0502439	0	0	0	0	0.702338	0.509957
		28.3333	0	0	0	0	0	0	0.39988	0.170298	0.26782	0.133075	0	0	0.510331	0.327287	0	0	0.0404245	0	0	0	0	0.643443	0.618654
		28.5	0	0	0	0	0	0	0.333009	0.208355	0.118639	0	0	0	0.637852	0.311229	0	0	0	0	0	0	0	0.27485	0.729783
		28.6667	0	0	0	0	0	0	0.212217	0.153719	0.0955241	0	0	0	0.678186	0.3065	0	0	0.0564822	0	0	0.106388	0	0.267127	0.864865
		28.8333	0	0	0	0	0	0	0.189694	0.159608	0	0	0	0	0.658138	0.314162	0	0	0.0430786	0	0	0	0	0.59313	0.854925
		29	0	0	0	0	0	0	0.370393	0.140366	0.127238	0	0	0.187042	0.777484	0.703976	0	0	0.0521916	0	0	0	0	1.04868	0.743078
		29.1667	0	0	0	0	0	0	0.537734	0.153939	0.116364	0	0	0	0.761162	0.479474	0	0	0.0763335	0	0	0	0	0.380178	0.660633
		29.3333	0	0	0	0	0	0	0.561634	0.208238	0	0	0	0	0.809236	0.555207	0	0	0.0764897	0	0	0	0	0.461754	0.72301
		29.5	0	0	0	0	0	0	0.470194	0.21877	0	0	0	0	0.770157	0.533434	0	0	0.0422156	0	0	0	0	0.472323	0.758777
		29.6667	0	0	0	0	0	0	0.443095	0.284924	0.0879452	0	0	0	0.758714	0.306156	0	0	0.0749231	0	0	0	0	0.391824	0.672022
		29.8333	0	0	0	0	0	0	0.284757	0.322098	0.195289	0	0	0.169982	0.903677	0.5214	0	0	0.037116	0	0	0	0	0.28893	0.612865
		30	0	0	0	0	0	0	0.268736	0.411562	0.0548432	0.087349	0	0	0.738043	0.498085	0	0	0.0328298	0	0	0	0	0.383939	0.735832
		30.1667	0	0	0	0	0	0	0.299129	0.361119	0	0	0	0	0.667114	0.322812	0	0	0.0431118	0	0	0	0	0.528882	0.534567
		30.3333	0	0	0	0	0	0	0.406949	0.452555	0	0	0	0	0.731641	0.53585	0	0	0.149589	0	0	0	0	0.439945	0.143865
		30.5	0	0	0	0	0	0	0.50524	0.501163	0.073765	0	0	0	0.734005	0.470724	0	0.114734	0.0737107	0	0	0	0	1.04087	0.198558
		30.6667	0	0	0	0	0	0	0.546389	0.262273	0.0953586	0	0	0	0.770827	0.237054	0	0.0843377	0.0300082	0	0	0	0	0.968307	0.149129
		30.8333	0	0	0	0	0	0	0.404025	0.15949	0.0963539	0	0	0	0.602566	0.568254	0	0.124927	0.0314812	0	0.0571483	0	0	0.821284	0.0680289
		31	0	0	0	0	0	0	0.366685	0.0860066	0	0	0	0	0.932038	0.558785	0	0	0	0	0	0	0	0.664896	0.244645
		31.1667	0	0	0	0	0	0	0.23727	0.197137	0.203848	0	0	0	0.705549	0.58647	0	0	0.0775809	0	0	0	0	1.25489	0
		31.3333	0	0	0	0	0	0	0.241025	0.222407	0.0850001	0.106626	0	0	0.679282	0.688371	0	0.00746944	0.076179	0	0.189502	0	0.0780369	1.0971	0.310546
		31.5	0	0	0	0	0	0	0.291997	0.170719	0.183723	0.2319	0	0	0.610003	0.506068	0	0.134439	0.106935	0	0.0518475	0.0559317	0	0.652129	0.259612
		31.6667	0	0	0	0	0	0	0.117854	0.246305	0.203715	0.100919	0	0	0.598862	0.546345	0	0.186666	0.0711155	0	0.041044	0	0	0.45344	0.74846
		31.8333	0	0	0	0	0	0	0.245064	0.363501	0.0962582	0.0885731	0.317168	0	0.828688	0.473264	0	0.20329	0.0961551	0	0	0	0	0.470105	0.892308
		32	0	0	0	0	0	0	0.30241	0.331503	0.106479	0.356866	0	0	0.620769	0.536105	0	0.263962	0.14083	0	0.0755106	0	0	0.34781	0.755301
		32.1667	0	0	0	0	0	0	0.176346	0.253614	0.0855323	0.167244	0	0.0717534	0.708967	0.582216	0	0.245938	0.203851	0	0.0736533	0	0	0.311569	0.866152
		32.3333	0	0	0	0	0	0	0.23095	0.245717	0	0.185591	0	0	0.693657	0.317882	0	0.297462	0.103441	0	0.0782278	0	0	0.839726	0.664777
		32.5	0	0	0	0	0	0	0.322239	0.26497	0.0864079	0.185018	0	0	0.725895	0.480489	0	0	0.133463	0	0.0508394	0	0	0.52729	0.670506
		32.6667	0	0	0	0	0	0	0.318989	0.305281	0	0.181164	0	0	0.864897	0.68623	0	0	0.122669	0	0.0768626	0	0	1.59885	0.781213
		32.8333	0	0	0	0	0	0	0.180224	0.436584	0	0.192018	0.29488	0	0.58903	0.571162	0	0.18015	0.0985903	0	0.0794222	0	0	1.31109	0.580368
		33	0	0	0	0	0	0	0.31039	0.466343	0.10931	0.201475	0	0	0.646123	0.439908	0	0.215349	0.0245112	0	0.0508253	0.0710297	0	1.077	0.632083
		33.1667	0	0	0	0	0	0	0.304133	0.494173	0	0.0937713	0	0	0.73126	0.439893	0	0.155381	0.0477243	0.0229768	0.110575	0.102328	0	1.43284	0.741332
		33.3333	0	0	0	0	0	0	0.38521	0.475172	0	0.222368	0.255509	0	0.673481	0.467158	0	0.187836	0.0523465	0	0.131954	0	0	1.76203	0.71778
		33.5	0	0	0	0	0	0	0.345042	0.254573	0	0.185543	0.262801	0	0.632822	0.413793	0	0.210289	0.0776993	0	0.148754	0.0930846	0	1.45724	0.812363
		33.6667	0	0	0	0	0	0	0.373681	0.266372	0	0.258871	0.290161	0	0.602138	0.371691	0	0	0.0974305	0	0.235449	0	0	1.59214	0.905067
		33.8333	0	0	0	0	0	0	0.364491	0.0950754	0	0.246173	0	0.0641714	0.745368	0.555741	0	0.154397	0.107671	0	0.138323	0	0	1.07669	0.911608
		34	0	0	0	0	0	0	0.303433	0.191387	0	0.174543	0	0	0.867073	0.393734	0	0.218889	0.02598	0.0927391	0.409467	0	0	1.23957	0.767668
		34.1667	0	0	0	0	0	0	0.396184	0.189191	0	0.230037	0	0	0.685125	0.379172	0	0	0.0795136	0	0.0770529	0	0	1.58936	0.827624
		34.3333	0	0	0	0	0	0	0.536876	0.0952688	0.0793855	0.183881	0	0	0.624367	0.413342	0	0	0.0227554	0	0.239646	0	0.0833945	1.88791	0.815449
		34.5	0	0	0	0	0	0	0.36621	0.0425355	0.0925661	0.217348	0	0	0.567392	0.358029	0	0.149499	0.0959283	0	0.3967	0.0872014	0	1.63267	0.705902
		34.6667	0	0	0	0	0	0	0.513431	0.199214	0.0699595	0.25482	0.128137	0	0.631942	0.410857	0	0.320879	0.106544	0	0.459537	0.063108	0	1.41022	0.811841
		34.8333	0	0	0	0	0	0	0.471626	0.22534	0.0655702	0.196365	0	0	0.58269	0.380037	0	0.282807	0.0709062	0	0.404423	0	0	1.22938	0.319355
		35	0	0	0	0	0	0	0.311885	0.153124	0.0654717	0.257331	0	0	0.628261	0.325724	0	0.318182	0.0686272	0	0.513023	0	0	1.28526	0.439667
		35.1667	0	0	0	0	0	0	0.373474	0.162403	0.101474	0.239344	0	0	0.640186	0.437483	0	0.383391	0.0502539	0	0.419254	0	0	1.22548	0.299245
		35.3333	0	0.0863124	0	0	0	0	0.433298	0.198315	0.271695	0.250812	0.286706	0	0.736933	0.538211	0	0.477656	0.0753493	0	0.461808	0	0	1.12595	0.236999
		35.5	0	0	0	0	0	0	0.569598	0.323695	0.138337	0.244255	0	0	0.540413	0.335996	0	0.514111	0.0422804	0	0.519995	0	0.0590859	0.858806	0.217366
		35.6667	0	0	0	0	0	0	0.359305	0.18416	0.185982	0.249909	0	0	0.650312	0.360793	0	0.474815	0.0574785	0	0.662792	0	0	1.13262	0.297326
		35.8333	0	0	0	0	0	0	0.310395	0.0750879	0.146972	0.166507	0	0	0.572333	0.441431	0	0.538272	0.0868327	0	0.435706	0	0	1.22341	0.367639
		36	0	0	0	0	0	0	0.382661	0.0639451	0.118574	0.162092	0	0	0.46905	0.709548	0	0.204321	0.130025	0	0.507505	0	0	0.90715	0.392566
		36.1667	0	0	0	0	0	0	0.237292	0.0736771	0.169819	0.198377	0	0	0.596323	0.334754	0	0.229736	0.115241	0.0753845	0.25787	0.0625562	0	0.955613	0.338997
		36.3333	0	0	0	0	0	0	0.222776	0	0.197197	0.176998	0	0	0.619245	0.330012	0	0.30041	0.0662944	0	0.231063	0.0562715	0.0807021	1.25215	0.362046
		36.5	0	0	0	0	0	0	0.366397	0.0921589	0.271741	0.186943	0	0	0.57825	0.316972	0	0.333486	0.053978	0	0.479132	0	0	1.01002	0.335433
		36.6667	0	0	0.120726	0	0	0	0.215836	0.181887	0.174186	0.168584	0	0	0.554756	0.530002	0	0.357327	0.0963169	0	0.583853	0.0555333	0	1.05972	0.320481
		36.8333	0	0	0	0	0	0	0.111979	0.0161227	0.301425	0.192857	0	0	0.428462	0.347346	0	0.610948	0.126313	0	0.511189	0.0658197	0	1.29249	0.31712
		37	0	0	0.0973268	0	0	0	0.0835488	0.0185689	0.383505	0.188417	0	0	0.580436	0.458897	0	0.618259	0.096936	0	0.186294	0.0509462	0.084449	1.30818	0.330994
		37.1667	0	0	0	0	0	0	0.189812	0.208648	0.315928	0.211654	0	0	0.478616	0.345102	0.0496979	0.801772	0.0903773	0.0883446	0.197832	0.0545743	0	1.20503	0.49406
		37.3333	0	0	0	0	0	0	0.186167	0.0597946	0.523805	0.176353	0	0	0.379	0.433898	0.0467412	0.65028	0.0724424	0	0.304575	0.042589	0	1.30103	0.493017
		37.5	0	0	0	0	0	0	0.192083	0	0.343263	0.260164	0	0	0.36032	0.393751	0	0.642817	0.0700208	0	0.71539	0.0625911	0	1.36485	0.39951
		37.6667	0	0	0	0	0	0	0.280564	0	0.427147	0.222862	0	0	0.405492	0.358688	0	0.718138	0.0607822	0	0.221149	0.0634382	0	1.28011	0.665841
		37.8333	0	0	0.104299	0	0	0	0.491765	0	0.406942	0.190682	0	0	0.489235	0.515905	0	0.617756	0.0847261	0	0.21576	0.0707645	0	1.23791	0.583651
		38	0	0	0.111362	0	0	0	0.412571	0	0.346052	0.218512	0	0	0.467627	0.29938	0	0.664696	0.0487788	0	0.187844	0.0653799	0	1.44974	0.408913
		38.1667	0	0	0	0	0	0	0.428222	0	0.339065	0.199079	0	0	0.525473	0.228169	0	0.482116	0.132502	0	0.217286	0.0726734	0	1.3061	0.429991
		38.3333	0	0	0	0	0	0	0.232205	0	0.382662	0.320574	0	0	0.700777	0.104492	0	0.506975	0.05012	0	0.40348	0.0587135	0	1.07554	0.533334
		38.5	0	0	0	0	0	0	0.26824	0	0	0.20947	0	0	0.540921	0.118098	0	0.654303	0.0471829	0	0.190539	0.0532665	0	1.07601	0.673406
		38.6667	0	0	0	0	0	0	0.377195	0	0.0566189	0.223516	0	0	0.528706	0.305693	0	0.603135	0.0417853	0	0.202048	0.0510945	0	0.660421	0.535661
		38.8333	0	0	0	0	0	0	0.351377	0	0.0893189	0.263257	0	0	0.509451	0.27924	0	0.531965	0.100453	0	0.241527	0.0578593	0.101921	0.712572	0.567138
		39	0	0	0	0	0	0	0.543693	0.171493	0.0794438	0.204994	0	0	0.518164	0.365414	0.100203	0.708937	0.087911	0	0.232603	0.0484725	0	0.551692	0.672928
		39.1667	0	0	0	0	0	0	0.58097	0	0.290548	0.316513	0	0	0.577684	0.316358	0.139269	0.50595	0.0883661	0	0.448401	0	0	0.811443	0.614514
		39.3333	0	0	0	0	0	0	0.678355	0.0497326	0.187655	0.301737	0	0	0.520123	0.272122	0.113164	0.50159	0.0910162	0	0.185539	0.0689837	0	0.889325	0.450322
		39.5	0	0	0	0	0	0	0.523249	0.131302	0.111797	0.331436	0	0	0.498068	0.112308	0.0934199	0.309136	0.0714082	0.165688	0.218866	0.0472882	0.0323987	0.80444	0.54334
		39.6667	0	0	0	0	0	0	0.531048	0.14191	0	0.180463	0	0	0.622702	0.202985	0.120763	0.23897	0.108621	0	0.228098	0.0547148	0.0428889	0.99881	0.40254
		39.8333	0	0	0	0	0	0	0.496943	0	0.0808636	0.0655297	0	0	0.58185	0.256831	0	0.30052	0.121321	0	0.223993	0.0467486	0.0546722	1.00758	0.432431
		40	0	0	0	0	0	0	0.568552	0	0	0	0	0	0.532444	0.0854886	0	0.413765	0.0809971	0	0.340925	0	0.0426101	1.01997	0.442451
		40.1667	0	0	0	0	0	0	0.474566	0	0	0.0671077	0	0	0.463785	0.106968	0	0.361114	0.121235	0.0932573	0.223962	0.044054	0	0.695379	0.438973
		40.3333	0	0	0	0	0	0	0.576689	0.127234	0.160025	0.0587598	0	0	0.47204	0	0	0.47893	0.0243362	0	0.220117	0.0489395	0	0.907111	0.397306
		40.5	0	0	0	0	0	0	0.478341	0	0	0.0611811	0	0	0.524537	0.354365	0	0.490627	0.0346351	0	0.245476	0.0451183	0	0.993597	0.370477
		40.6667	0	0	0	0	0	0	0.535186	0.127386	0.0652632	0	0	0	0.703241	0	0	0.415277	0.0564661	0	0.365555	0.102844	0	1.10796	0.576403
		40.8333	0	0	0.0318784	0	0	0	0.513029	0.219665	0	0.115726	0	0	0.540946	0.0929182	0	0.551471	0.0130828	0	0.214772	0	0.0557601	1.23583	0.761965
		41	0	0	0	0	0	0	0.452989	0.374415	0.0732696	0.111917	0	0	0.53567	0.120411	0.178353	0.465718	0	0.0401581	0.403845	0.0486659	0	1.28495	0.621771
		41.1667	0	0	0	0	0	0	0.549549	0.246781	0	0	0	0	0.507033	0.268191	0.151891	0.425279	0	0.0522606	0.296534	0.0497038	0	1.13589	0.54685
		41.3333	0	0	0	0	0	0	0.544287	0.500777	0.0890947	0.0740398	0	0	0.65944	0.143521	0.124174	0.38565	0.0429289	0.0550628	0.250164	0	0.0430401	0.962267	0.811015
		41.5	0	0	0	0	0	0	0.708356	0.167708	0.246326	0.154309	0	0	0.664904	0.193329	0.0124535	0.452852	0	0	0.227249	0.0893139	0	0.684052	0.580517
		41.6667	0	0	0.122353	0	0	0	0.945799	0.203007	0.17295	0	0	0	0.715279	0.199098	0	0.580357	0	0.054527	0.360865	0.0550355	0.050085	0.852765	0.641135
		41.8333	0.0190445	0	0	0	0	0	0.645744	0.286849	0.166736	0.0837487	0	0	0.66879	0.241774	0	0.54437	0.039438	0	0.26192	0.07036	0.0420878	1.18014	0.666675
		42	0.0204637	0	0	0	0	0	0.577865	0.366923	0.0994138	0	0	0	0.682082	0.314621	0	0.543089	0.0493621	0	0.219746	0.0556278	0.0801272	0.99544	0.829308
		42.1667	0	0	0	0	0	0	0.602591	0.251716	0.10416	0.0589102	0	0	0.688096	0	0	0.760174	0.064438	0.0634974	0.261914	0.0516364	0.143148	1.00505	1.04714
		42.3333	0	0	0.0281557	0	0	0	0.596925	0.176175	0.105901	0	0	0.0846796	0.700443	0.382207	0.169573	0.429807	0	0.0483255	0.226051	0.0937338	0	0.703385	0.996753
		42.5	0	0	0.0794054	0	0	0	0.519899	0.102893	0.0971655	0	0	0	0.732141	0.489444	0.200774	0.599728	0	0.125701	0.20692	0.119877	0.0916317	0.932059	0.913016
		42.6667	0	0	0	0	0	0	0.678373	0.048926	0.0839195	0	0	0	0.621982	0.194289	0.213922	0.4603	0	0.0475523	0.217575	0.0373766	0.124358	0.375563	0.873651
		42.8333	0	0	0	0	0	0	0.484498	0	0	0	0	0	0.853333	0.166254	0.320211	0.401313	0.052915	0.118864	0.330764	0.0492279	0.127808	0.668512	0.99573
		43	0	0	0.0893972	0	0	0	0.387435	0.107917	0.0943993	0.0893786	0	0	0.63913	0.459385	0.309643	0.495741	0.0343237	0.0462967	0.175214	0.0810587	0.0898715	0.712152	0.876252
		43.1667	0	0	0	0	0	0	0.543342	0	0.185126	0	0	0	0.679657	0.61846	0.310343	0.454737	0	0	0.324601	0.0493583	0.0917129	0.570854	0.565408
		43.3333	0	0	0	0	0	0	0.503383	0.0599876	0.0745022	0	0	0	0.650743	0.319613	0.28492	0.404887	0	0.0502377	0.288652	0.0492115	0.132938	0.372515	0.649322
		43.5	0.0475558	0	0	0	0	0	0.517475	0.0621362	0.337243	0	0	0	0.872231	0.366497	0.261255	0.547119	0.0375179	0	0.172582	0.0516577	0.152676	0.538634	0.580285
		43.6667	0	0	0	0	0	0	0.604052	0	0.202076	0	0	0	0.560695	0.322552	0.239325	0.480364	0.0493798	0.108374	0.271504	0.0649124	0.190394	0.562081	0.568981
		43.8333	0	0	0	0	0	0	0.440876	0	0.482549	0	0	0	0.658116	0.212638	0.381493	0.397182	0.0577857	0	0.207697	0.0650336	0.0881661	0.331382	0.615427
		44	0	0	0	0	0	0	0.461628	0	0.531468	0	0	0	0.619941	0.45866	0.35913	0.466518	0.0628526	0.0342503	0.203841	0.0865994	0.078301	0.326695	0.61768
		44.1667	0.026418	0	0	0	0	0	0.550194	0.121574	0.10904	0	0	0	0.581028	0.429865	0	0.534407	0.0888692	0.0839814	0.329203	0.0504167	0.0754427	0.306793	0.467595
		44.3333	0	0	0	0.529942	0	0	0.511276	0.174627	0.446814	0	0	0	0.759927	0.515388	0.412756	0.482407	0.0831925	0	0.297563	0.0455624	0	0.677898	0.491473
		44.5	0	0	0	0	0	0	0.541103	0.0586147	0.298234	0	0	0	0.614216	0.628844	0.684063	0.63463	0.0531464	0	0.24249	0.193708	0	0.265731	0.421714
		44.6667	0	0	0	0	0	0	0.6239	0.065839	0.20918	0	0	0	0.750482	0.524733	0.686816	0.591711	0.0633383	0	0.248591	0.069656	0	0.61359	0.074445
		44.8333	0	0	0	0	0	0	0.550682	0	0.185531	0	0	0	0.769293	0.582773	0.700692	0.651403	0.0741977	0	0.312497	0.239974	0.0364904	0.500127	0.478791
		45	0.0273907	0	0.054323	0	0	0	0.541967	0	0.104332	0	0	0	0.579301	0.636486	0.462499	0.708434	0.049635	0	0.345755	0.177885	0.0600618	0.629016	0.227676
		45.1667	0.0253383	0	0.0820352	0	0	0	0.557791	0.0333768	0.0917451	0.169501	0	0	0.648911	0.616114	0.858065	0.681084	0.0607142	0.0949391	0.21777	0.161837	0.0927571	0.420298	0.339316
		45.3333	0.0246856	0	0	0	0	0	0.693027	0.0395993	0.366749	0	0	0	0.59832	0.506543	0.770486	0.539221	0.0585687	0.0354993	0.294606	0.048558	0	0.472249	0.246851
		45.5	0	0	0	0	0	0	0.655437	0.0799734	0.361498	0	0.0676969	0	0.645236	0.48906	0.802095	0.524338	0.0668175	0	0.311371	0	0.058581	0.553514	0.600454
		45.6667	0.0329352	0	0.0925003	0	0	0	0.551256	0	0.474139	0.0389004	0.130384	0	0.652643	0.564898	0.718887	0.543623	0.0735294	0	0.248343	0.110544	0.0771321	0.455214	0.271002
		45.8333	0.0329609	0	0	0	0	0	0.745146	0.0693322	0.405484	0	0	0	0.724133	0.542115	0.728985	0.728425	0.0741669	0	0.344688	0.107752	0.134312	0.696885	0.112926
		46	0	0	0	0	0	0	0.73765	0.0767703	0.449925	0	0	0	0.749213	0.556955	0.428368	0.680108	0.0692946	0	0.205447	0.173994	0.137076	0.621056	0.180991
		46.1667	0	0	0	0	0	0	0.718333	0.0900243	0.475829	0.097644	0	0	0.896929	0.542583	0.602579	0.730249	0.0887379	0.103803	0.311088	0.155756	0.167395	0.794461	0.49419
		46.3333	0.030508	0	0.0512657	0	0	0	0.589732	0.103729	0.264458	0	0	0.0725968	1.05911	0.63887	0.284174	0.816911	0.0601986	0.0805212	0.207045	0.226364	0.135888	0.736175	0.222261
		46.5	0.0632201	0	0	0	0	0	0.476465	0.0424864	0.460698	0.129363	0	0	0.744041	0.539065	0.469264	0.806009	0.0605604	0.0636213	0.226283	0.224061	0.111242	0.612485	0.115618
		46.6667	0.0414984	0	0	0	0	0	0.69845	0.124674	0.101934	0	0	0	0.682957	0.645438	0.510901	0.828017	0	0.0596829	0.454703	0.134852	0.105816	0.687919	0.288454
		46.8333	0	0	0	0	0	0	0.575732	0.117638	0.423371	0	0	0	0.690742	0.506232	0.571768	1.01699	0	0.0524119	0.353142	0.221059	0.101903	0.807457	0.145446
		47	0.0633221	0	0.102025	0	0	0	0.620515	0.165648	0.423986	0	0	0.0967938	0.812065	0.553079	0.575886	0.887815	0	0	0.545748	0.276366	0.216306	0.734166	0.144558
		47.1667	0.0472348	0	0	0	0	0	0.651276	0.106632	0.127503	0	0.113688	0	0.781108	0.668942	0.779271	1.18044	0	0.0609071	0.225024	0.305408	0.126943	0.7516	0.443751
		47.3333	0.0401832	0	0.0965192	0.638602	0	0	0.852763	0.159188	0.271481	0.172163	0.139757	0	1.03378	0.632717	0.780351	1.10311	0	0	0.378413	0.29818	0.123489	0.613883	0.218774
		47.5	0.038858	0	0	0	0	0	0.761107	0.20473	0.136715	0.0850633	0	0.183197	0.842589	0.546506	0.569727	0.886748	0	0	0.311796	0.111231	0.110343	0.517739	0.155232
		47.6667	0.0599868	0	0	0	0	0	0.608574	0.121823	0.0582698	0.179458	0.0715083	0	0.710269	0.536386	0.641679	0.953825	0.015743	0	0.317263	0.115039	0.122246	0.571172	0.173808
		47.8333	0.0577127	0	0	0	0	0	0.587548	0.159871	0.30042	0	0	0	0.734039	0.512237	0.623366	1.14583	0.0863302	0	0.346722	0.126314	0.138614	0.57537	0.164975
		48	0	0	0.135976	0	0	0	0.640291	0.128622	0.139629	0.131636	0	0	0.708927	0.595949	0.686382	1.0892	0.0652717	0	0.34929	0.122449	0.159219	0.339115	0.124374
		48.1667	0.0243098	0	0	0	0	0	0.719431	0.0752446	0.182597	0	0	0.227037	0.89234	0.529399	0.529041	0.914958	0.0493679	0	0.336992	0.150358	0.199137	0.85027	0.159381
		48.3333	0	0	0.119242	0	0	0	0.713795	0.115141	0.0746541	0.136906	0	0.212653	0.786217	0.542569	0.563482	0.568638	0.028203	0	0.382998	0.173531	0.137551	0.945365	0.138528
		48.5	0	0	0.11646	0	0	0	0.862011	0.223942	0.286414	0	0	0	1.0214	0.57143	0.567794	0.664036	0.0426561	0.0784141	0.370549	0.173529	0.167799	0.754275	0
		48.6667	0	0	0.146979	0	0	0	0.851524	0.150386	0.128096	0	0	0	0.822776	0.559017	0.826164	0.60955	0.0476917	0.0911868	0.262327	0.117646	0.15371	0.63718	0.117186
		48.8333	0	0	0.123718	0	0	0	0.91022	0.147292	0.192434	0	0.146398	0.299196	1.13888	0.581411	0.854381	0.56576	0.10174	0	0.263358	0.123834	0.160653	0.969224	0
		49	0.0242733	0	0.0965844	0	0	0	0.928448	0.13948	0.272306	0	0	0	0.907753	0.528627	1.04053	0.690202	0.130033	0	0.263103	0.17003	0.154653	0.826617	0.138113
		49.1667	0	0	0.113613	0	0.35424	0	0.942785	0.201135	0.32236	0	0	0	0.895225	0.472064	1.04886	0.841998	0.0840932	0	0.281708	0.100014	0.162019	0.638908	0.105538
		49.3333	0	0	0	0	0.665536	0	1.03945	0.176696	0.432479	0	0	0	0.912561	0.460291	1.04432	0.626129	0.0640186	0	0.584355	0.138739	0.164251	0.691253	0
		49.5	0	0	0	0	0	0	0.811224	0.207048	0.2264	0.190086	0	0	0.824119	0.742995	1.02342	0.453996	0.0853982	0	0.280056	0.130109	0.129698	0.519367	0
		49.6667	0	0	0	0	0	0	0.765705	0.202343	0.319318	0	0	0.127389	0.929756	0.404518	1.1429	0.50207	0.0363729	0	0.381525	0.217576	0.164665	0.676588	0.085137
		49.8333	0	0	0	0	0	0	0.879227	0.168378	0.348025	0	0	0	0.913839	0.413559	1.09536	0.411132	0.094185	0	0.518484	0.194418	0.213658	0.998585	0.297545
		50	0	0	0	0	0	0	0.686029	0.0759527	0.654577	0	0	0.1601	0.881766	0.423932	0.927783	0.639257	0.0940025	0	0.452768	0.146044	0.220542	0.846598	0.0660115
		50.1667	0	0	0.0992179	0	0	0	0.855275	0	0.532833	0	0	0	0.894716	0.455284	1.09633	0.700421	0.184451	0	0.347327	0.187144	0.161416	0.465367	0.0903284
		50.3333	0	0	0.106832	0	0.870697	0	0.682664	0.0738351	0.334643	0	0	0	0.89453	0.522759	1.21782	0.70492	0.172056	0	0.236787	0.145185	0.184735	0.572995	0.0880615
		50.5	0	0	0.104055	0	0.672362	0	0.681984	0.0758714	0.0567758	0	0	0	1.15424	0.44964	1.13602	0.627765	0.100308	0	0.301539	0.157902	0.197814	0.466613	0.240048
		50.6667	0	0	0	0	0	0	0.685543	0.140038	0.195497	0	0	0	0.76697	0.521196	1.10684	0.708417	0.129973	0	0.163825	0.13443	0.066986	0.430258	0.140981
		50.8333	0	0	0	0	0	0	0.736321	0.113326	0.228679	0	0	0	0.845504	0.338263	1.06076	0.734383	0.110921	0	0.170196	0.245957	0.132703	0.535669	0.195399
		51	0	0	0.126665	0	0	0	0.771888	0.0688738	0.255926	0.12519	0	0	0.880859	0.471908	1.0464	0.823679	0.0988603	0	0.156647	0.22908	0.133124	0.393834	0.234692
		51.1667	0	0	0.232718	0	0	0	0.814657	0.298695	0.289644	0.133324	0	0	0.83623	0.384793	0.974373	0.609367	0.0663146	0	0.164058	0.242796	0.10678	0.427544	0.217723
		51.3333	0	0	0	0.693368	0	0	0.85412	0.129335	0.427189	0.0647199	0	0.0621447	0.891784	0.415964	1.08302	0.782897	0.0865215	0	0.225622	0.176661	0.168383	0.237412	0.357676
		51.5	0	0	0	0.650787	0	0	0.705982	0.298865	0.214213	0.0747934	0.0509434	0	0.813063	0.422337	1.03178	0.647128	0.107876	0	0.571378	0.161652	0.0809128	0.699652	0.39641
		51.6667	0	0	0	0	0	0	0.878038	0.319303	0.255558	0	0.115387	0	0.741255	0.450318	1.09147	0.745457	0.206357	0	0.372167	0.118953	0.271487	0.538907	0.540628
		51.8333	0	0	0.0794814	0.791901	0	0	0.830873	0.384797	0.193919	0	0	0.0693309	0.744184	0.3734	1.00285	0.643348	0.0733687	0	0.317706	0.174735	0.123319	0.421947	0.247968
		52	0	0	0	0	0	0	0.75405	0.412827	0.361395	0.0455622	0	0	1.03236	0.398166	0.867062	0.600217	0.0977678	0	0.305535	0.173101	0.104045	0.475684	0.305933
		52.1667	0	0	0	0	0	0	0.703231	0.339397	0.25858	0	0	0.151631	0.823562	0.391479	0.804725	0.638215	0.201137	0.0507297	0.580834	0.210352	0.22821	0.34143	0.409949
		52.3333	0	0	0	0	0	0	0.72442	0.371924	0.452586	0	0.0709587	0	0.805681	0.270394	0.567251	0.488238	0.238359	0	0.299259	0.159707	0.106152	0.506839	0.229936
		52.5	0.017036	0	0	0	0.513035	0	0.740911	0.15749	0.204884	0	0.0955829	0	0.753149	0.232447	0.674201	0.684489	0.228975	0	0.298478	0.184354	0.267922	0.521426	0.327181
		52.6667	0.0204446	0	0	0	0	0	0.669522	0.132958	0.247591	0.196633	0.0361688	0.283636	0.694073	0.226725	0.554106	0.558761	0.261715	0	0.311279	0.174487	0.0590045	0.738912	0.374672
		52.8333	0	0	0.108023	0	0.550069	0	0.787126	0.269501	0.440889	0.0863952	0.0579635	0	0.926292	0.309809	0.798528	0.683837	0.230956	0	0.398159	0.177919	0.0196426	0.814096	0.393202
		53	0.101879	0	0	0	0	0	0.791353	0.126949	0.458085	0	0	0.0877066	0.811766	0.354363	0.982234	0.557954	0.262551	0.077136	0.295644	0.14326	0.0730721	0.718429	0.292332
		53.1667	0	0	0.083834	0	0	0	0.839545	0.238187	0.513343	0	0.066356	0	0.877856	0.320105	1.03068	0.699495	0.273334	0	0.38031	0.130462	0.0635206	0.836213	0.271226
		53.3333	0.0207331	0	0.133267	0	0	0	0.796772	0.281156	0.600674	0	0.0810608	0.0924383	0.876368	0.196646	0.783659	0.720769	0.188769	0	0.477381	0.0362963	0.106508	0.60447	0.102893
		53.5	0.0157457	0	0	0	0.474383	0	0.702063	0.0763286	0.422267	0.147148	0.0714452	0.125181	0.672847	0.421108	0.657605	0.647995	0.19775	0.0661879	0.614268	0.142599	0.0849936	0.819726	0.373628
		53.6667	0	0	0	0	0.394064	0	0.897201	0.35064	0.56294	0	0.0624148	0	0.942431	0.370349	0.732625	0.483139	0.0780198	0.0868153	0.416545	0	0.0136886	0.784623	0.326886
		53.8333	0.0381276	0	0.10912	0	0	0	0.65475	0.353063	0.628245	0	0.108296	0.176762	0.936407	0.285806	0.816235	0.445613	0.163731	0.0783905	0.782679	0	0.0617084	0.545789	0.366422
		54	0.0322332	0	0.112725	0	0.471469	0	0.695687	0.346009	0.626244	0	0.560375	0	0.883699	0.248272	0.629075	0.709722	0.156775	0	0.304022	0	0	0.571319	0.488937
		54.1667	0	0	0	0	0	0	0.753324	0.472804	0.583803	0	0.44928	0	0.680786	0.221726	0.678081	0.59864	0.101895	0.1075	0.577827	0	0	0.69638	0.397664
		54.3333	0.0334791	0	0	0	0	0	0.717591	0.308269	0.474301	0	0.436274	0	0.67258	0.26059	0.723702	0.763154	0.193437	0	0.470013	0.0201566	0.021659	0.602697	0.41249
		54.5	0	0	0	0	0	0	0.586174	0.294027	0.538898	0	0.0903916	0	0.81389	0.219358	0.859738	0.662618	0.214959	0.0564502	0.656244	0	0	0.383887	0.454652
		54.6667	0.0766233	0	0.0881915	0	0	0	0.660726	0.485509	0.380963	0.0440848	0.179733	0	0.853574	0.260726	0.74476	0.576974	0.264531	0	0.533196	0	0.0266971	0.657039	0.607769
		54.8333	0.0748755	0	0	0	0	0	0.762631	0.348415	0.408011	0.121749	0.0658369	0.104647	0.972213	0.191551	0.768803	0.630107	0.221215	0	0.646271	0	0.0224135	0.625259	0.289815
		55	0	0	0.0916292	0	0	0	0.643727	0.358094	0.578587	0	0	0	0.68459	0.187405	0.853439	0.649051	0.231287	0	0.282906	0.0348491	0.0709391	0.582081	0.369093
		55.1667	0	0	0	0	0	0	0.654539	0.462926	0.268503	0.104607	0	0.15189	0.665566	0.269673	0.771279	0.580351	0.311705	0	0.28389	0	0.0499288	0.400133	0.465794
		55.3333	0	0	0.0842896	0	0	0	0.748191	0.477561	0.379924	0	0.148019	0.0760627	0.784165	0.155758	0.843124	0.472766	0.181196	0	0.54222	0	0.0379094	0.673626	0.464507
		55.5	0.0672066	0	0	0	0	0	0.688636	0.331956	0.44962	0	0	0.0371172	0.716414	0.0945991	0.779079	0.458102	0.253882	0	0.557963	0	0.0557411	0.597323	0.518405
		55.6667	0	0	0	0	0	0	0.547649	0.295672	0.614548	0	0.153121	0	0.631448	0.165163	0.74207	0.61446	0.263572	0	0.583777	0.038014	0.0962691	0.343597	0.543713
		55.8333	0.0359623	0	0.181556	0.20748	0	0	0.688457	0.286145	0.427997	0	0	0.309491	0.866889	0.175766	0.830376	0.645744	0.242306	0	0.34284	0.0325181	0.0947475	0.551124	0.546858
		56	0.043633	0	0.1126	0	0	0	0.632766	0.303801	0.40229	0	0	0.120891	0.68791	0.33978	0.807767	0.595531	0.172413	0.0387118	0.283303	0.0384253	0.0736467	0.797557	0.426471
		56.1667	0.0267712	0	0.0843519	0	0	0.264586	0.564455	0.290613	0.404579	0	0	0.194029	1.04852	0.34198	0.892138	0.500297	0.168934	0.0231463	0.418196	0	0.0612137	0.657493	0.368604
		56.3333	0.0563042	0	0	0	0	0	0.515097	0.307416	0.486395	0.0669599	0	0.142441	0.754159	0.236049	0.883037	0.450235	0.21684	0	0.514133	0.0365328	0.0638341	0.795097	0.575536
		56.5	0.0653419	0	0	0	0	0	0.595945	0.300701	0.536632	0	0	0.122833	1.00074	0.535929	0.939544	0.502022	0.136757	0.0305615	0.295474	0	0.0721034	0.746658	0.276414
		56.6667	0.0575044	0	0	0	0	0	0.583258	0.282738	0.541396	0	0.0682119	0.13554	0.848297	0.308535	0.774553	0.207134	0.193976	0.0298314	0.288328	0.043473	0.0754563	0.746902	0.682207
		56.8333	0	0	0	0	0	0	0.568101	0.43025	0.495691	0	0	0.297068	0.662586	0.488911	0.802244	0.366693	0.173549	0	0.267783	0.0377459	0.0851025	0.575735	0.382342
		57	0.05707	0	0	0	0	0	0.817208	0.359175	0.50197	0	0	0.139032	0.630155	0.31871	0.894212	0.248294	0.233926	0	0.286266	0.0303826	0.0952835	0.870288	0.278734
		57.1667	0.0819742	0	0	0	0	0	0.720856	0.454963	0.664031	0.0378353	0	0.229475	0.824653	0.464054	1.08735	0.542348	0.246199	0	0.338957	0	0.093266	0.939226	0.400723
		57.3333	0.0618592	0	0	0	0	0	0.765327	0.404719	0.618159	0	0	0.322958	0.721915	0.803528	0.858713	0.519444	0.182979	0	0.242855	0.0229136	0.0999655	1.09576	0.387377
		57.5	0.0311542	0	0.0817688	0	0	0	0.749645	0.344937	0.608187	0.024961	0	0.138435	0.663428	0.821115	0.987799	0.655237	0.186478	0.0295164	0.1234	0.0266852	0.0591219	1.26097	0.587024
		57.6667	0.0588327	0	0.118979	0	0	0	0.844648	0.308901	0.666403	0.0591677	0	0.145118	0.566773	0.49698	0.816973	0.486136	0.126079	0	0.136966	0.0310723	0.0874157	1.11939	0.323397
		57.8333	0.0262142	0	0.152609	0	0	0	0.699491	0.434328	0.791703	0	0	0.129987	0.641791	0.614474	0.868112	0.494541	0.192217	0.0308655	0.546656	0	0.249842	0.946074	0.465695
		58	0.0598131	0	0.0783367	0	0	0	0.670711	0.44805	0.730683	0	0.120073	0.0664627	0.67308	0.688021	0.842014	0.278529	0.140188	0.0313686	0.407667	0	0.102526	1.04706	0.532084
		58.1667	0.063372	0.123129	0.103373	0	0	0	0.6194	0.3118	0.614329	0	0	0	0.698399	0.699704	0.792378	0.32225	0.187208	0	0.166164	0.0327963	0.133847	0.910877	0.422335
		58.3333	0.0360215	0	0.0785809	0	0.307028	0	0.713195	0.380938	0.624787	0	0	0.104626	0.514307	0.75453	0.899267	0.486825	0.150613	0	0.194687	0	0.167898	1.15914	0.629279
		58.5	0.0608177	0	0	0	0	0	0.617987	0.293967	0.632217	0.024969	0.113759	0.164369	0.584955	0.719069	1.1149	0.19352	0.100399	0	0.242045	0	0.193972	1.07994	0.51682
		58.6667	0.0191316	0	0	0	0	0	0.713613	0.373118	0.728022	0.049902	0	0	0.525437	0.816742	1.06289	0.260933	0.134559	0	0.264796	0	0.207027	1.17389	0.675269
		58.8333	0	0	0	0	0	0	0.598544	0.350748	0.588589	0	0	0	0.677844	0.812135	0.989912	0.419152	0.15175	0	0.169862	0	0.170049	1.05026	0.485916
		59	0.0182611	0	0	0	0	0	0.672396	0.242492	0.655749	0.163413	0	0	0.538317	1.20072	0.885156	0.310554	0.107316	0	0.137832	0.0222509	0.156845	1.13271	0.461429
		59.1667	0.0198058	0	0	0	0	0	0.633013	0.247413	0.6094	0	0	0	0.66643	0.883111	1.18733	0.420064	0.205403	0	0.136509	0	0.18	1.02066	0.405373
	S3i
			DiLiCre0.0			DiLiCre1.0
			Rep. 1	Rep. 2	Rep. 3	Rep. 1	Rep. 2	Rep. 3
		WildType	0	0	0	0	0	0
		Dox 100nM	0.67	0.65	0.01	5.7	7.63	5.75
	S3j
			Low CRE						Interm. CRE						High CRE
			Rep.1	Rep.2	Rep.3	Rep.4	Rep.5	Rep.6	Rep.1	Rep.2	Rep.3	Rep.4	Rep.5	Rep.6	Rep.1	Rep.2	Rep.3	Rep.4	Rep.5	Rep.6
		Dox 10nM	1.162	-1.37153	-1.49335	-0.19354	0.67	-0.244	0.67	0.653	0.01	0.58787	0.352	0.215	1.222	1.37135	-0.318	1.23835	1.5562	2.31687
		Light, Dox 10nM	1.349	0.629	-3.69	-0.155	0.419	1.156	0.68	2.954	1.71	1.57	2.292	1.806	1.12	3.485	5.958	4.83735	8.2262	5.81887
		Dox 100nM	0.856	-0.543	-1.936	1.238	1.8004	0.12783	5.7	7.634	5.75	10.287	9.71	9.135	16.72	16.915	16.888	33.5074	34.2262	34.3289
		Light, Dox 100nM	2.612	1.319	6.88	4.33	4.25	5.576	24.16	22.164	22.29	31.84	25.542	26.616	44.31	44.045	42.478	57.8773	60.6762	58.2389
		Dox 1uM	4.492	1.519	-1.57	3.602	5.135	2.831	13.87	17.924	12.81	19	20.172	21.396	39.12	28.635	31.658	53.4973	51.5962	55.2589
		Light, Dox 1uM	14.102	8.309	13.76	8.56	10.33	14.176	35.84	31.574	30.65	42.72	42.692	44.356	61.87	61.245	55.638	73.0074	74.1362	72.4389

## Sheet: Suppl. Figure 5
Supplementary Figure 5. DiLiCre2.0 system characterization in mESCs and adult tissues
	S5b
			Rep. 1	Rep. 2	Rep. 3
		Dox 100nM	0.68	0.53	0.65
		Light-exposed, Dox 100nM	1.88		4.16

## Sheet: Suppl. Figure 6
Supplementary Figure 6. Ex vivo photoconversion of small intestine organoids derived from DiLiCre2.0;R26-Confetti mice
	S6b
			Time [s]	Mean intensity	Area	Total intensity	Relative intensity	Normalized (%)
			0	0.861812	28696.4	24730.9	1	0
			11.59	0.937061	28696.4	26890.2	1.08732	8.73151
			23.155	1	28696.4	28696.4	1.16035	16.0346
	S6c
			CFP			GFP			YFP			RFP
			Rep. 1	Rep. 2	Rep. 3	Rep. 1	Rep. 2	Rep. 3	Rep. 1	Rep. 2	Rep. 3	Rep. 1	Rep. 2	Rep. 3
	Light-exposed, Dox -		0	0	0	0	0.833333	0	0	0	0	0	1.33333	0
	Non-light exposed, Dox +		0	0	0	0	4.83333	0	0.166667	3	1.16667	0	6.16667	5.33333
	Z-plane (light, Dox+)		0	0	0	0.5	3.875	0.6	7.2	6.125	9.4	5.9	11.375	10.5
	WFI (light, Dox+)		1.33333	0	0	2.33333	1	0.833333	19.6667	20.5	16.6667	14.8333	14.5	16

## Sheet: Suppl. Figure 7
Supplementary Figure 7. Two-multiphoton longitudinal assay in the DiLiCre2.0 mice revealed photoswitching of cells in intestinal crypt areas with low background recombination
	S7d (left graph)								S7e (left graph)
			Photoconverted positions		Control						Photoconverted positions		Control
			Pos. 1	Pos. 2	Pos. 1	Pos. 2					Pos. 1	Pos. 2	Pos. 1	Pos. 2
		RFP (Pre)	0	0	0	0				RFP (Pre)	0	0	0	0
		RFP (Post)	6.58249	12.8185	0	4.50381				RFP (Post)	2.12487	4.24975	0	0
		YFP (Pre)	0	0	0	0				YFP (Pre)	0	0	0	0
		YFP (Post)	1.03934	11.4328	0	0				YFP (Post)	2.65609	5.31219	0	0
	S7d (right graph)								S7e (right graph)
			Photoconverted positions		Control						Photoconverted positions		Control
			Pos. 1	Pos. 2	Pos. 1	Pos. 2					Pos. 1	Pos. 2	Pos. 1	Pos. 2
		RFP (Pre)	2829.15	309.326	1437.66	0				RFP (Pre)	0	0	0	472.773
		RFP (Post)	5606.6	33276.7	0	2816.77				RFP (Post)	2359.4	3795.38	0	0
		YFP (Pre)	0	0	0	0				YFP (Pre)	0	255.327	0	0
		YFP (Post)	674.648	17246.7	0	82.438				YFP (Post)	2860.48	7908.06	0	0

## Sheet: Suppl. Figure 8
Supplementary Figure 8. Two-multiphoton longitudinal assay in the DiLiCre2.0 mice revealed photoswitching of cells in intestinal crypt areas with low background recombination
	S8d (top-left graph)						S8d (bottom-left graph)
			Control mouse 1						Control mouse 2
			Pos. 1	Pos. 2					Pos. 1	Pos. 2
		RFP (Pre)	0	0				RFP (Pre)	0	0
		RFP (Post)	0	0				RFP (Post)	0	3.57
		YFP (Pre)	0	0				YFP (Pre)	0	0
		YFP (Post)	0	0				YFP (Post)	0	0
	S8d (top-right graph)						S8d (bottom-right graph)
			Control mouse 1						Control mouse 2
			Pos. 1	Pos. 2					Pos. 1	Pos. 2
		RFP (Pre)	0	0				RFP (Pre)	0	0
		RFP (Post)	0	0				RFP (Post)	0	629.3
		YFP (Pre)	0	0				YFP (Pre)	0	0
		YFP (Post)	0	0				YFP (Post)	0	0
								`

[truncated: 4 more sheets: Suppl. Figure 9, Suppl. Figure 10, Suppl. Figure 11, Suppl. Figure 12]
